# Supplementary material for: Gene regulatory networks for compatible versus incompatible grafts identify a role for SlWOX4 during junction formation
Source: Plant Cell. 2021 Oct 5;34(1):535–56. doi: 10.1093/plcell/koab246 (PMC8846177; doi:10.1093/plcell/koab246)
Supplement: koab246_Supplementary_Data [file koab246_Supplementary_Data.zip]

Archive with 11 entries (11 files):
- Supplemental_Dataset_S8.xlsx
- tpc.21.00627_SupplementalDS1.xlsx
- tpc.21.00627_SupplementalDS10.xlsx
- tpc.21.00627_SupplementalDS2.xlsx
- tpc.21.00627_SupplementalDS3.xlsx
- tpc.21.00627_SupplementalDS4.xlsx
- tpc.21.00627_SupplementalDS5.xlsx
- tpc.21.00627_SupplementalDS6.xlsx
- tpc.21.00627_SupplementalDS7.xlsx
- tpc.21.00627_SupplementalDS9.xlsx
- tpc.21.00627_SupplementalFiguresandTables.pdf
