# Supplementary material for: Gene regulatory networks for compatible versus incompatible grafts identify a role for SlWOX4 during junction formation
Source: Plant Cell. 2021 Oct 5;34(1):535–56. doi: 10.1093/plcell/koab246 (PMC8846177; doi:10.1093/plcell/koab246)
Supplement: koab246_Supplementary_Data [file koab246_Supplementary_Data.zip › Supplemental_Dataset_S8.xlsx]

## Sheet: Blad1
Supplemental Data. Thomas et al. (2021). Plant Cell.
Supplemental Dataset S8 Modified Shannon entropy (MSE) analysis. Normalized FPKM values of the self-grafts and heterografts (Columns B to J) were used for MSE. If the gene's expression shows an outlier in a sample compared to the other samples, it will recieve a "1", otherwise a "0" is listed (Columns K to S). The maximum number samples that can be classified as an outliers is set to four. The la…
GeneID	PT_1d	PT_3d	PT_5d	TP_1d	TP_3d	TP_5d	TT/PP_1d	TT/PP_3d	TT/PP_5d	PT_1d	PT_3d	PT_5d	TP_1d	TP_3d	TP_5d	TT/PP_1d	TT/PP_3d	TT/PP_5d	Group
Solyc00g048510	26.1921	0.317747	11.658	0.995113	1.09432	0.18915	0.858991	0.0849025	0.485186	1	0	1	0	0	0	0	0	0	Stock_specific_tom
Solyc00g009760	0.17431	0.0663141	0.183682	1e-06	1e-06	0.0455145	0.455909	0.831975	1.92409	0	0	0	0	0	0	1	1	1	Homograft
Solyc00g011160	7.16502	1.55471	4.47835	0.906466	0.624371	0.830493	136.598	121.175	302.522	0	0	0	0	0	0	1	1	1	Homograft
Solyc00g019730	14.4991	1.11488	1.81257	0.679301	0.773263	0.363938	1.444	1.27034	1.86748	1	0	0	0	0	0	0	0	0	Stock_specific_tom
Solyc00g019950	8.80167	0.624956	1.16068	0.34586	0.685174	0.961122	0.500724	0.656566	1.13459	1	0	0	0	0	0	0	0	0	Stock_specific_tom
Solyc00g021640	4.64008	0.268676	0.493645	0.272194	0.0608606	0.423304	0.205581	0.137464	0.896278	1	0	0	0	0	0	0	0	1	Stock_specific_tom
Solyc00g071180	1.08894	1e-06	53.6229	0.129212	0.0699468	0.106258	0.0104565	0.051589	0.0549328	1	0	1	0	0	0	0	0	0	Stock_specific_tom
Solyc00g094530	54.8797	2.4301	9.04204	2.26572	4.04168	2.35945	0.317765	0.837245	0.275498	1	0	1	0	0	0	0	0	0	Stock_specific_tom
Solyc01g009210	133.765	2.75173	16.3035	7.84588	6.36561	6.01094	5.08891	0.119953	0.0597364	1	0	1	0	0	0	0	0	0	Stock_specific_tom
Solyc00g068970	8.64273	1.62766	6.49587	2.66502	3.29677	2.78483	44.43	29.5606	74.7538	0	0	0	0	0	0	1	1	1	Homograft
Solyc01g057310	2.18966	0.0486754	0.732602	0.0637816	0.156062	0.25063	0.282525	0.106926	0.106264	1	0	1	0	0	0	0	0	0	Stock_specific_tom
Solyc01g066510	0.754064	0.0140485	0.177016	0.0866648	0.0251229	0.0215527	0.109339	0.0570597	0.0372478	1	0	1	0	0	0	0	0	0	Stock_specific_tom
Solyc00g126000	3.63613	1.47586	1e-06	1e-06	1e-06	2.01977	49.1455	28.1473	45.3903	0	0	0	0	0	0	1	1	1	Homograft
Solyc01g068260	8.23299	0.201453	3.44169	0.241722	0.663477	0.920756	1.28969	0.302138	0.554927	1	0	1	0	0	0	0	0	0	Stock_specific_tom
Solyc00g156980	15.4564	0.49291	1.61282	1.3844	2.39876	0.426335	1.5987	0.467776	1.46721	1	0	0	0	0	0	0	0	0	Stock_specific_tom
Solyc01g068365	2.12157	0.125039	1.04297	0.276512	0.379452	0.387106	0.0283551	3.916e-07	0.0153073	1	0	1	0	0	0	0	0	0	Stock_specific_tom
Solyc00g157083	1e-06	0.255014	1e-06	0.509755	1e-06	3.43653	0.575684	0.305865	1.48199	0	0	0	0	0	1	0	0	1	Scion_specific_tom
Solyc01g079130	2.50119	1e-06	0.847979	0.278119	0.183295	0.0993701	0.159444	0.170059	0.24985	1	0	1	0	0	0	0	0	0	Stock_specific_tom
Solyc01g079740	30.7485	0.800136	5.29117	1.23028	1.77485	1.42724	0.752308	0.716577	1.33306	1	0	1	0	0	0	0	0	0	Stock_specific_tom
Solyc01g080190	4.48979	3.42982e-07	3.20064e-05	1.10051e-06	1.72481e-06	3.30789e-06	4.99219e-07	2.63872e-08	2.26801e-07	1	0	1	0	0	0	0	0	0	Stock_specific_tom
Solyc00g230080	1.86066	1e-06	0.614158	0.126331	1e-06	0.165415	1.71237	2.86408	6.23911	1	0	0	0	0	0	1	1	1	Stock_specific_tom
Solyc00g231780	14.5721	0.328908	0.743318	0.242989	0.208278	1.23541	1.09549	0.172408	1.21088	1	0	0	0	0	0	0	0	0	Stock_specific_tom
Solyc00g244300	1e-06	0.0824399	1e-06	0.80217	0.453299	1e-06	2.09538	1.47581	0.701664	0	0	0	0	0	0	1	1	0	Homograft
Solyc01g005060	7.584	1.5584e-07	0.00199796	1.81996e-07	6.56545e-07	3.9921e-07	0.857595	0.166251	0.195112	1	0	0	0	0	0	1	1	1	Stock_specific_tom
Solyc01g086720	15.8731	0.506258	4.01669	1.9998	1.90936	0.952773	2.60512	0.42518	0.814824	1	0	1	0	0	0	0	0	0	Stock_specific_tom
Solyc01g087095	0.242548	0.00582124	0.171851	1e-06	0.0253083	0.00954049	0.0163867	0.00495435	0.0252656	1	0	1	0	0	0	0	0	0	Stock_specific_tom
Solyc01g005410	7.89735	26.132	11.7693	11.2735	9.03057	18.2285	73.6411	248.167	196.024	0	0	0	0	0	0	1	1	1	Homograft
Solyc01g087235	1.68776	1e-06	0.841997	1e-06	1e-06	0.115666	0.141693	6.82223e-09	0.151677	1	0	1	0	0	0	0	0	0	Stock_specific_tom
Solyc01g090130	1.27468	1e-06	0.436101	0.144572	1e-06	0.0909982	0.163721	0.0434691	0.137774	1	0	1	0	0	0	0	0	0	Stock_specific_tom
Solyc01g005895	5.11257e-15	9.1499e-22	1.06644e-16	1.65909e-20	4.38788e-10	2.73763e-10	2.41707e-11	7.43278e-21	1.77379e-14	0	0	0	0	1	1	1	0	0	Scion_specific_tom
Solyc01g090890	2.39668	0.0985232	0.638434	0.217001	0.381798	0.0436794	0.231396	0.0483871	0.173418	1	0	1	0	0	0	0	0	0	Stock_specific_tom
Solyc01g091180	14.2115	0.235282	7.65563	0.704224	1.49027	1.48755	0.681399	0.284322	1.00232	1	0	1	0	0	0	0	0	0	Stock_specific_tom
Solyc01g095190	5.80813	0.0208492	6.75151	0.301574	1.02901	0.827946	0.61863	0.178514	0.56187	1	0	1	0	0	0	0	0	0	Stock_specific_tom
CA01g01910	0.0506975	0.445703	0.0186175	0.731755	1e-06	6.72948	0.0110577	0.0405262	1.08372	0	1	0	1	0	1	0	0	1	OppositePattern_heterograft
Solyc01g095250	3.50518	0.0227093	0.50334	0.123822	0.308973	0.185217	0.239449	0.138027	0.0739927	1	0	1	0	0	0	0	0	0	Stock_specific_tom
Solyc01g007240	0.506109	0.0859786	1e-06	0.0376096	1e-06	0.103322	0.196644	0.0179651	0.0472705	1	0	0	0	0	0	1	0	0	Stock_specific_tom
Solyc01g007250	2.75967	0.279924	0.554787	0.265195	0.0856129	0.16371	11.4895	3.22671	8.43329	1	0	0	0	0	0	1	1	1	Stock_specific_tom
Solyc01g008000	17.4997	25.6301	6.87313	20.3743	13.1668	7.8603	452.229	828.517	555.169	0	0	0	0	0	0	1	1	1	Homograft
Solyc01g008090	0.664946	1.23198	0.677441	1.11223	1.01452	0.403227	267.789	244.576	157.911	0	0	0	0	0	0	1	1	1	Homograft
Solyc01g008690	0.157465	0.1174	1e-06	0.278428	0.0880762	0.121954	3.82553	0.244111	0.251093	0	0	0	0	0	0	1	0	0	Homograft
Solyc01g008925	1e-06	0.174085	1e-06	0.0491348	1e-06	0.353401	8.87297	7.80258	14.238	0	0	0	0	0	0	1	1	1	Homograft
CA02g00210	0.0273748	38.9055	0.0694244	35.3492	0.0255752	8.12662	0.687564	33.9144	1.95795	0	1	0	1	0	1	0	1	0	OppositePattern_heterograft
Solyc01g096410	2.10338	0.0206195	0.977399	0.0356862	0.358358	0.273263	0.0800315	0.0844303	0.236544	1	0	1	0	0	0	0	0	0	Stock_specific_tom
Solyc01g098670	0.974881	1e-06	0.173115	0.0339814	0.0627336	0.0408495	0.0802753	1e-06	0.0144192	1	0	1	0	0	0	0	0	0	Stock_specific_tom
Solyc01g009215	5.48464	1e-06	0.430444	0.225177	0.240428	0.223189	0.844522	0.0931353	0.0852955	1	0	0	0	0	0	1	0	0	Stock_specific_tom
Solyc01g100070	0.606537	0.0198929	2.64535	0.0921604	0.218531	0.325792	0.16411	0.138057	0.330722	1	0	1	0	0	0	0	0	0	Stock_specific_tom
Solyc01g009320	0.042713	1e-06	0.361772	0.0374111	0.0757056	1e-06	0.148323	0.0531638	0.0258854	0	0	1	0	0	0	1	0	0	Stock_specific_tom
Solyc01g103245	7.72085	0.134783	4.19333	0.0784735	0.630556	0.515678	0.708259	0.0613673	0.248503	1	0	1	0	0	0	0	0	0	Stock_specific_tom
Solyc01g103785	40.3654	0.567626	13.8483	2.17667	6.7114	3.9355	3.83181	0.890428	2.5561	1	0	1	0	0	0	0	0	0	Stock_specific_tom
Solyc01g103790	15.2795	0.277562	3.85356	1.27964	0.95788	1.59706	0.664427	0.507578	0.407334	1	0	1	0	0	0	0	0	0	Stock_specific_tom
Solyc01g009845	0.772929	4.91766e-06	2.91543e-06	0.226235	9.08527e-07	2.15732e-06	45.9995	35.5476	34.6574	1	0	0	0	0	0	1	1	1	Stock_specific_tom
Solyc01g105470	3.23978	0.475624	4.91592	0.405071	1e-06	0.571998	0.695399	0.400848	1e-06	1	0	1	0	0	0	0	0	0	Stock_specific_tom
Solyc01g106520	0.289842	0.106755	1.39009	0.108828	0.18493	1e-06	0.0260995	0.0468134	0.0397253	1	0	1	0	0	0	0	0	0	Stock_specific_tom
Solyc01g010465	0.236094	8.80847e-07	0.000131072	2.97738e-06	5.19494e-07	0.069937	2.63577	0.623092	1.60425	1	0	0	0	0	0	1	1	1	Stock_specific_tom
Solyc01g010470	2.74209	0.073957	0.552692	0.194489	1.06761e-07	0.147693	0.723171	0.225804	0.421159	1	0	0	0	0	0	1	0	0	Stock_specific_tom
Solyc01g107180	46.6364	0.888522	10.8854	2.07654	3.22892	3.24765	3.06468	1.08246	2.76456	1	0	1	0	0	0	0	0	0	Stock_specific_tom
Solyc01g010835	0.715336	0.210279	0.107833	1e-06	1e-06	0.147605	2.23457	2.35392	1.90176	1	0	0	0	0	0	1	1	1	Stock_specific_tom
Solyc01g011410	57.5278	1e-06	3.78477	0.738149	1e-06	4.18932	3.45944	1.1481	5.9691	1	0	0	0	0	0	0	0	0	Stock_specific_tom
Solyc01g011430	1e-06	0.0178708	0.532766	0.0189061	1e-06	1e-06	0.0964558	0.0386116	0.0572508	0	0	1	0	0	0	1	0	0	Stock_specific_tom
Solyc01g109150	0.982648	1e-06	1.41397	0.0161992	0.115432	0.185333	0.0534555	0.0128713	0.201267	1	0	1	0	0	0	0	0	0	Stock_specific_tom
Solyc01g020520	5.3647e-06	6.41791e-06	1.48093e-06	0.000177258	2.66217e-05	0.00129833	1.08277e-06	1.10669e-06	7.31233e-07	0	0	0	1	1	1	0	0	0	Scion_specific_tom
Solyc01g028935	0.33878	1e-06	1e-06	0.0183191	1e-06	0.0356869	0.0134091	0.00710848	0.0209642	1	0	0	0	0	0	0	0	0	Stock_specific_tom
Solyc01g109270	0.78785	1e-06	0.839207	0.0092504	0.178361	0.0703133	0.136562	0.041959	0.0718111	1	0	1	0	0	0	0	0	0	Stock_specific_tom
Solyc02g022860	0.268573	0.0324127	0.176852	0.0444757	1e-06	0.025173	0.02369	0.0109955	0.00919342	1	0	1	0	0	0	0	0	0	Stock_specific_tom
Solyc01g050047	2.83478e-09	2.88209e-08	1e-06	9.29795e-10	1e-06	1e-06	1.25122e-07	5.92884e-08	0.0293011	0	0	0	0	0	0	0	0	1	Homograft
Solyc01g050075	0.552828	1e-06	9.07467e-08	0.0231498	1e-06	1e-06	0.0170941	0.0141795	0.0101234	1	0	0	0	0	0	0	0	0	Stock_specific_tom
Solyc02g062463	1351.7	32.6334	192.597	83.9742	93.1216	42.1721	106.055	40.1849	34.8978	1	0	1	0	0	0	0	0	0	Stock_specific_tom
Solyc02g062975	6.14565	1e-06	2.19014	0.12602	1.12788	0.282275	1.24745	0.384832	0.60222	1	0	1	0	0	0	0	0	0	Stock_specific_tom
Solyc01g058500	1.6852	0.302941	0.907378	0.690793	0.743349	0.627742	88.6502	74.0362	140.671	0	0	0	0	0	0	1	1	1	Homograft
Solyc02g067280	10.4819	1.34037	4.74551	1e-06	0.896316	0.756929	1.82786	0.175623	0.793803	1	0	1	0	0	0	0	0	0	Stock_specific_tom
Solyc01g060020	2.83726	5.28132	1.02425	7.4926	0.874278	1.57166	134.035	5.33209	1.75256	0	0	0	0	0	0	1	0	0	Homograft
Solyc02g067400	0.220076	0.0501687	0.107251	1e-06	1e-06	1e-06	0.0575085	0.0143102	0.0537412	1	0	1	0	0	0	0	0	0	Stock_specific_tom
Solyc02g068470	44.3811	2.15652	21.9672	3.47704	5.64725	2.98459	5.56374	1.43025	2.11919	1	0	1	0	0	0	0	0	0	Stock_specific_tom
Solyc01g065570	4.10319e-07	7.56647e-07	4.90339e-06	2.25665e-07	1.74784e-07	5.19008e-07	0.0200417	0.0187398	0.0466421	0	0	1	0	0	0	1	1	1	Stock_specific_tom
Solyc02g069140	12.668	1.23717	5.40673	1.43669	2.11841	1.75272	0.0270733	0.0126657	0.0259364	1	0	1	0	0	0	0	0	0	Stock_specific_tom
Solyc02g071350	3.92258	0.121995	1.84115	0.0872495	0.33776	0.278339	0.488798	0.127478	0.168187	1	0	1	0	0	0	0	0	0	Stock_specific_tom
Solyc02g076700	1.32408	0.0387222	0.535477	0.0351999	0.082683	0.141208	0.218142	0.0533501	0.135369	1	0	1	0	0	0	0	0	0	Stock_specific_tom
Solyc02g077580	0.589322	0.0611291	1.59373	1e-06	0.114363	0.167158	0.240913	0.139371	0.0353808	1	0	1	0	0	0	0	0	0	Stock_specific_tom
Solyc02g078620	5.52227	0.066307	2.66277	0.137958	0.592239	0.217289	0.378518	0.0620662	0.206617	1	0	1	0	0	0	0	0	0	Stock_specific_tom
Solyc02g079180	0.317115	1e-06	0.517701	1e-06	0.0395427	0.0264828	0.00861908	0.0262965	1e-06	1	0	1	0	0	0	0	0	0	Stock_specific_tom
Solyc01g066865	2.36122e-06	7.80393e-07	1.73154e-05	4.9936e-06	3.05436e-07	6.02002e-07	4.16558	0.583133	0.857715	0	0	0	0	0	0	1	1	1	Homograft
Solyc01g067125	11.4281	1e-06	1e-06	0.653652	1e-06	0.867113	4.92601	1.09754	2.27752	1	0	0	0	0	0	1	0	1	Stock_specific_tom
Solyc02g084350	3.53682	0.17672	3.42607	0.147881	0.533256	0.670253	0.203456	0.165114	0.385557	1	0	1	0	0	0	0	0	0	Stock_specific_tom
Solyc02g084530	0.115097	1e-06	0.27269	0.0507194	1e-06	0.0316098	0.0220241	0.00536508	0.0422201	1	0	1	0	0	0	0	0	0	Stock_specific_tom
Solyc01g067277	0.214229	0.374498	1e-06	1e-06	0.869188	0.564617	7.32839	3.87677	5.47605	0	0	0	0	0	0	1	1	1	Homograft
Solyc01g067340	4.74708e-06	7.12466e-07	1.64474e-06	4.91605e-07	0.146734	5.47993e-07	1.93317e-07	0.0184271	0.0145611	0	0	0	0	1	0	0	1	1	Scion_specific_tom
Solyc01g067540	1e-06	0.0639424	1.41255	1.35378	1.66203	2.98295	0.0322406	0.121651	6.26399	0	0	0	0	0	1	0	0	1	Scion_specific_tom
Solyc02g085035	8.57579	0.273463	3.95049	0.235751	0.645961	0.874104	1.21912	0.428358	0.645266	1	0	1	0	0	0	0	0	0	Stock_specific_tom
Solyc02g087440	30.4553	0.371982	12.8836	0.393923	3.24649	2.17015	2.42535	1.05368	1.92343	1	0	1	0	0	0	0	0	0	Stock_specific_tom
Solyc01g068267	0.217803	0.0204412	0.0323764	1e-06	1e-06	1e-06	0.24098	0.0546747	0.125429	1	0	0	0	0	0	1	0	1	Stock_specific_tom
Solyc01g068320	0.150951	1e-06	0.023056	1e-06	0.0289615	0.014812	0.018034	0.0042331	0.0169753	1	0	0	0	0	0	0	0	0	Stock_specific_tom
Solyc02g088952	0.434968	0.0790457	0.129178	1e-06	0.0617743	0.0708327	6.18041e-07	2.47769e-07	8.08761e-08	1	0	1	0	0	0	0	0	0	Stock_specific_tom
Solyc02g089260	12.2554	0.907863	5.02361	0.799937	0.368074	0.99305	1.7897	0.275517	0.984481	1	0	1	0	0	0	0	0	0	Stock_specific_tom
Solyc02g091160	1.08347	0.0515757	0.153744	0.0312541	1e-06	0.0667492	0.0909066	0.041043	0.0151616	1	0	1	0	0	0	0	0	0	Stock_specific_tom
Solyc02g091990	11.3729	0.267498	1.39252	0.0878518	0.432461	0.33998	0.422766	0.278459	0.159129	1	0	1	0	0	0	0	0	0	Stock_specific_tom
Solyc02g093193	0.542079	4.55341e-06	0.951582	0.0899125	1e-06	0.128529	0.130338	0.112495	0.0824647	1	0	1	0	0	0	0	0	0	Stock_specific_tom
Solyc03g006150	0.498766	1e-06	0.833744	1e-06	0.0670179	0.137323	0.104145	0.0677261	0.160405	1	0	1	0	0	0	0	0	0	Stock_specific_tom
Solyc03g006740	0.575449	0.0945745	0.949493	0.0834071	1e-06	0.219699	1e-06	0.0730572	0.181834	1	0	1	0	0	0	0	0	0	Stock_specific_tom
Solyc03g007410	10.8454	0.237131	1.87508	0.760602	0.811828	0.719823	1.20571	0.544385	0.930934	1	0	1	0	0	0	0	0	0	Stock_specific_tom
Solyc03g007550	3.7836	0.0270212	2.41471	0.16715	0.270081	0.517388	0.558928	0.179411	0.242382	1	0	1	0	0	0	0	0	0	Stock_specific_tom
Solyc03g007890	13.3837	0.141756	4.55199	0.671504	1.45973	1.36191	0.626609	0.147156	0.582542	1	0	1	0	0	0	0	0	0	Stock_specific_tom
Solyc01g079270	0.498039	0.617726	1e-06	9.00632	1e-06	0.207556	4.25878	0.307106	0.073486	0	0	0	1	0	0	1	0	0	Scion_specific_tom
Solyc03g031730	21.1145	0.0454288	14.2006	0.405788	3.00615	2.31251	2.08036	0.954783	1.78386	1	0	1	0	0	0	0	0	0	Stock_specific_tom
Solyc03g033820	0.970317	0.047935	0.262582	0.0525511	0.0373818	0.104678	0.16004	0.00493082	0.077525	1	0	1	0	0	0	0	0	0	Stock_specific_tom
Solyc01g079460	20.2829	0.61641	3.39625	3.51847	2.36856	1.04137	4.3277	0.678318	0.942926	1	0	0	0	0	0	0	0	0	Stock_specific_tom
Solyc03g044090	16.416	0.784857	3.62584	1.11609	1.66936	1.03465	2.13569	0.59329	1.11967	1	0	1	0	0	0	0	0	0	Stock_specific_tom
Solyc01g079970	1e-06	7.79527	0.186691	0.609102	0.26171	0.243694	0.18679	3.58091	0.713498	0	1	0	0	0	0	0	1	0	Stock_specific_tom
Solyc03g044093	1.94956	0.107035	0.620871	0.104748	6.03052e-06	0.141376	0.173789	0.036183	0.133363	1	0	1	0	0	0	0	0	0	Stock_specific_tom
Solyc03g063053	0.000983152	2.0289e-05	0.000188707	6.68486e-05	6.8423e-05	3.55772e-05	1.13975e-06	5.18621e-07	9.37754e-07	1	0	1	0	0	0	0	0	0	Stock_specific_tom
Solyc01g080363	2.54824e-07	4.56334e-08	0.103762	7.15218e-08	5.72209e-08	2.1815e-08	0.0183826	0.0117447	0.0202551	0	0	1	0	0	0	1	1	1	Stock_specific_tom
Solyc03g082830	0.491535	7.98008e-08	8.31648e-06	2.04019e-07	1.68235e-07	7.55189e-07	5.93823e-08	5.28405e-09	9.45744e-08	1	0	1	0	0	0	0	0	0	Stock_specific_tom
Solyc03g083180	1.30732	1e-06	1.34879	0.231888	1e-06	0.185405	0.0740622	0.100755	0.08004	1	0	1	0	0	0	0	0	0	Stock_specific_tom
Solyc03g098420	4.6726	0.159788	2.54078	0.19491	0.136667	0.555358	0.79669	0.170921	0.447457	1	0	1	0	0	0	0	0	0	Stock_specific_tom
Solyc03g112460	2.84185	0.0294304	0.723606	0.0306852	0.209648	0.258942	0.201382	0.111538	0.200109	1	0	1	0	0	0	0	0	0	Stock_specific_tom
Solyc03g112750	6.17745	0.0797775	5.09445	0.151696	0.411462	0.895542	0.867463	0.202782	0.499876	1	0	1	0	0	0	0	0	0	Stock_specific_tom
Solyc03g113980	0.837434	2.21271e-07	0.679686	2.19377e-07	0.155623	1.8737e-05	0.236182	0.134047	0.17888	1	0	1	0	0	0	0	0	0	Stock_specific_tom
Solyc03g114750	1.81886	1e-06	0.490672	0.0655044	0.146534	0.181211	0.201479	0.0651642	0.117988	1	0	1	0	0	0	0	0	0	Stock_specific_tom
Solyc03g115340	0.765246	0.0680292	0.576453	0.0706805	0.0974344	1e-06	0.0318413	0.0424074	1e-06	1	0	1	0	0	0	0	0	0	Stock_specific_tom
Solyc03g115620	0.270232	1e-06	0.0846705	0.0176485	0.0239764	0.0318361	0.021338	0.00592214	0.0138885	1	0	1	0	0	0	0	0	0	Stock_specific_tom
Solyc01g087150	6.24461e-23	0.0482484	1.87554e-32	1.10223e-24	0.0659831	1.4939e-26	0.675593	0.905938	0.490941	0	0	0	0	0	0	1	1	1	Homograft
Solyc04g009290	0.361993	0.0219921	1.05458	0.0181801	0.0807396	0.134528	0.172425	0.0355966	0.107147	1	0	1	0	0	0	0	0	0	Stock_specific_tom
Solyc04g057885	7.44706	0.46273	2.2832	0.775037	0.448436	1.0994	3.43528e-07	0.0457961	0.177972	1	0	1	0	0	0	0	0	0	Stock_specific_tom
Solyc04g071660	3.10988	0.0346335	1.21244	0.137769	0.313265	0.326931	0.401885	0.127454	0.166605	1	0	1	0	0	0	0	0	0	Stock_specific_tom
Solyc04g072590	0.544414	0.0386177	0.278045	1e-06	1e-06	0.0792399	0.0239795	0.0463466	0.0489089	1	0	1	0	0	0	0	0	0	Stock_specific_tom
Solyc01g087660	3.89843e-05	3.96582e-08	1e-06	1.20375e-05	0.000112088	0.219954	6.63202e-07	1.32149e-06	1.16818e-07	0	0	0	0	0	1	0	0	0	Scion_specific_tom
Solyc04g078255	2.89113e-06	6.70506e-09	1e-06	1.23134e-08	5.05569e-11	6.09231e-09	3.07903e-11	1.46591e-10	5.34853e-16	1	0	1	0	0	0	0	0	0	Stock_specific_tom
Solyc04g078790	1.32564	0.0208007	0.390779	1e-06	0.10655	0.152454	0.161856	1e-06	0.0981106	1	0	1	0	0	0	0	0	0	Stock_specific_tom
Solyc01g088400	5.21321	0.248482	0.724498	0.388668	0.390978	0.210811	1.32228	0.138281	0.734605	1	0	0	0	0	0	1	0	0	Stock_specific_tom
Solyc04g079760	7.27203	0.0338811	5.21742	0.493354	1.23354	0.374135	0.819073	0.209732	0.354481	1	0	1	0	0	0	0	0	0	Stock_specific_tom
Solyc04g081840	0.00131734	5.51124e-08	2.29101e-06	5.57512e-08	2.66297e-07	5.86024e-08	1.67176e-08	8.42908e-10	9.03736e-10	1	0	1	0	0	0	0	0	0	Stock_specific_tom
Solyc01g088790	2.38367e-09	1e-06	0.0670501	1e-06	4.19262e-09	1e-06	0.0215908	0.0124945	0.0334452	0	0	1	0	0	0	1	1	1	Stock_specific_tom
Solyc01g089903	0.0996757	0.0376246	1e-06	1e-06	0.078381	0.157222	1.10051	0.491448	1.09866	0	0	0	0	0	0	1	1	1	Homograft
Solyc05g006460	1.6405	0.0626928	0.673611	0.0689025	0.0715248	0.225025	0.318974	0.0393927	0.173038	1	0	1	0	0	0	0	0	0	Stock_specific_tom
Solyc01g090160	2.00157e-06	0.118803	4.35428e-07	1.60723e-07	1.19739e-07	0.110213	0.675788	0.388024	0.62012	0	0	0	0	0	0	1	1	1	Homograft
Solyc01g090220	0.120753	0.470305	4.67924e-06	1.72738	0.354352	0.0047295	0.54754	0.349843	0.0314318	0	0	0	1	0	0	0	0	0	Scion_specific_tom
Solyc05g006670	2.30925	0.050727	0.650321	0.13083	0.309184	0.180139	0.336316	0.0573366	0.123036	1	0	1	0	0	0	0	0	0	Stock_specific_tom
Solyc05g007290	7.92025	0.126841	8.7712	0.34429	0.706958	1.35844	0.733651	0.33237	1.36451	1	0	1	0	0	0	0	0	0	Stock_specific_tom
Solyc05g010680	23.2135	0.29863	6.76521	0.388292	1.46825	1.31261	2.11142	0.49397	0.982092	1	0	1	0	0	0	0	0	0	Stock_specific_tom
Solyc05g014130	19.3846	0.840239	5.19703	1.06857	0.842543	2.40201	3.08144	0.869891	1.6576	1	0	1	0	0	0	0	0	0	Stock_specific_tom
Solyc05g014690	2.40335	0.0195052	0.965025	0.143968	0.17993	0.205682	0.278053	0.0781306	0.223827	1	0	1	0	0	0	0	0	0	Stock_specific_tom
Solyc05g021570	3.32899	1e-06	1.29994	1e-06	1e-06	0.640526	0.833605	0.17848	0.48795	1	0	1	0	0	0	0	0	0	Stock_specific_tom
Solyc01g091100	7.81373	0.392088	0.544225	0.376512	0.167549	0.211309	0.334892	0.129874	1.14438	1	0	0	0	0	0	0	0	1	Stock_specific_tom
Solyc01g091110	0.112816	0.0441508	1e-06	0.431475	1.33853	0.38589	0.0550803	0.0274275	0.90842	0	0	0	1	1	1	0	0	1	Scion_specific_tom
Solyc05g024360	8.03958	1e-06	3.08556	1e-06	1.52823	1.11859	1.09121	1e-06	2.11356	1	0	1	0	0	0	0	0	0	Stock_specific_tom
Solyc01g091170	0.133635	0.0481085	21.782	0.420182	1.75306	1.72159	0.291056	0.699428	3.80888	0	0	1	0	0	0	0	0	1	Stock_specific_tom
Solyc05g055200	2.88964	0.0326107	2.09091	0.153918	0.362662	0.50563	0.496462	0.085929	0.136629	1	0	1	0	0	0	0	0	0	Stock_specific_tom
Solyc05g055290	10.2184	0.194763	2.72678	0.626516	0.946201	0.955325	0.850043	0.417482	1.12055	1	0	1	0	0	0	0	0	0	Stock_specific_tom
Solyc06g007810	1.68037	1e-06	1.34482	0.0529253	0.0990769	0.215876	0.403645	0.0359491	0.305435	1	0	1	0	0	0	0	0	0	Stock_specific_tom
Solyc06g008380	0.123755	1e-06	0.138336	0.0131067	1e-06	0.0249792	0.026042	0.00370077	0.0133084	1	0	1	0	0	0	0	0	0	Stock_specific_tom
Solyc06g009280	0.0621836	1e-06	0.181576	0.0173973	0.00788192	0.015516	0.0025451	0.00334073	0.0252532	1	0	1	0	0	0	0	0	0	Stock_specific_tom
Solyc06g009780	6.80898	0.0110418	3.39569	0.0759692	0.430198	0.503398	1.03904	0.343095	0.692403	1	0	1	0	0	0	0	0	0	Stock_specific_tom
Solyc01g094180	0.249584	0.109208	1e-06	0.0605092	1e-06	1e-06	0.486732	0.338482	1.03071	1	0	0	0	0	0	1	1	1	Stock_specific_tom
Solyc01g094530	0.118978	0.041515	0.0513389	1e-06	0.121986	0.0337975	7.86434	5.17511	8.70841	0	0	0	0	0	0	1	1	1	Homograft
Solyc01g094560	13.6374	0.731305	1.54805	3.95309	3.14326	1.26846	76.3367	74.5256	54.6064	1	0	0	0	0	0	1	1	1	Stock_specific_tom
Solyc06g035490	20.4603	0.183876	7.14238	0.43867	2.22356	1.94621	0.835975	0.412673	1.58764	1	0	1	0	0	0	0	0	0	Stock_specific_tom
Solyc06g036290	76.1554	2.94868	11.9643	3.71403	4.32582	5.7546	6.7157	2.08299	2.87247	1	0	1	0	0	0	0	0	0	Stock_specific_tom
Solyc06g036460	9.34888	0.114446	4.52246	0.292461	1.44912	1.27639	0.428361	0.366577	0.843483	1	0	1	0	0	0	0	0	0	Stock_specific_tom
Solyc06g050600	0.802337	1e-06	0.232435	0.0710531	0.0488663	0.0764482	0.0304625	0.0130206	0.0332405	1	0	1	0	0	0	0	0	0	Stock_specific_tom
Solyc01g094970	0.210983	0.679022	11.261	1.20268	0.437454	0.913601	1.96085	0.493588	5.8505	0	0	1	0	0	0	1	0	1	Stock_specific_tom
Solyc06g053580	9.01732	0.286174	1.76261	0.608565	0.251803	0.854802	0.126563	1.10636e-05	3.18882e-05	1	0	1	0	0	0	0	0	0	Stock_specific_tom
Solyc06g060070	12.0851	0.0715216	6.05152	0.235428	1.56653	1.169	0.48013	0.600645	0.48156	1	0	1	0	0	0	0	0	0	Stock_specific_tom
Solyc06g060160	0.0492924	1e-06	0.00958899	0.00242848	0.00422214	0.00376331	0.00141641	0.0020574	0.00278399	1	0	1	0	0	0	0	0	0	Stock_specific_tom
Solyc01g095440	0.0487691	0.0602929	0.647693	0.0586619	1e-06	0.103859	0.0470608	1e-06	0.0346822	0	0	1	0	0	0	0	0	0	Stock_specific_tom
Solyc06g060320	0.61426	1e-06	0.564703	1e-06	0.0365852	0.0593283	0.0461369	0.0210375	0.042117	1	0	1	0	0	0	0	0	0	Stock_specific_tom
CA02g17250	1.97859	7.04169	0.756077	19.2369	2.31416	47.7834	2.70341	2.93497	9.25674	0	1	0	1	0	1	0	0	1	OppositePattern_heterograft
Solyc01g095760	3.26369e-06	1e-06	2.14622e-07	0.037098	0.0516478	0.0916748	0.00146355	0.0185323	0.0064371	0	0	0	1	1	1	0	1	0	Scion_specific_tom
Solyc06g063340	3.89633	0.0109306	0.972575	0.223647	0.297722	0.604813	0.479695	0.10375	0.481268	1	0	1	0	0	0	0	0	0	Stock_specific_tom
Solyc06g066020	13.7198	0.0376547	4.38526	0.137	0.605034	0.925012	0.46923	0.157792	0.524311	1	0	1	0	0	0	0	0	0	Stock_specific_tom
Solyc01g096255	5.09459e-05	8.78512e-06	1.54449	1.99578e-05	3.62092e-05	2.51805e-05	0.0652769	0.0450392	3.52671e-06	0	0	1	0	0	0	1	1	0	Stock_specific_tom
Solyc06g068065	0.923678	0.0247737	0.862005	0.079819	0.140275	0.200122	0.0762545	0.0595416	9.63328e-05	1	0	1	0	0	0	0	0	0	Stock_specific_tom
Solyc06g068810	0.642245	1.12286e-05	0.196921	3.64045e-06	0.0522398	0.000289779	0.0889967	0.049108	0.0867824	1	0	1	0	0	0	0	0	0	Stock_specific_tom
Solyc06g069290	4.12492	0.0336855	2.24246	0.210336	0.265044	0.469145	0.645517	0.0637956	0.293751	1	0	1	0	0	0	0	0	0	Stock_specific_tom
Solyc01g096590	2.88183	0.643347	0.449934	1.30237	1.1015	0.42843	69.0963	38.4569	46.0106	1	0	0	0	0	0	1	1	1	Stock_specific_tom
Solyc01g096860	1e-06	1e-06	1.59712	0.0640791	0.0272791	0.0969468	0.0759237	0.0604046	0.219061	0	0	1	0	0	0	0	0	1	Stock_specific_tom
Solyc06g071320	22.0778	0.437118	5.89399	0.908853	2.92063	1.64015	3.80234	1.13952	1.4302	1	0	1	0	0	0	0	0	0	Stock_specific_tom
Solyc01g097450	0.526343	0.287302	0.30365	0.307222	0.335565	0.2419	47.977	49.7464	41.0898	0	0	0	0	0	0	1	1	1	Homograft
Solyc01g098000	0.325394	1.54979	5.00314e-05	0.0217948	1.52524e-05	5.37804e-05	65.3858	40.845	54.5188	0	1	0	0	0	0	1	1	1	Stock_specific_tom
Solyc06g071480	79.0441	1.82338	15.1338	8.53251	6.53944	5.20065	9.95001	1.74469	3.14581	1	0	1	0	0	0	0	0	0	Stock_specific_tom
Solyc01g098240	0.515343	0.0270658	0.0718608	0.0297802	0.0601615	0.016515	0.0646033	0.0144343	0.0397453	1	0	0	0	0	0	0	0	0	Stock_specific_tom
Solyc06g074070	35.4776	0.224942	24.8229	1.17099	6.26403	7.63206	2.46861	1.29248	3.27783	1	0	1	0	0	0	0	0	0	Stock_specific_tom
Solyc06g075420	2.52531	0.0385136	1.31007	0.049529	0.198528	0.262037	0.342227	0.148047	0.16973	1	0	1	0	0	0	0	0	0	Stock_specific_tom
Solyc07g005220	33.3223	1.22589	9.44498	1e-06	1e-06	1.94483	0.948908	0.250682	3.306e-07	1	0	1	0	0	0	0	0	0	Stock_specific_tom
Solyc07g006045	3.7682	0.436813	1.03702	0.135693	0.0655502	0.515129	0.396857	0.107324	0.334752	1	0	1	0	0	0	0	0	0	Stock_specific_tom
Solyc07g007920	0.920376	0.00669012	0.421369	0.0595042	0.172625	0.0780931	0.171434	0.0176772	0.0628359	1	0	1	0	0	0	0	0	0	Stock_specific_tom
Solyc01g098780	10.3723	3.48081	3.92065	5.58711	3.06902	3.52204	144.547	92.3558	107.915	1	0	0	0	0	0	1	1	1	Stock_specific_tom
Solyc07g020870	0.285694	0.0206489	0.998745	0.00823785	0.0476642	0.145159	0.163311	0.0309077	0.183441	1	0	1	0	0	0	0	0	0	Stock_specific_tom
Solyc01g098817	7.58104e-10	5.52691e-09	1.98507e-10	6.79365e-12	2.21964e-11	1.61296e-08	1.29546e-06	4.38984e-07	6.93816e-08	0	0	0	0	0	0	1	1	1	Homograft
Solyc07g026900	1.19136	1e-06	0.244856	1e-06	0.0948553	0.0557981	1e-06	0.0307841	0.020096	1	0	1	0	0	0	0	0	0	Stock_specific_tom
Solyc07g039310	11.7228	0.327686	2.43782	0.550384	0.716296	1.06879	0.624146	0.366712	0.592449	1	0	1	0	0	0	0	0	0	Stock_specific_tom
Solyc01g099000	1.46291	1.8483e-07	1.76117e-05	2.83603e-07	1.90495e-05	2.27375e-06	1.8083e-08	8.11392e-09	2.60344e-08	1	0	0	0	0	0	0	0	0	Stock_specific_tom
Solyc01g099010	1.31296e-10	8.55781e-09	5.54352e-38	1.09369e-14	1.53848e-19	1.33608e-15	0.205633	0.0892657	0.0713454	0	1	0	0	0	0	1	1	1	Stock_specific_tom
Solyc07g039505	2.25986	0.558112	1.09721	0.449382	1e-06	0.646442	1e-06	1e-06	0.0628008	1	0	1	0	0	0	0	0	0	Stock_specific_tom
Solyc07g039570	0.93142	0.0957312	0.389409	1e-06	1e-06	0.0622581	0.0977857	0.0281541	0.112167	1	0	1	0	0	0	0	0	0	Stock_specific_tom
Solyc07g042720	0.299799	0.0201189	0.05946	0.0190189	1e-06	0.0281943	1e-06	1e-06	0.00931085	1	0	1	0	0	0	0	0	0	Stock_specific_tom
Solyc07g042935	1.46865e-06	2.93698e-07	1.03743e-06	2.09938e-07	1.51208e-07	1.96138e-07	5.93998e-09	4.03575e-09	1.22927e-08	1	0	1	0	0	0	0	0	0	Stock_specific_tom
Solyc01g099810	0.179285	0.138479	1e-06	1e-06	1e-06	0.192388	30.6905	44.3822	34.0472	0	0	0	0	0	0	1	1	1	Homograft
Solyc07g043000	318.347	9.00219	69.9731	37.7564	39.9673	42.807	13.0543	11.8808	23.2313	1	0	1	0	0	0	0	0	0	Stock_specific_tom
Solyc07g052703	12.3595	2.62659	5.71813	2.60425	1e-06	2.65496	1e-06	1.41024e-35	1e-06	1	0	1	0	0	0	0	0	0	Stock_specific_tom
Solyc01g100440	6.5851	2.97609	0.0697843	31.7849	0.097544	6.38145	37.4436	1.42362	3.49556	0	0	0	1	0	0	1	0	0	Scion_specific_tom
Solyc07g052840	7.39388	0.875629	2.21961	0.819079	1e-06	0.839983	1e-06	1e-06	0.9395	1	0	1	0	0	0	0	0	0	Stock_specific_tom
Solyc01g100870	26.7973	31.0403	15.6107	25.3439	30.5807	19.6122	310.252	483.595	320.682	0	0	0	0	0	0	1	1	1	Homograft
Solyc07g053120	3.77002	0.0652471	2.19406	0.0675277	0.359208	0.214515	0.582733	0.193305	0.330254	1	0	1	0	0	0	0	0	0	Stock_specific_tom
Solyc01g100990	1.74329	0.912713	1e-06	0.546962	1.13351	0.7145	24.6356	31.7566	21.6387	0	0	0	0	0	0	1	1	1	Homograft
Solyc01g102280	10.0677	0.00959364	8.41774	2.41116	9.9156	1.42784	96.0552	315.047	81.0143	0	0	0	0	0	0	1	1	1	Homograft
Solyc01g102520	10.4788	0.150133	0.944208	0.894103	0.462458	0.433041	7.12866	0.508899	0.929612	1	0	0	0	0	0	1	0	0	Stock_specific_tom
Solyc07g062140	43.1057	1.28416	9.94031	2.53045	3.53451	3.98719	5.71795	1.59675	3.2832	1	0	1	0	0	0	0	0	0	Stock_specific_tom
Solyc07g062790	0.64653	1e-06	0.144885	1e-06	1e-06	0.0646626	0.067757	0.0168035	0.0290157	1	0	1	0	0	0	0	0	0	Stock_specific_tom
Solyc07g065600	1.42584	0.0205145	0.590004	0.0720913	0.120515	0.15774	0.21345	0.106018	0.0863184	1	0	1	0	0	0	0	0	0	Stock_specific_tom
Solyc07g065880	2.10808	0.0472021	4.14568	0.0597598	0.509688	0.596885	0.277444	0.217496	0.388923	1	0	1	0	0	0	0	0	0	Stock_specific_tom
Solyc08g005240	12.5101	0.168854	3.09244	0.520279	0.477624	0.611975	0.909985	0.148063	0.733491	1	0	1	0	0	0	0	0	0	Stock_specific_tom
Solyc08g005250	34.0754	0.222616	6.88399	1.17706	1.50072	2.11507	1.67889	0.38574	1.28275	1	0	1	0	0	0	0	0	0	Stock_specific_tom
Solyc01g103060	0.217955	0.0681369	73.2759	1e-06	9.53927	8.58525	0.0316413	5.80865	36.7053	0	0	1	0	0	0	0	0	1	Stock_specific_tom
Solyc08g005640	4.53128	1e-06	1.6051	1e-06	0.490601	0.261999	0.324113	0.0711587	0.14805	1	0	1	0	0	0	0	0	0	Stock_specific_tom
Solyc08g005660	3.13305	1e-06	0.697149	1e-06	0.163098	0.154859	0.028276	0.0311007	0.194093	1	0	1	0	0	0	0	0	0	Stock_specific_tom
Solyc08g008360	16.3549	0.251072	11.4509	0.341171	1.43558	1.24472	0.587385	0.255272	0.843429	1	0	1	0	0	0	0	0	0	Stock_specific_tom
Solyc01g103300	3.83411	0.0938513	0.256289	1e-06	0.13233	0.0851423	0.281752	0.043876	0.0617428	1	0	0	0	0	0	0	0	0	Stock_specific_tom
Solyc08g061250	9.28969	0.401785	12.5103	0.0766326	1.97509	1.53005	0.63037	0.899381	1.84917	1	0	1	0	0	0	0	0	0	Stock_specific_tom
Solyc08g061635	7.45332	0.540259	1.26243	0.453571	0.246332	0.349423	0.786143	0.16715	0.267266	1	0	1	0	0	0	0	0	0	Stock_specific_tom
Solyc01g103605	3.91202	0.536571	1e-06	0.392951	1e-06	1e-06	2.00965	0.563978	0.27772	1	0	0	0	0	0	1	0	0	Stock_specific_tom
Solyc08g062220	16.0863	0.480138	3.32802	0.13624	1.31979	0.350458	1.28605	0.495846	0.383798	1	0	1	0	0	0	0	0	0	Stock_specific_tom
Solyc08g065700	0.650694	0.0764558	0.206561	0.038688	1e-06	0.0578365	0.0398525	0.0434802	0.0974127	1	0	1	0	0	0	0	0	0	Stock_specific_tom
Solyc01g103860	6.81572e-10	9.37873e-10	1.14205e-09	2.4466e-09	1e-06	2.94209e-09	9.43368e-11	1.06962e-09	4.20519e-11	0	0	0	0	1	0	0	0	0	Scion_specific_tom
CA02g22750	0.0566398	0.721839	0.103759	1.82446	1e-06	8.8182	0.0369547	0.104859	1.49298	0	1	0	1	0	1	0	0	1	OppositePattern_heterograft
Solyc08g067620	0.0487561	1e-06	0.126716	0.00654516	1e-06	0.00771022	0.0143749	0.00470751	0.00530803	1	0	1	0	0	0	0	0	0	Stock_specific_tom
Solyc01g104055	7.79453e-08	1e-06	1e-06	0.0755402	1e-06	8.05941e-09	1.24067e-05	0.0707294	0.943534	0	0	0	1	0	0	0	1	1	Scion_specific_tom
Solyc08g067990	0.356651	0.0571097	0.103609	1e-06	0.0512293	0.0423413	0.0101669	0.004217	0.00377253	1	0	1	0	0	0	0	0	0	Stock_specific_tom
Solyc01g104370	1.20027	0.456134	1e-06	0.337969	1e-06	1e-06	1111.87	882.296	665.33	0	0	0	0	0	0	1	1	1	Homograft
Solyc08g069020	0.540442	0.0591008	0.392408	0.0108208	0.087248	0.00529123	0.0318556	5.23548e-06	1.29193e-07	1	0	1	0	0	0	0	0	0	Stock_specific_tom
Solyc08g074700	88.9097	2.32362	9.07305	1.58616	0.928125	1.19869	1.0276	0.992875	3.70061	1	0	1	0	0	0	0	0	0	Stock_specific_tom
Solyc08g075165	0.53695	0.075126	0.296569	0.0720984	1e-06	1e-06	0.0192829	0.010366	0.0289551	1	0	1	0	0	0	0	0	0	Stock_specific_tom
Solyc08g077990	5.00661	0.0728143	2.06432	0.217768	0.450281	0.443336	0.706505	0.172249	0.358762	1	0	1	0	0	0	0	0	0	Stock_specific_tom
Solyc01g104800	0.0586357	0.0310693	1e-06	0.0173459	0.790337	0.268667	1e-06	0.229108	0.0616473	0	0	0	0	1	1	0	1	0	Scion_specific_tom
Solyc08g080780	7.23536	0.126998	2.6178	0.167918	0.678882	0.616572	0.946623	0.25722	0.25238	1	0	1	0	0	0	0	0	0	Stock_specific_tom
Solyc01g104820	7.45142e-08	1e-06	8.94732e-08	0.0145175	9.01492e-07	2.43229e-06	1e-06	2.763e-07	2.46579e-07	0	0	0	1	0	0	0	0	0	Scion_specific_tom
Solyc08g080890	5.72666	0.0853754	4.53095	0.201281	0.744727	0.704476	0.774906	0.2235	0.573963	1	0	1	0	0	0	0	0	0	Stock_specific_tom
Solyc08g081110	2.10934	0.12062	2.30503	4.05813e-06	0.224021	0.111025	0.0204584	0.0131609	0.350262	1	0	1	0	0	0	0	0	0	Stock_specific_tom
Solyc08g081720	0.357016	1e-06	0.0838464	0.0194948	0.0449686	0.044506	0.0195525	1e-06	0.0165889	1	0	1	0	0	0	0	0	0	Stock_specific_tom
Solyc08g081890	9.70111	0.0342361	4.02184	0.0467436	0.339056	0.300821	0.652985	0.112792	0.303094	1	0	1	0	0	0	0	0	0	Stock_specific_tom
Solyc08g082930	11.68	0.314934	5.09127	0.572637	1.25611	1.15392	1.27282	0.552722	1.06124	1	0	1	0	0	0	0	0	0	Stock_specific_tom
Solyc01g105823	4.14837e-06	1.88681e-07	3.31416e-06	3.22388e-07	1.6636e-06	7.58156e-06	4.54498e-07	1.6263e-07	0.0249096	0	0	0	0	0	0	0	0	1	Homograft
Solyc09g007347	3.2707	0.0517246	1.3482	0.0839255	0.290882	0.300569	0.477101	0.167418	0.153346	1	0	1	0	0	0	0	0	0	Stock_specific_tom
Solyc09g008440	24.6123	0.408658	5.88682	2.09357	2.40517	1.88977	3.95019	0.664624	1.0752	1	0	1	0	0	0	0	0	0	Stock_specific_tom
Solyc09g008530	0.177455	1e-06	0.100614	0.00984978	1e-06	0.0203045	0.0180748	0.0120607	0.00960186	1	0	1	0	0	0	0	0	0	Stock_specific_tom
Solyc01g105960	5.57052e-10	1e-06	0.099636	2.39656e-11	1e-06	1e-06	0.04219	0.0177699	0.0281948	0	0	1	0	0	0	1	1	1	Stock_specific_tom
Solyc09g011570	474.664	4.4956	84.4366	47.7435	42.726	25.6451	34.5543	9.4911	11.8967	1	0	1	0	0	0	0	0	0	Stock_specific_tom
Solyc09g065100	1.00691	0.00598627	0.405141	0.0831189	0.0228211	0.132183	0.0746335	0.0708141	0.158151	1	0	1	0	0	0	0	0	0	Stock_specific_tom
Solyc09g072700	195.276	0.996017	57.917	10.5723	27.0635	14.5863	23.9794	6.55783	7.71107	1	0	1	0	0	0	0	0	0	Stock_specific_tom
Solyc01g106150	1.44472	1e-06	0.245681	0.184126	1e-06	0.0847742	0.164276	0.0250059	0.113163	1	0	0	0	0	0	0	0	0	Stock_specific_tom
Solyc01g106195	6.69488	0.909587	1e-06	0.441227	1e-06	0.637146	1.56393	1.55206	0.183821	1	0	0	0	0	0	0	0	0	Stock_specific_tom
Solyc09g090530	2.38616	5.05864e-09	2.16655	0.0296857	0.225391	0.512849	0.220448	0.32808	0.410411	1	0	1	0	0	0	0	0	0	Stock_specific_tom
Solyc09g091370	3.03054	0.0582048	0.806005	0.173787	0.204849	0.304329	0.300813	0.055473	0.146862	1	0	1	0	0	0	0	0	0	Stock_specific_tom
Solyc10g005740	1.11691	1e-06	0.309563	0.0323731	0.0683937	0.0747044	0.122084	0.02568	0.075612	1	0	1	0	0	0	0	0	0	Stock_specific_tom
CA03g06770	0.231403	1.11801	0.143606	1.66984	0.0153147	16.3076	0.505388	0.145269	2.93651	0	1	0	1	0	1	0	0	1	OppositePattern_heterograft
Solyc10g006157	0.0924635	3.03459e-06	1.36792e-05	2.02936e-06	2.87727e-07	1.49039e-06	3.14636e-06	5.62418e-07	1.85202e-06	1	0	1	0	0	0	0	0	0	Stock_specific_tom
Solyc01g106650	18.6776	0.158362	2.1947	1.42807	1.44482	0.52318	4.90032	0.373673	0.53049	1	0	0	0	0	0	1	0	0	Stock_specific_tom
Solyc10g006590	0.327101	1e-06	0.252739	1e-06	0.0613685	0.0877278	0.0175263	1e-06	0.0644614	1	0	1	0	0	0	0	0	0	Stock_specific_tom
Solyc01g106950	1.66283e-05	4.21618e-07	8.32201e-07	4.60036e-07	8.0429e-07	5.32586e-07	1.06484	0.291419	0.322271	1	0	0	0	0	0	1	1	1	Stock_specific_tom
Solyc10g006810	1.3708	0.0147939	0.696883	0.0998668	0.0781222	0.219666	0.146383	0.0557412	0.0726234	1	0	1	0	0	0	0	0	0	Stock_specific_tom
Solyc10g007280	115.235	1.63991	19.0526	6.0426	5.86792	3.64388	9.44452	1.66791	1.45257	1	0	1	0	0	0	0	0	0	Stock_specific_tom
Solyc10g009150	2575.22	1.99439	385.469	88.2046	95.5482	89.972	126.917	24.8327	32.7303	1	0	1	0	0	0	0	0	0	Stock_specific_tom
Solyc10g017990	11.6114	0.12409	1.24037	0.0227682	0.49323	0.203252	0.044565	0.346351	0.378348	1	0	1	0	0	0	0	0	0	Stock_specific_tom
Solyc10g018840	65.8403	8.0291	21.7621	13.9449	9.59805	14.2374	1e-06	0.0748203	0.451368	1	0	1	0	0	0	0	0	0	Stock_specific_tom
Solyc10g076180	132.455	1.45748	90.7581	2.56261	11.1647	9.70333	4.85088	3.81273	6.08698	1	0	1	0	0	0	0	0	0	Stock_specific_tom
Solyc01g107937	1.18925e-06	4.99993e-07	1.48957e-06	1.69614e-07	4.01963e-07	3.67043e-07	5.88042e-08	0.0204748	5.41124e-08	0	0	0	0	0	0	0	1	0	Homograft
Solyc10g076900	1.02795	1e-06	0.703573	0.0288439	1e-06	0.101746	0.123296	0.0409571	0.0542519	1	0	1	0	0	0	0	0	0	Stock_specific_tom
Solyc10g078470	4.87216	0.0618547	0.817318	0.399829	0.21038	0.248431	0.166007	0.0583535	0.291938	1	0	1	0	0	0	0	0	0	Stock_specific_tom
Solyc10g079510	2.28419	1e-06	0.962842	0.111787	0.214161	0.180815	0.340885	0.0471529	0.141655	1	0	1	0	0	0	0	0	0	Stock_specific_tom
Solyc10g079700	51.2319	0.863536	7.22441	1.93265	0.893393	2.37904	1.72863	0.644366	1.34365	1	0	1	0	0	0	0	0	0	Stock_specific_tom
Solyc01g108210	3.21558	1.38504	0.447603	6.33588	0.0607348	2.10978	25.1523	3.11557	2.18953	0	0	0	1	0	0	1	0	0	Scion_specific_tom
Solyc10g080880	12.943	0.283238	3.8612	0.854784	1.21799	1.13204	0.945658	0.465	1.46338	1	0	1	0	0	0	0	0	0	Stock_specific_tom
Solyc01g108270	8.3749e-07	6.81848e-07	5.44619e-07	3.99927e-07	5.81958e-07	4.19712e-07	0.00724413	8.03965e-09	5.78367e-09	0	0	0	0	0	0	1	0	0	Homograft
Solyc10g081320	138.349	0.462471	108.728	7.22794	22.8047	18.132	14.1374	4.14674	11.742	1	0	1	0	0	0	0	0	0	Stock_specific_tom
Solyc01g108480	1e-06	0.0173337	1e-06	0.0174928	1e-06	0.0653723	0.0752694	0.00657093	0.0197157	0	0	0	0	0	1	1	0	0	Scion_specific_tom
Solyc10g085670	3.01895	0.0439844	10.5213	0.0362096	2.16089	1.5451	0.566955	0.62106	1.59756	1	0	1	0	0	0	0	0	0	Stock_specific_tom
Solyc11g005230	0.163636	1e-06	0.196301	1e-06	0.0427799	0.029518	0.0455165	1e-06	0.0320687	1	0	1	0	0	0	0	0	0	Stock_specific_tom
Solyc11g006110	5.75053	0.839131	4.43207	0.529635	0.147368	1.11934	0.319065	0.370133	9.20407e-06	1	0	1	0	0	0	0	0	0	Stock_specific_tom
Solyc11g006160	0.132776	0.0294265	0.166517	0.025188	1e-06	1e-06	0.0239599	0.02643	0.0127986	1	0	1	0	0	0	0	0	0	Stock_specific_tom
Solyc01g109170	4.83529	4.45057	2.68729	3.10601	1.70413	0.887071	64.4976	74.5762	30.5309	0	0	0	0	0	0	1	1	1	Homograft
Solyc11g006630	0.264065	0.0584445	0.792745	0.0112408	0.10819	0.119059	0.0309332	0.0227687	0.0892496	1	0	1	0	0	0	0	0	0	Stock_specific_tom
Solyc11g008300	0.181592	1e-06	0.129348	0.0412492	0.0561745	1e-06	1e-06	0.0102974	0.0368742	1	0	1	0	0	0	0	0	0	Stock_specific_tom
Solyc11g008540	52.8324	0.780612	18.7752	1.2474	3.59321	4.6056	6.61873	1.26186	4.03665	1	0	1	0	0	0	0	0	0	Stock_specific_tom
Solyc01g109655	6.63588e-07	3.60414e-07	2.60939e-07	1.16751e-07	5.21794e-07	1.47146e-07	1.38403e-05	2.32881e-06	2.24891e-06	0	0	0	0	0	0	1	1	1	Homograft
Solyc11g010620	0.928273	0.015623	0.675835	0.0179277	0.122594	0.15794	0.0714702	0.0589741	0.0551015	1	0	1	0	0	0	0	0	0	Stock_specific_tom
Solyc01g109795	3.00964e-06	4.98118e-06	2.78002e-06	0.0648192	1.86265e-05	1.97575e-06	2.29954e-06	6.27817e-07	9.11648e-07	0	0	0	1	1	0	0	0	0	Scion_specific_tom
Solyc01g109970	10.2942	0.331679	0.242238	0.144194	1.10858	9.30197e-05	3.15255	2.46345	3.53922	1	0	0	0	0	0	1	1	1	Stock_specific_tom
Solyc11g012570	6.13568	0.229059	1.78242	0.138558	0.273745	0.683952	0.872074	0.127937	0.380033	1	0	1	0	0	0	0	0	0	Stock_specific_tom
Solyc11g062250	0.000367489	2.90201e-06	0.00576617	4.15495e-06	1.14429e-06	5.23865e-06	1.58411e-07	1.72121e-08	1.19732e-07	1	0	1	0	0	0	0	0	0	Stock_specific_tom
Solyc01g110500	0.505912	0.82267	0.112852	3.70411	0.0763207	0.461751	10.0738	0.568452	0.777337	0	0	0	1	0	0	1	0	0	Scion_specific_tom
Solyc11g066930	15.3168	0.0732028	3.42095	0.871704	1.6974	1.41774	1.54974	0.389904	0.671633	1	0	1	0	0	0	0	0	0	Stock_specific_tom
Solyc12g005420	0.38351	1e-06	0.20224	1e-06	0.0800352	0.0511303	1e-06	0.0404307	0.0429892	1	0	1	0	0	0	0	0	0	Stock_specific_tom
Solyc12g005430	57.3305	1.20557	48.8238	1.67897	8.66429	6.86016	1.33132	1.20035	10.65	1	0	1	0	0	0	0	0	0	Stock_specific_tom
Solyc01g111050	2.00874e-10	1.7619e-25	1.73915e-06	8.55021e-37	1.12907e-31	2.2804e-30	0.105872	0.0169973	5.13744e-07	0	0	1	0	0	0	1	1	1	Stock_specific_tom
Solyc01g111075	2.2813e-05	15.1635	1.31484e-05	0.119732	2.1083e-05	4.7185e-05	3229.7	8547.94	3753.54	0	1	0	0	0	0	1	1	1	Stock_specific_tom
Solyc01g111100	5.71351	0.075057	0.636425	0.404334	0.65327	1.02927	0.658615	0.171698	0.47574	1	0	0	0	0	0	0	0	0	Stock_specific_tom
Solyc01g111270	1e-06	1e-06	0.340764	0.00717362	1e-06	0.0218634	0.0135594	0.00565038	0.086995	0	0	1	0	0	0	0	0	1	Stock_specific_tom
Solyc01g111340	0.142122	1.02434e-06	7.23542e-09	1.25635e-11	4.21052e-08	0.0562769	0.285698	0.0818178	0.142331	1	0	0	0	0	0	1	1	1	Stock_specific_tom
Solyc12g008900	26.8362	0.299086	2.21527	0.160059	1.09028	0.507404	0.374626	0.370661	0.716083	1	0	1	0	0	0	0	0	0	Stock_specific_tom
Solyc12g009417	0.10678	1.64587e-08	0.598626	5.35137e-08	0.033313	6.15948e-08	0.0167108	0.00885946	0.0117297	1	0	1	0	0	0	0	0	0	Stock_specific_tom
Solyc12g014485	1.94388	0.410377	3.02729	0.3794	1e-06	1e-06	0.543142	0.203212	0.256951	1	0	1	0	0	0	0	0	0	Stock_specific_tom
Solyc01g111960	0.0607041	1e-06	0.136559	0.06288	1.27645	0.0883038	0.0735711	0.00472028	0.139858	0	0	0	0	1	0	0	0	0	Scion_specific_tom
Solyc01g112230	1e-06	1e-06	1e-06	0.0404295	0.136514	0.290335	0.0331634	0.0258613	0.103536	0	0	0	0	1	1	0	0	1	Scion_specific_tom
Solyc01g112245	0.605152	0.127124	0.386744	0.176423	0.0581484	0.0517195	10.9677	7.57072	12.832	0	0	0	0	0	0	1	1	1	Homograft
Solyc01g112270	1.77181	0.210323	1e-06	0.207537	1e-06	1e-06	0.130535	0.179093	0.0864193	1	0	0	0	0	0	0	0	0	Stock_specific_tom
Solyc02g005530	1e-06	3.65469e-05	1e-06	0.000156402	0.0464833	1.37565e-05	0.117447	0.0771185	0.313798	0	0	0	0	1	0	1	1	1	Scion_specific_tom
Solyc12g015880	526.152	7.3553	148.379	45.4229	35.0487	49.0455	87.4189	13.026	55.5131	1	0	1	0	0	0	0	0	0	Stock_specific_tom
Solyc12g056200	2.23313	0.0133313	5.48057	0.0612847	1.12354	0.800729	0.201248	0.36769	0.926788	1	0	1	0	0	0	0	0	0	Stock_specific_tom
Solyc12g056750	0.276585	1e-06	0.279111	1e-06	0.0590683	0.078956	1e-06	0.0539345	0.030597	1	0	1	0	0	0	0	0	0	Stock_specific_tom
Solyc12g096920	0.325017	0.0542542	1.32221	0.0162848	0.0902578	0.097561	0.0780274	0.0339693	0.115203	1	0	1	0	0	0	0	0	0	Stock_specific_tom
Solyc02g022890	1e-06	0.0740815	0.259113	1e-06	0.189641	1e-06	2.83404	1.01069	2.3107	0	0	0	0	0	0	1	1	1	Homograft
Solyc12g096980	54.411	0.114996	9.54009	0.39869	2.82447	1.54639	2.02557	0.884686	1.30629	1	0	1	0	0	0	0	0	0	Stock_specific_tom
Solyc02g030105	1.01741	0.103189	4.42002e-05	0.0544188	0.473159	2.9186e-05	2.3706	0.655949	0.499464	1	0	0	0	0	0	1	0	0	Stock_specific_tom
Solyc12g097000	43.3284	0.166985	17.1467	1.26779	6.53227	3.96083	5.82994	1.50299	2.38444	1	0	1	0	0	0	0	0	0	Stock_specific_tom
Solyc02g030505	0.129367	0.0251299	5.68332e-08	0.0129579	1e-06	0.0133392	1e-06	0.002965	0.027723	1	0	0	0	0	0	0	0	0	Stock_specific_tom
CA02g13600	0.513627	1e-06	1.96246	1e-06	0.187379	0.107024	0.0118911	0.0593545	0.210268	1	0	1	0	0	0	0	0	0	Scion_specific_pep
CA06g00180	0.0632213	1e-06	0.0689619	1e-06	0.0143228	1e-06	0.00497115	0.0174524	0.0211782	1	0	1	0	0	0	0	0	0	Scion_specific_pep
Solyc02g036320	6.9624	1e-06	1e-06	1.825	1e-06	1.56801	5.07436	18.8473	36.1503	1	0	0	0	0	0	1	1	1	Stock_specific_tom
CA09g16060	0.595855	1e-06	0.52669	1e-06	0.0763524	1e-06	0.112	0.111211	0.0785903	1	0	1	0	0	0	0	0	0	Scion_specific_pep
CA10g12130	0.0914319	1e-06	0.135257	0.0211929	0.0148819	1e-06	0.0303582	1e-06	0.0267124	1	0	1	0	0	0	0	0	0	Scion_specific_pep
CA11g15910	1.36358	0.325887	0.629529	1e-06	0.131877	1e-06	0.339838	1e-06	0.229439	1	0	1	0	0	0	0	0	0	Scion_specific_pep
CA01g05770	0.505448	1e-06	0.0837341	2.38433	1e-06	0.319286	0.445411	0.62721	0.158661	0	0	0	1	0	0	0	0	0	Stock_specific_pep
Solyc02g055565	0.238806	0.748803	0.28829	0.353094	1e-06	0.346727	23.8548	19.4459	29.2562	0	0	0	0	0	0	1	1	1	Homograft
Solyc02g061745	0.670454	0.0599246	0.333574	0.216657	0.167915	0.159709	4.85223	1.90864	2.23333	1	0	0	0	0	0	1	1	1	Stock_specific_tom
CA03g05620	0.328348	1e-06	1e-06	1.05143	0.2393	1e-06	0.340182	0.329119	0.0689352	0	0	0	1	0	0	0	0	0	Stock_specific_pep
CA04g22150	0.00998173	0.0910213	1e-06	0.893747	0.0888182	0.120494	0.0802262	0.102322	0.0199302	0	0	0	1	0	0	0	0	0	Stock_specific_pep
CA05g02150	1e-06	0.784958	1e-06	4.66567	1e-06	1.03796	1.23651	0.533776	0.136231	0	0	0	1	0	0	0	0	0	Stock_specific_pep
Solyc02g062380	1.0917e-05	0.103906	3.81653e-06	3.13324e-06	1.68947e-06	3.31683e-06	1.19945e-06	3.33922e-07	4.82255e-07	0	1	0	0	0	0	0	0	0	Stock_specific_tom
Solyc02g062460	1077.05	15.7285	119.126	60.4266	70.1445	23.163	67.0449	18.2965	20.4721	1	0	0	0	0	0	0	0	0	Stock_specific_tom
CA05g13670	0.100506	0.11927	0.0605152	0.399428	1e-06	1e-06	0.0523643	1e-06	0.0593435	0	0	0	1	0	0	0	0	0	Stock_specific_pep
Solyc02g062750	4.43274e-06	1.41633e-05	3.73223e-06	1.6374e-06	9.43117e-06	2.6037e-06	7.60822e-07	1.95924e-07	0.0128814	0	0	0	0	0	0	0	0	1	Homograft
CA07g04270	0.022777	0.0635319	1e-06	0.582567	1e-06	0.0822884	0.0637247	0.162553	0.134208	0	0	0	1	0	0	0	0	0	Stock_specific_pep
CA10g04380	1e-06	1e-06	0.089811	0.588634	0.0991913	1e-06	0.155118	0.134358	0.187167	0	0	0	1	0	0	0	0	0	Stock_specific_pep
CA11g05900	1e-06	1e-06	0.0184706	0.160659	0.0279964	0.0391024	0.0459834	1e-06	0.0590788	0	0	0	1	0	0	0	0	0	Stock_specific_pep
CA01g05160	0.0666891	1e-06	0.0376066	0.197329	1e-06	1e-06	0.0281787	0.0445557	0.0244812	1	0	0	1	0	0	0	0	0	Heterograft
Solyc02g064540	0.268445	0.0371721	0.0413855	0.0391854	1e-06	1e-06	0.0449355	0.0360868	0.0127918	1	0	0	0	0	0	0	0	0	Stock_specific_tom
Solyc02g064560	0.118835	1e-06	1e-06	0.0781302	0.0524452	1e-06	0.302985	0.0273318	0.0592012	1	0	0	0	0	0	1	0	0	Stock_specific_tom
Solyc02g064590	1.28959e-26	1e-06	5.72477e-32	2.49167e-21	2.14369e-21	1.60017e-22	0.0555944	0.0109246	0.0379996	0	1	0	0	0	0	1	1	1	Stock_specific_tom
Solyc02g064810	1e-06	0.563078	0.637237	1e-06	6.5763e-06	1e-06	0.148293	0.362286	0.48027	0	1	1	0	0	0	0	1	1	Stock_specific_tom
Solyc02g064955	8.68599e-11	1.52835e-14	5.43905	1e-06	1.38769e-05	4.21901e-06	6.58253e-11	2.10469e-12	3.99795e-09	0	0	1	0	0	0	0	0	0	Stock_specific_tom
CA01g06080	0.708424	0.870463	0.0449908	1.07505	0.160219	0.14975	1e-06	1e-06	1e-06	1	1	0	1	0	0	0	0	0	Heterograft
CA01g14730	0.501426	1.67521	0.154949	1.41756	0.260866	1.58406	1e-06	1e-06	1e-06	1	1	0	1	0	1	0	0	0	Heterograft
Solyc02g065760	3.05834e-06	6.37315e-07	0.188473	7.89471e-07	2.41194e-06	8.40587e-07	0.054223	1.3061e-06	9.91976e-07	0	0	1	0	0	0	1	0	0	Stock_specific_tom
Solyc02g066970	40.3974	0.134108	5.07844	2.9285	5.18839	1.79212	3.8575	1.94401	3.20614	1	0	0	0	0	0	0	0	0	Stock_specific_tom
CA01g16180	0.300151	1e-06	0.0185515	1e-06	1e-06	0.128624	0.0353406	0.00975455	0.0238463	1	0	0	0	0	1	0	0	0	Heterograft
CA01g20410	0.153542	1e-06	0.0360193	0.14255	1e-06	0.190133	0.0410588	0.0102641	1e-06	1	0	0	1	0	1	0	0	0	Heterograft
CA01g23070	0.054944	0.431737	0.0158175	0.178205	0.0167923	0.164117	1e-06	1e-06	0.011612	1	1	0	1	0	1	0	0	0	Heterograft
CA01g25890	0.340098	0.0942645	0.122683	0.95848	0.149996	0.959258	1e-06	0.0392183	1e-06	1	0	0	1	0	1	0	0	0	Heterograft
Solyc02g067275	1.46773	0.0594892	0.191269	3.3355e-07	1.16578e-07	0.0626774	0.722325	0.181435	0.0868746	1	0	0	0	0	0	1	0	0	Stock_specific_tom
CA01g25910	0.190204	0.0539569	0.0354031	0.119143	1e-06	0.223746	1e-06	0.0272955	1e-06	1	0	0	1	0	1	0	0	0	Heterograft
CA01g30670	4.75494	0.751752	0.200761	1e-06	0.633066	2.19181	0.541127	0.195747	1e-06	1	0	0	0	0	1	0	0	0	Heterograft
Solyc02g067330	1e-06	0.211347	1e-06	1.51737e-08	1e-06	5.61069e-08	0.079352	0.0681683	1.84428e-09	0	1	0	0	0	0	1	1	0	Stock_specific_tom
Solyc02g067380	32.3655	0.179056	5.79087	0.797557	2.98847	2.08706	2.01581	4.27846	4.7444	1	0	0	0	0	0	0	0	0	Stock_specific_tom
CA01g34570	0.0585357	0.023539	0.157227	0.0601193	0.0503131	0.918032	0.0799395	0.0782698	0.101162	0	0	1	0	0	1	0	0	0	Heterograft
CA02g00690	15.5316	0.465593	1.29109	0.219228	6.60396	0.837774	1.6311	1.4934	1.42443	1	0	0	0	1	0	0	0	0	Heterograft
CA02g06180	1e-06	0.165208	0.0226855	0.0455001	0.065173	1e-06	1e-06	0.0422602	0.017521	0	1	0	0	1	0	0	0	0	Heterograft
Solyc02g067750	0.502526	1.55703	2.10052	1.98449	0.348527	0.128006	41.2156	30.8128	0.402933	0	0	0	0	0	0	1	1	0	Homograft
CA02g08630	2.49996	0.456953	0.300243	1e-06	3.60567	1e-06	0.143899	0.493969	0.68216	1	0	0	0	1	0	0	0	0	Heterograft
CA02g22200	2.18134	0.378803	1.15378	0.384283	0.184899	10.6681	0.589184	1.00788	1.50522	1	0	0	0	0	1	0	0	0	Heterograft
CA02g28690	0.044732	0.0892405	0.0159448	0.372778	1e-06	0.0327515	0.0439954	1e-06	0.0282901	0	1	0	1	0	0	0	0	0	Heterograft
Solyc02g068995	1e-06	1.82606e-08	2.23909e-08	0.112894	1e-06	1e-06	6.12613e-08	2.04671e-08	1.20808e-08	0	0	0	1	0	0	0	0	0	Scion_specific_tom
CA03g08540	0.0901917	1e-06	1e-06	1e-06	0.0462663	0.0372248	0.0079346	0.00795828	0.0076933	1	0	0	0	1	1	0	0	0	Heterograft
CA03g12990	0.116916	1e-06	1e-06	0.203262	0.0234123	1e-06	0.0473484	0.02936	0.0387479	1	0	0	1	0	0	0	0	0	Heterograft
CA03g13400	0.0290412	1e-06	0.0129698	1e-06	1e-06	0.0611984	0.00974787	0.00898142	0.0127256	1	0	0	0	0	1	0	0	0	Heterograft
CA03g23110	0.121189	0.16695	1e-06	1e-06	0.0168235	0.510777	0.0948128	0.0241375	0.0803356	0	1	0	0	0	1	0	0	0	Heterograft
CA03g25810	0.035798	0.21994	1e-06	0.0336187	1e-06	0.297316	0.0292663	0.0427944	0.033109	0	1	0	0	0	1	0	0	0	Heterograft
CA03g26240	0.181851	1e-06	1e-06	0.280319	0.0513492	1e-06	0.064694	0.0438827	0.0340328	1	0	0	1	0	0	0	0	0	Heterograft
CA04g07930	0.0284606	0.305332	1e-06	1e-06	0.0562046	0.333715	0.0286175	0.0585408	0.055764	0	1	0	0	0	1	0	0	0	Heterograft
CA04g12490	2.09249	0.795313	1e-06	0.973228	0.159986	0.718762	0.0921575	1e-06	0.0770577	1	1	0	1	0	1	0	0	0	Heterograft
CA04g13800	0.00451478	1e-06	0.029741	1e-06	0.0814565	1e-06	0.0122802	0.00702758	0.0107922	0	0	1	0	1	0	0	0	0	Heterograft
CA04g15160	2.03273	0.176211	0.260254	0.123195	0.160828	0.812408	1e-06	1e-06	1e-06	1	0	0	0	0	1	0	0	0	Heterograft
CA04g20130	1e-06	1e-06	0.0991355	1e-06	0.0586229	0.064241	0.00994155	0.0202119	0.01775	0	0	1	0	1	1	0	0	0	Heterograft
CA05g14630	0.0292778	0.0259072	0.0754776	0.173958	1e-06	1e-06	0.0116689	1e-06	0.0208838	0	0	1	1	0	0	0	0	0	Heterograft
CA05g16720	2.25005	10.6599	0.791738	3.79492	0.558851	6.13929	1e-06	1e-06	1e-06	1	1	0	1	0	1	0	0	0	Heterograft
Solyc02g071380	1e-06	4.60387e-12	5.9215e-08	0.0687751	0.0458033	1e-06	6.79371e-12	8.98936e-14	4.98995e-14	0	0	0	1	1	0	0	0	0	Scion_specific_tom
CA06g04860	0.600044	1.59895	0.381204	2.99119	0.275556	0.795922	0.073925	1e-06	1e-06	0	1	0	1	0	0	0	0	0	Heterograft
CA06g26070	5.71658	0.0257658	0.275417	1e-06	0.74464	0.0702118	0.122539	0.168866	0.313738	1	0	0	0	1	0	0	0	0	Heterograft
CA07g11720	0.0603712	0.818399	1e-06	1e-06	1e-06	3.97702	0.151708	0.274361	0.119496	0	1	0	0	0	1	0	0	0	Heterograft
CA07g16530	0.23978	0.715748	1e-06	1.1824	1e-06	1e-06	0.248625	0.226049	0.192935	0	1	0	1	0	0	0	0	0	Heterograft
Solyc02g071875	0.0942642	1e-06	0.185953	0.103722	0.0628906	1e-06	1.59909	0.491141	0.708785	0	0	0	0	0	0	1	1	1	Homograft
CA03g07320	0.108385	1.50158	0.156927	2.76001	1e-06	12.0214	0.351156	0.327048	2.28261	0	1	0	1	0	1	0	0	1	OppositePattern_heterograft
CA08g06490	0.166242	0.0179429	1e-06	0.065706	0.0296785	1e-06	0.0177595	0.00763095	0.0168091	1	0	0	1	0	0	0	0	0	Heterograft
Solyc02g072250	8.37319	0.197532	1.31838	1.03263	1.4836	0.643218	1.20418	0.289033	0.452269	1	0	0	0	0	0	0	0	0	Stock_specific_tom
CA08g09090	0.0261908	1e-06	0.176749	1e-06	1e-06	0.0658986	0.0254118	0.0284285	0.0242531	0	0	1	0	0	1	0	0	0	Heterograft
CA08g13070	0.0808215	0.150902	1e-06	0.401355	1e-06	1e-06	0.0355243	0.097911	0.0588842	0	1	0	1	0	0	0	0	0	Heterograft
CA10g00940	0.245534	2.09825	1e-06	0.811288	1e-06	9.77729	0.953532	0.965702	0.774917	0	1	0	0	0	1	0	0	0	Heterograft
CA10g14090	0.016524	1e-06	0.930019	1e-06	0.259544	1e-06	0.0200927	0.0459947	0.037873	0	0	1	0	1	0	0	0	0	Heterograft
CA11g02050	1e-06	1.64158	1e-06	0.642193	0.215541	6.02502	1e-06	0.991721	0.831464	0	1	0	0	0	1	0	0	0	Heterograft
Solyc02g077170	0.201233	1e-06	0.0385055	1e-06	0.027452	1e-06	0.0262346	0.0227124	0.0319226	1	0	0	0	0	0	0	0	0	Stock_specific_tom
Solyc02g077225	0.304851	2.62383e-09	1e-06	0.128186	1e-06	1e-06	2.03209	3.96021	1.71496	1	0	0	0	0	0	1	1	1	Stock_specific_tom
CA11g17530	8.6777	0.0221277	0.790167	1e-06	2.35876	0.0490674	0.939379	0.642689	0.568625	1	0	0	0	1	0	0	0	0	Heterograft
CA12g02810	1e-06	0.0789994	0.0111007	0.0350479	1e-06	0.262051	0.0488036	0.021429	0.0392878	0	1	0	0	0	1	0	0	0	Heterograft
Solyc00g005080	7.87564	0.220922	0.471995	0.193267	1e-06	1.40465	0.272088	0.170197	0.466877	1	0	0	0	0	1	0	0	0	Heterograft
Solyc00g022090	0.587546	0.0430558	1e-06	0.125756	1e-06	0.138289	0.0465588	0.0138054	0.0632206	1	0	0	1	0	1	0	0	0	Heterograft
Solyc02g078100	1e-06	1e-06	1.25628	12.51	4.22537	2.74795	1e-06	0.177028	21.5291	0	0	0	1	1	1	0	0	1	Scion_specific_tom
Solyc00g145170	1e-06	0.0625671	1.5637	0.163332	1e-06	0.0535191	1e-06	0.028744	0.0190045	0	0	1	1	0	0	0	0	0	Heterograft
Solyc02g078250	0.313669	1e-06	11.9942	0.0676566	0.820655	1.53855	0.0700728	1.2792	7.11073	0	0	1	0	0	0	0	0	1	Stock_specific_tom
Solyc02g078400	0.687268	2.39049	0.881599	6.44362	0.0848756	1.14119	46.1647	6.20265	4.8841	0	0	0	0	0	0	1	0	0	Homograft
Solyc00g181250	0.253532	0.0207701	0.0496494	1e-06	1e-06	0.0616825	1e-06	0.0202263	0.022563	1	0	1	0	0	1	0	0	0	Heterograft
Solyc01g005305	0.0337077	0.538525	11.471	1.69809	5.15471	4.31994	0.654447	4.41012e-05	0.000454688	0	0	1	1	1	1	0	0	0	Heterograft
Solyc01g006270	0.000182502	3.92965e-06	7.22882e-06	1.92474e-05	7.24149e-06	6.01387e-06	1.38347e-06	7.05127e-07	5.44687e-07	1	0	0	1	0	0	0	0	0	Heterograft
Solyc01g009890	0.808752	1e-06	1e-06	0.083785	0.118684	0.203429	0.120892	0.029945	1e-06	1	0	0	0	0	1	0	0	0	Heterograft
Solyc02g079200	0.248529	3.34578e-06	0.00126538	3.53818	0.273263	0.643861	5.09205	3.87688e-06	1.79726e-05	0	0	0	1	0	1	1	0	0	Scion_specific_tom
Solyc02g079240	15.4497	197.866	3.9336	30.1884	5.05541	16.5209	12.7299	113.986	16.179	0	1	0	0	0	0	0	1	0	Stock_specific_tom
Solyc01g010130	0.290512	0.0560986	0.0278291	3.17093e-05	0.323983	0.0877951	7.34145e-07	3.85826e-07	1.18595e-06	1	1	0	0	1	1	0	0	0	Heterograft
Solyc01g010508	0.00188683	0.313604	1.97966e-06	0.0145027	4.55854e-06	6.27684e-06	2.09345e-07	9.45348e-06	4.60765e-06	1	1	0	1	0	0	0	0	0	Heterograft
Solyc01g015040	10.8856	4.16353	15.3292	1e-06	1e-06	1.52632	0.61713	0.235043	1e-06	1	1	1	0	0	1	0	0	0	Heterograft
Solyc01g044372	1e-06	0.0863194	0.645632	1e-06	1e-06	0.274623	0.166638	0.0757975	0.180228	0	0	1	0	0	1	0	0	0	Heterograft
Solyc02g079550	0.0186852	0.0498609	0.813599	0.0141644	0.168289	0.126718	0.0612902	0.0598913	0.160725	0	0	1	0	0	0	0	0	0	Stock_specific_tom
Solyc01g049912	0.44626	1e-06	1e-06	1e-06	0.189161	0.365557	0.092623	0.03931	0.114322	1	0	0	0	1	1	0	0	0	Heterograft
Solyc01g060455	0.0431333	2.84944e-06	1.56495e-05	0.01724	1e-06	0.0165118	1.02901e-06	3.24692e-07	2.83715e-07	1	0	1	1	0	1	0	0	0	Heterograft
Solyc02g080100	28.6831	0.368428	4.8789	2.99822	5.3733	1.78801	4.33484	0.548389	0.91193	1	0	0	0	0	0	0	0	0	Stock_specific_tom
Solyc02g080165	1.52843e-05	3.05732e-07	1.58842e-05	0.315597	2.71537e-06	0.33316	0.00830339	0.20106	0.118012	0	0	0	1	0	1	0	1	1	Scion_specific_tom
Solyc01g066730	1.99867e-06	0.197082	7.00379e-06	0.196775	0.373512	0.124747	0.0229321	0.00613954	0.0328976	0	1	0	1	1	1	0	0	0	Heterograft
Solyc01g068510	1e-06	0.0669733	0.628466	0.0747065	0.272033	1e-06	0.0373308	0.0783575	0.0851175	0	0	1	0	1	0	0	0	0	Heterograft
Solyc02g080280	33.1463	0.625226	1.53372	1.05231	0.861227	2.52403	2.58686	0.62643	2.94316	1	0	0	0	0	0	0	0	0	Stock_specific_tom
Solyc02g080310	0.428987	0.0244559	7.26133	0.0431671	0.996351	1.04367	0.469143	0.460382	3.4217	0	0	1	0	0	0	0	0	1	Stock_specific_tom
Solyc02g080830	1e-06	0.144205	1.62298	0.0192466	0.463844	0.375009	0.0360087	0.235992	0.338715	0	0	1	0	0	0	0	0	0	Stock_specific_tom
Solyc01g073745	3.06625	1.02065	1.41785	0.351804	1.20556	0.259008	1e-06	1e-06	1e-06	1	1	1	0	1	0	0	0	0	Heterograft
Solyc01g079180	0.0352575	1e-06	0.727729	1e-06	0.0813365	0.216893	0.057771	0.0408097	0.0873407	0	0	1	0	0	1	0	0	0	Heterograft
Solyc01g079375	1e-06	0.0326404	0.14033	0.0169107	0.218127	0.108458	0.0195037	1e-06	1e-06	0	0	1	0	1	1	0	0	0	Heterograft
Solyc02g081260	1.21606	0.0980764	1.52118e-07	0.0939274	1e-06	0.126539	2.54106	0.839769	1.34808	1	0	0	0	0	0	1	1	1	Stock_specific_tom
Solyc01g079380	0.188302	0.0518808	0.0877598	0.0391868	1e-06	8.51708e-06	0.010124	0.00562045	0.00802493	1	1	1	1	0	0	0	0	0	Heterograft
Solyc02g081510	1e-06	0.0513315	1.24673	1e-06	0.086122	0.168476	1e-06	0.0157234	0.108636	0	0	1	0	0	0	0	0	0	Stock_specific_tom
Solyc01g080120	0.0238874	1e-06	0.563914	1e-06	0.333085	0.383342	0.0172294	0.106654	0.074315	0	0	1	0	1	1	0	0	0	Heterograft
Solyc02g081800	2.03817	0.424856	0.0569639	0.303537	0.346183	0.0632394	0.375285	0.164887	0.00958925	1	0	0	0	0	0	0	0	0	Stock_specific_tom
Solyc02g081870	0.073096	0.0318601	1e-06	0.0124133	1e-06	0.00865481	0.00270285	0.00306887	0.00541875	1	1	0	0	0	0	0	0	0	Stock_specific_tom
Solyc01g086670	36.4248	2.84103	56.0899	2.71527	36.2614	7.52308	1.20154	1.27513	2.6674	1	0	1	0	1	1	0	0	0	Heterograft
Solyc01g086680	30.0261	5.41183	93.193	1.71137	16.6693	14.4658	3.70189	2.20885	7.33634	1	0	1	0	1	1	0	0	0	Heterograft
Solyc01g086925	14.9735	4.44135e-05	28.4435	2.81296	24.8705	11.8795	2.08478	5.96561e-05	8.35887e-06	1	0	1	0	1	1	0	0	0	Heterograft
Solyc01g087480	2.5103	0.182171	0.451296	1e-06	1e-06	0.667579	0.28676	0.0461095	0.0897605	1	0	1	0	0	1	0	0	0	Heterograft
Solyc01g088360	2.97803e-08	8.96085e-09	2.43525e-08	7.976e-10	9.21618e-10	2.99601e-08	9.58089e-10	5.78453e-10	1.20991e-09	1	1	1	0	0	1	0	0	0	Heterograft
Solyc02g083200	0.0757118	0.0442064	1e-06	1e-06	0.0789021	0.063289	29.8457	87.3273	16.5293	0	0	0	0	0	0	1	1	1	Homograft
Solyc01g088670	1.21671	0.0537026	0.414053	8.4525e-07	6.78417e-06	0.326576	0.0180577	0.01308	0.0142378	1	1	1	0	0	1	0	0	0	Heterograft
Solyc01g090800	34.7316	0.325885	8.33816	1.4962	4.08689	6.08728	1.27441	1.42513	1.67718	1	0	1	0	1	1	0	0	0	Heterograft
Solyc01g090870	3.07748e-07	3.67507e-07	3.37488	2.06135e-08	0.510785	0.038711	8.94089e-08	4.58819e-08	1.54124e-07	0	0	1	0	1	1	0	0	0	Heterograft
Solyc01g091165	2.4805	1.32245	168.654	3.4929	23.6818	11.9371	0.652666	0.113896	1.31813	0	0	1	0	1	1	0	0	0	Heterograft
Solyc01g091455	1.72541	1.04901e-05	0.529522	1.62693	5.92813e-06	2.06122	0.000271313	0.0280667	0.392363	1	0	0	1	0	1	0	0	0	Heterograft
Solyc01g091590	4.2483	0.372891	1.43206e-06	1.2851	0.0115842	3.91423e-05	0.00062738	2.76155e-07	1.23799e-07	1	1	0	1	1	0	0	0	0	Heterograft
Solyc01g094585	1e-06	2.02744e-06	0.000330191	9.66145e-08	4.96594e-06	6.64242e-07	1.49828e-06	4.92214e-07	6.24091e-08	0	0	1	0	1	0	0	0	0	Heterograft
Solyc01g094850	0.0185809	2.39997e-05	3.23612e-05	0.0816039	5.98238e-06	0.151932	3.64798e-07	8.30696e-08	8.08208e-07	1	0	0	1	0	1	0	0	0	Heterograft
Solyc01g096197	4.35384	0.732679	0.0394973	0.237459	0.3667	0.837859	0.268801	1.34775e-05	0.152745	1	1	0	0	0	1	0	0	0	Heterograft
Solyc01g097380	0.926715	1e-06	0.354334	0.0135201	0.128753	0.0551845	0.0155196	0.0147283	0.0140898	1	0	1	0	1	1	0	0	0	Heterograft
Solyc01g098480	0.832492	9.17234e-07	0.0316418	0.00139119	1.91085e-06	2.51414e-05	7.54597e-07	3.82483e-08	1.84907e-07	1	0	1	1	0	1	0	0	0	Heterograft
Solyc01g098805	0.000496616	0.151936	0.39624	2.69947e-05	3.23402e-05	0.272728	3.36617e-05	5.14108e-07	1.14934e-06	1	1	1	0	0	1	0	0	0	Heterograft
Solyc01g098820	0.169315	0.0134377	1e-06	1e-06	0.0842001	0.0213861	0.0322754	1e-06	0.0300869	1	0	0	0	1	0	0	0	0	Heterograft
Solyc01g099050	0.070187	0.124702	6.36589e-08	0.153304	4.12102e-08	0.167759	0.0239682	8.438e-07	0.0114539	1	1	0	1	0	1	0	0	0	Heterograft
Solyc02g085674	1.79913e-08	0.16669	1.05238e-10	8.17723e-12	1.32369	0.259313	8.5951e-16	0.0788578	0.139238	0	0	0	0	1	1	0	0	0	Scion_specific_tom
Solyc02g085690	7.05581e-15	6.0307e-09	1.35738e-14	9.71957e-12	8.0933e-21	1.71418e-21	11.9306	9.1807	11.4321	0	1	0	0	0	0	1	1	1	Stock_specific_tom
Solyc01g100980	1.1834	0.254017	17.536	1.16376	1.7728	5.48225	1.21498	0.590841	1.3025	0	0	1	0	0	1	0	0	0	Heterograft
Solyc01g102685	1e-06	0.093344	0.904936	0.0202929	0.107755	0.244469	0.0729056	0.0195647	0.0694405	0	0	1	0	0	1	0	0	0	Heterograft
Solyc02g086090	1e-06	1.71331e-07	0.280777	9.54522e-08	2.58813e-08	3.58855e-07	1.16659e-08	3.57204e-08	6.35018e-08	0	0	1	0	0	0	0	0	0	Stock_specific_tom
Solyc01g102790	3.77489e-06	8.06432e-09	1.90718e-07	9.60353e-09	2.74534e-08	6.66347e-08	1.09053e-08	2.23103e-09	9.24753e-09	1	0	1	0	0	1	0	0	0	Heterograft
Solyc01g102890	1e-06	2.44835	14.8679	0.0889776	2.80057	7.44051	1e-06	0.734948	2.75825	0	0	1	0	0	1	0	0	0	Heterograft
Solyc01g102910	1e-06	1.01744	13.206	0.0168085	1.43987	2.79443	1e-06	0.155375	1.69441	0	0	1	0	0	1	0	0	0	Heterograft
Solyc01g103360	2.4107	1e-06	21.8916	1e-06	8.14268	8.78205	0.621545	1.50777	3.6467	0	0	1	0	1	1	0	0	0	Heterograft
Solyc01g104390	0.16466	1e-06	0.990267	1e-06	0.393545	0.126703	1e-06	0.0844073	0.177824	0	0	1	0	1	0	0	0	0	Heterograft
Solyc01g105610	0.130239	0.0412081	1.04522	1.82109e-08	0.302382	1e-06	0.0659638	0.0228064	0.157719	0	0	1	0	1	0	0	0	0	Heterograft
Solyc02g086463	0.819993	0.0859592	0.0985802	0.133786	0.0695634	3.8311e-10	1.76434e-20	9.15705e-44	9.15027e-13	1	0	0	0	0	0	0	0	0	Stock_specific_tom
Solyc02g086467	8.32668	0.484808	1.04309	0.904161	0.245548	0.243581	0.267894	1.78857e-06	0.0564085	1	0	0	0	0	0	0	0	0	Stock_specific_tom
Solyc01g105650	0.0738137	1e-06	0.214831	0.0279273	0.0614946	0.811972	0.0121648	0.0060529	0.0358912	0	0	1	0	0	1	0	0	0	Heterograft
Solyc01g105770	1e-06	0.0463627	52.4926	1e-06	11.9061	6.13443	0.00653175	3.68177	8.6209	0	0	1	0	1	0	0	0	0	Heterograft
Solyc02g086820	0.713047	1.06508	0.457622	0.638189	3.16523	72.4767	5.24695	8.26888	122.573	0	0	0	0	0	1	0	0	1	Scion_specific_tom
Solyc02g086900	1.08544	0.156448	0.507701	0.0627142	0.0536493	0.203981	3.52503	2.0548	5.98694	1	0	0	0	0	0	1	1	1	Stock_specific_tom
Solyc01g106610	32.658	1524.8	5.62599	873.284	33.9798	165.62	350.385	247.138	99.8253	0	1	0	1	0	0	0	0	0	Heterograft
Solyc02g087130	0.563177	0.513706	0.948196	0.386098	0.100624	0.988199	8.83836	7.70465	9.77861	0	0	0	0	0	0	1	1	1	Homograft
Solyc01g107050	0.366127	1.75228	31.7819	0.149684	16.2397	7.52838	0.0169791	4.30389	8.04317	0	0	1	0	1	0	0	0	0	Heterograft
Solyc02g087350	2.12095	2.78062e-06	5.43473e-06	7.27593e-06	2.94701e-06	1.20932e-06	3.49481e-07	6.93402e-08	1.0925e-07	1	0	0	0	0	0	0	0	0	Stock_specific_tom
Solyc01g107570	1e-06	0.439695	0.727508	2.55794	1e-06	0.336023	0.2617	1e-06	0.332393	0	0	1	1	0	0	0	0	0	Heterograft
Solyc01g108035	0.99144	0.0574042	1e-06	1e-06	0.362187	0.141592	0.196969	0.0175275	0.0673363	1	0	0	0	1	0	0	0	0	Heterograft
Solyc02g087860	1.32159	1e-06	1e-06	1e-06	0.369245	0.375868	1.99122	0.713885	2.92159	1	0	0	0	0	0	1	0	1	Stock_specific_tom
Solyc02g087935	0.0877461	3.28223e-07	0.0539488	4.56184e-07	0.1033	4.18498e-07	29.8152	25.6049	17.7005	0	0	0	0	0	0	1	1	1	Homograft
Solyc01g108083	1.17814	0.367284	0.000942478	2.21572	0.748849	2.78336	6.9393e-05	5.95892e-06	2.67713e-05	1	0	0	1	1	1	0	0	0	Heterograft
Solyc01g108930	1e-06	1e-06	1.35793e-07	9.06782e-17	4.16434e-13	1e-06	6.8517e-22	8.84455e-34	1.97232e-22	1	1	1	0	0	1	0	0	0	Heterograft
Solyc01g109180	9.4487	68.0461	6.21136	57.9711	17.963	15.5578	0.924397	0.944394	0.600958	0	1	0	1	0	0	0	0	0	Heterograft
Solyc02g088150	1.76759	1e-06	0.17202	0.0920686	1e-06	0.236852	0.17095	0.0204822	0.156144	1	0	0	0	0	0	0	0	0	Stock_specific_tom
Solyc02g088163	0.331484	2.2798	0.00123496	10.3167	1.23665	0.613365	13.2276	0.985253	1.64553	0	0	0	1	0	0	1	0	0	Scion_specific_tom
Solyc01g109200	1.03497	1.85786	0.00812092	0.809672	0.980146	0.54166	0.000164439	9.13439e-06	2.33802e-05	1	1	0	1	1	0	0	0	0	Heterograft
Solyc02g088430	1e-06	1.59468e-07	8.68874e-07	1.17936e-09	1e-06	1e-06	0.0097075	3.74956e-08	5.14005e-08	0	0	0	0	0	0	1	0	0	Homograft
Solyc02g088500	1.15288e-07	3.12246e-08	2.306e-06	9.82944e-09	1.04089e-07	1.21153e-07	4.05081e-08	7.48674e-09	2.74983e-08	0	0	1	0	0	0	0	0	0	Stock_specific_tom
Solyc02g088750	0.159198	1e-06	1e-06	0.0119712	1e-06	0.017994	0.0316509	0.0053637	0.0286023	1	0	0	0	0	0	0	0	0	Stock_specific_tom
Solyc02g088945	1.34293e-05	7.58554e-06	1.28385e-05	2.55642e-06	0.0476016	4.98136e-07	0.0593519	3.29685e-06	6.28692e-06	0	0	0	0	1	0	1	0	0	Scion_specific_tom
Solyc01g110365	0.227305	2.20043	3.9644	1.88374	1.43681	28.2965	3.52731e-05	7.36191e-06	0.0865028	0	0	1	0	0	1	0	0	0	Heterograft
Solyc01g110630	1e-06	1e-06	0.388957	1e-06	1.09713	0.61751	0.0549318	0.16568	0.094782	0	0	1	0	1	1	0	0	0	Heterograft
Solyc01g111850	2.74612e-08	1.51454e-07	3.79437e-07	2.27391e-08	1.80974e-06	2.39153e-07	2.19292e-08	2.75869e-08	6.66307e-09	0	1	1	0	1	1	0	0	0	Heterograft
Solyc02g089270	7.8188e-07	4.02767e-06	9.14485e-06	0.192403	2.4599e-06	1.0919e-05	2.43758e-07	1.1903e-06	1.36934e-06	0	0	0	1	0	0	0	0	0	Scion_specific_tom
Solyc02g089295	2.46336e-06	4.38139e-08	1.9907e-07	1.6287e-06	4.40558e-08	1e-06	0.091375	6.63477e-08	7.14506e-08	0	0	0	0	0	0	1	0	0	Homograft
Solyc02g089300	1e-06	0.371487	1e-06	0.191596	1e-06	0.293771	0.549271	10.6772	4.26375	0	0	0	0	0	0	0	1	1	Homograft
Solyc02g089495	0.501092	0.17407	0.400294	1.39096e-11	0.0932502	1e-06	0.0771788	0.0314584	2.81547e-99	1	1	1	0	0	0	0	0	0	Stock_specific_tom
Solyc02g089497	3.31091	0.265699	0.698451	0.209578	1e-06	1e-06	1.00077	0.568017	0.391271	1	0	0	0	0	0	1	0	0	Stock_specific_tom
Solyc02g014070	1e-06	1e-06	0.449994	0.0087156	0.169295	0.152384	0.0731828	0.0318104	0.105991	0	0	1	0	1	1	0	0	0	Heterograft
Solyc02g089630	67.4514	8.5065	1.70551	5.09983	0.130926	3.80686	9.79949	1.22984	1.50837	1	0	0	0	0	0	0	0	0	Stock_specific_tom
Solyc02g014490	0.0189501	1e-06	0.0708805	1e-06	0.0383632	0.0136626	0.0092182	0.00241356	0.00450223	0	0	1	0	1	0	0	0	0	Heterograft
Solyc02g030380	0.260816	0.0382801	1e-06	1e-06	0.236627	1e-06	0.0255133	0.0234689	0.0352167	1	0	0	0	1	0	0	0	0	Heterograft
Solyc02g062280	10.7821	0.000103199	7.14148	0.710042	0.403907	2.46389	8.33003e-06	5.83675e-06	0.334373	1	0	1	0	0	1	0	0	0	Heterograft
Solyc02g065190	1e-06	0.0647119	0.392777	0.0274769	1e-06	0.569661	0.0331391	0.125879	0.0954063	0	0	1	0	0	1	0	0	0	Heterograft
Solyc02g091050	2.96357	0.0798165	0.286067	0.129941	0.219928	0.0537579	0.417818	0.276363	0.164499	1	0	0	0	0	0	0	0	0	Stock_specific_tom
Solyc02g091070	3.10922	1.69216	0.532795	8.13357	0.678757	0.879459	21.6176	3.38655	1.30905	0	0	0	1	0	0	1	0	0	Scion_specific_tom
Solyc02g067085	11.2517	2.07994	1e-06	1.82317	3.32532	1.37146	1e-06	0.728411	0.494875	1	0	0	0	1	0	0	0	0	Heterograft
Solyc02g091340	0.104274	0.219617	1e-06	1e-06	0.118962	0.0869526	23.8203	19.4241	23.271	0	0	0	0	0	0	1	1	1	Homograft
Solyc02g067270	1.39175	0.092239	0.036201	0.11554	0.244289	1e-06	0.0464788	1.24907e-05	0.0328014	1	0	0	0	1	0	0	0	0	Heterograft
Solyc02g091625	1e-06	0.0200116	4.86628e-06	0.0895838	1e-06	1.38395e-08	0.0195068	0.0476624	0.0387338	0	0	0	1	0	0	0	1	1	Scion_specific_tom
Solyc02g091760	0.239716	0.0703272	0.211439	1e-06	1e-06	1e-06	0.151976	0.0141686	2.29756e-06	1	1	1	0	0	0	1	0	0	Stock_specific_tom
Solyc02g067640	1e-06	2.9737	1e-06	1.14006	0.191949	1e-06	0.20032	0.00515222	0.138107	0	1	0	1	0	0	0	0	0	Heterograft
Solyc02g067770	1.19575	1e-06	0.163542	1e-06	1e-06	0.35736	0.0424008	0.0763074	0.148527	1	0	0	0	0	1	0	0	0	Heterograft
Solyc02g092145	2.80653e-07	0.810582	1.64855e-10	0.069889	0.027967	4.02098e-07	6.08965	1.90874	1.07363	0	1	0	0	0	0	1	1	1	Stock_specific_tom
Solyc02g068580	21.8818	1.59566e-06	6.6253	2.63805e-06	4.73004	2.14181	5.24278e-06	5.53241e-07	7.1763e-06	1	0	1	0	1	1	0	0	0	Heterograft
Solyc02g069280	0.0133393	6.85721e-10	0.236467	3.97378e-11	0.104706	0.0550138	1.19408e-09	0.022322	0.0330426	0	0	1	0	1	1	0	0	0	Heterograft
Solyc02g070840	11.8931	0.946459	3.58117	1e-06	1e-06	2.54048	1.5827	1e-06	0.45055	1	0	1	0	0	1	0	0	0	Heterograft
Solyc02g092970	1.3252	0.993907	0.577525	1.97919	1.50314	0.551536	56.2963	32.8564	40.3588	0	0	0	0	0	0	1	1	1	Homograft
Solyc02g093030	0.364318	0.133154	0.389273	0.182799	0.236104	0.129385	4.29326	1.66723	3.92748	0	0	0	0	0	0	1	1	1	Homograft
Solyc02g070930	9.51249	1.96923	2.62397	1.49102e-08	2.25113	4.80333	1e-06	1e-06	1.80562e-06	1	0	0	0	0	1	0	0	0	Heterograft
Solyc02g071730	0.429293	0.0197541	2.08439	0.0932807	0.622201	0.763896	0.0640753	0.0364708	0.177523	1	0	1	0	1	1	0	0	0	Heterograft
Solyc02g072430	0.032557	0.0115108	1e-06	1e-06	0.0245815	0.00603558	1e-06	2.48861e-09	1.6956e-08	1	1	0	0	1	1	0	0	0	Heterograft
Solyc02g075625	1e-06	0.488732	7.08086	1e-06	1.71442	0.93936	0.122831	0.476854	1.05539	0	0	1	0	1	0	0	0	0	Heterograft
Solyc02g078215	1.71883e-08	3.67513e-07	1e-06	1.05348e-07	1e-06	1e-06	3.53587e-10	1.32613e-08	2.77932e-09	0	1	1	0	1	1	0	0	0	Heterograft
Solyc02g078420	5.71935	1e-06	0.546844	0.266855	1e-06	0.956816	0.255327	1e-06	0.479607	1	0	0	0	0	1	0	0	0	Heterograft
Solyc02g094560	2.31711	1.43733	1.4487	0.630181	0.655228	0.944111	25.9206	12.0615	19.3514	0	0	0	0	0	0	1	1	1	Homograft
Solyc02g080210	0.276279	0.399672	11.7069	0.145153	2.70186	1.84517	0.0109695	0.0632658	0.492133	0	0	1	0	1	1	0	0	0	Heterograft
Solyc02g080910	1.32359e-07	1e-06	9.43361e-09	6.03808e-10	1.11068e-07	1.59222e-07	4.89425e-10	3.99308e-10	2.0888e-09	1	1	0	0	1	1	0	0	0	Heterograft
Solyc03g005210	1e-06	0.132186	46.3098	0.0824935	4.66638	4.34863	0.12272	3.08231	23.7294	0	0	1	0	0	0	0	0	1	Stock_specific_tom
Solyc03g005280	1.37512e-05	1e-06	0.0413198	2.80755e-08	1e-06	0.0442624	0.0484725	0.108766	0.272847	0	0	0	0	0	0	0	1	1	Homograft
Solyc02g082040	2.14262	1e-06	2.36882	0.0621946	0.331559	1.20306	0.0775113	0.0512278	0.471718	1	0	1	0	0	1	0	0	0	Heterograft
Solyc03g005355	12.2332	0.252964	0.536591	0.347951	0.549694	0.306902	0.753173	0.568924	0.658247	1	0	0	0	0	0	0	0	0	Stock_specific_tom
Solyc03g005420	0.0441834	0.0815793	0.569903	0.00835274	0.10222	0.0204356	0.0294009	0.0154475	0.0659182	0	0	1	0	0	0	0	0	0	Stock_specific_tom
Solyc03g005520	0.0900159	4.48962	1e-06	0.834274	0.0651631	0.598798	0.376999	0.443852	0.347798	0	1	0	0	0	0	0	0	0	Stock_specific_tom
Solyc02g082553	6.90012e-06	1.41589e-05	1.26919e-05	1e-06	1.01635e-07	2.43386e-06	3.61235e-08	2.52567e-09	1.26489e-08	1	1	1	0	0	1	0	0	0	Heterograft
Solyc02g082617	1e-06	0.136504	0.0378739	0.411066	0.031172	1e-06	1.14853e-05	0.0142375	0.0478765	0	1	0	1	0	0	0	0	0	Heterograft
Solyc03g005860	0.108708	1e-06	1e-06	1e-06	0.0114536	0.00736366	0.0431053	0.00601025	0.0101831	1	0	0	0	0	0	1	0	0	Stock_specific_tom
Solyc02g083020	1.32996	0.266158	0.207007	0.178346	1e-06	1e-06	0.0184052	0.059877	0.0353854	1	1	1	1	0	0	0	0	0	Heterograft
Solyc03g006090	1e-06	1.17419	1e-06	0.273552	1e-06	0.422926	7.12883	9.18674	11.8115	0	1	0	0	0	0	1	1	1	Stock_specific_tom
Solyc03g006120	1e-06	0.0537699	1e-06	0.0217177	1e-06	0.0299359	0.0110413	0.170541	0.0213611	0	1	0	0	0	0	0	1	0	Stock_specific_tom
Solyc02g083285	1e-06	0.0805597	3.15154	1e-06	3.95254	1.44629	4.89627e-09	0.986562	1.33255	0	0	1	0	1	0	0	0	0	Heterograft
Solyc03g006380	1e-06	0.101616	1e-06	0.060494	1e-06	0.157247	2.42112	1.12297	2.00257	0	0	0	0	0	0	1	1	1	Homograft
Solyc02g085025	6.46413e-06	1.45431e-07	2.30521e-06	1.59634e-06	1.4551e-06	2.01217e-07	3.77727e-07	4.39432e-08	1.80195e-07	1	0	1	1	1	0	0	0	0	Heterograft
Solyc02g085150	0.755533	1e-06	0.074612	0.0128295	1e-06	0.0490344	0.0173708	0.0194388	0.00497392	1	0	1	0	0	1	0	0	0	Heterograft
Solyc03g006565	9.69702e-06	6.69613e-07	8.18419e-07	1.26256e-06	1.28251e-06	7.6337e-07	1.99034e-07	4.78765e-07	9.18969e-08	1	0	0	0	0	0	0	0	0	Stock_specific_tom
Solyc02g085260	8.3268	3.04769	18.1956	1e-06	14.2808	1.05979	0.212632	0.101003	1e-06	1	1	1	0	1	0	0	0	0	Heterograft
Solyc02g085660	0.936501	0.0795925	2.25518	0.0410899	0.717838	0.586993	0.0646708	0.014769	0.046894	1	0	1	0	1	1	0	0	0	Heterograft
Solyc03g007085	3.77083e-11	0.777726	1e-06	6.16002	0.462095	2.2002	0.623125	0.347412	1.50947	0	0	0	1	0	1	0	0	1	Scion_specific_tom
Solyc02g085880	3.04507	0.0467245	0.973712	1.48862	0.0262066	0.550522	0.517932	0.0364789	0.0290707	1	0	1	1	0	0	0	0	0	Heterograft
Solyc02g085940	79.6461	443.7	79.6623	168.954	291.391	2400.2	4.56967	5.71678	79.3157	0	1	0	0	1	1	0	0	0	Heterograft
Solyc02g086160	1.51781	0.753909	0.793863	2.4563	1e-06	0.37706	1e-06	2.16738e-08	0.145595	1	1	1	1	0	0	0	0	0	Heterograft
Solyc03g007595	0.29178	2.09754e-06	1.1167e-06	0.0524909	4.79215e-07	5.628e-07	0.883527	0.248429	0.675121	1	0	0	0	0	0	1	1	1	Stock_specific_tom
Solyc02g086213	1.46343e-05	0.0645271	1e-06	0.166542	1e-06	0.000418644	4.064e-18	2.9026e-07	2.96645e-42	1	1	0	1	0	1	0	0	0	Heterograft
Solyc02g086430	0.394999	0.0489237	5.65569	1e-06	4.14206	2.69101	0.108198	0.760207	1.19076	0	0	1	0	1	1	0	0	0	Heterograft
Solyc02g086480	0.745677	12.0296	86.9426	7.89907	15.1437	51.1144	1.101	2.10383	16.6407	0	0	1	0	0	1	0	0	0	Heterograft
Solyc03g007950	1e-06	0.0123779	0.0848596	0.0163012	1e-06	0.0198182	0.00679995	0.00882632	0.0071609	0	0	1	0	0	0	0	0	0	Stock_specific_tom
Solyc03g013304	0.0513489	0.0315507	1e-06	1.68019e-08	1e-06	1e-06	4.64045e-06	0.0256102	0.0259961	1	1	0	0	0	0	0	1	1	Stock_specific_tom
Solyc03g013600	27.7991	0.982556	1.83423	0.715367	0.227692	1.34988	1.87904	0.664027	3.41114	1	0	0	0	0	0	0	0	1	Stock_specific_tom
Solyc03g019640	0.171776	1e-06	0.0138524	0.00669433	0.0136048	0.0189689	0.0142591	1e-06	0.0065447	1	0	0	0	0	0	0	0	0	Stock_specific_tom
Solyc03g019690	22.4273	2761.75	39.1819	333.383	62.0128	347.328	139.702	573.357	287.901	0	1	0	0	0	0	0	1	0	Stock_specific_tom
Solyc02g088080	0.876147	1e-06	1e-06	1e-06	0.773431	0.122001	0.186186	0.101437	0.0344075	1	0	0	0	1	0	0	0	0	Heterograft
Solyc02g088170	6.38926	2.08302e-08	4.37472	6.07538e-16	0.930977	0.37056	2.83246e-14	1.03999e-07	1.17284e-05	1	0	1	0	1	1	0	0	0	Heterograft
Solyc03g020015	1.88426e-05	8.80566	2.49008	0.531063	2.75001	3.75937	39.6615	282.761	70.9002	0	0	0	0	0	0	1	1	1	Homograft
Solyc02g088954	0.163248	1.68908e-13	0.137853	1e-06	1e-06	1.47211e-05	1.01099e-08	5.73823e-10	7.70865e-07	1	0	1	0	0	1	0	0	0	Heterograft
Solyc03g020060	0.778126	10.2718	635.987	3.45513	1.64596	11.2286	1.94666	1.4498	7.52749	0	0	1	0	0	0	0	0	0	Stock_specific_tom
Solyc02g090043	0.876097	1.71135e-11	1.81548e-06	1.43836e-88	6.32711e-24	3.75684e-06	5.79097e-11	1.08745e-14	1.69056e-16	1	0	1	0	0	1	0	0	0	Heterograft
Solyc02g090515	0.316959	9.22498e-06	0.000265951	1.36359	2.48176	0.000382024	6.48158e-05	2.10265e-06	6.05856e-06	1	0	0	1	1	0	0	0	0	Heterograft
Solyc03g025430	5.42949e-07	0.278943	0.00011106	2.34851e-05	1.41257	1.89637	1.26488e-06	1.14578	0.481441	0	0	0	0	1	1	0	1	1	Scion_specific_tom
Solyc03g025580	1e-06	0.150568	1e-06	0.128649	1e-06	0.183695	1.12394	0.936718	0.879738	0	0	0	0	0	0	1	1	1	Homograft
Solyc03g025613	1.03287	0.0701619	0.388329	0.128605	0.0821834	0.263502	4.74374	2.19828	6.6524	1	0	0	0	0	0	1	1	1	Stock_specific_tom
Solyc02g092715	1.691	2.21697	5.42235	2.23613	18.4107	9.23332	2.89141e-06	1.08563	5.90907e-05	0	0	1	0	1	1	0	0	0	Heterograft
Solyc02g093380	4.45828e-25	1.06158e-36	3.51471e-92	1.22234e-26	1.27397e-16	4.6457e-16	1.35132e-31	1.31982e-40	1.45983e-31	1	0	0	1	1	1	0	0	0	Heterograft
Solyc03g025795	1.90976e-05	1.00089e-07	6.71133e-06	0.232639	3.12486e-05	8.03972e-07	46.2393	21.6725	23.6364	0	0	0	1	0	0	1	1	1	Scion_specific_tom
Solyc03g025830	3.4768	0.1013	0.417622	0.158082	0.344647	0.244314	0.486259	0.105722	0.0734984	1	0	0	0	0	0	0	0	0	Stock_specific_tom
Solyc02g094135	1.10839e-08	4.43751e-10	1.95688e-09	3.1384e-10	4.40038e-09	5.03553e-09	1.64828e-10	1.56188e-10	1.24495e-09	1	0	0	0	1	1	0	0	0	Heterograft
CA03g09550	0.0333955	0.268604	0.0637034	0.807692	1e-06	4.251	0.0627898	0.108984	0.5908	0	1	0	1	0	1	0	0	1	OppositePattern_heterograft
Solyc03g031570	7.05164	0.0331477	0.729333	0.620094	0.25173	0.187776	0.91469	0.351705	0.183933	1	0	0	0	0	0	0	0	0	Stock_specific_tom
Solyc03g031690	2.54817	1.15462	0.436453	1.76604	1.75192	0.820617	101.046	79.871	97.5055	0	0	0	0	0	0	1	1	1	Homograft
CA03g22570	0.0268575	1e-06	0.0968461	0.0905467	0.43123	1e-06	1e-06	0.207487	0.0355545	0	0	1	1	1	0	0	1	0	OppositePattern_heterograft
CA06g03300	3.93833	1e-06	2.11841	1e-06	1.78478	1e-06	0.410863	0.91404	0.495428	1	0	1	0	1	0	0	0	0	OppositePattern_heterograft
CA06g03390	0.134772	1.12696	0.345032	1.70588	1e-06	5.64238	0.102487	0.414966	0.76806	0	1	0	1	0	1	0	0	0	OppositePattern_heterograft
CA06g12370	0.123252	1e-06	0.302923	0.0393755	0.0804535	1e-06	0.0809426	0.0159672	0.0163655	1	0	1	0	1	0	1	0	0	OppositePattern_heterograft
CA06g16360	0.0756763	0.0555795	0.661824	0.753219	3.10189	0.113785	0.142273	0.944339	0.302566	0	0	1	1	1	0	0	1	0	OppositePattern_heterograft
CA06g20840	2.30932	11.9441	1.77876	24.7412	1e-06	231.537	2.63256	2.80587	34.8073	0	1	0	1	0	1	0	0	1	OppositePattern_heterograft
CA09g03230	0.732979	96.6219	1e-06	61.2655	0.227305	130.816	10.4874	66.7185	4.52628	0	1	0	1	0	1	0	1	0	OppositePattern_heterograft
CA09g11310	0.0138693	1e-06	0.0626761	0.149542	0.0440711	1e-06	1e-06	0.0206921	0.0243517	0	0	1	1	1	0	0	0	0	OppositePattern_heterograft
Solyc03g034057	0.0923704	0.102431	1e-06	0.848352	1e-06	0.0737564	1.12861	0.137024	0.135331	0	0	0	1	0	0	1	0	0	Scion_specific_tom
CA09g14210	1e-06	1e-06	0.185395	0.463427	0.0923612	1e-06	0.0261368	0.128495	0.0368617	0	0	1	1	1	0	0	1	0	OppositePattern_heterograft
CA10g15390	0.0614071	1.02614	1e-06	3.54935	1e-06	1.76928	0.423718	0.23384	0.0661575	0	1	0	1	0	1	0	0	0	OppositePattern_heterograft
CA10g17810	0.0457918	1.29296	0.0412093	0.599291	1e-06	0.515244	0.0292232	0.395766	0.0263405	0	1	0	1	0	1	0	1	0	OppositePattern_heterograft
Solyc03g043710	1e-06	0.142602	0.0648154	0.0251134	0.0155794	0.530904	0.0120141	0.113295	0.741276	0	0	0	0	0	1	0	0	1	Scion_specific_tom
CA11g05300	0.0262167	0.10225	0.0224066	0.1439	1e-06	0.716326	0.0530515	0.0149457	0.260998	0	1	0	1	0	1	0	0	1	OppositePattern_heterograft
Solyc01g005360	0.251651	1e-06	0.113569	0.0450422	0.714372	1e-06	0.0473705	0.0478227	0.0396248	1	0	1	0	1	0	0	0	0	OppositePattern_heterograft
Solyc01g005800	4.50008	0.121629	1.7876	0.0958713	0.404576	0.13659	0.295592	0.0963296	0.134627	1	0	1	0	1	0	1	0	0	OppositePattern_heterograft
Solyc03g044097	0.000120059	7.5613e-06	4.76395e-05	1.3658e-05	4.88385e-05	2.40541e-05	0.00057395	0.0317826	0.000169262	0	0	0	0	0	0	1	1	0	Homograft
Solyc01g006530	1e-06	0.0341757	0.0653747	0.0231085	1e-06	1e-06	0.0733944	0.0132321	0.005537	0	1	1	1	0	0	1	0	0	OppositePattern_heterograft
Solyc01g006560	0.937334	0.022787	3.35639	1e-06	0.307098	1e-06	1e-06	0.00692177	0.00977152	1	0	1	0	1	0	0	0	0	OppositePattern_heterograft
Solyc01g008973	5.5595e-06	0.221382	0.205715	0.0803746	0.000188823	1.7204e-05	0.0439403	0.0342754	0.0289545	0	1	1	1	0	0	0	0	0	OppositePattern_heterograft
Solyc03g045087	6.82269e-07	7.08953e-08	5.30532e-06	5.88235e-08	2.23086e-07	7.27895e-07	3.07452e-07	3.56174e-07	2.68018e-07	0	0	1	0	0	0	0	0	0	Stock_specific_tom
Solyc03g045140	0.0570579	0.0179551	1e-06	0.130341	0.0749871	0.0121496	1.28677	0.0932185	0.19195	0	0	0	0	0	0	1	0	0	Homograft
Solyc01g057320	0.298811	0.0178689	0.136257	1e-06	0.0617635	1e-06	0.0590674	0.00628267	1e-06	1	0	1	0	1	0	1	0	0	OppositePattern_heterograft
Solyc01g066040	4.57592	0.821575	14.2478	0.20361	26.9666	0.572001	2.25659	1.5825	5.98091	1	0	1	0	1	0	0	0	1	OppositePattern_heterograft
Solyc03g051960	1.67325e-08	1e-06	2.06804e-08	7.53824e-11	1.08634e-09	9.4073e-10	1.97675e-11	6.53805e-13	0.0209918	0	1	0	0	0	0	0	0	1	Stock_specific_tom
Solyc03g053000	0.984316	0.135702	0.248696	0.255123	0.514224	0.31115	7.05498	1.43894	2.93264	1	0	0	0	0	0	1	1	1	Stock_specific_tom
Solyc01g090980	32.6378	11.1934	228.881	0.235348	138.088	9.51484	1e-06	0.149237	0.0597082	1	0	1	0	1	0	0	0	0	OppositePattern_heterograft
Solyc01g091830	115.846	2.70585	25.7121	3.32023	10.4306	3.41861	11.1639	2.98705	4.18076	1	0	1	0	1	0	1	0	0	OppositePattern_heterograft
Solyc03g059160	0.000653377	0.162729	0.117417	0.0475694	0.0053375	0.128033	1.43309	0.685385	0.43322	0	0	0	0	0	0	1	1	1	Homograft
Solyc03g061590	0.366988	0.298771	1e-06	0.142156	1e-06	1e-06	22.422	19.6369	31.3938	0	0	0	0	0	0	1	1	1	Homograft
Solyc01g095745	2.67085e-09	1e-06	1.19685e-06	1e-06	1.45844e-08	4.16353e-09	1.71943e-09	1.8896e-08	3.46918e-07	0	1	1	1	0	0	0	0	1	OppositePattern_heterograft
Solyc01g098220	0.117881	1e-06	0.048818	1e-06	0.126422	1e-06	0.0089319	0.033517	0.0205097	1	0	1	0	1	0	0	1	0	OppositePattern_heterograft
Solyc03g063100	2.25177	0.178303	0.313478	0.364377	1e-06	1e-06	0.503503	0.175623	0.0416073	1	0	0	0	0	0	0	0	0	Stock_specific_tom
Solyc01g098720	18.7827	0.203859	7.24005	0.445118	3.29517	0.638715	1.27211	0.501453	0.77949	1	0	1	0	1	0	0	0	0	OppositePattern_heterograft
Solyc03g071660	0.116565	1e-06	0.539214	0.0635768	0.0854388	0.148997	0.137606	0.013155	1e-06	0	0	1	0	0	0	0	0	0	Stock_specific_tom
Solyc03g078015	0.0627705	1e-06	1e-06	0.0638158	1e-06	0.0914806	1.05326	0.607473	1.01527	0	0	0	0	0	0	1	1	1	Homograft
Solyc03g078055	1e-06	0.124755	0.331166	1e-06	1e-06	0.13842	0.750268	0.112691	0.123146	0	0	1	0	0	0	1	0	0	Stock_specific_tom
Solyc03g078230	0.0520898	0.0223395	0.138538	5.03425e-07	4.26588e-07	0.101232	1.72877	0.742684	0.995708	0	0	0	0	0	0	1	1	1	Homograft
Solyc03g078280	2.32861e-07	1e-06	5.36993e-06	2.06826e-06	1.28501e-06	5.34589e-08	1e-06	0.00919044	1e-06	0	0	0	0	0	0	0	1	0	Homograft
Solyc01g098960	0.10166	0.00789968	0.0649934	1e-06	0.0319505	2.80079e-07	0.0368763	0.0045347	1e-06	1	0	1	0	1	0	1	0	0	OppositePattern_heterograft
Solyc01g099180	0.14552	1e-06	0.574457	1e-06	0.0703545	0.0224068	0.0157964	0.0350239	0.154972	1	0	1	0	1	0	0	0	1	OppositePattern_heterograft
Solyc03g078800	0.175367	1e-06	0.685198	1e-06	0.130131	0.0322793	0.0775342	0.00568718	0.23849	0	0	1	0	0	0	0	0	1	Stock_specific_tom
Solyc01g099660	1.63629	0.0561052	0.461693	0.0173173	0.360596	0.0619868	0.374485	0.121089	0.081615	1	0	1	0	1	0	1	0	0	OppositePattern_heterograft
Solyc03g079900	4.34361e-08	1e-06	4.83595e-06	1e-06	0.073751	3.13342e-07	7.29897e-08	9.06231e-07	0.0150243	0	0	0	0	1	0	0	0	1	Scion_specific_tom
Solyc01g103866	1e-06	0.0702204	1e-06	0.0109041	4.21115e-08	0.0210938	2.10433e-07	0.0133911	0.00460683	0	1	0	1	0	1	0	1	0	OppositePattern_heterograft
Solyc03g082395	1.27845e-05	3.53882e-06	9.38853e-06	3.69097e-06	9.51128e-06	5.91592e-06	21.5184	24.9889	26.3557	0	0	0	0	0	0	1	1	1	Homograft
Solyc01g105920	0.0924076	0.0113658	0.455097	1e-06	0.132046	1e-06	0.0313896	0.0076971	0.180501	1	0	1	0	1	0	0	0	1	OppositePattern_heterograft
Solyc03g082480	0.563546	0.364206	2.48932e-06	1.30562e-05	3.58478e-06	1.6695e-06	20.2368	13.2705	19.4259	0	0	0	0	0	0	1	1	1	Homograft
Solyc01g106105	1.84584	1e-06	5.44511	0.503878	4.56035	0.803567	1.01443	0.0985707	0.12342	1	0	1	0	1	0	0	0	0	OppositePattern_heterograft
Solyc01g106130	0.334911	0.0481238	1.28224	1e-06	0.318647	0.0479605	0.0553367	0.0258219	0.0403731	1	0	1	0	1	0	0	0	0	OppositePattern_heterograft
Solyc01g106140	0.865022	0.231829	5.13652	0.0247727	1.70505	0.312405	1e-06	0.0186025	0.0223864	1	0	1	0	1	0	0	0	0	OppositePattern_heterograft
Solyc01g106410	0.0522811	1.07446e-09	3.61237e-06	1.06436e-10	0.00907117	2.2162e-10	1.01469e-09	6.61135e-24	1.50799e-38	1	0	1	0	1	0	0	0	0	OppositePattern_heterograft
Solyc01g106510	6.14382	0.467471	14.7944	0.144275	6.93165	0.371041	0.106802	0.09363	0.0555788	1	0	1	0	1	0	0	0	0	OppositePattern_heterograft
Solyc01g106585	2.75453e-08	2.75317e-08	1.665e-07	1.5247e-07	1e-06	7.57849e-08	7.49779e-08	1.93385e-08	2.30378e-08	0	0	1	1	1	0	0	0	0	OppositePattern_heterograft
Solyc01g110195	2.38361	0.237074	1.3173	0.0954514	0.420167	0.181734	0.0568498	0.0613831	0.0462355	1	0	1	0	1	0	0	0	0	OppositePattern_heterograft
Solyc03g093380	1.16878	0.231607	20.0267	0.656467	2.81919	2.22907	0.695878	1.36291	2.81584	0	0	1	0	0	0	0	0	0	Stock_specific_tom
Solyc03g093390	0.262369	0.365511	85.4107	0.415976	10.5484	6.94128	1.09753	12.1589	30.236	0	0	1	0	0	0	0	0	1	Stock_specific_tom
Solyc02g037490	0.407472	0.0126475	0.463121	1e-06	0.227947	0.018145	0.0300635	0.0524074	0.0425624	1	0	1	0	1	0	0	0	0	OppositePattern_heterograft
Solyc03g095305	1.89258e-09	1.01623e-07	3.81373e-19	1.36563e-07	3.47282e-06	5.23273e-13	8.53797e-08	2.03311e-07	1.45298e-09	0	0	0	0	1	0	0	0	0	Scion_specific_tom
Solyc02g037540	0.380455	0.0132743	0.570461	0.0139028	0.116251	0.0227815	0.200589	0.00948958	1e-06	1	0	1	0	1	0	1	0	0	OppositePattern_heterograft
Solyc03g095615	6.45777e-06	4.75282e-07	3.31355e-05	4.9811e-06	1.02844e-06	0.974763	1.76161e-07	6.18385e-06	5.17883e-06	0	0	0	0	0	1	0	0	0	Scion_specific_tom
Solyc03g095810	0.0198151	0.0220067	1.09118e-08	0.0120568	2.9416e-07	0.0934954	4.61934e-08	0.00916244	0.020105	0	0	0	0	0	1	0	0	0	Scion_specific_tom
Solyc02g062980	7.03295	1e-06	2.46192	1e-06	1.71142	0.234107	0.653522	1e-06	0.0654565	1	0	1	0	1	0	1	0	0	OppositePattern_heterograft
Solyc02g062990	7.19627	1e-06	2.07307	1e-06	2.35871	0.274649	0.521035	0.296673	0.547139	1	0	1	0	1	0	0	0	0	OppositePattern_heterograft
Solyc02g071700	41.719	0.495527	288.663	0.160323	39.6407	13.1987	3.6656	3.74111	54.3533	1	0	1	0	1	0	0	0	1	OppositePattern_heterograft
Solyc03g096645	0.00948155	0.00299867	0.00567112	0.0022682	0.00429618	0.002543	16.1571	31.436	17.2018	0	0	0	0	0	0	1	1	1	Homograft
Solyc03g097085	1e-06	1e-06	1.92111e-06	3.41518e-08	1.15498e-08	1e-06	4.25609e-08	1.14838e-07	0.00414553	0	0	0	0	0	0	0	0	1	Homograft
Solyc02g071950	1e-06	2.68876	1e-06	0.821642	1e-06	0.501447	0.285524	1.06146	0.0783853	0	1	0	1	0	1	0	1	0	OppositePattern_heterograft
Solyc02g087215	0.00155547	1.61061e-06	0.35805	6.57718e-06	0.00158219	8.66568e-06	0.0347106	7.26803e-07	1.59171e-06	1	0	1	0	1	0	1	0	0	OppositePattern_heterograft
Solyc02g087415	2.28645	0.0661749	1.90959	0.285153	0.602735	0.3481	6.2399e-07	2.50066e-07	4.01339e-07	1	0	1	0	1	0	0	0	0	OppositePattern_heterograft
Solyc02g091400	1e-06	1.14603e-08	1.4524e-07	2.51507e-09	5.04659e-07	7.28963e-09	1.00761e-09	4.38235e-09	2.79721e-09	1	0	1	0	1	0	0	0	0	OppositePattern_heterograft
Solyc03g097580	4.71163e-06	1e-06	1e-06	1e-06	9.10981e-06	1.83213e-07	1.74823e-07	0.00645747	1.3036e-07	0	0	0	0	0	0	0	1	0	Homograft
Solyc03g097585	7.49965e-07	1.73434e-07	1.10718e-05	4.17776e-07	3.52001e-06	0.0547777	5.87393e-06	0.00171127	6.02879e-06	0	0	0	0	0	1	0	1	0	Scion_specific_tom
Solyc03g097675	0.599506	0.236352	0.211897	0.26715	0.143258	0.105597	33.8002	17.1057	20.1895	0	0	0	0	0	0	1	1	1	Homograft
Solyc03g097710	5.06658e-05	2.00879e-06	2.82679e-06	4.06569e-06	2.78341e-06	1.29368e-06	3.28984e-07	3.08639e-07	3.25316e-07	1	0	0	0	0	0	0	0	0	Stock_specific_tom
Solyc02g094040	0.388689	1e-06	0.219054	1e-06	0.246426	0.0348887	0.0193111	0.052507	0.0302375	1	0	1	0	1	0	0	0	0	OppositePattern_heterograft
Solyc03g098110	0.798348	0.503094	1e-06	0.181825	0.120622	1e-06	12.7342	17.2378	19.3657	0	0	0	0	0	0	1	1	1	Homograft
Solyc03g098190	7.47337	0.251104	1.20303	0.938637	0.897599	0.453862	0.797338	0.0512114	0.0762398	1	0	0	0	0	0	0	0	0	Stock_specific_tom
Solyc03g026050	11.706	0.0776708	2.99958	0.0609443	3.52508	0.67242	0.732084	0.459929	2.59275	1	0	1	0	1	0	0	0	1	OppositePattern_heterograft
Solyc03g058910	10.587	0.0342217	2.59933	0.154104	1.84611	0.461527	1.20013	0.221063	0.476611	1	0	1	0	1	0	1	0	0	OppositePattern_heterograft
Solyc03g082455	0.0174054	0.501484	1.18112e-05	0.228717	1e-06	0.254336	0.0318134	0.000101921	0.0469257	0	1	0	1	0	1	0	0	0	OppositePattern_heterograft
Solyc03g114185	2.58466e-06	5.62477e-23	0.349042	1.57517e-41	0.303337	9.96534e-17	2.3435e-19	8.39081e-08	2.28961e-07	1	0	1	0	1	0	0	0	0	OppositePattern_heterograft
Solyc03g098710	0.384957	1e-06	535.766	0.219296	0.577845	0.15259	0.244674	0.0734008	0.460813	0	0	1	0	0	0	0	0	0	Stock_specific_tom
Solyc03g098720	0.278415	0.0856444	88.7316	0.288475	0.374822	0.124674	0.166645	0.0319657	0.126067	0	0	1	0	0	0	0	0	0	Stock_specific_tom
Solyc03g098760	0.776888	14.974	361.211	0.65943	1.67127	3.21906	0.102541	1.55205	3.01025	0	1	1	0	0	0	0	0	0	Stock_specific_tom
Solyc03g115600	0.538722	1e-06	0.113641	0.0437714	0.146256	1e-06	0.0515492	0.0052218	0.0495019	1	0	1	0	1	0	0	0	0	OppositePattern_heterograft
Solyc03g110875	14.1615	6.93543	1.7786	4.65907	3.23669	1.66803	385.156	633.99	332.851	0	0	0	0	0	0	1	1	1	Homograft
Solyc03g115970	0.384555	1e-06	2.29333	1e-06	0.110375	0.0270596	1e-06	0.0234923	0.624611	1	0	1	0	1	0	0	0	1	OppositePattern_heterograft
Solyc03g110990	15.8939	1.37391	31.9904	5.89165	243.209	27.0102	2.0162	27.3822	36.6678	0	0	0	0	1	0	0	0	0	Scion_specific_tom
Solyc04g005260	1.32851	1e-06	0.922576	0.0817433	0.380587	1e-06	0.158988	0.054655	0.0667957	1	0	1	0	1	0	0	0	0	OppositePattern_heterograft
Solyc03g111055	1.17632e-28	2.42461e-10	1e-06	1.58685e-21	1e-06	1.24959e-38	0.394264	0.0505171	0.113355	0	0	0	0	0	0	1	1	1	Homograft
Solyc04g006990	3.97698	0.157524	14.008	0.140168	3.09791	1.43886	0.751705	0.789297	0.934636	1	0	1	0	1	0	0	0	0	OppositePattern_heterograft
Solyc03g111200	9.44883	5.07351	5.35479	5.77892	4.00325	5.09279	107.179	82.6765	106.355	1	0	0	0	0	0	1	1	1	Stock_specific_tom
Solyc04g007380	0.441917	1.41459e-07	1.05468	1.89875e-06	0.263109	0.00399978	2.68564e-06	0.00210444	7.74232e-07	1	0	1	0	1	0	0	0	0	OppositePattern_heterograft
Solyc03g111290	0.46612	0.0618045	0.738047	0.330885	4.93707	3.87003	0.310171	0.115188	0.871464	0	0	0	0	1	1	0	0	0	Scion_specific_tom
Solyc03g111300	0.220256	0.375191	0.37263	0.309616	2.12789	3.07119	0.0882863	0.0739165	0.219304	0	0	0	0	1	1	0	0	0	Scion_specific_tom
Solyc03g111425	2.45977e-06	1.12385e-08	2.1201e-06	1e-06	1e-06	1e-06	0.0723113	0.0471512	6.4378e-07	0	0	0	0	0	0	1	1	0	Homograft
Solyc04g007750	25.3452	0.784288	66.33	0.049021	41.3483	6.069	0.253798	11.4995	10.2567	1	0	1	0	1	0	0	0	0	OppositePattern_heterograft
Solyc04g008900	0.381952	0.0335815	2.19339	1e-06	0.491409	0.0559045	0.18751	0.0441695	0.197247	1	0	1	0	1	0	0	0	0	OppositePattern_heterograft
Solyc04g008910	1.7772	0.023579	0.111979	0.0452162	0.225257	0.0321933	0.191075	0.0251568	0.0608897	1	0	1	0	1	0	1	0	0	OppositePattern_heterograft
Solyc04g016230	24.7791	0.489274	25.7286	1.85367	7.70576	2.53564	3.91127	0.423322	1.26954	1	0	1	0	1	0	0	0	0	OppositePattern_heterograft
Solyc04g017740	25.5737	0.512371	2.63946	0.323667	4.96826	1e-06	1e-06	0.274017	0.109217	1	0	1	0	1	0	0	0	0	OppositePattern_heterograft
Solyc04g018120	6.37457	1e-06	2.72122	0.389355	7.44057	1e-06	1.71897	1e-06	0.19005	1	0	1	0	1	0	1	0	0	OppositePattern_heterograft
Solyc03g112800	3.56829	1.37565e-17	0.327097	0.216689	0.429237	0.561846	0.308317	0.64503	0.166691	1	0	0	0	0	0	0	0	0	Stock_specific_tom
Solyc04g026227	0.00119682	1.2637e-10	0.209395	0.0145764	0.329458	1.12493e-06	0.0379083	9.85474e-08	7.0596e-17	0	0	1	1	1	0	1	0	0	OppositePattern_heterograft
Solyc03g113170	4.42382	0.0994714	0.618085	0.343655	0.290317	0.22339	0.636657	0.101078	0.076016	1	0	0	0	0	0	0	0	0	Stock_specific_tom
Solyc03g113210	0.209412	0.0806849	11.1809	0.27731	1.57016	1.10764	0.827022	1.70869	4.41355	0	0	1	0	0	0	0	0	1	Stock_specific_tom
Solyc03g113255	0.133783	0.135993	0.066652	2.19914e-07	1.14146e-07	3.66939e-10	6.98202e-07	0.0269488	5.13474e-07	1	1	1	0	0	0	0	1	0	Stock_specific_tom
Solyc04g049650	9.60642	1.72008	15.4396	0.30067	8.10566	1.01134	0.101719	1e-06	0.0890437	1	0	1	0	1	0	0	0	0	OppositePattern_heterograft
Solyc03g113790	0.436252	0.627431	0.231589	0.470841	0.412018	0.213905	58.9801	53.8546	55.0709	0	0	0	0	0	0	1	1	1	Homograft
Solyc03g113800	4.1323	1.32583	1.35086	1.25787	0.635296	1.34913	75.6041	37.4896	82.7356	1	0	0	0	0	0	1	1	1	Stock_specific_tom
Solyc04g054257	0.944894	0.0699535	2.11862	0.0588701	0.428065	0.106815	0.235907	0.0775577	0.202724	1	0	1	0	1	0	0	0	0	OppositePattern_heterograft
Solyc04g064660	0.879975	5.91216e-07	0.33102	3.13767e-07	0.0266702	5.13793e-07	1.74626e-07	1.72149e-08	5.27574e-08	1	0	1	0	1	0	0	0	0	OppositePattern_heterograft
Solyc03g114070	0.944727	0.262569	0.792427	0.859224	0.872337	0.61867	12.0573	8.03363	13.4009	0	0	0	0	0	0	1	1	1	Homograft
Solyc04g074340	0.0826598	6.9509	0.121937	3.89029	0.252879	4.69787	0.82844	0.263643	0.237015	0	1	0	1	0	1	1	0	0	OppositePattern_heterograft
Solyc04g076440	17.8061	0.586899	26.0462	0.17201	9.73046	2.03968	1.11077	0.39949	0.288106	1	0	1	0	1	0	0	0	0	OppositePattern_heterograft
Solyc04g076600	0.498198	0.0214152	0.768244	1e-06	0.248776	0.0526078	1e-06	0.0271946	0.0429657	1	0	1	0	1	0	0	0	0	OppositePattern_heterograft
Solyc03g114593	0.210878	2.01178e-08	1.58588e-15	1.13396e-09	1.24826e-07	3.77886e-07	1e-06	5.48748e-13	1e-06	1	0	0	0	0	0	0	0	0	Stock_specific_tom
Solyc03g114625	4.48062	3.70184e-11	0.32469	0.152903	0.138938	0.147255	0.190194	0.0539194	0.0168182	1	0	0	0	0	0	0	0	0	Stock_specific_tom
Solyc04g077410	16.4155	0.118695	6.81731	0.0771009	3.61268	0.614058	0.741364	0.727724	1.09652	1	0	1	0	1	0	0	0	0	OppositePattern_heterograft
Solyc04g077760	0.141734	1e-06	0.0936465	0.0117794	0.0464219	1e-06	0.0272717	0.00957812	0.0062191	1	0	1	0	1	0	1	0	0	OppositePattern_heterograft
Solyc03g115025	8.80265e-07	1.8366e-06	2.57872e-06	1.8705e-12	4.24324e-10	1.05197e-12	2.74211e-08	0.062054	8.33735e-08	0	0	0	0	0	0	0	1	0	Homograft
Solyc03g115240	0.791549	1e-06	1e-06	0.169992	0.138003	0.262658	20.547	6.38029	9.37326	1	0	0	0	0	0	1	1	1	Stock_specific_tom
Solyc04g079030	3.3176e-13	7.23601e-11	1.40565e-07	1.77649e-08	8.58972e-09	1.06136e-12	3.22818e-14	8.46572e-08	5.39645e-46	0	0	1	1	1	0	0	1	0	OppositePattern_heterograft
Solyc04g079305	4.09139e-07	3.3736e-08	1e-06	9.93123e-07	2.59482e-06	4.101e-07	8.58266e-09	1.98817e-07	7.6698e-09	0	0	1	1	1	0	0	0	0	OppositePattern_heterograft
Solyc03g115520	2.05268e-06	2.77744e-07	3.59101e-05	0.0901943	0.0645459	1.11391e-06	0.383976	0.112094	0.108463	0	0	0	0	0	0	1	0	0	Homograft
Solyc03g115570	1.53459e-06	3.88363e-08	3.30964e-08	1.95161e-07	2.57396e-08	2.56584e-07	1.9379e-07	6.3258e-09	1.11447e-07	1	0	0	0	0	0	0	0	0	Stock_specific_tom
Solyc04g082170	0.14886	1e-06	0.0730758	1e-06	0.0584355	1e-06	0.0192695	0.0307054	0.0198898	1	0	1	0	1	0	0	0	0	OppositePattern_heterograft
Solyc05g012360	0.784949	1e-06	0.230259	0.0311701	0.115215	1e-06	0.041266	0.0425662	0.191504	1	0	1	0	1	0	0	0	1	OppositePattern_heterograft
Solyc05g051015	2.09775	0.192763	3.25954	0.120749	1.5703	0.103912	0.0301902	0.161701	0.287261	1	0	1	0	1	0	0	0	0	OppositePattern_heterograft
Solyc03g115960	1e-06	1e-06	7.41845	1e-06	0.189739	0.324808	0.0746729	0.12283	2.90097	0	0	1	0	0	0	0	0	1	Stock_specific_tom
Solyc05g051360	2.89143e-08	1.48817e-08	3.66566e-07	7.33355e-05	1.37524e-07	2.47655e-08	6.70332e-09	2.39028e-09	3.27301e-08	0	0	1	1	1	0	0	0	0	OppositePattern_heterograft
Solyc03g116067	9.12574e-10	1e-06	1.20919e-08	6.29342e-09	3.76424e-08	1.71204e-08	1.10181e-07	0.0463504	0.0466063	0	1	0	0	0	0	0	1	1	Stock_specific_tom
Solyc05g051440	3.16852	1e-06	1.21303	1e-06	1.53351	0.104764	0.16701	0.057193	0.607169	1	0	1	0	1	0	0	0	1	OppositePattern_heterograft
Solyc05g053420	0.424319	0.0169873	0.356439	1e-06	0.198087	0.0199188	0.045477	0.0127839	0.0424761	1	0	1	0	1	0	0	0	0	OppositePattern_heterograft
Solyc03g116290	0.232562	0.0233993	1e-06	0.0469851	0.029231	1e-06	0.0337531	0.0305746	0.0274438	1	0	0	0	0	0	0	0	0	Stock_specific_tom
Solyc05g054250	3.62094e-07	1.16146	1.88275e-05	0.674108	2.58034e-05	0.0190718	1.228e-05	7.45577e-07	4.57935e-07	0	1	0	1	0	1	0	0	0	OppositePattern_heterograft
Solyc03g005160	1e-06	1e-06	0.229515	1e-06	0.124131	0.0350339	0.0038779	0.0117438	0.0124462	0	0	1	0	1	1	0	0	0	Heterograft
Solyc03g116600	2.54554	0.993855	0.186282	1.56656	0.452917	0.781842	23.822	20.0386	18.5088	0	0	0	0	0	0	1	1	1	Homograft
Solyc03g006450	2.04089	0.0970476	0.597156	0.191292	8.19201	1e-06	1.43867	1.13848	0.685122	1	0	0	0	1	0	0	0	0	Heterograft
Solyc03g007300	15.3052	0.604503	1.31236	0.50258	0.595577	1.70631	0.240118	0.127887	0.103687	1	0	1	0	0	1	0	0	0	Heterograft
Solyc03g020050	90.6192	998.232	5.65987	220.394	34.5533	130.142	136.478	51.4765	85.4988	0	1	0	1	0	0	0	0	0	Heterograft
Solyc03g117055	2.39094e-06	0.0458346	3.01223e-06	6.41766e-06	5.67494e-06	4.96727e-06	1.27921e-06	0.0375392	0.0351916	0	1	0	0	0	0	0	1	1	Stock_specific_tom
Solyc03g117250	0.541483	0.0105411	11.1602	0.0315146	0.370341	0.546664	0.270081	0.540896	2.48224	0	0	1	0	0	0	0	0	1	Stock_specific_tom
Solyc03g020080	0.228438	3.3573e-09	101.316	0.0178078	0.427651	1.39567	0.0382625	0.0543696	0.368472	0	0	1	0	0	1	0	0	0	Heterograft
Solyc03g117400	0.139033	4.84609e-08	1.04012e-06	3.66849e-08	2.78644e-06	2.28001e-07	1.38552	1.22102	1.61931	1	0	0	0	0	0	1	1	1	Stock_specific_tom
Solyc03g025250	0.464453	1e-06	0.695767	0.0326992	0.418581	0.145223	0.0141266	1e-06	1e-06	1	0	1	0	1	1	0	0	0	Heterograft
Solyc03g117630	0.0547024	1.46897e-09	2.31868e-08	3.30384e-09	6.71226e-09	2.57897e-09	7.95734e-09	6.08529e-11	1.36528e-09	1	0	0	0	0	0	0	0	0	Stock_specific_tom
Solyc03g025870	1.32306	2.92864e-06	1.61531	0.125239	1.06247	0.352134	0.103795	0.00957153	0.0915693	1	0	1	0	1	1	0	0	0	Heterograft
Solyc03g118175	6.28239e-06	0.0400737	0.0196279	0.0350218	0.183299	1.23596e-06	0.0227379	0.0144984	9.71142e-08	0	0	0	0	1	0	0	0	0	Scion_specific_tom
Solyc03g118250	0.641536	0.132796	0.219546	0.10741	0.246208	0.0831163	4.51487	1.73328	2.69576	1	0	0	0	0	0	1	1	1	Stock_specific_tom
Solyc03g118325	1e-06	0.228067	1e-06	0.264691	1e-06	1.43129	0.410579	0.33163	1.55968	0	0	0	0	0	1	0	0	1	Scion_specific_tom
Solyc03g118490	1e-06	0.0310765	1e-06	1e-06	0.0785992	0.0511002	0.609148	0.435165	0.564223	0	0	0	0	0	0	1	1	1	Homograft
Solyc03g032055	5.68127e-07	6.62601e-09	1.37377e-06	5.56611e-09	7.70667e-10	3.70375e-08	3.4113e-10	1.62189e-09	1.10465e-08	1	0	1	0	0	1	0	0	0	Heterograft
Solyc03g033550	0.386184	1e-06	3.73846	0.071398	1.0162	0.755767	0.112747	0.271074	0.243467	0	0	1	0	1	1	0	0	0	Heterograft
Solyc03g044530	1e-06	0.394214	9.13163	0.396418	4.29273	0.779131	0.364812	0.622734	1.00851	0	0	1	0	1	0	0	0	0	Heterograft
Solyc03g119960	0.0640223	4.20189e-06	2.98446e-06	0.0288901	0.0305362	0.0202925	0.112784	0.0136695	0.25788	1	0	0	0	0	0	1	0	1	Stock_specific_tom
Solyc03g120180	2.99313	0.0636741	0.0826566	0.119524	0.0392832	1e-06	0.154846	0.00883455	0.00815882	1	0	0	0	0	0	0	0	0	Stock_specific_tom
Solyc03g044890	3.14729e-07	4.38903e-07	9.04035e-13	1.0995e-06	2.31841e-07	1.99013e-08	5.22704e-08	1.8751e-09	1.75508e-08	1	1	0	1	1	0	0	0	0	Heterograft
Solyc03g046580	1.54381e-08	8.85595e-09	1e-06	1.00633e-08	8.23582e-09	1e-06	3.59917e-09	1.09331e-09	1.44104e-09	0	0	1	0	0	1	0	0	0	Heterograft
Solyc03g051930	0.00121605	0.0874267	1.02741	0.0615563	0.678232	0.29651	0.097553	1.4492e-05	8.24397e-06	0	0	1	0	1	1	0	0	0	Heterograft
Solyc03g120380	7.18572	1e-06	0.809812	0.0369379	0.586764	0.135156	0.68405	0.228426	0.340207	1	0	0	0	0	0	0	0	0	Stock_specific_tom
Solyc03g120420	1e-06	0.699949	1e-06	0.497469	0.610342	0.610931	8.66313	6.07179	2.77753	0	0	0	0	0	0	1	1	1	Homograft
Solyc03g070440	0.509222	0.0519202	11.3716	1e-06	5.33499	3.20059	0.698911	1.59507	2.28258	0	0	1	0	1	1	0	0	0	Heterograft
Solyc03g078600	1e-06	1e-06	2.80753e-08	1e-06	2.25609e-09	2.46553e-10	4.05692e-10	1.37377e-11	9.91083e-11	1	1	1	1	0	0	0	0	0	Heterograft
Solyc03g121600	11.9371	0.174355	2.02706	0.691893	1.82985	0.309224	2.05336	0.465227	1.97516	1	0	0	0	0	0	0	0	0	Stock_specific_tom
Solyc03g121770	1e-06	2.32345e-08	0.144045	1e-06	1e-06	5.48104e-08	0.0713246	0.0206342	0.033226	0	0	1	0	0	0	1	1	1	Stock_specific_tom
Solyc03g121800	0.321041	1e-06	1e-06	0.211794	0.172029	0.176903	20.0602	16.5684	19.5162	0	0	0	0	0	0	1	1	1	Homograft
Solyc03g082880	90.882	624.856	87.4354	322.838	136.056	167.391	1.13511e-06	1.00355e-05	3.96327e-06	0	1	0	1	0	0	0	0	0	Heterograft
Solyc03g082950	32.9802	0.06101	2.13551	3.28889	6.43416	0.576076	3.38993	3.74259	0.809448	1	0	0	0	1	0	0	0	0	Heterograft
Solyc03g122130	1e-06	0.0396641	5.7413e-05	1e-06	1e-06	0.00914787	0.00819685	0.0063755	0.0346282	0	1	0	0	0	0	0	0	1	Stock_specific_tom
Solyc03g083670	1.67657	0.0830168	0.449781	0.62556	1e-06	0.313572	0.0570564	1e-06	0.26045	1	0	0	1	0	0	0	0	0	Heterograft
Solyc03g093790	89.476	1.06163	30.5339	4.61622	10.5128	17.0539	5.07735	3.23295	6.94603	1	0	1	0	0	1	0	0	0	Heterograft
Solyc03g095315	1e-06	0.405537	1e-06	5.99936e-07	0.0200505	1e-06	2.22008e-08	1.62224e-08	1.02388e-08	0	1	0	0	1	0	0	0	0	Heterograft
Solyc03g097410	0.231177	1.40474	9.38835	0.156825	3.65911	0.32221	0.0903706	1.19467	0.973858	0	0	1	0	1	0	0	0	0	Heterograft
Solyc03g098075	4.06333	0.209932	0.424945	6.57384e-05	1.3934	0.868289	4.1652e-05	3.00993e-05	5.14816e-05	1	0	1	0	1	1	0	0	0	Heterograft
Solyc03g098310	1e-06	0.29164	1e-06	0.124841	0.0478314	0.964402	1e-06	0.0835039	0.098713	0	1	0	0	0	1	0	0	0	Heterograft
Solyc04g005170	0.104289	1e-06	1.39401	0.0420872	0.110755	0.0806988	1e-06	0.0345427	0.129988	0	0	1	0	0	0	0	0	0	Stock_specific_tom
Solyc03g098780	29.9321	1.98586	104.772	7.46213	147.879	1.95717	20.5076	11.9395	17.4401	0	0	1	0	1	0	0	0	0	Heterograft
Solyc03g110983	0.837834	1e-06	0.30023	0.137376	0.2246	1e-06	1.21765e-15	8.6063e-11	3.44363e-07	1	0	1	1	1	0	0	0	0	Heterograft
Solyc03g111020	1.37952	0.102124	0.245282	0.391746	0.588067	0.489726	1.57335e-06	1.12596e-06	6.5735e-07	1	0	0	1	1	1	0	0	0	Heterograft
Solyc04g005700	0.130737	1.45687e-07	2.03121	2.59463e-07	14.7539	2.99855e-08	21.1824	5.70915	9.35973	0	0	0	0	1	0	1	1	1	Scion_specific_tom
Solyc03g111070	1.95157	1.0944	1.3558e-22	1.07608	0.958373	1.03548e-10	5.34412e-49	1.92647e-26	4.68445e-15	1	1	0	1	1	0	0	0	0	Heterograft
Solyc03g111280	0.265323	0.014729	0.661825	0.0608552	1.54729	1.0821	0.0430663	0.0158432	0.142774	1	0	1	0	1	1	0	0	0	Heterograft
Solyc04g007290	1.49889e-08	0.0097446	1.77556e-08	7.36705e-09	7.34489e-09	5.70228e-09	0.170847	0.201565	0.264313	0	1	0	0	0	0	1	1	1	Stock_specific_tom
Solyc03g111530	0.180543	1e-06	0.815931	1e-06	0.985335	0.287846	0.0278097	0.110498	0.106629	0	0	1	0	1	1	0	0	0	Heterograft
Solyc04g007430	1e-06	3.70178e-08	1.75167e-08	2.29151e-08	1e-06	1.29947e-07	0.129531	0.157195	0.20135	0	0	0	0	0	0	1	1	1	Homograft
Solyc03g112440	4.35547e-06	1.80316e-08	4.59491e-07	6.76089e-08	2.31943e-06	3.45029e-07	5.13514e-08	4.03441e-08	7.7773e-08	1	0	1	0	1	1	0	0	0	Heterograft
Solyc03g113995	0.813879	0.000477067	1.93225	9.24603e-06	0.206621	0.0667152	5.33906e-07	1.16924e-07	7.05038e-07	1	0	1	0	1	1	0	0	0	Heterograft
Solyc03g114465	1e-06	2.15831e-09	0.122125	1e-06	0.0767597	1e-06	2.84007e-09	1.53509e-10	8.52426e-10	0	0	1	0	1	0	0	0	0	Heterograft
Solyc04g007825	7.74006	0.377815	2.63019	1.16195	30.5435	0.42588	5.17016	2.49539	5.67324	0	0	0	0	1	0	0	0	0	Scion_specific_tom
Solyc03g114840	0.65137	0.0891412	1e-06	0.0705917	0.226882	1e-06	0.0518406	0.0318666	0.0329806	1	0	0	0	1	0	0	0	0	Heterograft
Solyc03g115710	1.70898e-06	4.92072e-08	1.13875e-07	5.39033e-08	5.52214e-07	7.19387e-07	1.16529e-08	7.93985e-10	3.29857e-09	1	0	0	0	1	1	0	0	0	Heterograft
Solyc04g008070	0.191907	1e-06	1e-06	0.0192677	1e-06	0.0118674	0.0791118	0.00720855	0.0116367	1	0	0	0	0	0	1	0	0	Stock_specific_tom
Solyc04g008180	0.0490393	0.0391738	0.318724	1e-06	0.0232872	0.0680745	0.00893175	0.0230371	0.068484	0	0	1	0	0	0	0	0	0	Stock_specific_tom
Solyc03g116130	1e-06	1e-06	0.135407	1e-06	0.0694978	0.0680463	0.00721547	0.0229775	0.0139002	0	0	1	0	1	1	0	0	0	Heterograft
Solyc03g116225	1e-06	1e-06	2.12203	0.0288917	0.203423	5.51307	1e-06	0.156697	0.101303	0	0	1	0	0	1	0	0	0	Heterograft
Solyc04g008695	6.74409e-07	5.96487e-07	1.13599e-06	3.773e-07	0.123045	5.72363e-08	4.15421e-07	1.30316e-07	5.11421e-08	0	0	0	0	1	0	0	0	0	Scion_specific_tom
Solyc03g116390	1e-06	0.0892673	0.271313	1e-06	0.0608226	0.276411	0.0311382	0.0153177	0.0318209	0	1	1	0	0	1	0	0	0	Heterograft
Solyc03g116560	2.95384	9.87649e-07	0.56874	1.68501e-06	1.29721e-06	0.3027	1.37315e-06	1.35005e-07	7.34817e-06	1	0	1	0	0	1	0	0	0	Heterograft
Solyc03g116610	1.53258	1e-06	1e-06	0.026251	1.90383	0.0341002	0.437738	0.297011	0.239578	1	0	0	0	1	0	0	0	0	Heterograft
Solyc03g117610	7.22935e-08	8.19251e-09	5.43205e-07	1.55133e-08	2.33324e-07	2.33653e-07	1.52278e-08	5.70555e-09	2.39652e-08	1	0	1	0	1	1	0	0	0	Heterograft
Solyc03g117920	0.0350958	1e-06	0.263277	0.0302021	0.125029	1e-06	0.0410688	1e-06	0.0394286	0	0	1	0	1	0	0	0	0	Heterograft
Solyc03g118950	0.349706	0.120664	2.82645	0.170585	2.49689	0.32215	0.181074	0.0937229	0.421303	0	0	1	0	1	0	0	0	0	Heterograft
Solyc04g009155	4.36117	0.160345	1e-06	1e-06	0.22896	0.242175	0.866543	0.208289	0.361876	1	0	0	0	0	0	1	0	0	Stock_specific_tom
Solyc03g119625	0.000425708	1.49038e-13	1.14226e-19	2.67584e-06	0.00088572	0.939339	4.4107e-07	6.15887e-06	1e-06	1	0	0	0	1	1	0	0	0	Heterograft
Solyc03g120290	9.33201	0.76619	104.579	2.09228	85.4859	25.2009	2.35376	22.845	14.0319	0	0	1	0	1	0	0	0	0	Heterograft
Solyc03g120360	0.0135553	0.0115343	0.120099	0.00728313	1e-06	0.0286881	0.0117075	1e-06	0.013351	0	0	1	0	0	1	0	0	0	Heterograft
Solyc03g122080	0.570021	0.0229973	2.91005	0.017837	0.194817	0.570328	0.0861342	0.0845567	0.196152	1	0	1	0	0	1	0	0	0	Heterograft
Solyc03g122150	0.517868	0.00815406	0.0647768	0.101921	0.916164	0.0423375	0.0148817	0.0119437	0.0297071	1	0	0	0	1	0	0	0	0	Heterograft
Solyc04g007830	1.58744	4.23113e-07	0.153383	0.144945	1.05088	1e-06	0.160755	0.0755991	0.249939	1	0	0	0	1	0	0	0	0	Heterograft
Solyc04g007940	0.926171	0.0342792	4.89652	0.191562	2.31548	0.467732	0.105592	0.1838	0.897608	0	0	1	0	1	0	0	0	0	Heterograft
Solyc04g009280	2.73863	0.295035	7.44345	0.2308	1e-06	2.74276	0.745308	0.661879	0.695348	1	0	1	0	0	1	0	0	0	Heterograft
Solyc04g011490	0.383449	83.0805	0.404129	9.40529	0.271659	5.61701	10.483	60.1922	19.7848	0	1	0	0	0	0	0	1	1	Stock_specific_tom
Solyc04g011495	1.93328	1e-06	2.23044	1e-06	1e-06	1.57695	25.5978	29.5812	30.3079	0	0	0	0	0	0	1	1	1	Homograft
Solyc04g011545	2.01114e-05	3.61326e-06	0.000144645	0.0440313	0.491247	0.000149753	9.15329	7.27837	15.2243	0	0	0	0	1	0	1	1	1	Scion_specific_tom
Solyc04g012155	10.9777	0.0193941	17.0155	0.000706835	12.4186	5.50169	0.254419	0.751555	0.637601	1	0	1	0	1	1	0	0	0	Heterograft
Solyc04g016420	2.34107	0.0550672	0.187419	0.170087	0.328189	0.12733	0.16118	0.120651	0.102983	1	0	0	0	1	0	0	0	0	Heterograft
Solyc04g011920	1e-06	2.23532	1e-06	0.0747177	1e-06	0.127135	0.0156287	0.436575	0.342724	0	1	0	0	0	0	0	1	1	Stock_specific_tom
Solyc04g011940	0.0355599	0.593397	9.05604	0.322635	0.890709	0.800164	0.227202	0.256379	2.63679	0	0	1	0	0	0	0	0	1	Stock_specific_tom
Solyc04g016470	0.403207	0.106623	2.64193	0.0192217	0.707709	0.347404	0.0217469	0.0825344	0.367149	0	0	1	0	1	0	0	0	0	Heterograft
Solyc04g025377	3.34741e-06	4.95209e-07	2.25254e-07	1.91084e-06	4.11061e-11	4.16925e-07	2.00101e-07	1.29334e-07	5.58796e-08	1	0	0	1	0	0	0	0	0	Heterograft
Solyc04g052990	0.302691	0.110798	1e-06	1e-06	1.83265	0.424548	0.075205	0.066609	1e-06	1	0	0	0	1	1	0	0	0	Heterograft
Solyc04g014410	1e-06	0.708147	1e-06	0.803581	1e-06	3.84373	0.785948	0.290925	1.19458	0	0	0	0	0	1	0	0	0	Scion_specific_tom
Solyc04g014572	5.99048	2.28283	1.43444e-05	0.729273	0.483856	0.855788	0.000249765	0.000701709	3.88271e-05	1	1	0	0	0	0	0	0	0	Stock_specific_tom
Solyc04g054250	1.04054	0.0539577	0.197385	0.00887346	0.165624	0.0243582	0.0079948	0.00213381	0.00796823	1	1	1	0	1	0	0	0	0	Heterograft
Solyc04g054500	5.66824	0.091662	42.5657	0.108278	15.9184	6.18674	0.658526	3.18345	6.46291	0	0	1	0	1	0	0	0	0	Heterograft
Solyc04g015030	14.554	0.517396	1.85373	0.758235	0.0814733	0.660688	1.95428	0.728894	1.07686	1	0	0	0	0	0	0	0	0	Stock_specific_tom
Solyc04g015150	0.230241	0.16688	0.140904	0.316473	0.28095	0.323847	5.68489	4.73748	5.54656	0	0	0	0	0	0	1	1	1	Homograft
Solyc04g015630	1.21568e-07	0.000159412	3.5963e-08	3.31044e-08	2.82086e-08	1.89232e-07	9.61799e-09	5.50926e-09	8.61378e-09	0	1	0	0	0	0	0	0	0	Stock_specific_tom
Solyc04g054990	8.09991	12.4902	656.208	13.2111	206.405	80.3926	11.0551	46.1671	109.677	0	0	1	0	1	0	0	0	0	Heterograft
Solyc04g056520	0.27263	1e-06	1e-06	0.424221	0.19824	0.226772	1e-06	0.0229043	0.033974	1	0	0	1	1	1	0	0	0	Heterograft
Solyc04g063270	2.47215e-08	2.50618e-10	1.13725e-07	1.47234e-09	7.36719e-09	1.26564e-08	2.08889e-09	9.69048e-11	3.69478e-09	1	0	1	0	0	1	0	0	0	Heterograft
Solyc04g017595	2.55527e-07	1.94651e-09	1e-06	1.99183e-09	9.17313e-10	1e-06	0.192339	0.0319456	0.0222148	0	0	0	0	0	0	1	1	1	Homograft
Solyc04g017670	1e-06	1.20794	1e-06	0.0376084	0.0498677	0.0657945	0.0791063	0.129886	0.0169102	0	1	0	0	0	0	0	0	0	Stock_specific_tom
Solyc04g017720	1e-06	0.672105	2.65346	3.15766	1e-06	78.4786	11.9913	20.9702	88.0187	0	0	0	0	0	1	1	1	1	Scion_specific_tom
Solyc04g064940	6.16091	0.0170238	2.26443	0.200457	1.29604	0.887505	0.41282	0.207048	0.439003	1	0	1	0	1	1	0	0	0	Heterograft
Solyc04g071137	0.999089	0.0553396	0.0954067	0.101606	0.206878	1e-06	0.0586033	0.0667502	0.078848	1	0	0	0	1	0	0	0	0	Heterograft
Solyc04g072170	1.49956e-06	1.94858e-07	6.23035e-07	6.40121e-09	4.39021e-08	4.52799e-07	5.37117e-08	1.75661e-19	5.79284e-12	1	1	1	0	0	1	0	0	0	Heterograft
Solyc04g076070	22.437	0.890403	11.5456	1.15187	3.91525	2.82113	0.0457167	5.1788e-07	1.07985e-05	1	0	1	0	1	1	0	0	0	Heterograft
Solyc04g024570	0.79969	1e-06	1e-06	0.12056	0.119648	1e-06	0.0914995	0.149009	0.207715	1	0	0	0	0	0	0	0	0	Stock_specific_tom
Solyc04g076190	8.43987	6.07815e-05	12.6732	0.134128	5.7538	27.3681	0.0806697	1.0765	6.5814	0	0	1	0	0	1	0	0	0	Heterograft
Solyc04g025715	1.37734	1.95033	0.688836	1.84425	0.888367	1.26925	24.4139	38.2448	31.319	0	0	0	0	0	0	1	1	1	Homograft
Solyc04g078360	0.496136	0.0701563	1.42974	0.063731	0.396362	0.487618	1e-06	1e-06	1e-06	1	0	1	0	1	1	0	0	0	Heterograft
Solyc06g048420	1e-06	0.0647656	0.313719	0.107106	0.360878	1e-06	2.41098e-07	0.0412958	0.0350185	0	0	1	1	1	0	0	0	0	OppositePattern_heterograft
Solyc04g028570	1.31005e-06	2.39119e-06	0.100979	1.17202e-06	5.67802e-07	6.2926e-07	0.101124	0.0651449	0.223466	0	0	1	0	0	0	1	1	1	Stock_specific_tom
Solyc04g039830	2.09506	0.0473297	0.17021	0.123913	1e-06	0.0761553	0.0342652	1e-06	0.0990628	1	0	0	0	0	0	0	0	0	Stock_specific_tom
Solyc04g039850	0.182137	1e-06	1e-06	0.387561	0.191232	0.24407	127.994	51.8013	123.711	0	0	0	0	0	0	1	1	1	Homograft
Solyc04g049610	0.0675771	0.00919042	0.0136421	1e-06	1e-06	0.0170672	0.0132916	1e-06	0.00327935	1	0	0	0	0	0	0	0	0	Stock_specific_tom
Solyc04g080525	1.05252e-06	3.01398e-08	4.77975e-09	4.2879e-09	9.31843e-10	5.23453e-06	8.08861e-08	1.04606e-07	2.04576e-08	1	0	0	0	0	1	0	0	0	Heterograft
Solyc04g080990	0.163232	0.651302	1e-06	0.851742	1e-06	1e-06	0.217491	0.272054	0.0736022	0	1	0	1	0	0	0	0	0	Heterograft
Solyc04g081270	1e-06	1e-06	1.96722	1e-06	3.10406	0.644695	0.461946	0.26437	0.694576	0	0	1	0	1	0	0	0	0	Heterograft
Solyc04g082710	9.16203	0.163918	124.987	0.0368152	76.0342	26.3462	8.66732	19.8846	21.74	0	0	1	0	1	0	0	0	0	Heterograft
Solyc04g052960	1e-06	0.17821	1e-06	0.122456	0.628559	1e-06	0.0614305	0.130637	0.0518938	0	0	0	0	1	0	0	0	0	Scion_specific_tom
Solyc04g052980	1e-06	1e-06	0.2429	1e-06	1.90423	0.167176	0.112158	0.310161	0.156437	0	0	0	0	1	0	0	0	0	Scion_specific_tom
Solyc05g005535	1.14166	0.147175	20.6526	0.433109	6.1651	3.77565	0.432121	0.630071	1.32086	0	0	1	0	1	1	0	0	0	Heterograft
Solyc05g005540	2.76395	0.301644	28.4608	0.700919	6.72097	5.25289	1.24482	1.18285	2.77745	0	0	1	0	1	1	0	0	0	Heterograft
Solyc05g006730	0.0367514	0.0324903	0.657534	0.113695	1.37794	0.0829063	0.0834396	0.246809	0.177424	0	0	1	0	1	0	0	0	0	Heterograft
Solyc05g006750	1e-06	7.58614e-06	1.57858	0.083707	0.0883073	3.99212	0.0236035	0.123444	0.246665	0	0	1	0	0	1	0	0	0	Heterograft
Solyc05g007065	5.99714	0.000108635	0.00192503	0.509444	0.00020072	0.000165998	1.53298e-05	1.06887e-05	0.00341781	1	0	0	1	0	0	0	0	0	Heterograft
Solyc04g054720	12.7859	0.282643	1.31151	1.13944	0.836931	0.285569	3.42044	0.260305	0.308066	1	0	0	0	0	0	1	0	0	Stock_specific_tom
Solyc05g008435	7.98545	0.000176721	2.50752	1.01075	0.015664	0.969332	1.71044e-05	1.84727e-06	7.52005e-06	1	0	1	1	0	1	0	0	0	Heterograft
Solyc05g009110	3.22765e-09	1.78782e-06	1e-06	3.73741e-08	9.17118e-08	4.04559e-08	4.76385e-10	4.39585e-09	7.34778e-09	0	1	1	0	1	0	0	0	0	Heterograft
Solyc05g010560	0.497843	0.204467	9.53865e-07	0.147958	1e-06	0.225515	0.102961	1e-06	1e-06	1	1	0	1	0	1	0	0	0	Heterograft
Solyc05g011890	9.11185	0.48845	71.6224	2.99889	7.40122	23.2988	1.67296	0.771341	10.8434	0	0	1	0	0	1	0	0	0	Heterograft
Solyc04g056570	4.50598e-06	3.90062e-06	1.84692e-06	6.25964e-07	1.85947e-06	2.73932e-06	2.32555e-07	0.0043796	0.0115275	0	0	0	0	0	0	0	1	1	Homograft
Solyc05g012490	0.291602	0.0152893	0.241095	1e-06	1e-06	0.101188	0.0498727	0.00700967	0.0365161	1	0	1	0	0	1	0	0	0	Heterograft
Solyc05g012540	0.0377899	0.0380713	0.0428681	0.0218449	1.08769e-09	2.70496e-09	0.0117522	4.41138e-10	6.1075e-10	1	1	1	1	0	0	0	0	0	Heterograft
Solyc05g012810	0.270628	0.125497	2.02992e-05	2.03084e-06	0.0552879	3.01542e-07	1.72841e-07	1.19967e-07	1.24056e-07	1	1	1	0	1	0	0	0	0	Heterograft
Solyc05g013010	7.62892	0.519111	2.2862	1.40569	27.8244	0.386753	3.49708	3.78658	2.38844	1	0	0	0	1	0	0	0	0	Heterograft
Solyc05g014300	94.0473	3.6413	125.496	2.01388	81.0674	13.2251	0.789895	4.9711	6.24289	1	0	1	0	1	1	0	0	0	Heterograft
Solyc05g018325	1.1103e-06	9.76819e-06	1.11485e-05	3.07945e-07	1e-06	9.6221e-08	1.08313e-07	1.11786e-07	1.52303e-07	1	1	1	0	1	0	0	0	0	Heterograft
Solyc05g043350	0.514423	0.131829	0.538856	0.000471344	0.00663876	0.204976	0.0139093	1.96822e-07	5.83848e-07	1	1	1	0	0	1	0	0	0	Heterograft
Solyc05g045670	0.102336	0.0913279	0.722552	0.0313189	0.467801	6.70313	1e-06	0.036855	0.100452	0	0	1	0	1	1	0	0	0	Heterograft
Solyc04g071155	2.7575e-14	4.97982e-38	1.35669e-23	0.0417961	2.52052e-33	6.69399e-27	0.0334047	0.0245388	0.0159845	0	0	0	1	0	0	1	1	1	Scion_specific_tom
Solyc05g046285	4.85134	1e-06	3.94487	1e-06	0.426037	1.89531	0.563451	0.0765175	0.156643	1	0	1	0	0	1	0	0	0	Heterograft
Solyc05g052290	0.223249	1e-06	1.93178	0.104737	0.6567	0.269166	0.0833625	0.0147478	0.0423645	0	0	1	0	1	0	0	0	0	Heterograft
Solyc05g052365	0.843084	0.0385805	3.83855	1e-06	1.27774	1.70145	0.0194789	0.0474427	0.185494	1	0	1	0	1	1	0	0	0	Heterograft
Solyc04g071690	1e-06	0.631097	1e-06	0.095705	1e-06	0.079141	0.0930138	0.230321	0.212006	0	1	0	0	0	0	0	1	1	Stock_specific_tom
Solyc04g071780	1e-06	5.80108	36.3865	1.23286	1.62489	6.76085	1.74882	5.03734	2.71025	0	0	1	0	0	0	0	0	0	Stock_specific_tom
Solyc05g052540	0.079801	0.0105443	0.361622	0.0123342	0.0265349	0.0833337	1e-06	0.0135745	0.0302444	1	0	1	0	0	1	0	0	0	Heterograft
Solyc04g071960	0.0382956	2.97187e-09	5.74405e-08	9.67851e-09	6.97e-08	4.19609e-08	0.0211864	0.0381475	0.0974268	1	0	0	0	0	0	1	1	1	Stock_specific_tom
Solyc04g072065	2.13984	0.192275	0.33606	0.241257	0.15574	0.197112	0.042251	0.0373267	1.01717e-06	1	0	0	0	0	0	0	0	0	Stock_specific_tom
Solyc04g072070	12.626	0.304242	0.153551	0.395927	0.52544	0.764617	0.356511	0.332089	0.235312	1	0	0	0	0	0	0	0	0	Stock_specific_tom
Solyc05g054915	7.93778	3.86436	1.85545e-06	1.15012	1.69585e-05	2.50191	2.83525e-07	0.258399	1e-06	1	1	0	1	0	1	0	0	0	Heterograft
Solyc05g055460	0.151563	0.153138	1.25011	0.0381292	4.48363	0.277155	0.063741	0.249344	0.105702	0	0	1	0	1	0	0	0	0	Heterograft
Solyc06g005610	4.95767	0.164079	41.8682	1e-06	23.2014	6.84266	0.959317	1.06289	4.93856	0	0	1	0	1	0	0	0	0	Heterograft
Solyc06g005755	1.49172	1.21193	34.7811	0.898065	9.6705	7.65402	6.5853e-07	0.113562	0.689268	0	0	1	0	1	1	0	0	0	Heterograft
Solyc06g007790	7.07529	0.17258	33.3975	0.457972	5.15525	9.83593	1.03512	1.67472	4.53915	0	0	1	0	0	1	0	0	0	Heterograft
Solyc06g008470	3.55341	1e-06	1e-06	0.314458	1.98355	0.823546	1e-06	0.3898	0.449659	1	0	0	0	1	1	0	0	0	Heterograft
Solyc06g034238	3.93963	0.229258	0.377789	0.65862	3.80133	1e-06	0.423112	0.485125	0.331504	1	0	0	0	1	0	0	0	0	Heterograft
Solyc06g050290	0.0360683	1e-06	0.221757	1e-06	0.108476	0.0261764	1e-06	0.0332913	0.0297987	0	0	1	0	1	0	0	0	0	Heterograft
Solyc06g051240	5.20121	49.3551	3.43607	10.3912	1.70698	10.8659	2.69057	3.4039	1.40742	0	1	0	1	0	1	0	0	0	OppositePattern_heterograft
Solyc06g051573	0.952271	1e-06	0.937235	1e-06	2.1255	2.16004	1e-06	0.200823	0.240136	1	0	1	0	1	1	0	0	0	Heterograft
Solyc04g074545	1.31517	0.857873	0.408746	1.36374	1.42614	0.33025	20.689	17.7728	9.36459	0	0	0	0	0	0	1	1	1	Homograft
Solyc06g053145	3.70054	3.6166	17.5898	2.33448	21.4532	14.9345	6.57008e-06	0.217564	0.000768883	0	0	1	0	1	1	0	0	0	Heterograft
Solyc06g054320	17.4284	1.03955e-07	59.0527	2.80483e-06	48.1021	36.6898	0.0311163	1.24906	6.9104	1	0	1	0	1	1	0	0	0	Heterograft
Solyc06g064510	4.31493	1.59116	21.1072	0.773137	1.49635	5.26996	0.734181	0.678748	2.27527	1	0	1	0	0	1	0	0	0	Heterograft
Solyc06g065345	0.122848	2.22707e-06	7.53427e-07	0.038804	1e-06	1.50965e-07	1.46675e-08	2.8225e-09	1.13364e-07	1	0	0	1	0	0	0	0	0	Heterograft
Solyc06g066390	9.71219e-07	2.34403e-08	1e-06	3.50367e-08	2.3315e-07	1e-06	3.03204e-08	8.36385e-09	7.02012e-10	1	0	1	0	1	1	0	0	0	Heterograft
Solyc06g067980	0.185655	1e-06	0.651731	1e-06	1.83012	0.396129	0.098993	0.0633453	0.223324	0	0	1	0	1	1	0	0	0	Heterograft
Solyc04g077650	0.859802	2.56208	0.694858	0.675262	0.520823	1.35498	20.0345	26.1968	12.3699	0	1	0	0	0	0	1	1	1	Stock_specific_tom
Solyc06g068550	2.3047	1.63902e-09	0.361873	0.0643389	3.27387e-06	0.193659	0.053981	0.0395377	0.105251	1	0	1	0	0	1	0	0	0	Heterograft
Solyc06g068615	3.75718e-06	1.34608e-06	3.5161e-05	4.21953e-07	1.9384e-05	2.25216e-05	7.21823e-07	2.35916e-07	2.40004e-07	1	0	1	0	1	1	0	0	0	Heterograft
Solyc04g077790	1.95132	0.188752	0.697971	0.459676	0.498881	0.496316	9.69291	6.62649	11.4641	1	0	0	0	0	0	1	1	1	Stock_specific_tom
Solyc04g078170	0.0747324	0.0569111	1e-06	0.178194	1e-06	0.0196023	0.429241	0.0163376	0.0527179	0	0	0	1	0	0	1	0	0	Scion_specific_tom
Solyc04g078195	1.51718e-06	1.02596e-08	7.39385e-08	2.94111e-08	5.5198e-08	4.13903e-08	1.33334e-08	6.09611e-09	0.00573918	1	0	0	0	0	0	0	0	1	Stock_specific_tom
Solyc06g069340	3.11254	0.0777871	0.176713	0.0823665	0.546877	0.443906	0.0618455	0.152143	0.0495797	1	0	0	0	1	1	0	0	0	Heterograft
Solyc06g071395	5.82361e-07	6.21672e-08	1e-06	1e-06	1.03231e-09	1e-06	2.8897e-08	1.34641e-08	8.27918e-09	1	0	1	1	0	1	0	0	0	Heterograft
Solyc06g072670	0.558164	0.38559	0.0600963	0.21021	1e-06	0.0411005	0.06453	0.0252541	0.00764207	1	1	0	1	0	0	0	0	0	Heterograft
Solyc06g072870	1e-06	0.00726593	0.383529	0.0286451	0.0420905	0.190736	1e-06	0.0855491	0.0549006	0	0	1	0	0	1	0	0	0	Heterograft
Solyc04g078440	2.67352e-30	6.88333e-23	4.64781e-18	2.34236e-29	1e-06	1e-06	8.3951e-19	4.89056e-20	3.32532e-41	0	0	0	0	1	1	0	0	0	Scion_specific_tom
Solyc06g072880	4.42823	0.414529	12.9797	0.0323393	1.43568	3.65652	0.0614208	0.610163	1.24805	1	0	1	0	0	1	0	0	0	Heterograft
Solyc06g073055	0.44641	0.0702658	1.1959e-05	3.12939e-06	0.243868	0.200486	7.26432e-07	0.00870868	4.18677e-07	1	1	0	0	1	1	0	0	0	Heterograft
Solyc06g075650	9.11567	0.156285	93.5206	0.196169	13.2432	37.7496	2.26543	6.76815	9.4748	0	0	1	0	0	1	0	0	0	Heterograft
Solyc06g076240	0.97083	1.47658e-08	0.488032	0.0754227	3.64895e-14	5.36602e-06	3.10147e-07	1.49929e-08	6.31881e-08	1	0	1	1	0	1	0	0	0	Heterograft
Solyc04g078990	0.0942534	0.0173449	5.17334	0.0115912	0.908107	0.875598	0.095158	0.347243	0.798661	0	0	1	0	0	0	0	0	0	Stock_specific_tom
Solyc06g062460	0.922529	0.0501333	3.79455	0.0301754	2.25769	0.276871	0.281791	0.241061	0.314282	1	0	1	0	1	0	0	0	0	OppositePattern_heterograft
Solyc04g079047	1e-06	1.26647e-13	0.0672502	1.46159e-14	0.0650244	1e-06	9.40176	0.546328	0.811893	0	0	0	0	0	0	1	1	1	Homograft
Solyc06g063305	6.47817e-10	3.79476e-10	1e-06	1e-06	1e-06	8.16025e-11	4.59593e-08	3.84545e-08	1.00782e-08	0	0	1	1	1	0	0	0	0	OppositePattern_heterograft
Solyc04g079645	6.06843	0.00040301	0.000250408	0.346417	0.000228371	0.702342	42.3828	80.8182	43.9258	1	0	0	0	0	0	1	1	1	Stock_specific_tom
Solyc06g076290	1e-06	0.000210584	1.3278e-07	2.30764e-08	0.16585	1e-06	1.61357e-07	1.07242e-07	8.90592e-08	0	1	0	0	1	0	0	0	0	Heterograft
Solyc04g079775	8.01087e-06	1.33936e-06	3.39865e-07	1.02325e-06	1.57421e-06	2.07305e-06	1.58152e-07	9.54899e-08	1.42482e-08	1	0	0	0	0	0	0	0	0	Stock_specific_tom
Solyc04g079890	2.1096e-06	1.95168e-08	1.12041e-07	2.43119e-09	0.158272	9.03318e-09	0.0409437	0.0748374	0.0619928	0	0	0	0	1	0	1	1	1	Scion_specific_tom
Solyc04g080285	6.00596e-08	1.69237e-07	1.2001e-07	8.79689e-08	7.02352e-08	2.27192e-07	1.80463e-06	1.25999e-06	2.04151e-06	0	0	0	0	0	0	1	1	1	Homograft
Solyc06g076330	0.0640782	0.0552144	4.0282	1e-06	7.50391	1.92414	0.236375	1.66693	1.69568	0	0	1	0	1	0	0	0	0	Heterograft
Solyc06g082050	7.66222e-06	2.34688e-08	1e-06	1e-06	1e-06	5.61671e-08	5.91129e-08	8.90885e-09	1.84777e-08	1	0	1	1	1	0	0	0	0	Heterograft
Solyc06g082915	1.4999	6.70747e-06	6.5188e-05	6.42327e-06	0.049569	0.00085924	1.02995e-05	2.78383e-06	9.63617e-06	1	0	0	0	1	1	0	0	0	Heterograft
Solyc06g083595	30.1694	0.45725	9.04651	1.56978	6.80835	10.6213	0.911113	2.49894e-05	1.10557	1	0	1	0	1	1	0	0	0	Heterograft
Solyc04g080530	0.0511458	0.786779	1.57543	7.24258	0.104586	0.457664	13.9579	0.350226	1.59529	0	0	0	1	0	0	1	0	0	Scion_specific_tom
Solyc04g080560	1e-06	1e-06	5.28032	0.464522	0.908101	0.391925	0.547952	1.33548	3.77429	0	0	1	0	0	0	0	0	1	Stock_specific_tom
Solyc04g080700	0.502564	1.89417	1.33589	0.627113	1.41967	1.43145	133.754	108.433	157.472	0	0	0	0	0	0	1	1	1	Homograft
Solyc04g080780	4.70168	0.051498	0.362321	0.613427	0.112208	0.204578	0.513294	0.124424	0.245347	1	0	0	0	0	0	0	0	0	Stock_specific_tom
Solyc06g084180	0.127849	32.4835	0.316267	24.102	0.490919	5.05171	5.79756	6.94196	1.87293	0	1	0	1	0	0	0	0	0	Heterograft
Solyc06g084340	0.361741	0.107176	0.440319	1e-06	0.441514	1e-06	1e-06	0.0244113	0.0235971	1	1	1	0	1	0	0	0	0	Heterograft
Solyc06g084487	0.596193	1.51245e-05	1.14516e-06	0.0117864	0.238392	2.21511e-10	3.19787e-10	2.86134e-11	5.92067e-11	1	1	0	1	1	0	0	0	0	Heterograft
Solyc04g081250	11.6617	0.0501627	2.25708	1.45127	1.45277	1.67642	0.729479	0.378194	0.487143	1	0	0	0	0	0	0	0	0	Stock_specific_tom
Solyc06g084580	1.83675	3.16927e-06	0.0502055	0.291651	0.694107	0.696062	2.95923e-06	1.23745e-07	4.08454e-06	1	0	0	1	1	1	0	0	0	Heterograft
Solyc07g006620	0.0348762	0.0163384	0.929415	1e-06	0.365442	0.0648184	0.0487634	0.118922	0.0784507	0	0	1	0	1	0	0	0	0	Heterograft
Solyc04g081810	0.0534546	0.0194905	5.36726	0.33732	0.518835	0.400569	1.07338	0.200659	0.295556	0	0	1	0	0	0	1	0	0	Stock_specific_tom
Solyc07g007775	0.000128	7.79142e-08	2.0831e-06	8.42871e-07	1.06659e-05	4.37584e-06	7.59959e-07	5.10807e-08	1.70715e-07	1	0	0	0	1	1	0	0	0	Heterograft
Solyc07g009337	0.930072	1e-06	5.02309e-08	3.04236e-10	0.992897	1e-06	2.23997e-11	8.67163e-21	5.87295e-11	1	0	0	0	1	0	0	0	0	Heterograft
Solyc04g082300	0.163446	1e-06	0.0721175	0.0445757	0.0582598	1e-06	9.88937	6.29695	10.1481	0	0	0	0	0	0	1	1	1	Homograft
Solyc04g082565	0.443675	0.225515	0.492935	0.43117	0.45659	0.634925	11.2343	9.38056	8.62382	0	0	0	0	0	0	1	1	1	Homograft
Solyc04g082640	1.88232	0.456544	0.161386	0.526456	0.858761	0.629168	132.595	63.928	96.5228	0	0	0	0	0	0	1	1	1	Homograft
Solyc07g016160	0.627378	0.164884	0.0763166	0.214532	0.993844	0.0833691	2.64157e-06	0.00251096	2.06281e-06	1	0	0	0	1	0	0	0	0	Heterograft
Solyc07g018310	0.0340581	0.0247364	0.576753	0.0213877	0.230885	0.05096	0.0218179	0.0323453	0.0616265	0	0	1	0	1	0	0	0	0	Heterograft
Solyc07g040745	1.39113	15.4547	1e-06	4.45161	0.132649	4.7458	1e-06	0.0508983	0.037039	1	1	0	1	0	1	0	0	0	Heterograft
Solyc04g082880	0.863285	0.190748	0.629713	0.255638	0.4785	0.814173	7.97081	5.20604	10.4183	0	0	0	0	0	0	1	1	1	Homograft
Solyc07g041290	23.8479	0.464817	19.6401	0.753445	5.06145	4.35062	1.87069	1.03818	1.83184	1	0	1	0	1	1	0	0	0	Heterograft
Solyc07g041500	10.77	0.166945	32.2353	0.0823454	6.34829	0.706651	0.135707	0.0094686	0.101295	1	0	1	0	1	1	0	0	0	Heterograft
Solyc07g042470	1e-06	1e-06	0.277344	1e-06	0.39415	0.146301	0.0392216	0.0198583	0.049997	0	0	1	0	1	1	0	0	0	Heterograft
Solyc05g005610	6.64007e-07	0.0229979	3.22763e-07	7.60996e-07	1.3616e-06	1.53071e-07	0.772178	0.408425	0.768793	0	1	0	0	0	0	1	1	1	Stock_specific_tom
Solyc05g005935	0.164084	1e-06	1.51526e-05	6.29382e-06	1.60275e-05	2.42275e-06	1.55071e-05	3.61638e-06	2.3528e-06	1	0	0	0	0	0	0	0	0	Stock_specific_tom
Solyc07g047730	1.0731e-05	6.44686e-07	2.91497e-06	2.69031e-06	1.43227e-06	1.21293e-06	1.88731e-07	5.66367e-08	1.02236e-07	1	0	1	1	0	0	0	0	0	Heterograft
Solyc07g047750	1.3199e-06	6.65345e-07	1.17982e-05	3.10483e-07	1.63429e-05	2.01349e-07	7.70863e-07	5.21798e-07	2.93913e-07	0	0	1	0	1	0	0	0	0	Heterograft
Solyc07g047870	1e-06	0.0315575	0.344161	0.056815	0.154803	0.102603	0.0125545	0.0306106	1e-06	0	0	1	0	1	1	0	0	0	Heterograft
Solyc07g052260	1e-06	0.0878127	0.151829	0.0650653	0.426252	1e-06	0.0521563	0.0682503	1e-06	0	0	1	0	1	0	0	0	0	Heterograft
Solyc07g052453	0.216918	0.0715992	0.409163	0.215138	2.06541e-14	0.288074	1.04956e-16	5.48259e-16	2.3674e-06	1	0	1	1	0	1	0	0	0	Heterograft
Solyc07g054280	5.69251	0.0798176	1.78963	0.481317	15.8146	0.203756	2.35026	1.70806	1.97577	1	0	0	0	1	0	0	0	0	Heterograft
Solyc05g006310	468.599	17.7734	26.0248	47.9435	3.36649	8.84118	30.7325	4.09092	5.06017	1	0	0	0	0	0	0	0	0	Stock_specific_tom
Solyc07g054310	6.6165	1e-06	1.62675	1e-06	14.8855	1e-06	1.08929	2.3306	0.426555	1	0	0	0	1	0	0	0	0	Heterograft
Solyc05g006500	1e-06	0.280092	6.58571	0.0392865	15.3114	6.14934	0.059897	5.25644	3.76693	0	0	0	0	1	0	0	0	0	Scion_specific_tom
Solyc07g054790	6.00309	0.798669	1.02438	1.48519	0.415394	0.445181	1e-06	0.710918	1e-06	1	0	0	1	0	0	0	0	0	Heterograft
Solyc05g006690	17.1583	0.499569	2.07614	1.19798	1.01332	0.90494	2.39376	0.396094	0.614387	1	0	0	0	0	0	0	0	0	Stock_specific_tom
Solyc07g056300	1e-06	0.0498427	0.414532	5.22406e-08	0.285611	1.90042e-06	1e-06	0.0739894	0.0797328	0	0	1	0	1	0	0	0	0	Heterograft
Solyc07g056640	451.153	241.516	2036.16	32.4738	4553.82	214.391	53.1277	95.8976	275.402	0	0	1	0	1	0	0	0	0	Heterograft
Solyc07g061880	1e-06	8.78283e-08	1.90305e-08	6.38307e-08	1.9082e-07	9.27705e-08	4.57206e-08	1.41883e-08	3.67709e-08	1	0	0	0	1	0	0	0	0	Heterograft
Solyc07g064050	0.101289	0.0464252	11.1699	1e-06	3.72167	2.76071	0.565788	0.864749	1.60736	0	0	1	0	1	1	0	0	0	Heterograft
Solyc07g064675	7.2364e-05	0.000202493	3.26461	0.593139	5.63381	2.8083	6.38569e-06	9.54542e-06	3.74916e-06	0	0	1	1	1	1	0	0	0	Heterograft
Solyc07g065190	0.0471703	0.107318	1.78745e-05	0.0666851	5.87915e-06	0.090228	0.0106694	3.74366e-05	0.00909358	1	1	0	1	0	1	0	0	0	Heterograft
Solyc07g065330	0.592417	0.861269	24.1445	0.590275	29.1015	7.88187	0.585569	6.14834	5.83535	0	0	1	0	1	0	0	0	0	Heterograft
Solyc05g007710	0.035864	0.0178185	0.390686	0.022393	1e-06	1e-06	0.0462567	0.0076644	0.0311003	0	0	1	0	0	0	0	0	0	Stock_specific_tom
Solyc08g005312	0.370324	1.59931e-05	2.38536e-05	0.056154	0.0730933	1.89241e-05	3.36647e-07	2.96958e-06	6.11021e-07	1	0	0	1	1	0	0	0	0	Heterograft
Solyc08g005314	1e-06	1e-06	0.123567	0.0372471	1e-06	1.16324e-06	0.0250945	0.0106923	0.0175598	0	0	1	1	0	0	0	0	0	Heterograft
Solyc05g008890	5.51902	0.327066	0.912185	0.880001	0.400046	0.855633	15.4426	2.38618	3.46629	1	0	0	0	0	0	1	1	1	Stock_specific_tom
Solyc08g005318	0.294063	0.12452	0.305892	0.22925	3.95293e-07	0.00277186	5.36832e-06	1.57118e-05	0.0867338	1	1	1	1	0	0	0	0	0	Heterograft
Solyc08g006875	0.120183	1.61077e-06	0.219485	0.0986322	6.23274e-06	0.0765504	7.85186e-07	5.08151e-07	3.87332e-07	1	0	1	1	0	1	0	0	0	Heterograft
Solyc05g010423	24.086	15.0357	13.9058	19.2865	16.1461	10.9094	2166.91	2242.79	1925.75	0	0	0	0	0	0	1	1	1	Homograft
Solyc05g010427	1.17201	0.175042	0.446389	0.29123	0.200979	0.483538	10.354	8.51593	6.86492	1	0	0	0	0	0	1	1	1	Stock_specific_tom
Solyc05g010475	0.0633265	0.750228	0.165384	1.08717e-07	6.35132e-08	0.0312673	0.139942	0.431312	0.106929	0	1	0	0	0	0	0	1	0	Stock_specific_tom
Solyc08g006885	3.94612	0.214152	0.852144	0.198364	1e-06	0.642284	1.15818e-13	1.99847e-11	1.95824e-13	1	0	1	0	0	1	0	0	0	Heterograft
Solyc08g006913	0.659727	4.86467e-06	1.4895e-05	8.5839e-06	4.86003e-05	0.332649	2.52728e-07	1.59695e-07	2.66194e-08	1	0	0	0	0	1	0	0	0	Heterograft
Solyc08g007260	0.00725753	1e-06	0.000403775	0.122889	1e-06	0.080799	3.7657e-05	6.77092e-06	3.3642e-07	1	0	1	1	0	1	0	0	0	Heterograft
Solyc08g008300	8.25	1.3501	1e-06	13.5159	2.08956	11.3947	1e-06	0.890335	0.741838	1	0	0	1	0	1	0	0	0	Heterograft
Solyc08g008430	1.45823	2.12456e-07	1e-06	4.9558e-05	0.189891	1e-06	3.87798e-08	1.1738e-08	9.72888e-08	1	0	0	1	1	0	0	0	0	Heterograft
Solyc05g012215	7.35902	0.489919	1.42386	0.473271	0.941526	0.931444	9.29878e-05	0.549813	0.178094	1	0	0	0	0	0	0	0	0	Stock_specific_tom
Solyc08g013753	2.72443e-05	1.43735e-07	0.657379	3.75115e-06	3.10015e-07	0.115262	1.23479e-08	1.58722e-07	2.22034e-07	1	0	1	1	0	1	0	0	0	Heterograft
Solyc08g013805	0.221773	1e-06	0.277321	0.0262001	0.121715	0.0844417	1e-06	0.0147569	1e-06	1	0	1	0	1	1	0	0	0	Heterograft
Solyc08g021880	0.236423	0.419829	1e-06	0.0979964	1e-06	0.155515	3.17496e-07	1e-06	0.100089	1	1	0	0	0	1	0	0	0	Heterograft
Solyc08g044380	1e-06	1e-06	0.032053	0.00320805	0.00820882	0.00841163	1e-06	9.03265e-09	0.00264395	0	0	1	0	1	1	0	0	0	Heterograft
Solyc08g062340	58.5277	3.05161	48.3409	1.96031	26.3967	6.83642	0.998301	1.38459	1.25798	1	0	1	0	1	1	0	0	0	Heterograft
Solyc08g066900	1e-06	1e-06	2.81144	0.236173	0.438246	1.70607	1e-06	0.313853	0.259403	0	0	1	0	0	1	0	0	0	Heterograft
Solyc05g013760	27.6158	1.13645	3.34164	3.42241	3.84074	1.28899	4.03795	0.861996	0.965406	1	0	0	0	0	0	0	0	0	Stock_specific_tom
Solyc05g013770	3.10777	0.336014	0.292389	0.435938	5.90681e-05	6.81191e-05	1.09512	0.0288915	0.161821	1	0	0	0	0	0	1	0	0	Stock_specific_tom
Solyc08g067530	3.47324	1e-06	19.6863	0.328695	15.9322	1.85223	0.666646	2.20033	3.82922	0	0	1	0	1	0	0	0	0	Heterograft
Solyc08g067940	0.585421	1e-06	1e-06	0.201693	1.65539	1e-06	0.301245	0.231246	0.137921	1	0	0	0	1	0	0	0	0	Heterograft
Solyc05g014220	1e-06	7.43358e-05	1e-06	0.110405	0.477222	1e-06	0.651145	0.299241	0.184512	0	0	0	0	1	0	1	1	1	Scion_specific_tom
Solyc08g068385	0.119789	0.0835564	1.67774	0.221358	0.345708	0.391946	1.62583e-06	0.0475456	0.10448	0	0	1	0	1	1	0	0	0	Heterograft
Solyc08g068940	2.90457	3.8676e-07	0.25915	6.97163e-07	0.165883	0.527357	0.149479	1e-06	0.0924196	1	0	0	0	0	1	0	0	0	Heterograft
Solyc08g074605	0.00696259	0.0357889	0.032609	2.04889e-07	1e-06	0.0681477	1.29514e-06	8.24439e-07	5.35136e-07	1	1	1	0	0	1	0	0	0	Heterograft
Solyc05g015300	1e-06	1e-06	0.045893	0.0594401	1e-06	0.0720353	0.0155325	0.217279	0.944243	0	0	0	0	0	0	0	1	1	Homograft
Solyc08g074683	116.964	1.4266	639.269	10.7909	199.896	63.1354	10.5367	15.4684	81.7086	0	0	1	0	1	0	0	0	0	Heterograft
Solyc08g074705	1e-06	1.29217	0.626999	0.116474	1.48216	1e-06	0.204118	0.25246	0.0565732	0	1	1	0	1	0	0	0	0	Heterograft
Solyc08g075200	1e-06	1e-06	1.65507	0.432231	1e-06	0.427627	0.103907	0.0526205	0.0629335	0	0	1	1	0	1	0	0	0	Heterograft
Solyc05g018410	5.7251	3.19812	4.14436	5.20987	3.7971	2.58183	53.8977	65.5847	74.4179	0	0	0	0	0	0	1	1	1	Homograft
Solyc08g075485	1.35855	1e-06	4.70273	0.177202	0.454209	1.64424	1e-06	0.269096	0.233366	1	0	1	0	0	1	0	0	0	Heterograft
Solyc08g076253	1e-06	0.21707	1.38905	1e-06	0.337553	0.566053	0.0882643	0.033072	0.180835	0	0	1	0	0	1	0	0	0	Heterograft
Solyc08g076425	2.82829	6.85632e-07	4.27437	2.75477	1.40835e-22	7.53247e-06	1.08795e-17	7.24052e-21	4.48723e-32	1	0	1	1	0	0	0	0	0	Heterograft
Solyc05g023720	7.44031	0.449885	0.312393	0.383352	0.284428	0.637512	0.982488	0.323145	2.73732	1	0	0	0	0	0	1	0	1	Stock_specific_tom
Solyc05g024190	1e-06	0.0490461	1e-06	0.0593857	1e-06	0.19843	0.0338965	0.169093	0.296796	0	0	0	0	0	1	0	1	1	Scion_specific_tom
Solyc08g078155	1e-06	1e-06	0.262924	3.14463e-08	1.97511	0.11499	0.0408935	0.0164719	0.0249152	0	0	1	0	1	1	0	0	0	Heterograft
Solyc05g025890	1e-06	0.0448984	0.223699	0.0290169	1e-06	1e-06	0.0919253	0.0336733	0.194514	0	0	1	0	0	0	1	0	1	Stock_specific_tom
Solyc08g078570	6.8228e-07	8.36252e-09	5.02456e-07	1.57217e-08	1.84835e-07	1.93667e-07	5.3587e-08	4.49013e-09	2.04424e-08	1	0	1	0	1	1	0	0	0	Heterograft
Solyc08g078590	0.0837333	1e-06	0.651328	0.0283583	0.26695	0.0845432	1e-06	0.0432835	0.0948399	0	0	1	0	1	0	0	0	0	Heterograft
Solyc05g043217	9.59078e-09	4.99217e-08	3.35568e-09	0.0551402	7.72535e-08	2.38002e-08	2.19389e-08	0.00963256	1.40977e-08	0	0	0	1	0	0	0	1	0	Scion_specific_tom
Solyc05g043330	1.94445	1e-06	0.162818	0.041174	0.491796	0.298343	0.202819	0.129778	0.401243	1	0	0	0	0	0	0	0	0	Stock_specific_tom
Solyc08g078710	2.60925	0.232191	2.70127	1e-06	2.34952	0.741683	0.119619	1e-06	0.225707	1	0	1	0	1	1	0	0	0	Heterograft
Solyc08g078940	16.5709	0.600966	0.161001	3.14561	0.625469	0.478879	0.118377	0.250427	0.513837	1	0	0	1	0	0	0	0	0	Heterograft
Solyc08g081980	2.1492e-10	6.73022e-10	1e-06	2.69153e-12	1e-06	3.85e-11	1.31046e-10	1.9301e-10	3.16801e-10	0	0	1	0	1	0	0	0	0	Heterograft
Solyc05g046190	3.69434	1e-06	20.2982	0.331431	1.64499	4.74932	2.20751	0.886752	7.34835	0	0	1	0	0	0	0	0	1	Stock_specific_tom
Solyc08g082120	16.7901	29.4526	528.317	6.17124	607.295	82.585	5.92945	64.6603	118.933	0	0	1	0	1	0	0	0	0	Heterograft
Solyc05g047440	21.9575	1.09543	2.00494	0.423918	0.595282	2.77824	1.48256	2.25686	3.09618	1	0	0	0	0	0	0	0	0	Stock_specific_tom
Solyc05g047580	0.0208486	1e-06	1e-06	0.0394754	1e-06	0.0172626	0.136965	0.0200312	0.0152412	0	0	0	1	0	0	1	0	0	Scion_specific_tom
Solyc08g082135	0.791293	0.142656	5.21304	0.114841	1.38946	0.611683	0.382609	0.124923	0.443802	0	0	1	0	1	0	0	0	0	Heterograft
Solyc09g008625	1e-06	1e-06	1.03711	0.126771	0.307559	1e-06	0.0549533	0.062874	0.174173	0	0	1	0	1	0	0	0	0	Heterograft
Solyc05g050720	0.903482	1e-06	0.217226	1e-06	0.17685	0.322986	12.8921	9.4557	11.8252	1	0	0	0	0	0	1	1	1	Stock_specific_tom
Solyc05g050805	6.24161e-05	3.42018e-09	3.81486e-05	0.0362917	1e-06	1.31742e-05	2.98736e-07	3.49339e-06	7.30374e-07	0	0	0	1	0	0	0	0	0	Scion_specific_tom
Solyc09g009950	2.97141	0.0916876	1.43349	0.105122	0.0859271	0.492735	0.194715	0.0278044	0.150153	1	0	1	0	0	1	0	0	0	Heterograft
Solyc05g051215	5.41165e-05	0.0868057	0.483684	0.000760455	0.00723302	0.0621527	0.195672	0.0430134	0.00015114	0	0	1	0	0	0	1	0	0	Stock_specific_tom
Solyc09g011027	2.63024	0.0623888	0.242473	0.182161	1.05491	0.191322	0.167792	0.0624298	0.0478907	1	0	0	0	1	0	0	0	0	Heterograft
Solyc06g072270	1.1688	1e-06	0.10856	0.0395458	0.390375	1e-06	0.0487952	0.0067726	0.0198982	1	0	1	0	1	0	0	0	0	OppositePattern_heterograft
Solyc09g011620	3.06265	0.838929	40.7177	1e-06	12.8516	3.87851	0.027098	0.0545691	0.028587	1	0	1	0	1	1	0	0	0	Heterograft
Solyc09g011970	0.0676237	1e-06	1.93423	1e-06	0.524795	0.581868	0.0786474	0.219089	0.303225	0	0	1	0	1	1	0	0	0	Heterograft
Solyc05g051550	1e-06	0.0515124	2.86319	0.027469	0.206463	0.151153	1e-06	0.050902	0.982239	0	0	1	0	0	0	0	0	1	Stock_specific_tom
Solyc05g051750	1e-06	0.0455589	1e-06	0.487149	1e-06	0.31194	0.0552194	0.101181	0.413009	0	0	0	1	0	1	0	0	1	Scion_specific_tom
Solyc09g014240	0.609122	0.180535	36.3807	0.0339734	11.911	9.76126	1.38018	3.78747	4.82871	0	0	1	0	1	1	0	0	0	Heterograft
Solyc05g051890	1.59822	0.0941666	1e-06	0.303646	1e-06	0.0982622	0.264626	0.142154	0.0186146	1	0	0	0	0	0	0	0	0	Stock_specific_tom
Solyc09g014940	16.0244	0.559234	2.08284	1e-06	14.6817	0.984321	1.28403	1.46146	1.25866	1	0	0	0	1	0	0	0	0	Heterograft
Solyc05g051960	1e-06	0.122243	1e-06	0.137667	1e-06	0.691793	0.0929375	0.084789	0.026366	0	0	0	0	0	1	0	0	0	Scion_specific_tom
Solyc05g051980	1.27702e-05	1.10604e-06	1.76832e-06	0.0146375	1.19841e-05	4.28423e-07	1.58239e-06	0.000729435	0.0102232	0	0	0	1	0	0	0	1	1	Scion_specific_tom
Solyc05g051992	1.83445e-05	6.20662e-06	4.90871e-05	1.30931e-05	1.39305e-05	3.78458e-05	0.330563	0.0423	0.193745	0	0	0	0	0	0	1	1	1	Homograft
Solyc09g015370	6.98136e-07	8.29142e-08	2.36664e-07	1.91478e-08	8.54008e-07	1.45845e-07	2.36596e-08	3.79521e-09	1.41936e-08	1	0	1	0	1	1	0	0	0	Heterograft
Solyc09g031975	1e-06	0.42028	1e-06	0.263765	0.240846	1e-06	0.0537922	0.0889588	0.0419173	0	1	0	1	1	0	0	0	0	Heterograft
Solyc05g052360	0.129758	1e-06	5.70285	0.0383698	0.432153	0.660289	0.132201	0.511393	4.24631	0	0	1	0	0	0	0	0	1	Stock_specific_tom
Solyc09g060100	5.8615	0.133191	14.851	0.460068	2.44099	2.7847	0.0607721	0.0622355	0.158211	1	0	1	0	1	1	0	0	0	Heterograft
Solyc09g065040	2.68781	0.0933293	3.90164	0.555196	0.910348	4.49571	1.96835e-06	0.0138633	0.0672879	1	0	1	0	0	1	0	0	0	Heterograft
Solyc09g066410	0.183716	0.049765	1.76938	0.0497608	0.463723	0.173012	0.0540805	0.0573843	0.244742	0	0	1	0	1	0	0	0	0	Heterograft
Solyc05g052420	1.22573	40.7775	0.323248	8.78064	0.260889	1.72079	5.55246	9.34872	6.87803	0	1	0	0	0	0	0	0	0	Stock_specific_tom
Solyc05g052430	1.22585e-07	3.75577e-08	9.10307e-08	9.11571e-08	1.72445e-07	5.75456e-08	5.01683e-08	0.0114761	5.47163e-08	0	0	0	0	0	0	0	1	0	Homograft
Solyc09g072630	0.00143778	4.25439e-07	4.08279e-07	0.0312912	3.57791e-07	0.00973997	2.46861e-08	1.47008e-07	2.694e-07	1	0	0	1	0	1	0	0	0	Heterograft
Solyc09g072660	3.35777	0.248564	34.2269	0.479763	13.8422	7.50905	1.92543	2.7495	3.51865	0	0	1	0	1	1	0	0	0	Heterograft
Solyc05g052890	1.6743	4.23782	0.642364	7.54404	0.705844	0.588508	32.3772	24.516	2.444	0	0	0	1	0	0	1	1	0	Scion_specific_tom
Solyc05g053150	1e-06	0.0534306	0.0314731	0.0225827	1e-06	0.0191547	0.00615822	0.379122	1e-06	0	1	0	0	0	0	0	1	0	Stock_specific_tom
Solyc09g074500	5.8776	0.849444	6.94239	0.457228	0.594899	3.10131	1e-06	0.327287	0.206385	1	0	1	0	0	1	0	0	0	Heterograft
Solyc09g075710	4.81258	0.1334	0.50766	0.174565	1.31851	0.482639	0.673967	0.14972	0.500034	1	0	0	0	1	0	0	0	0	Heterograft
Solyc09g075840	5.72479e-07	0.170274	2.00896	5.72879e-07	5.32905	1.42708	0.222319	0.382314	0.358477	0	0	1	0	1	1	0	0	0	Heterograft
Solyc05g053780	21.7267	11.6474	8.4637	12.3522	11.7624	12.0513	458.825	513.811	377.583	1	0	0	0	0	0	1	1	1	Stock_specific_tom
Solyc06g072730	0.843454	0.00803059	1.05746	0.0175943	0.196219	0.115877	0.067263	0.0433529	0.0693698	1	0	1	0	1	0	0	0	0	OppositePattern_heterograft
Solyc09g082480	14.1514	1.20999	108.52	0.495449	47.4313	3.14668	0.106426	0.47834	0.444634	1	0	1	0	1	1	0	0	0	Heterograft
Solyc05g054850	0.0807603	1e-06	0.537765	1e-06	0.0586979	0.108828	0.0496398	0.0380702	0.0954745	0	0	1	0	0	0	0	0	0	Stock_specific_tom
Solyc09g082695	1e-06	0.234657	11.4751	0.340738	11.898	0.398411	1e-06	0.621016	0.999285	0	0	1	0	1	0	0	0	0	Heterograft
Solyc09g089505	1e-06	0.11367	131.174	7.68531e-07	3.07492	1e-06	1e-06	0.347778	0.762315	0	0	1	0	1	0	0	0	0	Heterograft
Solyc09g097890	5.18204	0.0259672	10.7759	0.0666537	2.20024	3.24843	0.296416	0.364574	1.22313	1	0	1	0	1	1	0	0	0	Heterograft
Solyc09g097950	0.41491	0.204305	3.14244	1e-06	0.662996	0.231034	0.043478	0.0473862	0.243229	0	0	1	0	1	0	0	0	0	Heterograft
Solyc09g098115	0.351117	0.0319029	2.99962	1e-06	0.886529	1.00504	0.287098	0.185995	0.207718	0	0	1	0	1	1	0	0	0	Heterograft
Solyc05g055500	3.16453	0.452669	1e-06	0.552038	1e-06	0.0639915	0.288787	0.165163	0.0534112	1	0	0	0	0	0	0	0	0	Stock_specific_tom
Solyc05g056385	2.12928	5.91286e-05	1.7423e-05	0.460772	1.84282	0.0350062	19.2336	7.56016	3.98958	0	0	0	0	0	0	1	1	1	Homograft
Solyc05g056425	0.597052	0.0498808	0.190378	3.93827e-10	2.01047e-06	2.34919e-06	6.55697e-06	4.77991e-07	0.0111978	1	1	1	0	0	0	0	0	1	Stock_specific_tom
Solyc09g098460	0.162448	1e-06	0.284085	1e-06	0.085893	0.145166	0.0280393	1e-06	0.0110377	1	0	1	0	1	1	0	0	0	Heterograft
Solyc05g056550	7.58464e-07	4.50003e-08	0.000534766	6.37346e-10	1.78534e-06	2.69534e-08	0.208101	0.380379	0.418306	0	0	1	0	0	0	1	1	1	Stock_specific_tom
Solyc10g005360	8.41977	0.0479229	1.45205	0.164771	2.22802	0.563946	1.45494	0.226106	0.674096	1	0	0	0	1	0	0	0	0	Heterograft
Solyc06g005320	0.661289	0.775108	1e-06	0.988809	1e-06	0.459741	7.60454	9.50466	3.73895	0	0	0	0	0	0	1	1	1	Homograft
Solyc06g005350	0.25063	0.0382022	0.118171	0.0543765	0.119251	1e-06	1.60217	1.13527	1.56757	0	0	0	0	0	0	1	1	1	Homograft
Solyc10g006500	0.462759	0.0454947	7.32706	0.0194771	3.45083	1.801	0.479277	0.665384	1.09594	0	0	1	0	1	1	0	0	0	Heterograft
Solyc06g005550	9.89809e-11	1e-06	4.81337e-10	4.20569e-12	2.35489e-12	8.5304e-11	7.17165e-11	3.29418e-14	1.69027e-11	0	1	1	0	0	0	0	0	0	Stock_specific_tom
Solyc10g006740	6.60373	0.209726	33.9289	0.252744	19.5777	3.98379	1.68835	1.98579	7.3033	0	0	1	0	1	0	0	0	0	Heterograft
Solyc06g005750	1.91935	0.436674	24.3491	1.29906	5.55216	5.784	3.98103	8.05133	47.026	0	0	1	0	0	0	0	0	1	Stock_specific_tom
Solyc10g017640	2.30035	1e-06	4.09392	0.957049	2.43469	1e-06	1e-06	0.195657	0.548105	1	0	1	1	1	0	0	0	0	Heterograft
Solyc06g005813	1e-06	6.3655e-07	6.5128e-06	0.131551	1.86841	1e-06	0.437315	0.191907	0.566257	0	0	0	0	1	0	1	0	1	Scion_specific_tom
Solyc10g037880	0.283073	0.000255516	25.0862	0.000104119	18.9154	5.34411	1.18798	5.20144	5.61668	0	0	1	0	1	0	0	0	0	Heterograft
Solyc10g045050	94.3937	26.1273	14.4434	30.3534	35.4433	5.6306	1e-06	0.0968357	1e-06	1	1	0	1	1	0	0	0	0	Heterograft
Solyc10g054272	5.95048	0.396339	3.22661	1.41485	0.0105006	0.00454102	1.28608e-06	1.49436e-06	1.75707e-06	1	1	1	1	0	0	0	0	0	Heterograft
Solyc06g007230	1e-06	1e-06	0.568113	1.70091	0.696788	1.01209	1e-06	0.0670328	3.26923	0	0	0	1	0	1	0	0	1	Scion_specific_tom
Solyc06g007270	23.9757	4.88944	6.97488	1.70944	1e-06	1.51551	3.77136	1.04936	0.982935	1	1	1	0	0	0	1	0	0	Stock_specific_tom
Solyc06g007515	3.95725	11.853	1.77269	5.1211	1.58597	0.931385	94.7566	565.745	113.066	0	0	0	0	0	0	1	1	1	Homograft
Solyc06g007670	45.7308	9.14408	17.4749	11.8266	9.90273	15.3169	323.865	113.556	211.995	1	0	0	0	0	0	1	1	1	Stock_specific_tom
Solyc10g078800	0.0438441	0.0051803	0.10047	0.0106511	1e-06	0.030662	0.010596	0.00278445	0.00697105	1	0	1	0	0	1	0	0	0	Heterograft
Solyc10g080380	1e-06	2.64518	148.154	2.09802	72.646	62.4981	5.20756	21.9296	29.3154	0	0	1	0	1	1	0	0	0	Heterograft
Solyc06g007820	3.0706	1e-06	0.519763	0.365314	0.409954	0.500257	0.341968	0.137797	0.0817403	1	0	0	0	0	0	0	0	0	Stock_specific_tom
Solyc06g008050	3.25584	1e-06	0.259511	0.124598	0.273344	0.170995	0.310356	0.107135	0.0558744	1	0	0	0	0	0	0	0	0	Stock_specific_tom
Solyc10g084037	1.49849	0.170311	1e-06	0.396243	1e-06	1e-06	0.242032	0.0585133	0.206039	1	0	0	1	0	0	0	0	0	Heterograft
Solyc10g084200	1.66524	0.216151	0.114392	1.51658	0.112461	0.0320909	0.291084	0.0313947	0.0699011	1	0	0	1	0	0	0	0	0	Heterograft
Solyc10g085880	2.35578	2.15817	29.4281	0.0430735	4.61129	14.9817	0.148003	2.38231	6.03888	0	0	1	0	0	1	0	0	0	Heterograft
Solyc10g086137	0.144251	1e-06	1e-06	0.0109908	0.0268824	0.020321	0.00611722	0.004556	1e-06	1	0	0	0	1	1	0	0	0	Heterograft
Solyc10g087013	0.214652	0.0164853	0.119395	1e-06	0.145243	0.034072	0.00643557	0.0141504	0.006615	1	0	1	0	1	1	0	0	0	Heterograft
Solyc11g005100	0.446479	1e-06	0.242005	0.0250347	0.0123928	0.0603273	0.0092666	0.00162273	0.0179286	1	0	1	0	0	1	0	0	0	Heterograft
Solyc11g005320	1e-06	0.0421392	4.90764	0.0363858	0.491163	0.895466	0.156245	0.136845	0.460135	0	0	1	0	0	1	0	0	0	Heterograft
Solyc11g005760	0.589741	0.0127579	7.48539	1e-06	2.07857	1.59982	0.619145	0.618885	0.980043	0	0	1	0	1	1	0	0	0	Heterograft
Solyc06g016800	1.19126	0.139089	0.147609	0.108217	0.147192	0.152148	0.0460568	0.031273	0.0402462	1	0	0	0	0	0	0	0	0	Stock_specific_tom
Solyc11g005970	1.53841	0.0407451	0.502464	0.0845012	0.0738152	0.353885	0.156017	0.0487527	0.145217	1	0	1	0	0	1	0	0	0	Heterograft
Solyc11g006150	0.38736	1e-06	1e-06	0.182906	0.261604	0.130131	0.0810737	0.0152605	1e-06	1	0	0	1	1	1	0	0	0	Heterograft
Solyc11g006260	0.414848	0.329175	1e-06	0.413916	1e-06	1e-06	0.0458878	0.041533	0.064092	1	1	0	1	0	0	0	0	0	Heterograft
Solyc11g006300	0.953489	1e-06	0.232334	0.0449782	0.228851	0.312702	0.0885561	0.012156	1e-06	1	0	1	0	1	1	0	0	0	Heterograft
Solyc11g007250	0.194632	1e-06	1.63179	0.015467	2.95377	0.405169	0.076153	0.282683	0.442559	0	0	1	0	1	0	0	0	0	Heterograft
Solyc06g035580	0.0760427	1e-06	1e-06	1e-06	0.823788	0.0193703	0.0483229	0.107776	0.137115	0	0	0	0	1	0	0	0	0	Scion_specific_tom
Solyc06g035990	2.88114e-08	1.52572e-07	9.3834e-08	1.99691e-08	1.12187e-07	2.10227e-07	6.99974e-08	5.4938e-08	0.0184216	0	0	0	0	0	0	0	0	1	Homograft
Solyc11g007370	1.52817e-06	1.84752e-07	4.41607e-07	8.47297e-08	5.76405e-08	2.74278e-07	5.85657e-08	5.32316e-08	6.52994e-08	1	1	1	0	0	1	0	0	0	Heterograft
Solyc11g007635	0.72838	1e-06	1e-06	0.175549	0.275362	0.134206	0.170037	0.0745347	1e-06	1	0	0	0	1	0	0	0	0	Heterograft
Solyc11g007980	0.0342675	0.332292	5.44299	1e-06	2.90292	0.648662	0.045312	0.525794	0.760523	0	0	1	0	1	0	0	0	0	Heterograft
Solyc06g083900	13.1573	0.0250412	23.3051	0.284927	6.58801	2.30538	0.684618	0.412052	6.89177	1	0	1	0	1	0	0	0	1	OppositePattern_heterograft
Solyc06g048600	6.40734	0.0468819	0.22055	0.0898211	0.336721	0.15841	0.349693	0.191621	0.673538	1	0	0	0	0	0	0	0	1	Stock_specific_tom
Solyc11g010890	1.12952e-09	3.837e-13	1.30118e-12	2.76608e-13	1e-06	3.64877e-11	2.49657e-13	6.80584e-16	1.72565e-25	1	0	0	0	1	1	0	0	0	Heterograft
Solyc06g050315	0.0807981	1.36815e-08	0.185196	1.31878e-08	0.17649	0.0873257	9.18179	4.84919	6.81125	0	0	0	0	0	0	1	1	1	Homograft
Solyc11g013087	3.67945	0.189014	2.89811	0.881363	0.00302913	0.688569	0.098558	0.27526	0.116493	1	0	1	1	0	1	0	0	0	Heterograft
Solyc11g018710	0.25819	1e-06	2.24439	1e-06	0.210637	0.627717	1e-06	0.0925157	0.24718	0	0	1	0	0	1	0	0	0	Heterograft
Solyc11g031950	6.20759	0.122619	39.3324	0.0948691	12.8307	8.45294	1.0933	2.50067	3.81867	0	0	1	0	1	0	0	0	0	Heterograft
Solyc06g083930	1.74988	0.0135481	0.420228	0.111985	0.372997	0.172649	0.181164	0.0488582	0.172321	1	0	1	0	1	0	0	0	0	OppositePattern_heterograft
Solyc06g051370	1.95945	0.0962234	1e-06	1e-06	1e-06	0.126374	0.038777	0.0443233	0.0730325	1	0	0	0	0	0	0	0	0	Stock_specific_tom
Solyc11g039370	0.963915	0.0592134	1e-06	0.0697993	0.0875952	0.147914	1e-06	0.0197335	0.0571472	1	0	0	0	0	1	0	0	0	Heterograft
Solyc11g039530	3.04955	0.215123	0.472404	1e-06	0.338583	0.79389	1e-06	0.0571258	1e-06	1	0	0	0	0	1	0	0	0	Heterograft
Solyc06g051950	0.348241	0.0186107	1e-06	0.0437392	0.0374887	0.0206252	0.115968	0.0294618	0.0299596	1	0	0	0	0	0	1	0	0	Stock_specific_tom
Solyc06g052020	4.41804	6.7808	5.04826	86.5068	10.8752	4.03734	59.8135	5.15757	4.28911	0	0	0	1	1	0	1	0	0	Scion_specific_tom
Solyc11g042820	0.153949	0.0254368	3.38048	0.0635587	2.90272	0.47659	0.128268	0.433396	0.683349	0	0	1	0	1	0	0	0	0	Heterograft
Solyc06g053170	3.28501e-08	1.13781e-08	2.60563e-08	1e-06	7.66525e-08	1e-06	1.13746e-06	5.34241e-06	8.81381e-07	0	0	0	0	0	0	0	1	0	Homograft
Solyc06g053550	0.411188	0.681146	0.57021	0.420967	0.714799	0.765984	3.90008	9.37411	9.35883	0	0	0	0	0	0	1	1	1	Homograft
Solyc11g044455	1e-06	0.0340143	0.072333	0.051156	0.203537	0.231219	1e-06	0.00847375	1e-06	0	0	1	0	1	1	0	0	0	Heterograft
Solyc11g056310	53.4709	4.01035	1.09641	6.64438	2.14287	3.92415	3.22555	2.00244	3.09659	1	0	0	1	0	0	0	0	0	Heterograft
Solyc11g064760	11.5231	1e-06	4.01811	0.326584	1.73076	0.96561	0.31304	0.140693	0.237863	1	0	1	0	1	1	0	0	0	Heterograft
Solyc06g054060	1e-06	1e-06	3.488	0.0860295	1e-06	0.296764	0.102165	0.246014	1.63423	0	0	1	0	0	0	0	0	1	Stock_specific_tom
Solyc11g064770	0.230864	0.00188717	0.131456	3.6991e-07	0.0181345	1.90624e-08	7.13887e-08	4.18502e-09	2.024e-08	1	1	1	0	1	0	0	0	0	Heterograft
Solyc11g065200	29.3212	2.04615	5.44281	13.0039	1e-06	3.93409	2.91375	3.70324	1e-06	1	0	0	1	0	0	0	0	0	Heterograft
Solyc06g054323	2.04215e-08	2.58314e-08	3.93427e-08	6.41588e-10	1.80403e-08	0.12221	4.81082e-20	1.04051e-23	1.36345e-18	0	0	0	0	0	1	0	0	0	Scion_specific_tom
Solyc06g059700	1e-06	0.0263041	1e-06	0.0258716	0.287898	0.0486619	0.123582	0.0533849	0.0122015	0	0	0	0	1	0	1	0	0	Scion_specific_tom
Solyc06g059880	0.039094	0.27229	0.0335692	2.84627	0.0439821	0.61198	0.827284	0.191987	0.201186	0	0	0	1	0	1	1	0	0	Scion_specific_tom
Solyc11g065840	0.225026	1e-06	2.66432	1e-06	1.13235	1.34297	0.0324041	0.223985	0.473838	0	0	1	0	1	1	0	0	0	Heterograft
Solyc11g066140	0.864488	0.0174344	0.0594863	0.112312	0.0141005	0.0349454	0.0700733	0.0369259	0.0324947	1	0	0	1	0	0	0	0	0	Heterograft
Solyc11g068700	51.0285	555.229	39.0939	184.864	34.8312	77.8451	10.2489	21.389	8.41225	0	1	0	1	0	0	0	0	0	Heterograft
Solyc11g069840	0.447241	1e-06	2.735	0.0215906	1.29355	0.669323	0.205305	0.143909	0.132328	1	0	1	0	1	1	0	0	0	Heterograft
Solyc11g069970	1e-06	1e-06	10.3496	0.170013	6.9793	3.76766	0.427704	0.770197	1.16976	0	0	1	0	1	1	0	0	0	Heterograft
Solyc06g060870	8.1972e-08	1.01198e-09	6.366e-08	2.14605e-09	1.08843e-08	3.34652e-08	0.00505431	9.59757e-11	1.62557e-10	0	0	0	0	0	0	1	0	0	Homograft
Solyc11g071210	14.1249	1.93864	1e-06	6.79873	4.46658	3.96579	7.45965e-07	1.37352e-06	0.335824	1	0	0	1	1	1	0	0	0	Heterograft
Solyc06g061100	0.306137	1.9617e-07	5.26198e-07	1.61892e-07	4.58483e-07	2.55704e-07	0.013127	0.0102059	0.0485594	1	0	0	0	0	0	1	1	1	Stock_specific_tom
Solyc12g005310	1.06078	1.0403	4.38131	0.057235	7.60866	0.222215	0.167593	0.411631	0.695852	0	0	1	0	1	0	0	0	0	Heterograft
Solyc12g006380	63.6459	1.82294	91.1624	1.18015	33.1775	5.99583	1.3527	0.706022	1.0591	1	0	1	0	1	1	0	0	0	Heterograft
Solyc06g062390	0.0842274	0.0377336	4.05609	0.186895	0.593981	0.45133	0.235084	0.197816	0.820212	0	0	1	0	0	0	0	0	1	Stock_specific_tom
Solyc06g062420	6.31064	136.226	3.28772	12.5226	10.4296	12.4738	29.2619	159.366	17.7909	0	1	0	0	0	0	1	1	0	Stock_specific_tom
Solyc12g006570	0.0722703	0.151135	1.98874	0.0241111	0.547386	0.357084	0.0748344	0.0418372	0.251988	0	0	1	0	1	0	0	0	0	Heterograft
Solyc06g084095	16.8676	0.705868	19.271	5.47586	29.7821	7.62077	5.14267e-06	2.65943e-06	1.90822e-05	1	0	1	0	1	0	0	0	0	OppositePattern_heterograft
Solyc12g009925	10.4132	0.224891	59.1481	0.761729	6.04994	20.7536	0.710462	0.631273	5.48307	1	0	1	0	0	1	0	0	0	Heterograft
Solyc12g014065	7.34096	1.91656	0.675021	0.702577	5.58614e-06	2.60369	5.29705e-06	2.11591e-05	9.37418e-06	1	1	0	0	0	1	0	0	0	Heterograft
Solyc12g014200	0.298855	1e-06	3.43457	1e-06	1.30914	0.697126	0.217047	0.411848	0.762332	0	0	1	0	1	0	0	0	0	Heterograft
Solyc06g065035	0.410235	0.000388679	0.61085	5.60636	17.6263	0.595251	0.256699	6.13186e-06	1.19063e-05	0	0	0	1	1	0	0	0	0	Scion_specific_tom
Solyc12g015920	1e-06	0.899	1e-06	0.132674	1e-06	0.574893	0.0291383	0.247752	0.165284	0	1	0	0	0	1	0	0	0	Heterograft
Solyc12g017830	12.4626	1.0725e-05	7.16314	0.576633	0.0955283	0.057023	4.90892e-06	4.64937e-08	0.0639035	1	0	1	1	0	0	0	0	0	Heterograft
Solyc12g027600	0.571989	5.86036e-07	0.108013	0.0118571	4.84474e-06	5.34211e-06	6.90284e-07	3.09871e-07	7.90794e-07	1	0	1	1	0	0	0	0	0	Heterograft
Solyc06g065670	0.380653	0.0348548	1.99695	0.0311824	0.224633	0.194292	0.227382	0.107246	0.52934	0	0	1	0	0	0	0	0	1	Stock_specific_tom
Solyc06g065790	0.278796	0.0397849	6.99546e-08	0.0388036	2.88749e-07	0.0384219	5.63075e-08	0.00837281	0.0112066	1	0	0	0	0	0	0	0	0	Stock_specific_tom
Solyc06g065940	1.96477e-05	3.19723e-06	0.367488	3.17534e-06	1.9141e-06	1.34401e-05	6.84887e-08	2.18036e-12	2.4892e-10	0	0	1	0	0	0	0	0	0	Stock_specific_tom
Solyc12g036150	1.44413	0.20378	5.32925	0.0878412	0.659293	1.38481	0.286407	0.0867732	0.139736	1	0	1	0	1	1	0	0	0	Heterograft
Solyc12g042840	1.40433	13.1427	1e-06	8.80699	0.0901101	0.258832	1.82071	1.65032	0.504491	0	1	0	1	0	0	0	0	0	Heterograft
Solyc12g056260	0.40504	1e-06	0.197951	0.0183629	1e-06	0.0730021	0.0207832	0.012638	0.00859967	1	0	1	0	0	1	0	0	0	Heterograft
Solyc06g066660	8.03701	5.02716	1.58741	4.54159	1.94562	2.46049	462.388	627.122	470.418	0	0	0	0	0	0	1	1	1	Homograft
Solyc12g056310	1e-06	1e-06	0.587161	1e-06	0.147624	0.277154	0.0417423	0.0364355	0.083275	0	0	1	0	1	1	0	0	0	Heterograft
Solyc12g057073	0.252409	0.074404	0.0979163	8.76903e-07	0.0612873	0.549513	0.0496308	3.97865e-06	1.16677e-05	1	0	0	0	0	1	0	0	0	Heterograft
Solyc06g068430	0.00031937	9.49664e-06	4.4061e-06	1e-06	1e-06	0.0080353	0.0104714	0.00282632	0.00320775	0	0	0	0	0	1	1	1	1	Scion_specific_tom
Solyc12g087930	1e-06	0.0478628	0.579342	0.0817987	0.089475	0.21484	0.0372663	1e-06	0.0140646	0	0	1	0	0	1	0	0	0	Heterograft
Solyc12g096510	8.74855e-07	2.06998e-08	2.0712e-07	6.40839e-08	9.06215e-09	1.43476e-07	3.77397e-08	2.16248e-09	3.35115e-09	1	0	1	0	0	1	0	0	0	Heterograft
Solyc12g096740	1e-06	1.11355	1e-06	0.670205	0.233237	1e-06	0.248165	0.026471	0.198598	0	1	0	1	0	0	0	0	0	Heterograft
Solyc06g068900	1e-06	0.287293	1e-06	0.0282552	1e-06	0.0745321	0.0585688	0.168849	0.0622598	0	1	0	0	0	0	0	1	0	Stock_specific_tom
Solyc06g069040	4.47468e-05	7.02561e-05	0.000226441	0.0272414	0.872905	0.092755	7.21552e-05	1.73281e-06	8.13243e-07	0	0	0	1	1	1	0	0	0	Scion_specific_tom
Solyc12g098130	0.343389	1e-06	2.12987	0.217548	4.58904	0.465722	0.107133	0.441385	0.226894	0	0	1	0	1	0	0	0	0	Heterograft
Solyc12g099230	1.60537e-07	0.00723514	0.0197129	1.63574e-07	7.21844e-08	0.027861	0.00503972	0.00448828	0.00353479	0	0	1	0	0	1	0	0	0	Heterograft
Solyc06g069590	7.4332	0.0523343	0.223049	0.147166	0.242759	0.162659	1.85636	0.0997934	0.102487	1	0	0	0	0	0	1	0	0	Stock_specific_tom
Solyc12g099950	3.06198e-08	3.89956e-10	1e-06	9.09802e-10	1e-06	1e-06	7.57423e-10	5.51212e-12	2.84934e-10	1	0	1	0	1	1	0	0	0	Heterograft
Solyc06g069723	2.32514e-07	0.0684094	4.4813e-07	1.3752e-07	8.29824e-07	1.87761e-07	0.0171924	3.14114e-08	0.0179182	0	1	0	0	0	0	1	0	1	Stock_specific_tom
Solyc06g070950	0.407105	0.00891373	1e-06	0.0755646	0.0113302	0.038155	0.182269	0.0182015	0.0570851	1	0	0	0	0	0	1	0	0	Stock_specific_tom
Solyc06g070985	1.6579e-08	6.72809e-12	2.73318e-13	1.47924e-10	1e-06	1e-06	1.27856	2.40997	1.09288	0	0	0	0	0	0	1	1	1	Homograft
Solyc01g009220	33.0039	0.505269	6.34724	2.98644	2.30605	1.32784	7.71852	1.16094	1.23735	1	0	1	0	0	0	1	0	0	Stock_specific_tom
Solyc06g071290	0.395207	0.184742	0.305944	0.345056	0.446513	0.519683	10.0507	5.33098	10.0489	0	0	0	0	0	0	1	1	1	Homograft
Solyc01g066610	2.74948	0.00890031	1.09039	0.0999652	0.142925	0.224058	0.410992	0.0721736	0.173461	1	0	1	0	0	0	1	0	0	Stock_specific_tom
Solyc01g067165	2.21627	0.0185187	0.338873	0.0993105	0.128262	0.131617	0.275607	0.0280299	0.0716206	1	0	1	0	0	0	1	0	0	Stock_specific_tom
Solyc06g071400	3.61274e-12	5.88813e-10	2.16038e-08	3.29801e-09	2.17456e-08	1e-06	0.0657408	0.0157933	0.0509936	0	0	0	0	0	1	1	1	1	Scion_specific_tom
Solyc01g068263	2.8044	1e-06	1.06823	0.143557	0.0721491	0.228974	0.671628	0.145693	0.340635	1	0	1	0	0	0	1	0	0	Stock_specific_tom
Solyc01g080580	8.42073	0.101393	2.15727	0.203408	0.499652	0.227924	0.776521	0.171149	0.280969	1	0	1	0	0	0	1	0	0	Stock_specific_tom
Solyc06g071925	0.14726	0.0737452	2.21346e-08	6.14889e-10	1.50166e-07	2.78207e-09	2.3875e-07	1e-06	6.58447e-08	1	1	0	0	0	0	0	0	0	Stock_specific_tom
Solyc06g071930	1e-06	4.02464	4.11656	0.835792	28.3939	4.04886	2.07842	1e-06	0.624302	0	0	0	0	1	0	0	0	0	Scion_specific_tom
Solyc06g072000	0.101324	0.0143144	0.0186249	0.020267	1e-06	1e-06	0.0143248	0.0139764	0.00881885	1	0	0	0	0	0	0	0	0	Stock_specific_tom
Solyc01g096560	6.31804	0.318113	1.56723	0.407365	0.453956	0.359805	1.22727	0.228427	0.447649	1	0	1	0	0	0	1	0	0	Stock_specific_tom
Solyc06g072330	1.41738e-05	0.0234721	1.76261e-05	0.0285	0.190362	2.90322e-07	0.168873	0.402268	0.00484983	0	0	0	0	1	0	1	1	0	Scion_specific_tom
Solyc06g072350	4.85975	0.320426	123.526	0.962482	14.8098	17.2456	4.73393	20.9298	65.7554	0	0	1	0	0	0	0	0	1	Stock_specific_tom
Solyc01g099530	2.19918	0.0870304	0.787921	0.0546949	0.0368546	0.126926	0.406908	0.106164	0.129833	1	0	1	0	0	0	1	0	0	Stock_specific_tom
Solyc01g103000	0.350626	0.011831	0.0734368	0.0296488	0.0319567	1e-06	0.0643919	0.0176057	0.0268375	1	0	1	0	0	0	1	0	0	Stock_specific_tom
Solyc06g072865	0.0936553	0.0863757	0.584528	8.56096e-08	0.122311	0.124007	1e-06	0.00778323	0.0131861	0	0	1	0	0	0	0	0	0	Stock_specific_tom
Solyc01g103275	1.06462	1e-06	0.356053	0.0332184	0.105704	1e-06	0.371392	0.0441752	0.12265	1	0	1	0	0	0	1	0	0	Stock_specific_tom
Solyc01g103310	1.86173	0.0205221	0.474913	0.0757465	0.0708555	0.0735019	0.228902	0.0370368	0.0233671	1	0	1	0	0	0	1	0	0	Stock_specific_tom
Solyc01g104770	5.35189	0.163215	0.860999	0.203178	0.199287	0.246391	0.574237	0.0705531	0.0981542	1	0	1	0	0	0	1	0	0	Stock_specific_tom
Solyc01g111700	1.71751	3.71321e-07	0.54658	0.131231	0.0671799	0.0315212	0.710321	0.0718509	0.126037	1	0	1	0	0	0	1	0	0	Stock_specific_tom
Solyc06g073360	0.884324	2.62755	0.969685	2.49971	2.19917	0.657743	201.722	254.266	198.523	0	0	0	0	0	0	1	1	1	Homograft
Solyc06g073460	7.77731	7.24582	7.31619	9.71681	11.9262	4.57304	107.968	174.82	163.388	0	0	0	0	0	0	1	1	1	Homograft
Solyc01g111870	1.72042	0.0443094	0.893963	0.0805779	0.103404	0.145148	0.26065	0.0463412	0.140847	1	0	1	0	0	0	1	0	0	Stock_specific_tom
Solyc02g024000	7.14175	0.40921	3.36334	0.23705	0.322859	0.567363	1.91715	0.378696	0.451279	1	0	1	0	0	0	1	0	0	Stock_specific_tom
Solyc02g036260	10.0481	0.155039	1.8681	0.543519	0.867133	0.382077	2.52605	0.215619	0.395683	1	0	1	0	0	0	1	0	0	Stock_specific_tom
Solyc02g036430	3.18106	0.01314	0.280978	0.0135869	0.0579846	0.0282424	0.5623	0.0439082	0.0265816	1	0	1	0	0	0	1	0	0	Stock_specific_tom
Solyc02g065240	94.4763	3.4422	17.2172	8.23706	6.86846	9.65517	15.5299	5.79234	4.9165	1	0	1	0	0	0	1	0	0	Stock_specific_tom
Solyc06g074390	0.847658	0.0748119	6.98531	0.271679	0.606817	0.875726	0.332709	0.338118	3.15388	0	0	1	0	0	0	0	0	1	Stock_specific_tom
Solyc06g074495	4.28665	2.15207	1.68751e-05	9.36617	0.431845	0.000706319	370.005	670.27	323.221	0	0	0	0	0	0	1	1	1	Homograft
Solyc06g074570	0.0805841	0.0283107	0.108401	0.0413924	0.118094	1e-06	8.71203	20.3816	9.35506	0	0	0	0	0	0	1	1	1	Homograft
Solyc02g067260	0.295793	0.131889	0.567362	2.15774e-05	3.3605e-06	0.0345573	0.621531	0.0127715	0.0814305	1	0	1	0	0	0	1	0	0	Stock_specific_tom
Solyc02g067285	3.62947	0.208032	1.60474	0.113572	0.186216	0.220677	0.704697	0.188934	0.321683	1	0	1	0	0	0	1	0	0	Stock_specific_tom
Solyc06g075040	1e-06	1.32694	6.27063	27.5522	1.27722	47.303	7.5108	1.09818	5.46118	0	0	0	1	0	1	0	0	0	Scion_specific_tom
Solyc02g069540	0.847439	0.00634785	0.172404	0.0546709	0.0651947	0.0831446	0.18393	0.0468856	0.0245651	1	0	1	0	0	0	1	0	0	Stock_specific_tom
Solyc02g070410	0.146954	1e-06	0.125224	0.00972742	0.0184733	0.0114967	0.0516883	0.00706005	1e-06	1	0	1	0	0	0	1	0	0	Stock_specific_tom
Solyc02g081250	3.77965	0.136685	1.8481	0.09896	0.234396	0.31534	0.711373	0.162081	0.302003	1	0	1	0	0	0	1	0	0	Stock_specific_tom
Solyc02g082630	1.53578	0.0564377	0.914072	0.124388	0.0519008	0.177792	0.303592	0.0225092	0.120152	1	0	1	0	0	0	1	0	0	Stock_specific_tom
Solyc02g084390	6.14163	0.0481159	2.31135	0.0342362	0.224602	0.332005	0.642495	0.145752	0.249424	1	0	1	0	0	0	1	0	0	Stock_specific_tom
Solyc06g075600	2.21131e-06	2.013e-09	3.26246e-07	1.70154e-09	8.88154e-08	3.67761e-08	0.0464267	0.0116177	0.0657183	0	0	0	0	0	0	1	1	1	Homograft
Solyc02g088117	3.24474	0.24888	0.814077	0.143833	0.211284	0.16045	0.590453	0.0499635	0.271119	1	0	1	0	0	0	1	0	0	Stock_specific_tom
Solyc06g075670	1e-06	10.9714	1e-06	2.14571	1e-06	9.00363	34.245	36.764	41.9802	0	0	0	0	0	0	1	1	1	Homograft
Solyc02g090920	3.8402	0.117268	0.867595	0.197488	0.319816	0.0940504	0.978418	0.120927	0.0775089	1	0	1	0	0	0	1	0	0	Stock_specific_tom
Solyc03g006010	20.316	0.0591996	5.67969	0.435932	1.05257	0.791629	2.28664	0.431144	1.04756	1	0	1	0	0	0	1	0	0	Stock_specific_tom
Solyc03g007800	1.60402	0.0204996	0.408794	0.0713258	0.118551	0.0985291	0.354472	0.0529064	0.0678181	1	0	1	0	0	0	1	0	0	Stock_specific_tom
Solyc03g031910	4.07623	0.045477	1.34085	0.113488	0.164863	0.188275	0.777637	0.0949226	0.179747	1	0	1	0	0	0	1	0	0	Stock_specific_tom
Solyc03g044060	30.4761	0.619947	9.85486	1.97261	1.67466	2.29389	6.09854	0.823808	1.07152	1	0	1	0	0	0	1	0	0	Stock_specific_tom
Solyc03g044900	17.6796	0.762318	3.48309	0.476484	1.00832	0.346917	5.35755	0.856946	1.79606	1	0	1	0	0	0	1	0	0	Stock_specific_tom
Solyc06g076655	0.39572	0.0566968	0.39779	0.0741827	0.171762	0.340604	7.91359	2.53688	4.98527	0	0	0	0	0	0	1	1	1	Homograft
Solyc06g076680	0.838092	0.000421401	0.00158932	0.371388	0.128258	1.38785e-05	4.49294	6.12769	5.78524	1	0	0	0	0	0	1	1	1	Stock_specific_tom
Solyc03g062900	13.0447	0.436726	3.53069	0.797803	0.890667	1.10601	2.13501	0.567256	1.33967	1	0	1	0	0	0	1	0	0	Stock_specific_tom
Solyc06g082310	1e-06	0.0657928	1e-06	1.16722	0.0818665	0.264998	0.0196355	0.39578	0.731429	0	0	0	1	0	1	0	1	1	Scion_specific_tom
Solyc06g082420	0.224032	6.88312	0.234029	53.8918	0.210824	2.19833	73.2972	3.6428	4.54459	0	0	0	1	0	0	1	0	0	Scion_specific_tom
Solyc06g082600	0.700408	0.663015	2.50079	0.934132	1.92921	0.941561	121.369	222.494	196.177	0	0	0	0	0	0	1	1	1	Homograft
Solyc03g078830	40.7494	0.50922	7.29562	1.87583	2.37027	0.94219	7.03866	0.662009	0.752495	1	0	1	0	0	0	1	0	0	Stock_specific_tom
Solyc03g093250	3.71806	0.0580143	1.60486	0.0685313	0.186087	0.225073	0.601697	0.180957	0.261212	1	0	1	0	0	0	1	0	0	Stock_specific_tom
Solyc06g083260	0.997817	0.772291	0.195646	1.18744	0.859779	0.420711	49.6629	37.449	41.3951	0	0	0	0	0	0	1	1	1	Homograft
Solyc06g083450	1.36789	0.12055	1e-06	0.210885	0.126748	0.102524	0.203145	0.0380653	0.0799818	1	0	0	0	0	0	0	0	0	Stock_specific_tom
Solyc06g083510	0.377556	0.0794883	1e-06	0.108218	1e-06	0.153966	10.3881	6.25157	8.44744	0	0	0	0	0	0	1	1	1	Homograft
Solyc03g096190	6.00304	0.217794	1.39159	0.324142	0.2779	0.409573	1.29937	0.189321	0.398091	1	0	1	0	0	0	1	0	0	Stock_specific_tom
Solyc06g083820	2.55604	0.89576	2.21321	1.61051	2.57636	1.41731	47.3572	36.081	33.6227	0	0	0	0	0	0	1	1	1	Homograft
Solyc03g097190	39.1345	1.32962	14.2161	1.2762	2.85908	4.11864	6.35638	1.83132	2.65293	1	0	1	0	0	0	1	0	0	Stock_specific_tom
Solyc03g098290	24.7913	0.354066	4.52815	1.04795	0.930419	0.724899	8.81538	0.442229	0.94307	1	0	1	0	0	0	1	0	0	Stock_specific_tom
Solyc03g116920	0.407736	1e-06	0.16381	1e-06	0.0334724	0.0403784	0.0753091	0.0193324	0.0259827	1	0	1	0	0	0	1	0	0	Stock_specific_tom
Solyc03g119470	3.20352	0.0667787	0.733491	0.277488	0.16254	0.17922	0.868939	0.0941066	0.106812	1	0	1	0	0	0	1	0	0	Stock_specific_tom
Solyc04g005470	1.9175	0.0177853	0.178847	0.0516112	1e-06	1e-06	0.627039	0.0270375	0.0429003	1	0	1	0	0	0	1	0	0	Stock_specific_tom
Solyc04g009110	2.1244	0.0653819	0.499749	0.125585	0.10255	0.0689489	0.305334	0.0497069	0.0149061	1	0	1	0	0	0	1	0	0	Stock_specific_tom
Solyc04g009150	1.81948	0.0654358	0.330842	0.0666228	0.0913173	0.0470174	0.184387	0.0294319	0.0348004	1	0	1	0	0	0	1	0	0	Stock_specific_tom
Solyc04g009240	2.81529	0.0759404	0.682889	0.168758	0.0998525	3.03198e-06	0.409315	0.0108767	0.0316478	1	0	1	0	0	0	1	0	0	Stock_specific_tom
Solyc06g084620	0.336746	1e-06	0.0413648	1e-06	0.0167081	0.0437795	0.0740943	0.00576685	0.0286553	1	0	0	0	0	0	1	0	0	Stock_specific_tom
Solyc04g009450	2.03805	0.0678479	0.880766	0.0745029	0.0375452	0.179968	0.357124	0.0156388	0.101202	1	0	1	0	0	0	1	0	0	Stock_specific_tom
Solyc04g014655	0.543827	0.0628269	0.297747	0.0222775	1.63622e-05	0.0893544	0.190745	0.00993805	6.41834e-06	1	0	1	0	0	0	1	0	0	Stock_specific_tom
Solyc04g017750	9.92325	0.440858	1.57763	0.564702	0.574855	0.579177	2.98248	0.396469	0.36061	1	0	1	0	0	0	1	0	0	Stock_specific_tom
Solyc04g019310	8.23464	0.204975	1.6367	0.654853	0.667036	0.753511	1.50606	0.258786	0.322622	1	0	1	0	0	0	1	0	0	Stock_specific_tom
Solyc04g026020	38.4292	0.0790466	9.45579	2.05847	2.8087	1.62476	4.886	0.530648	0.957408	1	0	1	0	0	0	1	0	0	Stock_specific_tom
Solyc04g050305	0.265401	0.0185307	0.0309764	0.0161671	0.0104154	0.0132641	0.116706	0.0121305	0.00510104	1	0	1	0	0	0	1	0	0	Stock_specific_tom
Solyc07g006650	4.68074	3.15384	5.22361	3.08208	5.24429	3.98677	144.561	204.531	74.8555	0	0	0	0	0	0	1	1	1	Homograft
Solyc04g057895	1.46312e-05	1.70304e-11	5.60942e-06	3.32124e-11	9.33449e-13	4.92043e-12	4.11036e-07	8.6766e-08	5.66949e-08	1	0	1	0	0	0	1	0	0	Stock_specific_tom
Solyc04g071490	9.75725	0.0572716	1.06776	0.232308	0.49323	0.304849	1.20052	0.0910989	0.0736266	1	0	1	0	0	0	1	0	0	Stock_specific_tom
Solyc04g072265	1.61577	0.091355	0.372682	0.123747	0.0868876	0.0899596	0.369967	0.049869	0.168222	1	0	1	0	0	0	1	0	0	Stock_specific_tom
Solyc04g073940	20.5012	0.468574	2.07166	0.965168	0.707206	0.754515	2.84929	0.510721	0.361601	1	0	1	0	0	0	1	0	0	Stock_specific_tom
Solyc07g007410	1e-06	8.30351e-34	0.0819154	1.18907e-28	1e-06	1e-06	1.28502	1.85042	1.65	0	0	1	0	0	0	1	1	1	Stock_specific_tom
Solyc04g080510	18.2456	0.337958	1.60736	0.824628	0.93581	0.449654	3.543	0.34551	0.336943	1	0	1	0	0	0	1	0	0	Stock_specific_tom
Solyc07g007750	5.24055	0.199288	66.4951	7.3348	10.484	7.61479	5.03596	2.78525	2.29257	0	0	1	0	0	0	0	0	0	Stock_specific_tom
Solyc04g080520	46.4346	1.09634	8.29552	2.92331	2.24254	1.56278	6.48186	0.374346	0.623691	1	0	1	0	0	0	1	0	0	Stock_specific_tom
Solyc07g007850	7.50777e-05	9.02801e-06	4.36847e-05	6.37702e-06	0.000100714	0.0783484	0.0194379	3.82254e-07	0.0524822	0	0	0	0	0	1	1	0	1	Scion_specific_tom
Solyc04g081390	8.70328	0.162749	1.9275	0.538215	0.762116	0.707977	1.44674	0.225529	0.503658	1	0	1	0	0	0	1	0	0	Stock_specific_tom
Solyc07g008020	7.42741	0.3003	0.802888	0.0550429	1.0149	0.401544	0.392318	0.299815	0.61649	1	0	0	0	0	0	0	0	0	Stock_specific_tom
Solyc07g008180	1e-06	0.193196	1e-06	0.0539486	1e-06	0.0770175	0.64115	0.447263	0.499021	0	1	0	0	0	0	1	1	1	Stock_specific_tom
Solyc07g008290	0.717806	1e-06	0.0666809	0.0444622	1e-06	0.121838	0.102609	1e-06	0.0199155	1	0	0	0	0	0	0	0	0	Stock_specific_tom
Solyc07g008300	3.06332	3.49901e-05	0.172135	0.0806347	4.23341e-06	0.19588	0.0915228	0.0137283	0.0367513	1	0	0	0	0	0	0	0	0	Stock_specific_tom
Solyc05g006040	0.533386	1e-06	0.209583	1e-06	1e-06	0.0872716	0.304873	0.0631555	0.0270108	1	0	1	0	0	0	1	0	0	Stock_specific_tom
Solyc05g012550	12.2214	0.163665	1.221	0.525564	0.500179	0.287031	2.93895	0.242715	0.225134	1	0	1	0	0	0	1	0	0	Stock_specific_tom
Solyc05g013860	4.4193	0.0112735	1.41606	0.0908658	0.334874	0.179293	0.661284	0.067295	0.09695	1	0	1	0	0	0	1	0	0	Stock_specific_tom
Solyc07g008650	0.162018	1e-06	0.283866	0.203041	1e-06	0.237459	3.93766	2.33047	5.94482	0	0	0	0	0	0	1	1	1	Homograft
Solyc07g008800	11.9326	5.0861	3.30768	9.05353	3.94195	3.91319	129.301	104.777	114.631	0	0	0	0	0	0	1	1	1	Homograft
Solyc07g009260	63.122	206.74	304.842	19.0384	176.575	405.683	40.3858	1733.94	1913.61	0	0	0	0	0	0	0	1	1	Homograft
Solyc05g014290	2.27841	1e-06	0.678639	0.0720621	0.139447	1e-06	0.266094	0.0170485	0.0652779	1	0	1	0	0	0	1	0	0	Stock_specific_tom
Solyc07g009435	1e-06	2.92804	1e-06	0.192353	0.206669	0.413409	1.00308	15.3063	1.74753	0	1	0	0	0	0	1	1	1	Stock_specific_tom
Solyc05g016320	3.58173	0.0892118	0.940501	0.214632	0.239398	0.167811	0.537364	0.0177742	0.0869002	1	0	1	0	0	0	1	0	0	Stock_specific_tom
Solyc07g014703	2.07921	0.941695	1.6013	0.895597	1.91782	1e-06	21.0889	14.8726	20.5871	0	0	0	0	0	0	1	1	1	Homograft
Solyc05g021163	9.25492	0.225255	5.18594	0.138163	0.155744	0.560571	2.4265	0.526415	0.718589	1	0	1	0	0	0	1	0	0	Stock_specific_tom
Solyc05g021180	2.10967	0.0934264	1.3126	0.0262463	1e-06	1e-06	0.698128	0.103279	0.0527997	1	0	1	0	0	0	1	0	0	Stock_specific_tom
Solyc07g016220	1e-06	1e-06	2.30839e-06	0.17704	1.05498e-06	0.107384	0.0129199	2.40586e-06	0.0514233	0	0	0	1	0	1	1	0	1	Scion_specific_tom
Solyc07g017740	1.01651	2.28116e-05	5.42444e-05	3.52851e-05	0.258844	2.52184e-05	1.38366	1.60204	2.80176	1	0	0	0	0	0	1	1	1	Stock_specific_tom
Solyc05g054420	1.83797	0.0358968	0.651178	0.058258	0.107555	0.170521	0.71364	0.113257	0.118815	1	0	1	0	0	0	1	0	0	Stock_specific_tom
Solyc05g055030	217.977	6.19639	32.128	18.9169	9.8633	12.676	42.877	5.37961	7.49208	1	0	1	0	0	0	1	0	0	Stock_specific_tom
Solyc06g008840	0.494563	0.00535546	0.0837798	1e-06	0.0424149	0.00907134	0.101392	0.0169084	0.0210368	1	0	1	0	0	0	1	0	0	Stock_specific_tom
Solyc06g054310	12.4171	0.110454	1.2885	0.115918	1e-06	0.303213	0.760733	0.0968625	0.112539	1	0	1	0	0	0	1	0	0	Stock_specific_tom
Solyc06g071610	6.86145	0.0684006	3.27893	0.213179	0.679644	0.270374	1.16478	0.476292	0.550439	1	0	1	0	0	0	1	0	0	Stock_specific_tom
Solyc07g025400	1e-06	0.809093	1e-06	1.81766	1.8383	1e-06	154.823	152.39	171.501	0	0	0	0	0	0	1	1	1	Homograft
Solyc06g075410	1.26438	1e-06	0.181068	1e-06	1e-06	0.058947	0.180597	0.0443887	0.0817371	1	0	1	0	0	0	1	0	0	Stock_specific_tom
Solyc06g076230	1.69515	3.18845e-08	0.684014	3.43167e-05	0.239212	0.208404	0.517676	1.82209e-07	0.0496446	1	0	1	0	0	0	1	0	0	Stock_specific_tom
Solyc07g027025	1.03693	0.892183	0.526932	8.92153e-06	2.01537e-05	0.101307	5.09051	1.10277	1.99013	0	0	0	0	0	0	1	0	1	Homograft
Solyc07g032730	0.0440724	4.50603e-11	5.77353e-10	1.12557e-11	8.95142e-10	8.83464e-09	1.27249e-11	1e-06	1e-06	1	0	0	0	0	0	0	1	1	Stock_specific_tom
Solyc07g038105	6.15318e-07	7.92412e-07	2.28467e-07	2.01334e-07	1.25516e-05	9.86685e-07	0.0352234	1.99701e-07	2.49523e-07	0	0	0	0	1	0	1	0	0	Scion_specific_tom
Solyc07g038130	6.00659e-19	7.07295e-19	1e-06	5.45336e-12	1e-06	1.43933e-21	0.0552622	0.0237059	0.063572	0	0	0	0	0	0	1	1	1	Homograft
Solyc06g084080	3.58567	0.0255789	1.02782	0.20856	0.356538	0.159308	0.670807	0.124291	0.215577	1	0	1	0	0	0	1	0	0	Stock_specific_tom
Solyc07g039420	0.541418	0.250953	2.58071	0.0315352	0.263974	0.366561	0.196032	0.0438728	0.422229	0	0	1	0	0	0	0	0	0	Stock_specific_tom
Solyc07g006990	1.78485	0.135771	0.376788	0.0639388	0.0581534	0.152331	0.3933	0.0591914	0.102606	1	0	1	0	0	0	1	0	0	Stock_specific_tom
Solyc07g018070	53.9081	0.179285	24.4998	0.892661	2.66423	2.85189	5.52938	0.811081	1.77314	1	0	1	0	0	0	1	0	0	Stock_specific_tom
Solyc07g045320	2.63288	0.102827	0.955917	0.0757391	1e-06	0.111437	0.52276	0.0554371	0.245315	1	0	1	0	0	0	1	0	0	Stock_specific_tom
Solyc07g040970	1e-06	1e-06	0.172481	0.113464	0.147245	1e-06	1.25935	0.691545	1.00558	0	0	0	0	0	0	1	1	1	Homograft
Solyc07g054630	1.16888	0.0277545	0.280942	0.0951075	0.0715153	0.0683011	0.244542	0.0554632	0.0759072	1	0	1	0	0	0	1	0	0	Stock_specific_tom
Solyc07g062740	11.5807	0.182274	1.7606	0.233674	0.410866	0.556831	1.21967	0.36264	0.425388	1	0	1	0	0	0	1	0	0	Stock_specific_tom
Solyc07g041650	1e-06	7.49885e-07	1e-06	3.09911e-08	1e-06	1.23173e-08	0.0621257	0.0736674	3.13818e-09	0	0	0	0	0	0	1	1	0	Homograft
Solyc07g064120	0.778825	0.00449762	0.19964	1e-06	0.0216181	0.00768601	0.044274	0.00907105	0.0128702	1	0	1	0	0	0	1	0	0	Stock_specific_tom
Solyc07g042015	1e-06	1e-06	0.293616	0.0346538	1e-06	0.0723323	0.664606	0.21009	0.355557	0	0	1	0	0	0	1	1	1	Stock_specific_tom
Solyc07g042100	0.191808	1e-06	0.0940687	1e-06	0.0498926	1e-06	0.32534	0.020313	0.0774268	1	0	0	0	0	0	1	0	0	Stock_specific_tom
Solyc07g065320	23.1182	0.623697	7.10086	1.58852	1.24052	1.14975	3.06209	0.654394	0.880788	1	0	1	0	0	0	1	0	0	Stock_specific_tom
Solyc08g013970	1.90921	1e-06	0.293995	0.0673026	0.0680264	0.0471458	0.321814	0.00510352	0.0276202	1	0	1	0	0	0	1	0	0	Stock_specific_tom
Solyc07g042520	15.4224	0.37348	100.943	0.644006	23.9544	29.2198	3.91639	6.89519	16.6623	0	0	1	0	0	0	0	0	0	Stock_specific_tom
Solyc08g016584	0.62607	1e-06	0.839201	1e-06	1e-06	0.199733	0.615071	0.0588021	0.137324	1	0	1	0	0	0	1	0	0	Stock_specific_tom
Solyc07g042745	4.05725e-06	9.84839e-05	2.43069e-05	1.36765	1e-06	2.93653e-05	0.073635	0.128939	1.5859e-06	0	0	0	1	0	0	1	1	0	Scion_specific_tom
Solyc08g065265	0.269648	1e-06	0.104973	1e-06	1e-06	0.0297516	0.10174	0.0340701	0.0347465	1	0	1	0	0	0	1	0	0	Stock_specific_tom
Solyc08g066210	5.92756	0.209663	2.56348	0.746438	4.26598e-05	0.485387	2.2949	0.163789	0.509943	1	0	1	0	0	0	1	0	0	Stock_specific_tom
Solyc08g078680	5.46966	0.036537	0.565488	0.0479465	0.133159	0.132338	1.28784	0.0909823	0.160111	1	0	1	0	0	0	1	0	0	Stock_specific_tom
Solyc09g007140	134.956	0.814001	20.2929	3.94152	4.87443	3.42262	20.8006	1.44524	2.19751	1	0	1	0	0	0	1	0	0	Stock_specific_tom
Solyc09g010566	0.775771	1e-06	0.249414	1e-06	0.0627361	0.0617232	0.201414	0.0249619	0.0440547	1	0	1	0	0	0	1	0	0	Stock_specific_tom
Solyc09g010910	1.2327	1e-06	0.350824	0.10774	1e-06	0.0645074	0.38959	0.0849851	0.0297273	1	0	1	0	0	0	1	0	0	Stock_specific_tom
Solyc09g014610	19.3403	0.254488	2.10876	0.670633	1.02116	0.256703	2.05693	0.184177	0.301486	1	0	1	0	0	0	1	0	0	Stock_specific_tom
Solyc07g043490	45.4093	0.59447	165.634	2.05249	29.4058	51.2056	3.64982	4.7561	33.2467	0	0	1	0	0	0	0	0	0	Stock_specific_tom
Solyc07g043500	18.0599	0.118833	153.628	0.125738	13.5426	29.5765	0.341947	2.0577	21.7681	0	0	1	0	0	0	0	0	0	Stock_specific_tom
Solyc07g043640	1e-06	1e-06	1e-06	0.00926392	0.0314708	0.0630847	0.0126936	0.0129191	0.176791	0	0	0	0	1	1	0	0	1	Scion_specific_tom
Solyc09g090220	1.80113	0.179687	1.03511	0.0715394	0.0913171	0.118234	0.31572	0.058534	0.0852149	1	0	1	0	0	0	1	0	0	Stock_specific_tom
Solyc10g047240	107.855	1.96332	23.6909	7.96351	10.6146	7.26956	26.5573	3.90523	6.64064	1	0	1	0	0	0	1	0	0	Stock_specific_tom
Solyc10g084380	2.64039	1e-06	1.42228	0.0154168	0.247343	0.106425	0.458831	0.0496706	0.190687	1	0	1	0	0	0	1	0	0	Stock_specific_tom
Solyc10g086390	7.54599	1e-06	0.864609	0.140494	0.104902	0.217698	0.76468	0.0523794	0.0799065	1	0	1	0	0	0	1	0	0	Stock_specific_tom
Solyc11g006220	0.122103	1.29909e-10	0.033878	1.65204e-11	0.00721754	1e-06	0.0727105	0.00741872	0.00775807	1	0	1	0	0	0	1	0	0	Stock_specific_tom
Solyc07g047890	1.12907e-05	0.000186584	5.65133e-06	1.12115e-06	4.07729e-08	2.37375e-07	0.792299	1.27727e-05	2.27163e-06	0	1	0	0	0	0	1	0	0	Stock_specific_tom
Solyc07g048035	6.40616e-06	3.71179e-07	1.2046e-05	0.134602	0.0181059	0.315458	0.151615	0.0791342	0.0448269	0	0	0	1	0	1	1	1	0	Scion_specific_tom
Solyc07g049705	0.0391069	0.0642496	0.874233	0.081113	0.140901	0.108004	0.00939496	0.0571826	0.119201	0	0	1	0	0	0	0	0	0	Stock_specific_tom
Solyc11g006650	16.9492	0.252689	6.49083	0.600484	1.02437	0.90093	2.14247	0.412892	0.588768	1	0	1	0	0	0	1	0	0	Stock_specific_tom
Solyc07g052060	0.0544307	1e-06	0.680162	1e-06	0.130087	0.12484	0.0306982	1e-06	0.150421	0	0	1	0	0	0	0	0	0	Stock_specific_tom
Solyc11g021300	17.876	0.149635	2.54864	0.311919	0.799915	1.02634	1.97641	0.357084	0.39426	1	0	1	0	0	0	1	0	0	Stock_specific_tom
Solyc11g067300	2.33554	0.0116842	0.66629	0.0785621	0.0452565	0.138413	0.450136	0.0515586	0.122043	1	0	1	0	0	0	1	0	0	Stock_specific_tom
Solyc11g069640	11.9742	0.0593981	2.18889	0.0544913	0.751238	0.35818	3.50202	0.355052	0.912926	1	0	1	0	0	0	1	0	0	Stock_specific_tom
Solyc11g071560	117.625	0.980181	14.8216	4.61004	5.08799	4.27498	16.2463	1.3967	1.80285	1	0	1	0	0	0	1	0	0	Stock_specific_tom
Solyc11g072750	1.88886	1e-06	0.398789	0.1151	0.0715693	0.116059	0.29996	0.022627	0.0753823	1	0	1	0	0	0	1	0	0	Stock_specific_tom
Solyc12g008990	0.717144	0.0171997	0.235703	0.0529588	0.0187179	0.0809519	0.126612	0.0464314	0.0477906	1	0	1	0	0	0	1	0	0	Stock_specific_tom
Solyc07g052855	2.15976	0.265505	1e-06	0.111205	1e-06	0.120978	0.499927	0.0803668	0.336062	1	0	0	0	0	0	1	0	0	Stock_specific_tom
Solyc12g011170	16.4853	0.212123	3.04112	0.758586	1.03226	0.572613	2.84279	0.20446	0.315184	1	0	1	0	0	0	1	0	0	Stock_specific_tom
Solyc07g053030	1.27732	0.383966	12.1648	0.161344	2.3741	2.91645	0.30966	0.93615	2.8229	0	0	1	0	0	0	0	0	0	Stock_specific_tom
Solyc12g013525	0.30523	1e-06	0.13294	0.0515569	1e-06	0.0701454	0.201978	1e-06	0.0218997	1	0	1	0	0	0	1	0	0	Stock_specific_tom
Solyc12g013590	1.36145	0.0164932	0.20257	0.0307891	0.0225036	0.0358286	0.129431	0.0243735	0.0193267	1	0	1	0	0	0	1	0	0	Stock_specific_tom
Solyc07g053525	0.860489	1e-06	1e-06	0.348868	1.10522	0.481168	9.0555	28.1289	8.63145	0	0	0	0	0	0	1	1	1	Homograft
Solyc12g013600	2.13334	0.0631378	0.553061	0.0621907	0.1227	0.125876	0.299216	0.0857314	0.0653322	1	0	1	0	0	0	1	0	0	Stock_specific_tom
Solyc12g042820	0.107164	1e-06	0.354445	0.0357581	1e-06	1e-06	0.131711	0.0112094	0.0500653	1	0	1	0	0	0	1	0	0	Stock_specific_tom
Solyc12g099040	0.561653	0.0431705	0.206443	0.080418	1e-06	0.0449137	0.143237	0.0200557	0.0126939	1	0	1	0	0	0	1	0	0	Stock_specific_tom
Solyc12g099300	14.733	0.0693159	2.08778	0.618043	0.430583	0.212691	1.52573	0.124519	0.143503	1	0	1	0	0	0	1	0	0	Stock_specific_tom
Solyc12g099840	5.12952	0.121837	2.38006	0.12021	0.202015	0.432741	1.05254	0.19113	0.372237	1	0	1	0	0	0	1	0	0	Stock_specific_tom
CA01g01510	1.39481	0.0788703	0.554264	0.0473264	1e-06	0.0716061	1.81319	0.181897	0.153626	1	0	1	0	0	0	1	0	0	Scion_specific_pep
Solyc07g054380	1.69929e-06	1.01921e-07	6.35991e-07	0.0192647	3.34125e-07	2.30287e-07	0.0222676	2.32752e-07	1.40655e-07	0	0	0	1	0	0	1	0	0	Scion_specific_tom
CA01g01520	2.17388	1e-06	0.85179	0.142763	0.0942758	0.109971	1.91796	0.264642	0.232156	1	0	1	0	0	0	1	0	0	Scion_specific_pep
CA01g01960	0.45095	1e-06	0.156886	0.0527419	0.0171293	1e-06	0.465878	1e-06	0.0591233	1	0	1	0	0	0	1	0	0	Scion_specific_pep
CA01g32490	2.20988	0.102928	0.570627	0.102278	0.102062	0.0904675	3.52525	0.178954	0.214184	1	0	1	0	0	0	1	0	0	Scion_specific_pep
CA01g33030	4.98936	0.218641	1.61475	0.378386	0.322986	0.118461	6.17751	0.426318	0.163692	1	0	1	0	0	0	1	0	0	Scion_specific_pep
CA01g33060	1.37361	0.0529967	0.538521	1e-06	1e-06	0.237934	1.76988	0.153295	0.358372	1	0	1	0	0	0	1	0	0	Scion_specific_pep
CA02g02190	0.945551	1e-06	0.222275	1e-06	0.049064	0.0402763	1.60393	0.094475	0.0530915	1	0	1	0	0	0	1	0	0	Scion_specific_pep
CA02g07790	1.89374	1e-06	1.04268	1e-06	0.290887	1e-06	1.81655	0.0729445	0.288199	1	0	1	0	0	0	1	0	0	Scion_specific_pep
Solyc07g061720	2.31301	3.56111	0.453655	30.6143	0.446884	0.749891	29.4594	2.42027	2.64446	0	0	0	1	0	0	1	0	0	Scion_specific_tom
CA02g20270	2.37815	0.0778649	0.816156	0.0390122	0.0588316	0.103168	2.84229	0.235918	0.170977	1	0	1	0	0	0	1	0	0	Scion_specific_pep
CA03g03700	0.327258	1e-06	0.292977	1e-06	0.0846336	1e-06	0.459264	0.0344056	0.117726	1	0	1	0	0	0	1	0	0	Scion_specific_pep
CA03g10510	0.186968	1e-06	0.227001	1e-06	1e-06	0.0634197	0.642473	0.0401938	0.0809645	1	0	1	0	0	0	1	0	0	Scion_specific_pep
Solyc07g062400	0.00286977	0.0858237	1.60092e-05	0.365513	9.91327e-07	1.40863e-06	102.031	96.9211	112.226	0	0	0	0	0	0	1	1	1	Homograft
CA03g11520	0.939762	0.167982	0.834735	1e-06	1e-06	0.154608	1.39065	0.151388	1e-06	1	0	1	0	0	0	1	0	0	Scion_specific_pep
Solyc07g062685	1.25137e-08	1e-06	3.82052e-09	0.0378099	7.97661e-10	0.134744	0.137725	0.0468266	0.21571	0	0	0	0	0	1	1	0	1	Scion_specific_tom
CA03g14230	0.519987	0.027594	0.290341	1e-06	1e-06	0.0263385	0.435793	0.0454125	0.0666155	1	0	1	0	0	0	1	0	0	Scion_specific_pep
Solyc07g062780	0.197034	1e-06	0.0701935	0.0658598	1e-06	0.316983	4.91321	3.44222	5.89864	0	0	0	0	0	0	1	1	1	Homograft
CA03g14300	1.89404	1e-06	0.983525	0.0903188	1e-06	0.0792115	1.66592	0.243796	0.309534	1	0	1	0	0	0	1	0	0	Scion_specific_pep
CA03g29880	0.396655	1e-06	0.205688	1e-06	0.0235565	1e-06	0.221787	0.0331669	0.0630884	1	0	1	0	0	0	1	0	0	Scion_specific_pep
Solyc07g063210	0.949013	4.36555	1e-06	0.639397	0.129001	0.181333	0.399972	1.18568	0.300914	1	1	0	0	0	0	0	1	0	Stock_specific_tom
Solyc07g063735	0.0105229	1.47912e-08	3.6131e-07	5.42891e-08	1.25917e-08	9.30281e-08	2.97995e-08	2.99375e-08	5.68245e-07	1	0	0	0	0	0	0	0	0	Stock_specific_tom
Solyc07g063880	6.48402e-10	4.06051e-11	0.0749492	0.0110407	0.0323165	7.18023e-10	0.0656137	0.200985	0.129493	0	0	1	0	0	0	1	1	1	Stock_specific_tom
CA04g11290	1.07803	1e-06	0.518126	1e-06	0.0736234	1e-06	1.41558	0.161771	0.0553652	1	0	1	0	0	0	1	0	0	Scion_specific_pep
CA04g14770	2.78564	0.0212912	0.620966	0.0246968	1e-06	0.109459	3.22666	0.156006	0.165611	1	0	1	0	0	0	1	0	0	Scion_specific_pep
CA04g14780	1.59895	0.0253597	0.23372	0.0517081	0.0320561	0.0252792	1.8658	0.122132	0.0986584	1	0	1	0	0	0	1	0	0	Scion_specific_pep
CA04g14790	0.954112	1e-06	0.235439	1e-06	1e-06	0.0925832	1.50436	0.0609768	0.083428	1	0	1	0	0	0	1	0	0	Scion_specific_pep
CA05g05300	0.414305	1e-06	0.213612	0.078598	0.00949069	0.053423	0.693481	0.0363725	0.08194	1	0	1	0	0	0	1	0	0	Scion_specific_pep
CA05g05310	1.15131	1e-06	0.328558	1e-06	0.053861	0.129622	0.979045	0.114849	0.0940528	1	0	1	0	0	0	1	0	0	Scion_specific_pep
CA05g06240	0.216868	0.0912023	0.327169	1e-06	1e-06	1e-06	0.426563	0.0391328	0.0835752	1	0	1	0	0	0	1	0	0	Scion_specific_pep
CA05g12230	0.210384	0.0114623	0.0928505	1e-06	0.0188475	0.01592	0.0934374	0.0253368	1e-06	1	0	1	0	0	0	1	0	0	Scion_specific_pep
Solyc07g065900	0.247132	2.58483	0.647809	1.65104	2.14333	25.6987	2.64482	3.76643	19.6674	0	0	0	0	0	1	0	0	1	Scion_specific_tom
Solyc07g066110	1.09727e-09	1e-06	3.69424e-09	9.70433e-14	4.86074e-12	3.22338e-11	5.31867e-12	1.05818e-13	1.63758e-11	1	1	1	0	0	0	0	0	0	Stock_specific_tom
Solyc07g066360	1e-06	1e-06	654.049	1e-06	94.1971	90.3594	0.201468	61.7852	357.18	0	0	1	0	0	0	0	0	1	Stock_specific_tom
Solyc07g066380	4.2742e-07	7.08301e-08	1.83095e-08	2.84468e-08	1.47532e-08	5.12154e-08	2.40513e-05	4.78537	5.75268e-06	0	0	0	0	0	0	0	1	0	Homograft
Solyc07g066400	0.000189559	0.445757	1.98392e-08	1.97018e-06	1e-06	1e-06	5.46625e-08	2.87262e-08	1e-06	1	1	0	0	0	0	0	0	0	Stock_specific_tom
Solyc08g005015	1.00369	3.54043e-07	1.64543e-07	2.67973e-07	2.15484e-07	7.96939e-08	1.6723e-07	8.59414e-08	1.09389e-07	1	0	0	0	0	0	0	0	0	Stock_specific_tom
CA06g00710	0.819558	0.0340385	0.452017	1e-06	0.101292	1e-06	0.920712	0.0860362	0.196164	1	0	1	0	0	0	1	0	0	Scion_specific_pep
CA06g00730	0.906385	1e-06	1.63402	1e-06	0.0577646	0.274263	1.63788	0.0581417	0.258127	1	0	1	0	0	0	1	0	0	Scion_specific_pep
CA06g01110	0.35686	0.0143408	0.226083	1e-06	0.0112859	0.0267589	0.536026	0.0433861	0.0790901	1	0	1	0	0	0	1	0	0	Scion_specific_pep
CA06g02010	0.272901	1e-06	0.214159	1e-06	0.0422268	1e-06	0.500358	0.118364	0.0739161	1	0	1	0	0	0	1	0	0	Scion_specific_pep
CA06g14800	2.04592	0.143765	0.770654	0.061704	0.0263216	0.110808	2.24734	0.219533	0.327427	1	0	1	0	0	0	1	0	0	Scion_specific_pep
Solyc08g005330	1e-06	1e-06	6.02828e-08	3.73903e-07	1e-06	0.0424275	2.76493e-07	0.0359406	1.37054e-07	0	0	0	0	0	1	0	1	0	Scion_specific_tom
CA06g15060	0.4189	1e-06	0.243497	1e-06	0.107886	1e-06	0.849021	0.0292138	0.10921	1	0	1	0	0	0	1	0	0	Scion_specific_pep
CA06g23420	0.0876613	1e-06	0.068848	0.028865	1e-06	1e-06	0.152741	0.0119753	0.0185778	1	0	1	0	0	0	1	0	0	Scion_specific_pep
CA07g00850	4.83203	1e-06	2.32782	1e-06	1e-06	0.703648	6.97516	0.55853	1.08976	1	0	1	0	0	0	1	0	0	Scion_specific_pep
CA07g04520	0.166201	1e-06	0.0615998	1e-06	0.0180187	0.0105127	0.0628666	1e-06	0.0314678	1	0	1	0	0	0	1	0	0	Scion_specific_pep
CA07g05300	0.0674162	1e-06	0.25876	1e-06	0.0235166	1e-06	0.251807	0.0312127	0.0131545	1	0	1	0	0	0	1	0	0	Scion_specific_pep
Solyc08g005680	5.13435	0.698755	8.84188	0.703895	44.0787	0.436977	3.95813	3.32317	7.12779	0	0	0	0	1	0	0	0	0	Scion_specific_tom
CA07g08160	0.318616	1e-06	0.356757	0.0497868	1e-06	1e-06	0.310366	0.0617165	0.0176946	1	0	1	0	0	0	1	0	0	Scion_specific_pep
Solyc08g005790	1e-06	0.130049	0.569459	0.0316377	0.156399	1.06297e-08	0.517429	1.42769	2.07979	0	0	1	0	0	0	1	1	1	Stock_specific_tom
Solyc08g005960	1e-06	1.44366	1e-06	0.0546689	0.183322	0.246225	0.308256	1.50582	0.363731	0	1	0	0	0	0	0	1	0	Stock_specific_tom
Solyc08g006240	1.22573	0.0311525	0.123717	0.0689773	0.0574075	0.115413	0.250486	0.0622051	0.157355	1	0	0	0	0	0	1	0	0	Stock_specific_tom
CA08g02200	0.488486	1e-06	0.193305	0.10645	0.0704849	1e-06	0.938941	0.0791677	0.079717	1	0	1	0	0	0	1	0	0	Scion_specific_pep
Solyc08g006650	15.2549	6.15483	2.03726	6.71748	4.04375	1.74544	112.719	86.5982	98.2293	1	0	0	0	0	0	1	1	1	Stock_specific_tom
Solyc08g006780	4.16639	3.05866	3.74417	3.87309	3.46134	6.23715	73.2752	47.8775	60.5892	0	0	0	0	0	1	1	1	1	Scion_specific_tom
CA08g02900	1.8335	1e-06	0.674909	1e-06	0.183497	1e-06	2.56535	0.0648985	0.134204	1	0	1	0	0	0	1	0	0	Scion_specific_pep
CA08g05120	0.514027	0.0302641	0.210586	0.0337625	0.00907573	0.0510492	0.510786	0.0123835	0.0550164	1	0	1	0	0	0	1	0	0	Scion_specific_pep
CA08g05780	1.23059	1e-06	0.656278	1e-06	0.193225	0.253351	2.28599	0.187454	0.300094	1	0	1	0	0	0	1	0	0	Scion_specific_pep
CA08g06840	0.507913	1e-06	0.315474	1e-06	0.0446374	1e-06	1.00993	0.0250245	0.0754615	1	0	1	0	0	0	1	0	0	Scion_specific_pep
Solyc08g007690	16.9367	0.0809047	1.37028	1.10993	1.06873	1.17404	1.0257	0.30791	0.457699	1	0	0	0	0	0	0	0	0	Stock_specific_tom
CA08g09400	5.22809	0.0696669	0.512253	0.17377	0.115922	0.107337	1.75384	0.136102	0.092784	1	0	1	0	0	0	1	0	0	Scion_specific_pep
Solyc08g007790	4.12491	1.68009	3.348	6.35021	1.36633	2.11483	61.9305	5.94487	12.6082	0	0	0	0	0	0	1	0	1	Homograft
Solyc08g007920	2.05268	0.0674672	0.306732	0.319409	0.370816	0.125907	0.578664	0.0417999	0.0202324	1	0	0	0	0	0	1	0	0	Stock_specific_tom
Solyc08g008240	1e-06	0.0111903	0.0733939	1e-06	1e-06	0.0189923	0.00977265	0.0194015	0.0241614	0	0	1	0	0	0	0	0	0	Stock_specific_tom
CA09g03520	1.23475	0.418333	2.02788	1e-06	1e-06	1e-06	5.96583	0.351635	0.611775	1	0	1	0	0	0	1	0	0	Scion_specific_pep
CA09g06740	1.44188	1e-06	0.926278	1e-06	1e-06	0.0827024	1.28062	0.175704	0.125031	1	0	1	0	0	0	1	0	0	Scion_specific_pep
CA10g09030	1.94318	0.194166	1.23196	0.052914	0.0355941	0.0448798	3.44875	0.340431	0.566136	1	0	1	0	0	0	1	0	0	Scion_specific_pep
CA10g13020	0.0921314	1e-06	0.0828674	1e-06	0.0331073	0.0451989	0.291777	0.0184735	0.0261713	1	0	1	0	0	0	1	0	0	Scion_specific_pep
Solyc08g008450	1e-06	1e-06	0.439636	0.054693	0.0863853	0.0922944	1e-06	0.0517016	0.0961432	0	0	1	0	0	0	0	0	0	Stock_specific_tom
Solyc08g008610	0.693202	0.0466809	10.237	0.32216	1.39293	1.58336	0.446033	0.422328	4.00088	0	0	1	0	0	0	0	0	1	Stock_specific_tom
Solyc08g008660	0.16319	0.0141528	3.00698	1e-06	0.392982	0.553732	0.0856376	0.32767	0.603347	0	0	1	0	0	0	0	0	0	Stock_specific_tom
CA10g14970	0.671575	1e-06	0.273436	1e-06	0.0875553	1e-06	1.13726	0.0510758	0.0480247	1	0	1	0	0	0	1	0	0	Scion_specific_pep
CA10g18020	0.292133	1e-06	0.290665	1e-06	1e-06	0.0408928	0.350089	0.078927	0.0315213	1	0	1	0	0	0	1	0	0	Scion_specific_pep
CA10g18660	0.551139	1e-06	0.220429	1e-06	0.0489719	0.0222152	0.534154	0.0450168	0.0825986	1	0	1	0	0	0	1	0	0	Scion_specific_pep
Solyc08g013960	3.87961	1e-06	0.10075	0.300128	0.152038	0.217578	0.350938	0.126574	0.0864285	1	0	0	0	0	0	0	0	0	Stock_specific_tom
CA10g21000	0.481947	1e-06	0.198146	1e-06	1e-06	0.0659855	0.282855	0.0679713	0.0565708	1	0	1	0	0	0	1	0	0	Scion_specific_pep
CA11g10160	1.23216	1e-06	0.566411	1e-06	0.117447	1e-06	1.38924	0.0915645	0.170319	1	0	1	0	0	0	1	0	0	Scion_specific_pep
Solyc08g014023	9.16994e-08	2.65248e-06	1.74952e-08	4.27551e-06	5.46067e-07	7.58249e-08	4.32222	22.5047	33.6399	0	0	0	0	0	0	1	1	1	Homograft
Solyc08g014600	0.113079	0.181631	0.344481	0.186651	0.48342	0.337079	5.21371	5.844	4.06006	0	0	0	0	0	0	1	1	1	Homograft
Solyc08g015670	0.597888	1e-06	0.0359014	0.0540072	1e-06	0.0548614	0.101962	0.0221687	0.0168576	1	0	0	0	0	0	1	0	0	Stock_specific_tom
Solyc08g015694	0.451251	0.0480609	0.0492677	0.050338	0.0623768	0.0585457	0.0112349	9.5451e-07	6.48693e-07	1	0	0	0	0	0	0	0	0	Stock_specific_tom
Solyc08g016000	26.865	0.316875	2.35206	1.00082	1.46377	2.28618	2.73068	1.07371	1.27883	1	0	0	0	0	0	0	0	0	Stock_specific_tom
CA12g04710	1.85095	0.0463117	0.486487	0.068866	0.0466268	0.10599	4.38361	0.151422	0.185539	1	0	1	0	0	0	1	0	0	Scion_specific_pep
Solyc08g016215	0.756749	2.05393e-06	2.97326e-06	7.6933e-07	1.96391e-06	1.96786e-06	0.470339	0.157854	0.177253	1	0	0	0	0	0	1	1	1	Stock_specific_tom
CA12g05370	0.70793	0.0706537	0.220204	0.0618556	0.0513729	0.0719233	1.33401	0.0893186	0.110584	1	0	1	0	0	0	1	0	0	Scion_specific_pep
Solyc08g016582	0.223608	1e-06	0.141036	0.0609441	1e-06	1e-06	0.524312	0.110493	0.0990892	1	0	0	0	0	0	1	0	0	Stock_specific_tom
CA12g08920	0.162687	0.00583997	0.0685452	1e-06	0.0195709	0.0166026	0.205856	0.011733	0.0232634	1	0	1	0	0	0	1	0	0	Scion_specific_pep
CA12g10360	1.91808	0.0689732	0.980397	1e-06	1e-06	1e-06	3.61124	0.109846	0.226234	1	0	1	0	0	0	1	0	0	Scion_specific_pep
CA12g17050	0.381029	0.0544286	0.25494	1e-06	1e-06	0.0275392	0.484618	0.0500943	0.0669369	1	0	1	0	0	0	1	0	0	Scion_specific_pep
Solyc08g021890	0.225555	5.38039e-07	1.65472e-06	2.89214e-07	2.46534e-07	1.12583e-06	1.89949e-07	4.20939e-08	0.010017	1	0	0	0	0	0	0	0	1	Stock_specific_tom
Solyc08g023285	2.01495e-05	0.0445475	5.2831e-07	1e-06	1e-06	1e-06	2.42145e-07	2.49235e-07	1.39541e-06	1	1	0	0	0	0	0	0	0	Stock_specific_tom
CA12g19850	1.47595	1e-06	1.09434	1e-06	1e-06	0.130824	2.35551	0.294263	0.361093	1	0	1	0	0	0	1	0	0	Scion_specific_pep
CA02g28880	0.0354181	0.0792526	1e-06	0.443242	1e-06	1e-06	0.232756	0.101661	0.0984142	0	0	0	1	0	0	1	0	0	Stock_specific_pep
Solyc08g042143	1.06802e-07	8.14692e-08	1.12878e-07	1e-06	1.67066e-07	1.02847e-08	0.0356096	8.57892e-06	3.56398e-06	0	0	0	0	0	0	1	0	0	Homograft
CA03g36750	0.0256184	0.0628265	0.104708	0.396223	1e-06	1e-06	0.240848	1e-06	0.126483	0	0	0	1	0	0	1	0	0	Stock_specific_pep
Solyc07g006480	4.70351	0.0480901	1.49583	0.151327	0.885597	0.309105	0.590273	0.155033	0.200316	1	0	1	0	1	0	1	0	0	OppositePattern_heterograft
Solyc08g045870	1.779	1e-06	1e-06	0.0739653	0.0832036	0.141091	0.104487	0.0467938	0.231224	1	0	0	0	0	0	0	0	1	Stock_specific_tom
Solyc08g048525	2.24883e-06	0.0370902	3.68029e-07	5.07984e-07	8.15995e-06	5.65735e-06	1.03821e-06	4.27044e-06	2.96841e-06	0	1	0	0	0	0	0	0	0	Stock_specific_tom
CA05g18360	1e-06	1e-06	1e-06	0.241491	0.0564261	0.151715	0.618564	0.0995845	0.0937438	0	0	0	1	0	0	1	0	0	Stock_specific_pep
CA07g16930	0.0509786	0.0476312	1e-06	1.40087	0.0336811	0.0482915	0.172808	0.0758822	1e-06	0	0	0	1	0	0	1	0	0	Stock_specific_pep
CA01g07360	0.0992546	0.046287	0.24943	1e-06	0.0422796	2.10363	0.0261502	0.0856987	0.714573	0	0	1	0	0	1	0	0	1	All_SamePattern
CA01g33500	0.450414	1e-06	0.025467	0.107431	0.0297201	1e-06	0.30765	1e-06	0.0247423	1	0	0	1	0	0	1	0	0	All_SamePattern
CA02g00530	0.0931101	0.14581	0.998965	1e-06	0.228844	51.9069	1e-06	0.415004	32.9855	0	0	1	0	0	1	0	0	1	All_SamePattern
CA02g22140	8.69352	0.0223465	0.169541	2.72603	0.223005	0.122932	8.54609	0.196005	0.0449492	1	0	0	1	0	0	1	0	0	All_SamePattern
Solyc08g062780	0.357211	0.0107872	0.0643854	1e-06	0.0465047	0.0170947	0.0885299	0.0137276	0.0307182	1	0	0	0	0	0	1	0	0	Stock_specific_tom
CA03g03800	0.012985	0.00953125	0.0829696	1e-06	0.0126065	0.150944	1e-06	0.0174767	0.160541	0	0	1	0	0	1	0	0	1	All_SamePattern
Solyc08g065540	1e-06	0.318129	0.0690923	0.134187	1e-06	1e-06	0.521842	0.0938239	0.0342713	0	1	0	0	0	0	1	0	0	Stock_specific_tom
Solyc08g065590	6.33714e-07	4.75029e-07	1e-06	5.80102e-07	1e-06	3.01097e-08	0.0124933	0.0756502	0.0197624	0	0	0	0	0	0	1	1	1	Homograft
CA03g09010	0.320715	1e-06	0.0446458	0.151305	1e-06	1e-06	0.485301	0.0250715	0.0229135	1	0	0	1	0	0	1	0	0	All_SamePattern
Solyc08g065710	0.0726394	0.115274	1e-06	0.124207	1e-06	0.0315254	0.78693	0.101055	0.0406257	0	0	0	0	0	0	1	0	0	Homograft
CA03g15610	2.50208	10.3314	46.4414	1.64657	1.91072	72.9742	1.39547	6.96971	59.2201	0	0	1	0	0	1	0	0	1	All_SamePattern
Solyc08g066270	0.630455	0.0181922	0.0228439	1e-06	0.0542484	0.0300837	0.0367924	0.0160381	0.0435104	1	0	0	0	0	0	0	0	0	Stock_specific_tom
CA03g18910	0.386159	0.602008	1.87439	1e-06	1e-06	12.1897	0.214415	0.267502	2.52522	0	0	1	0	0	1	0	0	1	All_SamePattern
CA05g01990	0.149992	0.0922693	0.415221	0.0247525	0.0166013	0.97609	0.220179	0.0473039	3.82861	0	0	1	0	0	1	0	0	1	All_SamePattern
Solyc08g066875	3.77788	0.754688	0.853616	1.43186	0.607829	0.780668	31.8963	20.9788	27.2315	1	0	0	0	0	0	1	1	1	Stock_specific_tom
Solyc08g066880	13.6771	24.9757	447.958	6.00111	32.9358	34.7966	7.2378	9.66116	37.2638	0	0	1	0	0	0	0	0	0	Stock_specific_tom
Solyc08g066890	12.979	9.56196	177.25	4.54217	12.2785	14.0291	4.40899	4.33258	22.5378	0	0	1	0	0	0	0	0	0	Stock_specific_tom
CA05g11670	0.925149	0.360949	0.173686	3.84554	0.158965	0.284524	6.34441	0.44781	0.583301	1	0	0	1	0	0	1	0	0	All_SamePattern
Solyc08g066920	0.0268331	1e-06	1e-06	0.237365	1e-06	0.0201983	0.0256766	0.0514591	0.023727	0	0	0	1	0	0	0	1	0	Scion_specific_tom
CA06g02280	0.126099	0.420425	3.03606	1e-06	0.645973	2.05951	0.0142836	0.195563	4.38273	0	0	1	0	0	1	0	0	1	All_SamePattern
CA06g04250	0.064999	0.0774222	1.32842	1e-06	0.0930147	0.215853	0.031811	0.0829775	0.566706	0	0	1	0	0	1	0	0	1	All_SamePattern
CA06g11510	0.301184	1e-06	0.0597091	0.142209	1e-06	1e-06	0.360839	0.0813098	0.024884	1	0	0	1	0	0	1	0	0	All_SamePattern
CA08g11810	0.00801279	1e-06	0.0769494	1e-06	1e-06	0.0551676	0.0100228	0.0167943	0.0592171	0	0	1	0	0	1	0	0	1	All_SamePattern
Solyc08g067890	1.60827e-05	7.37055e-06	1.37806e-05	4.39639e-06	8.45665e-06	7.53693e-06	2.24863e-06	0.0445675	2.8852e-06	0	0	0	0	0	0	0	1	0	Homograft
CA08g14660	0.0424696	2.51503	5.43341	1e-06	0.26092	49.1851	0.051701	1.39286	22.6314	0	0	1	0	0	1	0	0	1	All_SamePattern
CA10g08460	0.50774	1.8968	3.501	0.040817	0.782529	18.213	0.252012	1.68928	14.4861	0	0	1	0	0	1	0	0	1	All_SamePattern
Solyc08g068085	0.2927	3.18737e-06	0.148277	6.75489e-05	1.48225e-05	0.037813	0.8636	0.134167	0.149647	1	0	0	0	0	0	1	0	0	Stock_specific_tom
CA10g16720	0.0136428	0.0319696	0.276546	0.0187016	0.127476	1.1649	0.104145	0.0675349	0.570368	0	0	1	0	0	1	0	0	1	All_SamePattern
CA11g02270	0.0441632	0.213783	0.698225	1e-06	1e-06	47.2223	1e-06	0.160103	20.4467	0	0	1	0	0	1	0	0	1	All_SamePattern
CA11g04460	0.0300427	1e-06	0.394079	1e-06	0.0534145	0.0980863	0.0196651	0.00373478	0.147566	0	0	1	0	0	1	0	0	1	All_SamePattern
Solyc08g068240	5.24898e-09	0.00910716	2.8521e-08	1.40493e-19	8.87503e-08	2.39666e-07	0.00399924	0.00243215	4.36768e-08	0	1	0	0	0	0	1	1	0	Stock_specific_tom
Solyc08g068280	1.27752	0.0873191	14.3204	1e-06	1.04709	2.23071	1e-06	0.0348077	1.97327	0	0	1	0	0	0	0	0	0	Stock_specific_tom
CA11g12840	0.589481	0.0444028	1e-06	0.0918537	1e-06	1e-06	0.29476	0.0460799	0.0196161	1	0	0	1	0	0	1	0	0	All_SamePattern
Solyc08g068720	0.130051	3.22643	0.660161	0.204411	0.638207	0.59728	0.0252073	0.289822	0.0953266	0	1	0	0	0	0	0	0	0	Stock_specific_tom
Solyc01g081600	1.23758	9.09051	66.7201	2.02595	4.58559	22.6174	1.27968	5.93005	26.4989	0	0	1	0	0	1	0	0	1	All_SamePattern
Solyc01g106920	1e-06	1e-06	6.8906	1e-06	0.260897	1.42147	0.00604263	0.438479	5.85419	0	0	1	0	0	1	0	0	1	All_SamePattern
Solyc02g070450	122.929	1.56331	3.01019	9.64832	1.33215	0.673458	12.7098	0.775562	0.639169	1	0	0	1	0	0	1	0	0	All_SamePattern
Solyc01g009490	1e-06	6.66767	1e-06	24.4049	1e-06	0.815856	15.0522	0.901351	0.807421	0	1	0	1	0	0	1	0	0	/
Solyc01g059990	0.234866	0.902686	0.165111	1.31644	0.186307	0.267328	4.76931	0.256651	0.176997	0	1	0	1	0	0	1	0	0	/
Solyc01g087280	0.543239	3.72666	0.09905	11.0803	0.365087	0.99832	32.1203	1.77904	1.82321	0	1	0	1	0	0	1	0	0	/
Solyc02g067150	1.04218e-06	0.0240477	1.29567e-06	0.0193186	8.55296e-07	7.3845e-07	0.0192849	4.48402e-08	9.41889e-08	0	1	0	1	0	0	1	0	0	/
Solyc02g067630	1e-06	6.15446	1e-06	2.93993	0.534431	0.0677018	1.24226	0.499888	0.636555	0	1	0	1	0	0	1	0	0	/
Solyc03g007080	0.290237	2.73146	0.127392	4.39113	0.375567	0.791345	9.1503	0.634992	1.04302	0	1	0	1	0	0	1	0	0	/
Solyc03g078790	0.3987	3.57417	0.133103	8.08285	0.183219	0.678751	2.37541	0.316218	9.61479e-05	0	1	0	1	0	0	1	0	0	/
Solyc08g074870	1e-06	0.0208893	0.0513636	0.0211804	1e-06	1e-06	0.196274	0.0162625	0.00732858	0	0	1	0	0	0	1	0	0	Stock_specific_tom
Solyc08g075070	0.248761	0.166998	0.238176	0.33002	0.055592	0.0788705	7.08125	6.2564	6.40042	0	0	0	0	0	0	1	1	1	Homograft
Solyc04g011760	1e-06	2.41612	1e-06	0.552055	1e-06	0.214318	1.1993	0.132472	0.175713	0	1	0	1	0	0	1	0	0	/
Solyc04g074360	0.0714345	0.437209	2.54945e-07	3.36347	2.68131e-32	4.30598e-07	1.50118	0.071682	0.0107587	0	1	0	1	0	0	1	0	0	/
Solyc07g042510	10.3435	160.506	0.538407	76.6524	1.01457	6.80403	50.2748	19.5299	16.0345	0	1	0	1	0	0	1	0	0	/
Solyc07g052120	1.51006e-06	1.6643	0.390182	1.16232	0.169356	0.087252	3.65415	0.434351	0.177757	0	1	0	1	0	0	1	0	0	/
Solyc08g075705	1.8342	0.212974	0.276472	0.157983	0.298697	1e-06	0.29032	0.0334453	0.0563425	1	0	0	0	0	0	0	0	0	Stock_specific_tom
Solyc10g050690	0.235002	13.7053	0.124893	62.8627	0.902703	0.810503	40.3452	3.04638	1.80286	0	1	0	1	0	0	1	0	0	/
Solyc08g076335	0.20512	6.9613e-06	9.76791e-07	7.29895e-07	6.14816e-07	2.10443e-07	202.784	157.935	72.7396	1	0	0	0	0	0	1	1	1	Stock_specific_tom
Solyc10g050730	1.7937	39.165	0.818144	102.636	3.85409	5.20374	73.2261	15.5952	11.9979	0	1	0	1	0	0	1	0	0	/
Solyc12g009850	1e-06	4.22504	1e-06	21.6695	1e-06	0.327716	10.7775	1.07827	0.711071	0	1	0	1	0	0	1	0	0	/
CA03g30170	0.130879	0.329667	1e-06	0.661527	1e-06	0.131409	1.38855	0.0545438	0.0213796	0	1	0	1	0	0	1	0	0	/
Solyc02g078930	9.25912	10.6767	0.0485593	20.9872	0.0651439	0.668614	49.041	1.62247	0.397369	1	1	0	1	0	0	1	0	0	/
Solyc08g077360	1.32766e-08	7.14327e-09	2.04211e-07	1.77338e-08	8.30457e-08	2.42195e-08	0.319763	0.157015	0.349852	0	0	0	0	0	0	1	1	1	Homograft
Solyc08g077490	0.0631417	1.32464e-07	3.36653e-07	1.28999e-07	2.52028e-07	2.57274e-07	0.463833	0.130013	0.195346	1	0	0	0	0	0	1	1	1	Stock_specific_tom
Solyc02g086310	53.0511	75.2756	5.70008	366.945	20.0806	4.2618	97.9692	19.0843	1.10935	1	1	0	1	0	0	1	0	0	/
Solyc04g078450	10.4426	44.08	0.112235	16.4876	5.1591e-08	0.000168267	2.12492	0.858944	0.124151	1	1	0	1	0	0	1	0	0	/
Solyc05g012170	0.119097	0.101124	1e-06	0.23485	1e-06	1e-06	0.258739	0.0219661	0.02875	1	1	0	1	0	0	1	0	0	/
Solyc05g052670	13.4554	7.79238	0.906511	49.9742	2.99084	0.571882	16.2616	0.767267	0.673957	1	1	0	1	0	0	1	0	0	/
Solyc07g006290	1.33453	0.242465	0.0486	0.80062	1e-06	0.0293653	0.474382	0.110926	0.0458242	1	1	0	1	0	0	1	0	0	/
Solyc07g019450	1.54923	0.475399	1e-06	2.33858	1e-06	0.223684	1.21387	0.134841	0.0790168	1	1	0	1	0	0	1	0	0	/
Solyc08g078170	1.94953	1.76612	0.463783	8.49636	0.409183	0.038882	5.91563	0.382856	0.324586	1	1	0	1	0	0	1	0	0	/
Solyc09g072810	10.9814	1.42009	0.234838	2.52652	0.0819915	0.0600512	7.21914	0.47083	0.635071	1	1	0	1	0	0	1	0	0	/
Solyc11g069560	0.917697	0.97774	0.0386932	1.59742	0.121964	0.0981855	4.90572	0.0701584	0.377768	1	1	0	1	0	0	1	0	0	/
CA12g20490	44.8315	7.58519	3.56131	53.8867	2.25633	2.93605	72.13	2.25831	2.13883	1	1	0	1	0	0	1	0	0	/
Solyc01g095960	1e-06	0.022674	1.18219	0.166108	0.0998796	1e-06	0.301651	0.0127108	0.0694189	0	0	1	1	0	0	1	0	0	/
Solyc07g054230	1e-06	0.0379054	0.447512	0.134743	1e-06	0.0567637	0.309908	0.0209458	0.0773907	0	0	1	1	0	0	1	0	0	/
Solyc08g078750	3.30643e-06	8.51936e-06	0.0918247	2.0618e-06	6.6986e-06	1.68925e-06	0.755326	0.277149	0.238743	0	0	1	0	0	0	1	1	1	Stock_specific_tom
Solyc01g005755	1e-06	3.29056e-146	1.31913e-07	1e-06	1.2933e-67	5.16885e-46	1e-06	6.76387e-135	9.35002e-53	1	0	1	1	0	0	1	0	0	/
Solyc01g066600	3.03467	1e-06	2.23691	0.489576	1e-06	1e-06	0.0977444	7.5499e-05	3.6683e-05	1	0	1	1	0	0	1	0	0	/
Solyc08g079240	2.36029	1.67075	1.35658	1.31491	0.679984	2.49872	26.862	15.577	40.7285	0	0	0	0	0	0	1	1	1	Homograft
Solyc08g079540	1.8421e-07	0.0078515	2.9672e-07	2.57536e-08	3.1495e-07	1.72843e-07	5.98901e-09	7.4365e-08	1.88682e-08	0	1	0	0	0	0	0	0	0	Stock_specific_tom
Solyc08g079740	1.14363	6.88478e-09	0.000103666	4.27312e-08	3.45652e-06	5.80967e-07	0.121698	0.00487988	0.0100014	1	0	0	0	0	0	1	1	1	Stock_specific_tom
Solyc02g069045	13.4365	1e-06	0.723812	0.83818	1e-06	0.102084	0.781033	1e-06	0.106361	1	0	1	1	0	0	1	0	0	/
Solyc08g079855	6.0195e-06	0.000377683	6.63683e-06	7.24553e-07	7.22499e-06	2.26178e-06	1.54303e-05	0.0396082	3.9569e-06	0	1	0	0	0	0	0	1	0	Stock_specific_tom
Solyc03g112335	3.12211e-07	5.38077e-08	6.57882e-07	1.50848e-05	6.08047e-10	3.35706e-08	1e-06	2.18624e-08	2.68461e-08	1	0	1	1	0	0	1	0	0	/
Solyc03g124020	1e-06	4.97626e-08	2.66261e-07	1e-06	3.15925e-09	3.33517e-08	1e-06	1.74892e-08	1.25439e-09	1	0	1	1	0	0	1	0	0	/
Solyc04g078210	0.0700836	1e-06	0.0365893	0.0263121	1e-06	1e-06	0.0118526	0.00371985	0.00604889	1	0	1	1	0	0	1	0	0	/
Solyc07g052650	0.578791	1e-06	0.0763816	0.048132	1e-06	1e-06	0.109555	0.00579835	0.0219787	1	0	1	1	0	0	1	0	0	/
Solyc08g080310	3.79441	0.157528	0.317504	1.42389	0.0415026	1e-06	1.01961	0.0111441	0.0138717	1	0	1	1	0	0	1	0	0	/
Solyc11g065790	1.14625	6.79164e-05	0.282668	0.364409	0.00864323	5.08796e-06	0.474064	0.0507355	0.119943	1	0	1	1	0	0	1	0	0	/
Solyc12g013640	0.245483	1e-06	0.0937777	0.0630874	0.0266229	1e-06	0.0832553	0.0135272	0.00586265	1	0	1	1	0	0	1	0	0	/
CA10g07860	14.9163	1e-06	1.38589	2.33874	0.225414	0.39131	8.84291	0.135742	0.657055	1	0	1	1	0	0	1	0	0	/
Solyc08g081450	6.80665	0.228647	1.00836	0.599213	0.666562	0.227137	2.64786	0.306828	0.362011	1	0	0	0	0	0	1	0	0	Stock_specific_tom
Solyc01g105850	0.473851	0.0310165	1e-06	0.0245694	0.34238	0.0392706	0.163667	0.0215105	0.0321635	1	0	0	0	1	0	1	0	0	/
Solyc08g081620	0.100556	1e-06	1.94259	0.0188657	0.296806	0.297507	0.158357	0.131356	0.6875	0	0	1	0	0	0	0	0	1	Stock_specific_tom
Solyc03g097330	2.03051	0.0876448	0.265448	1e-06	0.59821	1e-06	0.514383	0.0711499	0.254729	1	0	0	0	1	0	1	0	0	/
Solyc08g081820	1e-06	0.0263804	0.426604	0.0251488	0.0365102	0.0784623	0.0201451	0.0321207	0.0606902	0	0	1	0	0	0	0	0	0	Stock_specific_tom
Solyc04g054280	0.983452	1e-06	1e-06	0.0284077	0.172314	1e-06	0.223365	0.0905711	0.0807405	1	0	0	0	1	0	1	0	0	/
Solyc06g053870	1.6965	1e-06	0.140444	0.110524	1.54139	0.0268858	0.403293	0.131149	0.13839	1	0	0	0	1	0	1	0	0	/
Solyc09g008810	1.29784	0.0505959	0.0854694	1e-06	0.268308	1e-06	0.19014	0.0563907	0.0721105	1	0	0	0	1	0	1	0	0	/
Solyc10g007080	0.953244	1e-06	1e-06	0.0450022	0.330638	1e-06	0.509516	0.152224	0.121042	1	0	0	0	1	0	1	0	0	/
Solyc07g006800	9.00414	0.548783	20.1612	1.29597e-06	5.86955	0.95187	2.37565e-07	7.13959e-09	8.13958e-08	1	0	1	0	1	0	0	0	0	OppositePattern_heterograft
Solyc08g082740	0.413794	0.277711	0.742778	1e-06	0.539369	0.489353	15.0286	9.80159	18.3715	0	0	0	0	0	0	1	1	1	Homograft
Solyc10g007107	1.28504	0.072327	1e-06	1e-06	0.914619	1e-06	0.233026	0.127451	0.0435852	1	0	0	0	1	0	1	0	0	/
Solyc08g083150	1e-06	3.57571	1e-06	3.37622	53.2251	8.09823	1.85576	4.29333	6.5327	0	0	0	0	1	0	0	0	0	Scion_specific_tom
Solyc09g005075	4.89312e-05	5.26577e-06	1.36271e-05	1.7798e-05	1.3176e-05	5.24422e-06	0.135112	8.89142e-06	0.058594	0	0	0	0	0	0	1	0	1	Homograft
Solyc10g080870	2.39768	0.0151683	0.250596	0.0695359	0.989625	0.0192594	0.494004	0.12803	0.154077	1	0	0	0	1	0	1	0	0	/
Solyc09g005210	0.0523626	8.6575	0.315567	2.20656	0.0406576	1.46489	0.747512	2.43072	1.30927	0	1	0	0	0	0	0	0	0	Stock_specific_tom
Solyc09g005400	14.3544	3.46075	76.0175	2.01387	9.76954	22.9292	0.329573	1.86116	19.1325	0	0	1	0	0	0	0	0	0	Stock_specific_tom
Solyc04g051400	0.000643436	0.193964	2.96203e-06	3.34617e-05	0.00261518	5.31637e-06	0.0525383	3.48106e-07	0.000557403	0	1	0	0	1	0	1	0	0	/
CA08g16080	0.00721932	0.0228004	1e-06	1e-06	0.0649554	1e-06	0.0214052	0.00868547	0.0127859	0	1	0	0	1	0	1	0	0	/
Solyc09g005630	0.402768	1e-06	4.74891	0.0189166	0.79191	1.06404	0.160134	0.305267	0.821507	0	0	1	0	0	0	0	0	0	Stock_specific_tom
Solyc09g005670	3.40093e-06	5.81339e-07	2.58358e-06	3.3984e-07	9.18446e-07	7.77667e-07	0.103333	0.0573614	0.095363	0	0	0	0	0	0	1	1	1	Homograft
Solyc01g094160	0.181794	0.461762	0.957341	1e-06	1.44236	1e-06	4.2036	0.361642	0.581268	0	0	1	0	1	0	1	0	0	/
Solyc02g063125	1e-06	1e-06	0.98207	0.136959	0.622487	1e-06	0.285652	0.100209	0.086282	0	0	1	0	1	0	1	0	0	/
Solyc09g007150	0.113291	0.23735	5.73533	0.233187	0.406529	1.32183	0.999798	1.06969	17.5159	0	0	1	0	0	0	0	0	1	Stock_specific_tom
Solyc10g084095	1e-06	0.0967784	0.724001	1e-06	0.244233	1e-06	0.164429	0.0366298	0.0515532	0	0	1	0	1	0	1	0	0	/
Solyc07g008430	0.846966	1e-06	2.54839	1e-06	1.20258	0.502793	1e-06	0.0752505	1.09095	1	0	1	0	1	0	0	0	1	OppositePattern_heterograft
Solyc07g018250	1.6969	1e-06	0.574089	0.170534	1.39037	1e-06	0.227426	0.214138	0.150076	1	0	1	0	1	0	0	0	0	OppositePattern_heterograft
Solyc07g045460	1.67704	0.0244835	6.67041	0.118265	1.02682	0.519281	0.17985	0.457676	2.67888	1	0	1	0	1	0	0	0	1	OppositePattern_heterograft
Solyc09g007770	5.33104e-06	3.05994e-06	5.5675e-06	4.20552e-06	0.259458	1.00497e-06	10.764	10.3898	9.71629	0	0	0	0	1	0	1	1	1	Scion_specific_tom
Solyc09g008290	0.000151816	0.00381889	0.000102451	2.22824e-05	6.98999e-05	7.30884e-05	3.87522e-07	1.26265e-08	1.28023e-08	0	1	0	0	0	0	0	0	0	Stock_specific_tom
Solyc07g052970	2.9381	0.0102322	0.53598	0.14943	0.650749	0.239077	0.287546	0.0823723	0.275947	1	0	1	0	1	0	0	0	0	OppositePattern_heterograft
Solyc07g055820	1.03448	0.0231326	0.443181	0.0560503	0.130758	0.0557035	0.0642571	0.019319	0.0376527	1	0	1	0	1	0	0	0	0	OppositePattern_heterograft
Solyc08g005550	0.0362761	0.0162459	0.503623	1e-06	0.0941592	1e-06	0.00989735	0.0105458	0.0092303	1	0	1	0	1	0	0	0	0	OppositePattern_heterograft
Solyc08g005650	59.6227	0.404075	50.1437	1.53479	14.6117	6.19597	4.29518	1.84227	9.83526	1	0	1	0	1	0	0	0	0	OppositePattern_heterograft
Solyc08g005720	0.487568	1e-06	0.375956	1e-06	0.106732	0.0278254	0.0524873	0.0205326	0.0199408	1	0	1	0	1	0	0	0	0	OppositePattern_heterograft
Solyc09g009160	1e-06	0.00576784	0.0745659	0.00738618	1e-06	0.00816556	0.0280742	0.00693095	0.0290263	0	0	1	0	0	0	1	0	1	Stock_specific_tom
Solyc08g006380	0.395631	1e-06	0.188145	1e-06	0.388211	1e-06	0.0904	0.0521745	0.0170971	1	0	1	0	1	0	1	0	0	OppositePattern_heterograft
Solyc09g009280	6.5663	0.140557	1.04201	1.02066	0.339987	0.0601784	0.58921	0.0824966	0.193121	1	0	0	0	0	0	0	0	0	Stock_specific_tom
Solyc09g009580	0.914914	1e-06	0.0392968	1e-06	1e-06	0.093657	0.181133	0.00660952	0.0842955	1	0	0	0	0	0	1	0	0	Stock_specific_tom
Solyc08g016770	1.34515	0.0354957	0.166335	0.0464949	0.315304	1e-06	0.546394	0.0532866	0.0702747	1	0	1	0	1	0	1	0	0	OppositePattern_heterograft
Solyc08g044390	1e-06	1e-06	0.147951	0.0548869	0.0675867	0.0215569	1e-06	0.0215716	0.0213631	0	0	1	1	1	0	0	0	0	OppositePattern_heterograft
Solyc08g061910	5.2906	0.138615	2.09495	0.213829	0.784889	0.422668	0.480382	0.131757	0.203677	1	0	1	0	1	0	0	0	0	OppositePattern_heterograft
Solyc08g068170	4.38424e-05	1e-06	0.0611578	1e-06	0.0259176	1e-06	3.47013e-06	2.55717e-06	8.26105e-06	1	0	1	0	1	0	0	0	0	OppositePattern_heterograft
Solyc08g069170	0.143072	1e-06	0.0271236	1e-06	0.0214107	1e-06	0.0072194	0.00277592	0.00469053	1	0	1	0	1	0	0	0	0	OppositePattern_heterograft
Solyc09g011023	1.55147e-05	0.000114782	1.29142	2.03952e-06	1.74277e-05	1.37114e-06	0.00025906	1.23422e-05	8.08463e-06	0	0	1	0	0	0	0	0	0	Stock_specific_tom
Solyc08g074630	619.055	8.43131	1350.43	51.6649	1065.67	71.5446	78.3352	97.4203	148.313	1	0	1	0	1	0	0	0	0	OppositePattern_heterograft
Solyc09g011400	3.79144	5.62638	9.18767	1.43	1.31721	1.39101	3.92958e-07	3.14737e-07	7.07143e-08	1	1	1	0	0	0	0	0	0	Stock_specific_tom
Solyc08g078695	89.0369	3.2612	68.6933	5.06081	31.0859	8.98039	4.31272	0.724946	1.41896	1	0	1	0	1	0	0	0	0	OppositePattern_heterograft
Solyc08g079990	0.259524	0.0206416	0.237306	0.0501196	0.112695	0.0426594	1e-06	1e-06	1e-06	1	0	1	0	1	0	0	0	0	OppositePattern_heterograft
Solyc08g081440	9.90411	0.0899995	1.10859	0.437298	1.47341	0.463386	0.614935	0.459547	0.508912	1	0	1	0	1	0	0	0	0	OppositePattern_heterograft
Solyc08g082150	6.68863e-06	0.0646397	0.0829022	0.0567668	0.000326262	1e-06	3.86215e-08	1.33139e-06	0.020529	0	1	1	1	0	0	0	0	1	OppositePattern_heterograft
Solyc09g011510	20.3115	2.1491	51.3882	1.3893	17.9938	3.27242	1.4391	0.324719	0.870584	1	0	1	0	1	0	0	0	0	OppositePattern_heterograft
Solyc09g011540	42.128	2.81379	28.1054	2.68265	9.80609	2.1	3.3891	0.868819	1.3024	1	0	1	0	1	0	0	0	0	OppositePattern_heterograft
Solyc02g079310	7.2392e-08	0.0144095	0.0369935	1.23569e-08	0.0233026	1.09567e-08	0.00881157	1.30719e-07	1.69204e-07	0	1	1	0	1	0	1	0	0	/
Solyc09g014310	1e-06	0.117865	0.222374	1e-06	1e-06	0.038837	0.0141235	0.0322041	0.0593995	0	1	1	0	0	0	0	0	0	Stock_specific_tom
Solyc09g014325	1e-06	0.379147	1e-06	0.545151	1.57155	1e-06	5.39098	1.80892	2.13965	0	0	0	0	1	0	1	1	1	Scion_specific_tom
Solyc09g014350	1.52394	1e-06	13.3697	0.0806689	1.88777	2.62875	0.38542	0.696189	3.63408	0	0	1	0	0	0	0	0	1	Stock_specific_tom
Solyc09g014530	38.5872	0.224839	542.263	0.213199	43.3863	12.7067	1.54649	9.904	25.0101	0	0	1	0	0	0	0	0	0	Stock_specific_tom
Solyc06g074280	1.34521e-23	1.77821e-16	8.27464e-12	1.54006e-21	3.13369e-17	3.52121e-24	0.00803652	1.19653e-34	2.87335e-38	0	1	1	0	1	0	1	0	0	/
Solyc10g051260	1e-06	0.334633	0.679835	1e-06	0.210151	1e-06	0.225522	0.049933	0.0100032	0	1	1	0	1	0	1	0	0	/
Solyc03g006550	0.0735995	1e-06	1e-06	0.0574124	0.165711	1e-06	0.113272	0.0208813	0.0147603	1	0	0	1	1	0	1	0	0	/
Solyc03g034390	50.1601	0.647133	1e-06	14.5335	21.9589	1.80702	11.9742	2.18508	1.03603	1	0	0	1	1	0	1	0	0	/
Solyc04g077720	0.155165	1e-06	1e-06	0.0725896	0.328915	1e-06	0.140786	0.0284967	0.0251432	1	0	0	1	1	0	1	0	0	/
Solyc10g006110	0.0771598	1e-06	1e-06	0.0439249	0.123914	1e-06	0.0436651	0.0094292	0.0166702	1	0	0	1	1	0	1	0	0	/
Solyc06g075517	1.72358e-05	0.00246402	1e-06	0.0709063	0.0911074	8.35868e-06	0.198015	8.05317e-06	9.43623e-07	0	1	0	1	1	0	1	0	0	/
Solyc09g018650	0.326143	0.52039	0.423626	0.601088	0.182943	1e-06	35.4513	65.3983	32.8035	0	0	0	0	0	0	1	1	1	Homograft
Solyc09g018695	0.340384	0.0422093	0.0439361	1e-06	1e-06	1e-06	0.019319	0.0385742	0.0209558	1	0	0	0	0	0	0	0	0	Stock_specific_tom
Solyc09g018950	0.2331	1.30531	0.280087	0.692559	0.0909173	0.114241	7.65076	4.44761	7.62438	0	1	0	0	0	0	1	1	1	Stock_specific_tom
Solyc09g031810	0.964437	0.060151	0.145514	1e-06	1e-06	0.0964181	0.175179	1e-06	0.442462	1	0	0	0	0	0	0	0	1	Stock_specific_tom
Solyc09g031820	5.25867	0.171105	0.128686	0.0856178	1e-06	0.334829	0.0986677	0.031734	0.397411	1	0	0	0	0	0	0	0	0	Stock_specific_tom
Solyc09g031840	5.9446	1e-06	0.256905	0.0715135	1e-06	0.150224	0.446187	0.045383	0.679656	1	0	0	0	0	0	0	0	1	Stock_specific_tom
Solyc02g071583	1.11564	1.52644e-06	1e-06	1.00842e-06	1e-06	0.385801	1.75419e-05	5.13595e-09	1.01868e-06	1	0	0	0	0	1	1	0	0	/
Solyc11g006120	2.46275	8.17288e-05	7.849e-05	0.00101604	0.609549	1.51206	3.63355	0.365671	0.328855	1	0	0	0	0	1	1	0	0	/
Solyc09g047870	0.388351	0.0527434	0.200143	0.155656	0.0442797	0.088217	3.61992	2.53612	3.80782	0	0	0	0	0	0	1	1	1	Homograft
Solyc09g055180	0.406873	0.110504	0.39398	0.128075	0.0785264	0.116687	3.27915	1.48697	3.28324	0	0	0	0	0	0	1	1	1	Homograft
Solyc09g055343	0.747082	1e-06	0.399949	0.334603	0.140918	0.101681	14.4817	10.4168	23.4156	0	0	0	0	0	0	1	1	1	Homograft
Solyc09g055765	1e-06	6.96554	1e-06	1.18232	1.15808	1.49794	1.42671	0.913308	0.224791	0	1	0	0	0	0	0	0	0	Stock_specific_tom
Solyc09g059125	0.129267	1e-06	1e-06	0.0698829	1e-06	0.092596	0.446578	0.667307	0.525755	0	0	0	0	0	0	1	1	1	Homograft
CA02g27280	0.413902	0.217322	0.0795815	0.0757806	0.0133702	0.823094	2.20582	0.137875	0.231889	1	0	0	0	0	1	1	0	0	/
Solyc09g059285	3.37101e-06	6.51603e-08	6.75507e-07	2.28444e-07	4.03365e-07	1.68749e-08	0.257467	0.100198	0.0733676	0	0	0	0	0	0	1	1	1	Homograft
Solyc09g059560	7.10507e-08	2.60324e-08	0.0215122	1.77078e-08	1.49897e-08	1.0702e-08	2.26685e-09	0.00280858	8.33587e-09	0	0	1	0	0	0	0	1	0	Stock_specific_tom
CA02g30220	0.0580107	1e-06	0.019577	1e-06	1e-06	0.0380162	0.166264	0.01132	0.0120491	1	0	0	0	0	1	1	0	0	/
CA03g10580	0.133658	1e-06	0.0387484	1e-06	1e-06	0.147941	0.159035	0.0241894	0.0232122	1	0	0	0	0	1	1	0	0	/
CA07g16000	1.04532	0.0315223	0.0903278	0.0805575	1e-06	0.31718	1.27596	0.0998878	0.190941	1	0	0	0	0	1	1	0	0	/
Solyc09g064810	0.4564	0.00661171	0.0513164	0.0180578	0.022438	0.0226938	0.0236808	0.00720963	0.0480273	1	0	0	0	0	0	0	0	0	Stock_specific_tom
CA08g04410	0.0939528	1e-06	0.00870055	1e-06	1e-06	0.0497768	0.0866426	0.00589365	0.0125274	1	0	0	0	0	1	1	0	0	/
CA08g05350	0.203904	1e-06	0.0421823	1e-06	1e-06	0.110881	0.110237	0.0224551	0.0307007	1	0	0	0	0	1	1	0	0	/
CA08g09180	0.652341	1e-06	0.108114	1e-06	1e-06	0.328257	0.256474	0.07507	0.140953	1	0	0	0	0	1	1	0	0	/
CA09g08460	3.81712	1e-06	0.85224	1e-06	1e-06	2.40676	5.85334	0.314263	0.58647	1	0	0	0	0	1	1	0	0	/
Solyc09g065270	1.36569	0.624265	0.81361	0.267118	0.152335	0.916914	21.1244	7.98225	23.7207	0	0	0	0	0	0	1	1	1	Homograft
CA10g06940	0.492294	1e-06	0.0943544	1e-06	1e-06	0.207304	0.209174	0.0506923	0.0772015	1	0	0	0	0	1	1	0	0	/
Solyc09g065420	1e-06	0.0571838	12.4066	1e-06	1.79797	1.88825	1e-06	1.51887	9.85924	0	0	1	0	0	0	0	0	1	Stock_specific_tom
Solyc09g065430	1e-06	1e-06	41.4171	1e-06	3.42774	3.19163	0.0527292	4.31894	36.6723	0	0	1	0	0	0	0	0	1	Stock_specific_tom
CA10g14950	0.106198	0.0500661	0.0127666	1e-06	1e-06	0.259107	0.291651	0.025893	0.0437025	1	0	0	0	0	1	1	0	0	/
CA12g20110	1.75416	0.125301	1e-06	1e-06	0.0777493	0.254378	0.765211	0.0518425	0.052767	1	0	0	0	0	1	1	0	0	/
Solyc01g067215	2.43649e-06	0.116129	1.68341e-05	1e-06	1e-06	0.0232316	0.0300882	2.97845e-08	4.33518e-08	0	1	0	0	0	1	1	0	0	/
Solyc05g016185	7.02577e-06	0.165542	3.21709e-05	3.46103e-06	2.59528e-06	0.00208417	0.0657659	2.34043e-06	2.14801e-06	0	1	0	0	0	1	1	0	0	/
Solyc09g072690	0.155907	1e-06	7.32157	0.153489	1.15737	0.87243	0.144754	0.83834	2.47309	0	0	1	0	0	0	0	0	1	Stock_specific_tom
Solyc01g009550	5.16761	0.804649	1e-06	1e-06	1e-06	1.36282	0.92501	0.287839	0.20415	1	1	0	0	0	1	1	0	0	/
Solyc02g080060	0.0668942	0.113797	1e-06	1e-06	1e-06	0.124622	0.032454	0.0173465	0.0120041	1	1	0	0	0	1	1	0	0	/
Solyc09g072813	2.19682	0.471248	5.39392e-06	2.33699	1.40623e-08	0.180674	7.29523	1.46406	1.17434	0	0	0	0	0	0	1	0	0	Homograft
Solyc12g042000	0.611741	0.346074	8.08253e-07	1.44005e-07	2.52826e-06	0.252555	0.132626	0.0459939	0.0569145	1	1	0	0	0	1	1	0	0	/
Solyc09g074855	0.000885814	0.000243315	0.000588213	0.00039259	0.00053428	0.000348074	71.0109	81.8778	57.0215	0	0	0	0	0	0	1	1	1	Homograft
Solyc09g075090	0.313471	0.0417944	1e-06	0.0889474	1e-06	1e-06	65.6671	54.173	56.5444	0	0	0	0	0	0	1	1	1	Homograft
Solyc07g014690	9.45234e-10	1e-06	0.0742404	7.70447e-10	7.23126e-10	0.037016	0.0193383	1e-06	1.19674e-12	0	0	1	0	0	1	1	0	0	/
Solyc09g075590	1e-06	1e-06	1e-06	0.417203	0.193125	3.58469	0.205954	0.128854	2.9886	0	0	0	0	0	1	0	0	1	Scion_specific_tom
Solyc01g088230	2.14842	0.0357317	0.368063	0.019843	0.033297	0.165178	0.0980928	0.0160318	0.0395347	1	0	1	0	0	1	1	0	0	/
Solyc09g075790	1e-06	0.0239268	1e-06	1e-06	0.0468595	0.0307069	0.437007	0.0859174	0.36487	0	0	0	0	0	0	1	1	1	Homograft
Solyc01g108040	0.407837	1e-06	1.10899	1e-06	1e-06	0.901661	1.67684	0.167294	0.115912	1	0	1	0	0	1	1	0	0	/
Solyc09g082280	1e-06	0.0240659	2.98061	0.146214	1.07645	0.726456	0.0986278	0.856311	0.471777	0	0	1	0	0	0	0	0	0	Stock_specific_tom
Solyc01g110960	22.401	0.384194	6.36479	0.854384	1.07483	2.26202	3.26375	0.651088	1.23242	1	0	1	0	0	1	1	0	0	/
Solyc09g082300	0.0524727	0.106377	7.90925	1e-06	0.581963	0.709447	0.0265806	0.443564	4.14616	0	0	1	0	0	0	0	0	1	Stock_specific_tom
Solyc02g088140	1.41038	0.0218289	0.454402	0.043789	1e-06	0.24663	0.156299	0.0345666	0.0571943	1	0	1	0	0	1	1	0	0	/
Solyc04g009157	3.57742	0.114276	1.1221	0.122811	0.0726917	0.321329	0.463999	0.0643187	0.115882	1	0	1	0	0	1	1	0	0	/
Solyc04g082755	4.79394e-07	2.36453e-08	1e-06	1.9011e-07	5.53928e-08	7.97899e-07	2.16649e-06	2.97844e-09	1.76019e-08	1	0	1	0	0	1	1	0	0	/
Solyc09g082670	1e-06	1e-06	0.34475	1e-06	0.0622586	0.0487	0.0350459	0.0053159	0.109296	0	0	1	0	0	0	0	0	1	Stock_specific_tom
Solyc06g036300	3.4114	5.11462e-07	0.703768	0.0967578	4.92826e-06	0.53867	0.294345	2.57861e-07	2.87911e-07	1	0	1	0	0	1	1	0	0	/
Solyc06g075020	0.0415425	1e-06	0.0408139	1e-06	1e-06	0.0213203	0.0130914	0.00295788	0.0078719	1	0	1	0	0	1	1	0	0	/
Solyc09g082760	0.267566	1e-06	8.47222	0.0768817	0.426679	0.605488	0.326411	1.80486	9.08223	0	0	1	0	0	0	0	1	1	Stock_specific_tom
Solyc09g083440	1e-06	1.35568	504.113	2.26128	1.07501	1.57597	0.246955	2.04623	5.02162	0	0	1	0	0	0	0	0	0	Stock_specific_tom
Solyc09g083445	11.1246	0.374927	116.775	1.12796	11.6793	0.124334	8.39563	4.92326	3.02926	0	0	1	0	0	0	0	0	0	Stock_specific_tom
Solyc10g049470	8.86702	0.334842	1.87927	0.31856	1e-06	1.74473	3.5642	0.627469	0.535569	1	0	1	0	0	1	1	0	0	/
Solyc11g021260	25.3534	0.864819	3.97036	1.10187	0.466218	3.92446	3.47585	0.330836	0.893157	1	0	1	0	0	1	1	0	0	/
Solyc09g014590	0.371772	1e-06	1.18804	0.035337	0.584244	0.181312	1e-06	0.0448887	1.12425	1	0	1	0	1	0	0	0	1	OppositePattern_heterograft
Solyc09g084480	0.25548	2.19956	199.5	9.54449	4.2473	0.675191	0.821112	3.09546	11.859	0	0	1	0	0	0	0	0	0	Stock_specific_tom
CA05g03750	0.084217	1e-06	0.182348	1e-06	1e-06	0.0690754	0.0827386	0.0124642	0.0180348	1	0	1	0	0	1	1	0	0	/
Solyc06g008950	0.176209	1e-06	2.53478e-08	0.0720525	1.51912e-07	0.0593963	0.0374064	1.76643e-10	1.24657e-11	1	0	0	1	0	1	1	0	0	/
Solyc09g018490	0.284871	1e-06	1.23183	0.010363	0.320174	0.0801188	0.0213695	0.0907278	0.0987749	1	0	1	0	1	0	0	0	0	OppositePattern_heterograft
Solyc07g041680	8.22933	1e-06	1e-06	1.0802	1e-06	2.00994	0.945698	0.065156	0.0868758	1	0	0	1	0	1	1	0	0	/
CA03g27080	0.0931269	1e-06	1e-06	0.0307362	1e-06	0.133662	0.0411794	0.0131288	0.0135073	1	0	0	1	0	1	1	0	0	/
Solyc01g081100	1e-06	1e-06	0.053657	0.0968728	1e-06	0.0339088	0.0491768	1.48223e-07	7.18574e-08	0	0	1	1	0	1	1	0	0	/
Solyc01g088410	6.63731e-08	1e-06	0.0194347	1.42718e-05	3.69972e-07	0.0229048	0.0107303	3.20402e-08	1.91286e-08	0	0	1	1	0	1	1	0	0	/
Solyc09g090553	0.000107266	6.5741e-06	4.60408e-06	6.84868e-05	3.4962e-05	6.7993e-06	3.81095e-06	0.0752732	5.67006e-05	0	0	0	0	0	0	0	1	0	Homograft
Solyc02g092513	1e-06	1e-06	0.474343	0.339927	1e-06	0.216068	0.110369	0.0197524	0.038411	0	0	1	1	0	1	1	0	0	/
Solyc04g051720	2.49032e-09	7.79845e-12	1.29914e-08	1e-06	1.36581e-10	1e-06	1e-06	1.44403e-10	6.14032e-10	0	0	1	1	0	1	1	0	0	/
Solyc09g091410	7.46393	0.441714	0.12836	0.110925	1e-06	0.818447	0.439274	0.227965	0.699509	1	0	0	0	0	0	0	0	0	Stock_specific_tom
Solyc06g076210	0.2386	1e-06	1e-06	1e-06	0.0627447	0.117138	0.0569194	0.0242545	0.0134041	1	0	0	0	1	1	1	0	0	/
Solyc09g091565	9.52855e-07	2.38443e-07	1.79285e-06	1.71094e-07	5.93212e-07	1.01375e-06	0.358028	0.220253	0.334919	0	0	0	0	0	0	1	1	1	Homograft
Solyc09g092075	1.4043e-05	6.19369e-05	1.73711	8.13632e-05	2.26303e-05	3.23397e-05	7.91498e-10	7.37473e-09	8.8104e-10	0	0	1	0	0	0	0	0	0	Stock_specific_tom
Solyc09g092440	1.77796	2.53292e-06	0.126289	0.0235896	0.0900593	0.04425	2.94043e-07	2.48236e-08	1.15308e-07	1	0	0	0	0	0	0	0	0	Stock_specific_tom
Solyc09g092700	8.93272e-30	4.24099e-07	2.09651e-06	0.0225014	0.178296	1.74603e-12	0.181762	0.144241	0.0173258	0	0	0	0	1	0	1	1	0	Scion_specific_tom
Solyc09g092750	6.77165	1.17882	4.66669	0.798744	38.9624	0.816863	5.65595	8.13453	5.15227	0	0	0	0	1	0	0	0	0	Scion_specific_tom
Solyc09g097810	1.46604e-06	0.247239	0.268936	0.276813	9.0543	2.02584	0.591321	2.26699	1.13561	0	0	0	0	1	1	0	1	1	Scion_specific_tom
Solyc02g043864	0.0127662	2.48662	0.0404114	0.0509045	6.5579	7.30556	1.05971	0.00177925	0.00680238	0	1	0	0	1	1	1	0	0	/
Solyc05g051430	5.72742e-05	0.269714	3.83732e-05	1.99576e-05	0.43326	0.306089	0.207003	0.000113256	1.6804e-05	0	1	0	0	1	1	1	0	0	/
Solyc09g097965	0.704306	0.228778	5.26774	3.92532e-09	0.693143	0.555385	0.0317524	0.192908	0.46489	0	0	1	0	0	0	0	0	0	Stock_specific_tom
Solyc09g098000	0.187093	1e-06	1e-06	0.015795	0.039021	1e-06	0.0339678	0.0213629	0.0240928	1	0	0	0	0	0	0	0	0	Stock_specific_tom
Solyc09g098010	1.73365e-08	1.67542e-09	6.80636e-11	0.0416629	2.81194e-08	1e-06	0.0585554	0.0434651	0.0144705	0	0	0	1	0	0	1	1	1	Scion_specific_tom
Solyc09g005085	1.05464e-16	2.61603e-10	8.66048e-06	1.32011e-18	3.77417e-06	7.91746e-06	6.05735e-07	1.1567e-13	2.51421e-08	0	0	1	0	1	1	1	0	0	/
Solyc09g098230	0.988219	0.187673	0.435366	0.257247	0.349707	0.416957	11.2367	6.51628	11.0921	1	0	0	0	0	0	1	1	1	Stock_specific_tom
Solyc02g086445	3.02031e-06	6.76413e-07	1.04348e-05	1.18011e-07	4.67872e-07	1e-06	2.24123e-07	2.55205e-06	8.60233e-08	1	0	1	0	0	0	0	1	0	Stock_specific_tom
CA02g17230	0.676815	1e-06	0.201384	1e-06	0.0499652	1e-06	0.0879911	0.182791	0.0304517	1	0	1	0	0	0	0	1	0	Scion_specific_pep
CA02g18070	0.0356838	0.178581	0.00865704	1.06194	0.00980908	0.135051	0.206828	0.600092	0.105256	0	0	0	1	0	0	0	1	0	Stock_specific_pep
CA09g16740	0.0194176	1e-06	0.0361613	0.186808	1e-06	1e-06	0.0219146	0.0677304	0.0286978	0	0	0	1	0	0	0	1	0	Stock_specific_pep
Solyc09g066300	0.00317853	5.10721e-08	0.000135741	4.83691e-08	1.23577e-05	2.43907e-07	7.80076e-08	0.0209	1.08003e-07	1	0	1	0	1	0	0	1	0	OppositePattern_heterograft
Solyc01g104725	0.94457	3.83457e-08	1.66362e-07	0.639519	1e-06	1e-06	2.23879e-08	0.331885	6.04938e-08	1	0	0	1	0	0	0	1	0	/
Solyc10g005390	1.98117	3.20382	1e-06	10.1404	1e-06	0.355945	28.9583	10.8862	0.654878	0	0	0	1	0	0	1	1	0	Scion_specific_tom
Solyc02g062120	0.126415	1.2559e-12	2.32015e-08	0.101941	1e-06	1e-06	0.028978	0.106171	0.0265701	1	0	0	1	0	0	0	1	0	/
Solyc01g073720	1.10272	57.5906	1.35578	10.5313	3.45092	4.04262	4.78222	8.16304	3.18995	0	1	0	1	0	0	0	1	0	/
Solyc10g005780	0.30826	0.137031	0.0943256	5.03941e-08	2.59352e-06	1.03648e-07	6.71458	6.08659	7.26436	0	0	0	0	0	0	1	1	1	Homograft
Solyc06g061050	1.23929e-06	0.0476726	2.80792e-07	0.0577139	3.17129e-07	1.44334e-07	6.99346e-07	0.00824276	1.44372e-07	0	1	0	1	0	0	0	1	0	/
Solyc10g006120	6.12765	0.0982677	1.00914	0.637369	0.723187	0.537921	1.11751	0.178297	0.346554	1	0	0	0	0	0	0	0	0	Stock_specific_tom
CA04g23380	0.0205449	0.0671538	1e-06	0.248949	1e-06	1e-06	0.02503	0.0604741	0.0320625	0	1	0	1	0	0	0	1	0	/
Solyc10g006200	1.94312	0.338908	0.446328	9.04899e-07	1.59068e-06	0.226598	0.213127	0.0257398	2.68034e-26	1	0	0	0	0	0	0	0	0	Stock_specific_tom
CA06g20950	0.0329635	0.539478	1e-06	1.15721	1e-06	0.0991419	0.073573	1.17668	1e-06	0	1	0	1	0	0	0	1	0	/
CA12g10890	0.028364	0.30804	1e-06	0.377157	1e-06	0.0239166	0.0368888	0.135415	0.0268611	0	1	0	1	0	0	0	1	0	/
Solyc01g098555	0.0563497	0.0144046	1e-06	0.0207278	1e-06	4.5225e-10	1.77383e-09	0.0109183	2.50699e-10	1	1	0	1	0	0	0	1	0	/
Solyc01g104355	0.20052	1.67601e-06	1.48146e-05	1.30089e-06	0.126393	2.52784e-06	8.33022e-07	0.0427864	5.10231e-07	1	0	0	0	1	0	0	1	0	/
Solyc10g006870	12.4619	0.229922	0.456035	0.327487	0.0474138	0.214383	1.67855	6.66766e-07	0.125776	1	0	0	0	0	0	1	0	0	Stock_specific_tom
CA02g28100	68.4213	1.01646	6.5434	1.18006	31.134	0.314893	8.24448	14.7291	5.27853	1	0	0	0	1	0	0	1	0	/
Solyc02g079350	1.90181	0.0211901	0.242813	0.373777	0.120354	0.078317	0.569067	0.0917957	0.198426	1	0	0	1	0	0	1	0	0	All_SamePattern
Solyc02g079537	2.27307e-06	4.20394e-07	0.372925	1e-06	0.0997386	1.3409e-06	2.2713e-07	0.0412436	9.44098e-08	0	0	1	0	1	0	0	1	0	/
Solyc05g041140	1e-06	1e-06	0.287028	0.0827091	0.400175	0.0484992	0.015196	0.130936	0.0282924	0	0	1	0	1	0	0	1	0	/
Solyc06g034040	0.14205	0.0719453	0.326143	1e-06	6.10784	0.0787148	0.0439255	0.944869	0.0331547	0	0	1	0	1	0	0	1	0	/
Solyc06g065335	4.78501e-07	2.48669e-07	3.50158e-05	9.23258e-14	1.50355e-06	9.23898e-09	5.35796e-08	2.38897e-06	1.51895e-07	0	0	1	0	1	0	0	1	0	/
Solyc08g067510	4.97652	1.89113	723.584	21.379	1083.83	122.23	10.6203	317.674	165.01	0	0	1	0	1	0	0	1	0	/
Solyc10g008010	3.01269	1.48908	1.52781	1.59592	1.19909	0.988347	35.8005	31.5353	31.5975	1	0	0	0	0	0	1	1	1	Stock_specific_tom
CA02g04540	0.0673222	1e-06	0.535675	1e-06	0.696956	1e-06	0.0911914	0.154998	0.0334705	0	0	1	0	1	0	0	1	0	/
Solyc10g008050	1.28509	1.14488	0.396819	1.06482	1.49403	0.212677	13.4608	27.0109	10.3089	0	0	0	0	0	0	1	1	1	Homograft
CA03g23890	0.325558	0.252672	10.4991	1.11644	13.9356	0.113452	0.235015	7.10025	1.56258	0	0	1	0	1	0	0	1	0	/
CA05g08170	0.0135738	1e-06	0.512652	0.11889	1.35232	1e-06	0.017469	0.429403	0.135202	0	0	1	0	1	0	0	1	0	/
CA06g12210	0.122113	2.40635	9.36114	0.137381	26.9242	1.24169	0.325267	14.1412	4.21179	0	0	1	0	1	0	0	1	0	/
Solyc10g008440	0.0566222	1e-06	1e-06	1e-06	0.191417	0.0289792	0.0348218	0.0221935	0.173403	0	0	0	0	1	0	0	0	1	Scion_specific_tom
Solyc10g008515	1.42862	0.229925	1e-06	0.111164	1e-06	0.196227	0.351021	0.0801122	0.354644	1	0	0	0	0	0	0	0	0	Stock_specific_tom
CA06g21110	4.12874	2.65748	38.5419	2.16378	81.1658	1.15899	5.83632	24.5966	8.42579	0	0	1	0	1	0	0	1	0	/
Solyc10g008730	8.03595	41.4173	6.34785	32.1048	8.2372	6.59885	151.358	324.218	87.1078	0	0	0	0	0	0	1	1	1	Homograft
CA11g00870	0.194907	0.138943	29.4296	1e-06	1.31892	1e-06	0.1133	0.802834	0.264554	0	0	1	0	1	0	0	1	0	/
CA12g07490	1e-06	1e-06	0.625247	0.144793	1.71166	0.0368886	0.109447	1.23014	0.01822	0	0	1	0	1	0	0	1	0	/
Solyc09g075400	0.150788	1e-06	0.452328	0.0128963	0.185632	0.0189817	0.066119	0.011344	0.0301072	1	0	1	0	1	0	1	0	0	OppositePattern_heterograft
Solyc09g082610	2.42159	1e-06	0.816191	1e-06	0.554041	1e-06	0.575043	0.0430036	0.109393	1	0	1	0	1	0	1	0	0	OppositePattern_heterograft
Solyc09g084465	4.32847e-06	6.76791e-05	42.937	1.28922	1.93029	2.00925e-05	9.23596e-05	0.0379957	0.000552496	0	0	1	1	1	0	0	1	0	OppositePattern_heterograft
Solyc08g066435	0.0503121	2.37645e-07	7.04339e-08	0.0287658	0.0381626	9.1406e-08	4.70885e-07	0.00574338	6.67354e-08	1	0	0	1	1	0	0	1	0	/
Solyc11g007100	9.2799e-05	0.832142	0.000495962	0.339148	0.710379	2.97897e-06	0.00467127	0.25079	0.0227978	0	1	0	1	1	0	0	1	0	/
Solyc04g072100	5.00829e-64	1e-06	5.29135e-13	7.71778e-14	2.7082e-22	1e-06	1.50507e-74	1e-06	6.07955e-39	0	1	0	0	0	1	0	1	0	/
CA05g03920	0.868423	6.95402	0.10439	3.04983	0.680821	36.9487	0.823833	7.43227	1.83117	0	1	0	0	0	1	0	1	0	/
Solyc10g017970	5.44989	3.52116	1e-06	1e-06	3.18676	1e-06	222.845	244.851	126.348	0	0	0	0	0	0	1	1	1	Homograft
CA11g03260	1e-06	1.00609	1e-06	0.171568	1e-06	2.26685	0.092855	0.836751	0.139135	0	1	0	0	0	1	0	1	0	/
Solyc06g031675	0.221878	0.0308546	1.16113e-06	5.58857e-07	7.96364e-07	0.0415202	6.87464e-08	0.0131422	4.38128e-08	1	1	0	0	0	1	0	1	0	/
Solyc10g019000	0.572993	1e-06	1e-06	0.0208936	1e-06	0.10171	0.081491	0.0745097	0.19628	1	0	0	0	0	0	0	0	1	Stock_specific_tom
Solyc05g006860	2.20197e-06	1.03458e-06	0.0674761	7.89768e-07	1.92523e-06	0.0953559	2.68756e-07	0.00863275	2.03603e-07	0	0	1	0	0	1	0	1	0	/
Solyc03g034140	0.0666582	0.021356	1e-06	0.219667	1e-06	0.079917	0.0125092	0.060362	0.0114348	1	0	0	1	0	1	0	1	0	/
Solyc10g044643	0.121521	0.0433305	3.49979e-08	5.54876e-09	9.79489e-08	2.62053e-08	0.044518	1.88368e-08	3.9453e-08	1	1	0	0	0	0	1	0	0	Stock_specific_tom
Solyc06g065660	0.197352	2.51236e-07	4.34071e-08	0.0682743	1.10636e-05	0.0210274	6.00029e-05	0.0249246	2.90047e-07	1	0	0	1	0	1	0	1	0	/
Solyc07g053110	0.0771858	1e-06	5.43031e-08	0.0978679	1e-06	0.173887	0.0140777	0.0562486	0.013939	1	0	0	1	0	1	0	1	0	/
Solyc10g045240	5.72763	0.207894	106.53	0.26921	14.2125	9.1167	1.99906	4.05388	10.3594	0	0	1	0	0	0	0	0	0	Stock_specific_tom
Solyc10g045610	1e-06	0.597542	1e-06	0.0944998	1e-06	0.131495	0.168124	0.136479	0.113373	0	1	0	0	0	0	0	0	0	Stock_specific_tom
Solyc01g110770	1e-06	0.128906	6.00742e-05	1e-06	0.876176	0.171253	2.84385e-06	0.288787	0.0608106	0	1	0	0	1	1	0	1	0	/
Solyc10g047090	2.54682	0.750198	1e-06	1.72442	0.959054	0.994156	38.9989	23.6845	55.1571	0	0	0	0	0	0	1	1	1	Homograft
Solyc06g060840	4.74649e-09	0.000295932	1e-06	1e-06	0.774941	0.148727	9.52842e-10	0.0239605	2.91963e-10	0	1	0	0	1	1	0	1	0	/
Solyc10g047350	0.0367224	9.28606e-06	2.09568e-06	1.21042e-06	1.15827e-06	7.71028e-07	1.03162e-06	0.0353086	3.39808e-07	1	1	0	0	0	0	0	1	0	Stock_specific_tom
Solyc10g047410	1e-06	0.0234627	0.0713123	0.100321	1e-06	0.186038	0.328253	0.851329	1.36503	0	0	0	0	0	0	1	1	1	Homograft
CA04g18940	0.137225	8.62301	1e-06	0.214313	1.70402	3.02938	0.10283	5.09087	1e-06	0	1	0	0	1	1	0	1	0	/
Solyc01g103070	3.30643	1.65027	35.5112	1.4055	40.9219	19.8813	0.141868	7.24624	2.18222	0	0	1	0	1	1	0	1	0	/
Solyc10g050050	0.698706	0.0936124	0.121559	0.0451013	1e-06	1e-06	0.141513	0.0259722	0.0639821	1	0	0	0	0	0	0	0	0	Stock_specific_tom
Solyc01g104810	1e-06	1e-06	0.184961	1e-06	0.590099	0.161959	0.0262583	0.540522	0.0291111	0	0	1	0	1	1	0	1	0	/
Solyc03g033290	1e-06	1e-06	3.48435	0.197081	14.1101	4.061	0.0908753	2.0741	1.06919	0	0	1	0	1	1	0	1	0	/
Solyc10g050990	1.20578	3.44058	1e-06	40.9164	1e-06	1e-06	3.80921	4.41096	0.32179	0	0	0	1	0	0	0	0	0	Scion_specific_tom
Solyc06g010160	1e-06	1e-06	0.188289	1e-06	0.0423616	0.0854388	1.67917e-08	0.0222408	0.0090241	0	0	1	0	1	1	0	1	0	/
Solyc06g069680	1.09537e-17	4.23122e-15	0.266967	9.54066e-22	0.00105192	6.79237e-05	1.13974e-07	0.00397774	2.55237e-06	0	0	1	0	1	1	0	1	0	/
Solyc11g068630	1e-06	1e-06	0.0386247	0.00942546	0.0210594	0.0834085	0.00424742	0.0235657	1e-06	0	0	1	0	1	1	0	1	0	/
Solyc10g052470	15.6994	1e-06	3.50519	4.26425	1e-06	0.720995	6.09798	0.44286	2.66149	1	0	0	0	0	0	1	0	0	Stock_specific_tom
Solyc10g052540	1e-06	1e-06	1e-06	0.412378	1.02569	0.37908	0.261267	0.0755587	0.144708	0	0	0	1	1	1	1	0	0	Scion_specific_tom
CA12g09110	0.278485	1e-06	0.866697	1e-06	0.135931	1e-06	1.10445	0.403502	0.087847	1	0	1	0	0	0	1	1	0	/
CA03g08920	0.162557	0.394758	0.0302398	18.0874	0.573283	0.142057	6.20031	1.32046	0.235985	0	0	0	1	0	0	1	1	0	Stock_specific_pep
Solyc10g054665	1e-06	0.472165	1e-06	0.150745	1e-06	0.271238	0.646197	1.89791	0.325344	0	0	0	0	0	0	1	1	0	Homograft
Solyc10g054720	0.906145	0.207897	1e-06	1.76793	10.5888	1.06195	0.820603	1.26745	0.690199	0	0	0	0	1	0	0	0	0	Scion_specific_tom
Solyc10g074438	0.000187157	0.236682	1.79636	0.00199623	0.581505	0.132638	0.9995	18.2616	4.05715	0	0	1	0	0	0	0	1	1	Stock_specific_tom
Solyc10g074630	1.40807	1.0741	0.615222	1.14314	0.725214	0.923601	22.2145	30.6466	28.0487	0	0	0	0	0	0	1	1	1	Homograft
Solyc10g075020	0.27139	0.38016	1e-06	0.280022	0.373851	0.404767	15.1387	14.2547	32.1461	0	0	0	0	0	0	1	1	1	Homograft
CA06g08180	0.0170367	0.0191063	1e-06	0.075467	0.0369485	0.0206031	0.157066	0.374397	0.0337285	0	0	0	1	0	0	1	1	0	Stock_specific_pep
Solyc10g076190	0.0466533	0.0740621	0.502336	1e-06	0.0390958	0.0346372	0.0114166	3.29901e-09	0.0324406	0	0	1	0	0	0	0	0	0	Stock_specific_tom
Solyc03g080030	1.80111	0.178724	1e-06	3.18479	1e-06	1e-06	1.76227	0.730912	0.13386	1	0	0	1	0	0	1	1	0	/
CA02g09720	0.135325	0.0290621	1e-06	0.388203	0.0249206	0.0376132	0.086894	0.119879	1e-06	1	0	0	1	0	0	1	1	0	/
Solyc10g076340	1e-06	0.041407	1e-06	0.0176241	0.0284993	0.299342	0.0092746	0.0884107	0.0648832	0	0	0	0	0	1	0	1	1	Scion_specific_tom
CA11g18760	16.6573	0.674365	0.42639	3.18591	0.856265	0.186314	9.39779	2.38798	0.73642	1	0	0	1	0	0	1	1	0	/
Solyc01g068630	5.80194e-11	0.397817	1e-06	0.474022	1e-06	1.2941e-07	2.9296	0.384105	0.0607512	0	1	0	1	0	0	1	1	0	/
Solyc10g076880	60.8748	1.91412	8.51556	11.0419	5.51085	2.99524	12.9087	0.870324	2.24166	1	0	0	0	0	0	0	0	0	Stock_specific_tom
Solyc01g100470	1e-06	0.163462	1e-06	0.344397	0.0405663	1e-06	0.141025	0.091754	0.0137009	0	1	0	1	0	0	1	1	0	/
Solyc10g078205	1e-06	5.97218	1e-06	1.34196	0.374095	1e-06	1.66336	0.598257	1.11085	0	1	0	0	0	0	0	0	0	Stock_specific_tom
Solyc01g107950	0.0277831	0.302048	1e-06	0.836953	1e-06	0.0741987	0.695987	0.184825	0.0855928	0	1	0	1	0	0	1	1	0	/
Solyc02g036220	0.515915	51.1587	1e-06	22.6904	1e-06	0.169122	4.64858	2.74659	0.447286	0	1	0	1	0	0	1	1	0	/
Solyc02g080930	0.162337	3.33204	1e-06	10.9304	1e-06	1e-06	11.931	1.02694	0.473545	0	1	0	1	0	0	1	1	0	/
Solyc10g078840	1.70883	0.168141	0.148769	0.206051	0.136018	0.0582051	0.450371	0.0610207	0.0717376	1	0	0	0	0	0	1	0	0	Stock_specific_tom
Solyc02g081710	0.403655	6.71064	1e-06	5.09006	1e-06	1e-06	1.04406	5.12334	0.0589877	0	1	0	1	0	0	1	1	0	/
Solyc03g019820	3.61228	85.4466	1.01848e-06	39.173	2.38453	3.99881	21.2284	132.856	2.21585	0	1	0	1	0	0	1	1	0	/
Solyc04g080500	0.03098	1.82242	0.0354284	5.34083	0.0788864	0.338993	4.09814	1.70031	0.583879	0	1	0	1	0	0	1	1	0	/
Solyc04g082690	0.0293096	6.76826	7.94436e-06	30.6571	5.39945e-05	7.8126e-05	6.99418	6.40932	2.56626e-05	0	1	0	1	0	0	1	1	0	/
Solyc10g080060	0.0448483	1e-06	0.319957	1e-06	0.0801992	0.119075	1e-06	0.0200734	1.51349	0	0	1	0	0	0	0	0	1	Stock_specific_tom
Solyc10g080190	2.99049	2.78491	2.94173	1.89812	7.42417	3.21954	200.817	467.11	688.57	0	0	0	0	1	0	1	1	1	Scion_specific_tom
Solyc08g061060	0.366761	6.46974	1e-06	27.6247	1.10334	1.05648	21.5097	4.88867	0.979379	0	1	0	1	0	0	1	1	0	/
Solyc10g039197	0.277907	4.38907	1e-06	12.1659	1e-06	0.992831	5.35452	3.91462	0.79476	0	1	0	1	0	0	1	1	0	/
Solyc10g083880	66.0471	5989.75	0.0906559	3006.24	12.8825	422.246	1795.89	5148.06	313.954	0	1	0	1	0	0	1	1	0	/
Solyc11g005975	1.4012e-06	0.0235567	2.93234e-06	0.0100124	1e-06	1e-06	0.0192205	0.000836047	2.00948e-06	0	1	0	1	0	0	1	1	0	/
Solyc10g081390	1e-06	10.725	1e-06	0.745438	1e-06	2.65478	3.17598	49.5934	36.6842	0	1	0	0	0	0	0	1	1	Stock_specific_tom
Solyc10g081760	1.00789e-06	0.00344487	2.52322e-07	8.53956e-07	8.62545e-07	7.8395e-08	1.16004e-08	1.62037e-08	5.97442e-08	0	1	0	0	0	0	0	0	0	Stock_specific_tom
Solyc10g082020	0.165574	0.044703	1e-06	0.115571	0.141432	1e-06	0.127085	0.395025	0.93675	0	0	0	0	0	0	0	1	1	Homograft
Solyc10g083567	4.10241	0.0989561	0.248554	0.305129	0.25384	0.554675	0.548093	0.144588	0.231543	1	0	0	0	0	0	0	0	0	Stock_specific_tom
Solyc10g083580	0.317161	9.23775	0.48295	38.1252	1.46814	2.53852	52.3155	7.98097	7.1823	0	0	0	1	0	0	1	0	0	Scion_specific_tom
CA09g00240	0.894469	3.95617	1.76932	23.665	0.916434	0.523904	4.43309	6.8525	0.615723	0	1	0	1	0	0	1	1	0	/
Solyc09g089510	1e-06	0.149478	2.07481	0.138205	0.00152979	1e-06	1e-06	7.37249e-05	0.130079	0	1	1	1	0	0	0	0	1	OppositePattern_heterograft
Solyc01g098525	0.903147	1e-06	1.36418e-05	1e-06	1.43575	3.67363e-06	0.628519	0.439313	1.48529e-07	1	0	0	0	1	0	1	1	0	/
Solyc06g051045	0.2462	1e-06	6.62828e-06	0.0189337	0.141422	0.000102158	0.228346	0.0645517	4.5974e-06	1	0	0	0	1	0	1	1	0	/
CA11g14520	0.374174	0.0340575	0.0203028	1e-06	0.192093	1e-06	0.561733	2.21756	0.0127891	1	0	0	0	1	0	1	1	0	/
Solyc10g084290	1.44277	0.0522888	8.30745	0.0195803	1.40985	1.32989	0.16383	0.356234	0.678484	0	0	1	0	0	0	0	0	0	Stock_specific_tom
CA12g19520	2.39633	1e-06	0.0578265	1e-06	0.371257	1e-06	0.778236	0.557259	0.0876625	1	0	0	0	1	0	1	1	0	/
Solyc06g076253	0.00170292	1.53727e-07	0.622103	3.21583e-07	0.107868	8.40781e-07	0.194051	0.0918244	0.0410525	0	0	1	0	1	0	1	1	0	/
Solyc10g084420	0.634843	0.0310728	2.44204	1e-06	0.617597	0.351875	0.114899	0.198312	0.302495	0	0	1	0	0	0	0	0	0	Stock_specific_tom
CA04g00760	0.332044	0.114103	0.042629	0.0432848	0.076099	0.192908	1.81763	0.577732	0.0606278	1	0	0	0	0	1	1	1	0	/
Solyc09g091130	1.1451	0.373736	18.2717	1e-06	7.11952	0.595788	1e-06	0.0502862	0.100034	1	0	1	0	1	0	0	0	0	OppositePattern_heterograft
CA11g19750	6.13709	1e-06	0.812001	1e-06	1e-06	5.23412	10.6957	3.13564	1.48564	1	0	0	0	0	1	1	1	0	/
Solyc10g085380	24.5329	1.53032	0.57873	2.56681	1.78905	1.3214	3.39441	0.907953	0.595681	1	0	0	0	0	0	0	0	0	Stock_specific_tom
Solyc10g085550	1.60389	1e-06	0.322885	0.149615	0.532647	0.303198	8.00187	2.26405	7.20522	1	0	0	0	0	0	1	1	1	Stock_specific_tom
CA12g19300	0.231004	0.736562	1e-06	0.100214	1e-06	2.35547	0.608295	0.569357	0.15101	0	1	0	0	0	1	1	1	0	/
Solyc00g025400	0.390756	1e-06	0.0986121	0.0177354	0.0251301	0.0347641	0.0205027	1e-06	0.071319	1	0	1	0	0	0	0	0	1	/
Solyc00g230060	1.32443	1e-06	0.192905	0.0358996	1e-06	0.0547895	0.021709	0.0278267	0.162896	1	0	1	0	0	0	0	0	1	/
Solyc10g086030	1.41079	0.0413614	7.9867	0.108848	1.28621	1.16817	0.698134	0.472719	0.751275	0	0	1	0	0	0	0	0	0	Stock_specific_tom
Solyc10g086090	1e-06	4.74222	1e-06	0.312928	1e-06	0.103647	0.201995	1.99622	0.355117	0	1	0	0	0	0	0	1	0	Stock_specific_tom
Solyc01g095450	0.0888151	1e-06	0.116213	1e-06	1e-06	0.0262237	0.021835	0.0103562	0.0648711	1	0	1	0	0	0	0	0	1	/
Solyc04g072740	0.113219	0.036974	0.214462	1e-06	1e-06	0.0183832	0.0309498	1e-06	0.104392	1	0	1	0	0	0	0	0	1	/
Solyc05g007085	0.114782	1e-06	0.040731	1e-06	1e-06	0.0215195	0.015193	0.0165392	0.0348663	1	0	1	0	0	0	0	0	1	/
Solyc05g032700	0.166382	1e-06	0.594162	1e-06	0.115761	0.072383	0.0603317	0.0173154	0.28232	1	0	1	0	0	0	0	0	1	/
Solyc10g086680	0.419423	0.0382944	6.19751	1e-06	0.772143	0.46159	0.119097	0.039355	1.35283	0	0	1	0	0	0	0	0	1	Stock_specific_tom
Solyc06g075567	0.21481	1e-06	0.579726	0.0702932	1e-06	1e-06	0.0686535	0.00918507	0.123291	1	0	1	0	0	0	0	0	1	/
Solyc11g005020	0.261151	0.102135	0.222824	0.160219	0.0401868	0.11061	3.96485	1.5933	3.49925	0	0	0	0	0	0	1	1	1	Homograft
Solyc08g016015	0.000170551	8.82996e-07	3.34247e-05	3.23412e-06	2.83866e-06	1.67067e-06	3.44018e-06	5.86285e-06	1.67087e-05	1	0	1	0	0	0	0	0	1	/
Solyc11g005200	1.80554	0.800625	0.938516	0.976041	0.394651	0.505278	16.9584	11.3839	13.9334	0	0	0	0	0	0	1	1	1	Homograft
Solyc08g068120	1.25934	0.0842364	6.69382	0.110235	0.376671	0.276987	0.252982	0.0731718	0.7243	1	0	1	0	0	0	0	0	1	/
Solyc08g077940	0.132155	1e-06	0.0357278	0.0186552	1e-06	0.00849999	0.0177565	0.0036293	0.0512413	1	0	1	0	0	0	0	0	1	/
Solyc08g079800	1.76627	0.0843963	0.480996	0.0637405	0.122578	0.159918	0.0291095	0.0562614	0.289471	1	0	1	0	0	0	0	0	1	/
Solyc09g015850	9.02437	0.268892	1.2219	0.309508	0.416382	0.541715	0.273043	0.206157	1.07508	1	0	1	0	0	0	0	0	1	/
Solyc11g017100	0.256414	0.0345246	0.781009	1e-06	1e-06	0.0781129	0.047523	0.0891302	0.184141	1	0	1	0	0	0	0	0	1	/
Solyc11g042890	0.303837	0.0300265	0.0871256	0.0520666	1e-06	1e-06	1e-06	0.0400405	0.272755	1	0	1	0	0	0	0	0	1	/
CA05g02290	0.0300668	0.0138063	0.114142	1e-06	1e-06	1e-06	0.0130271	0.0114668	0.028829	1	0	1	0	0	0	0	0	1	/
CA05g19820	0.151724	0.013729	0.367566	1e-06	0.0292333	0.0206365	0.0422971	0.0306849	0.0856008	1	0	1	0	0	0	0	0	1	/
CA09g14980	0.693526	1e-06	0.919084	1e-06	0.187123	1e-06	0.129453	0.058175	0.318094	1	0	1	0	0	0	0	0	1	/
Solyc02g078015	0.155239	5.86994e-07	1.84521e-05	0.00804357	1.10484e-06	4.3273e-07	8.41764e-06	5.82203e-06	0.141874	1	0	0	1	0	0	0	0	1	/
Solyc01g087330	7.04545e-07	7.97372e-06	3.78575e-07	0.0749569	1.66264e-06	1.0406e-06	1.16809e-06	5.31495e-07	0.0576197	0	1	0	1	0	0	0	0	1	/
Solyc03g112995	0.123616	0.797032	0.111334	2.70784	0.0555237	1e-06	0.0602357	0.0297608	0.241508	0	1	0	1	0	0	0	0	1	/
Solyc11g017320	0.363362	1e-06	0.484215	0.188096	1e-06	1e-06	0.080986	0.0208537	0.137438	1	0	1	1	0	0	0	0	1	/
Solyc03g120250	5.85912e-08	6.11683e-10	2.31419e-10	1.94961e-09	1e-06	4.60418e-09	9.13283e-10	1.03116e-10	0.0127151	1	0	0	0	1	0	0	0	1	/
Solyc11g006310	0.0327274	1e-06	0.298214	1e-06	0.0217072	0.0198264	0.00544475	1e-06	0.00517715	0	0	1	0	0	0	0	0	0	Stock_specific_tom
Solyc11g006510	0.754446	0.2844	0.189717	0.149823	0.280834	0.0896533	10.8978	7.71828	6.35082	1	0	0	0	0	0	1	1	1	Stock_specific_tom
Solyc04g012020	0.112817	1e-06	0.0477924	1e-06	0.199927	0.0316306	0.0132556	1e-06	0.0759061	1	0	0	0	1	0	0	0	1	/
Solyc11g006570	1.22317	1.37679	1e-06	1.02663	1e-06	0.15757	2.53424	7.16492	0.717449	0	0	0	0	0	0	1	1	0	Homograft
Solyc06g071285	3.29643	1e-06	1e-06	0.364635	1.54001	1e-06	0.516369	0.461642	1.30073	1	0	0	0	1	0	0	0	1	/
Solyc06g083140	0.0972212	0.0412266	1e-06	0.0450355	0.272915	1e-06	0.0474432	1e-06	0.187718	1	0	0	0	1	0	0	0	1	/
Solyc11g006750	4.74115	6.25448	1e-06	3.53782	1e-06	0.59068	79.5133	91.3076	23.4273	0	0	0	0	0	0	1	1	1	Homograft
CA10g09040	0.128944	1e-06	0.0107476	1e-06	0.0341872	1e-06	0.00625895	0.0103913	0.0455936	1	0	0	0	1	0	0	0	1	/
Solyc12g094615	1e-06	0.113639	1.06241e-05	1e-06	0.427456	0.0663777	0.0390918	0.0289184	0.119702	0	1	0	0	1	0	0	0	1	/
Solyc01g006390	0.109429	0.0569553	197.674	0.141489	9.39086	1.73528	1e-06	1.65462	15.0589	0	0	1	0	1	0	0	0	1	/
Solyc11g007350	6.72253e-05	4.00472e-07	0.649796	9.86204e-08	4.66387e-05	5.66132e-06	2.29303e-07	6.29551e-07	9.32937e-07	0	0	1	0	0	0	0	0	0	Stock_specific_tom
Solyc01g006400	14.5375	4.54891	1311.41	7.06403	321.977	70.7297	10.3124	82.2545	357.549	0	0	1	0	1	0	0	0	1	/
Solyc01g094910	0.038447	0.0173865	1.99728	0.0279757	0.954526	0.273177	0.144479	0.118189	0.448561	0	0	1	0	1	0	0	0	1	/
Solyc01g105890	0.553411	1e-06	4.18121	0.0388484	0.834804	0.256748	0.33344	0.191423	1.08604	0	0	1	0	1	0	0	0	1	/
Solyc02g071070	1e-06	0.105527	5.46762	0.00710289	1.01025	0.23952	1e-06	0.0990652	1.97564	0	0	1	0	1	0	0	0	1	/
Solyc11g008030	1.12361e-09	6.42771e-09	6.71932e-09	5.00152e-09	3.07765e-09	2.66642e-09	3.52023e-08	1.67751e-08	0.00537042	0	0	0	0	0	0	0	0	1	Homograft
Solyc02g076920	1e-06	1e-06	2.0728	1e-06	0.22043	0.103883	0.0142793	0.0637907	0.478963	0	0	1	0	1	0	0	0	1	/
Solyc11g008520	0.186741	1e-06	1e-06	1e-06	0.0248406	0.037558	0.0216028	0.0033394	0.0131192	1	0	0	0	0	0	0	0	0	Stock_specific_tom
Solyc02g084980	0.424371	0.0431781	4.68603	0.0488621	1.58088	0.556703	0.0808433	0.128029	1.431	0	0	1	0	1	0	0	0	1	/
Solyc11g008790	0.230706	0.0941025	1e-06	0.099062	0.176477	1e-06	1.7659	1.05077	1.33145	0	0	0	0	0	0	1	1	1	Homograft
Solyc02g086530	0.021691	0.00664521	1.33453	0.00695651	0.721379	0.0321601	0.0113804	0.0552395	0.336279	0	0	1	0	1	0	0	0	1	/
Solyc11g010230	19.2679	30.5447	34.2404	19.6836	29.3616	38.0377	380.311	817.087	728.164	0	0	0	0	0	0	1	1	1	Homograft
Solyc02g093650	1e-06	1e-06	0.185183	1e-06	0.0817824	0.0378161	0.0064824	0.0385233	0.122278	0	0	1	0	1	0	0	0	1	/
Solyc03g019750	0.400768	0.51748	19.2791	0.20056	7.10699	0.827144	0.156481	1.08184	2.06954	0	0	1	0	1	0	0	0	1	/
Solyc11g010910	1.12758	0.371972	1e-06	0.278	0.202208	0.348052	9.52638	7.48778	11.0333	1	0	0	0	0	0	1	1	1	Stock_specific_tom
Solyc03g025760	0.0610771	0.140243	3.50378	0.0853012	1.57492	0.552112	0.0413927	0.372839	0.812817	0	0	1	0	1	0	0	0	1	/
Solyc03g121170	0.102619	1e-06	9.0246	1e-06	2.30886	0.903995	4.02715e-10	0.537503	2.31147	0	0	1	0	1	0	0	0	1	/
Solyc04g005370	0.0669731	1e-06	0.393576	0.0203301	0.773482	1e-06	0.0187408	0.0603863	0.195415	0	0	1	0	1	0	0	0	1	/
Solyc11g011660	0.368139	1e-06	0.326183	1e-06	4.23882	1.28399	0.488353	0.234279	0.101294	0	0	0	0	1	1	0	0	0	Scion_specific_tom
Solyc11g012170	1e-06	8.9548e-08	8.48988e-05	2.85554e-07	0.404452	1.54618e-06	0.336062	0.228195	1.10374	0	0	0	0	1	0	1	1	1	Scion_specific_tom
Solyc11g012300	1.91322	7.13342e-09	1.41738e-07	1.42454e-08	7.02547e-07	1.85217e-08	1.0685	0.143498	0.132646	1	0	0	0	0	0	1	1	1	Stock_specific_tom
Solyc04g008670	2.83736e-09	1e-06	0.517618	2.03487e-08	1.85679	0.0336808	0.0147019	0.0463228	0.168945	0	0	1	0	1	0	0	0	1	/
Solyc11g012455	1e-06	0.0721163	1e-06	0.205986	0.158781	0.125137	6.84652	6.64059	5.99587	0	0	0	0	0	0	1	1	1	Homograft
Solyc04g009980	1e-06	0.0469046	0.603914	0.0210162	0.274257	0.0365659	1e-06	0.0257899	0.19558	0	0	1	0	1	0	0	0	1	/
Solyc11g012625	1.59876e-06	1.80565e-07	2.64693e-07	1.55187e-07	4.73364e-06	3.64976e-07	1.8144e-07	0.0232674	1.18847e-07	0	0	0	0	0	0	0	1	0	Homograft
Solyc04g014350	1e-06	7.43073	1129.12	4.9339	309.044	121.566	3.82543	89.0375	322.461	0	0	1	0	1	0	0	0	1	/
Solyc11g012750	2.57144e-08	1.16032e-06	1.85359e-06	6.58876e-08	0.349456	2.54231e-08	3.65006e-07	1.52283e-07	3.4025e-08	0	0	0	0	1	0	0	0	0	Scion_specific_tom
Solyc04g071060	1e-06	1e-06	1.82269	0.0491013	0.633823	0.469571	0.0320343	0.331264	1.07229	0	0	1	0	1	0	0	0	1	/
Solyc11g013463	9.23976e-07	9.43395e-06	1e-06	7.3493e-06	4.22305e-06	1.40354	4.96405e-07	0.000183544	5.8307e-07	0	0	0	0	0	1	0	1	0	Scion_specific_tom
Solyc11g013730	0.569188	0.122196	1e-06	1e-06	0.103343	0.152499	1.82898	3.30323	3.18559	1	0	0	0	0	0	1	1	1	Stock_specific_tom
Solyc04g078370	1e-06	1e-06	0.2342	0.0125168	0.197574	0.0187921	1e-06	0.0212731	0.0669312	0	0	1	0	1	0	0	0	1	/
Solyc11g017210	1.98943e-06	5.61043e-06	1.68236e-06	8.32961e-07	5.32005e-25	1.86257e-07	0.0288033	8.93018e-09	8.13314e-11	0	0	0	0	0	0	1	0	0	Homograft
Solyc05g048820	1e-06	1e-06	0.635886	0.0314826	1.01265	0.106888	0.0537946	0.115369	0.272917	0	0	1	0	1	0	0	0	1	/
Solyc05g050090	0.601366	0.0704414	9.07355	0.0213159	2.5006	1.22253	0.292607	0.634616	1.95291	0	0	1	0	1	0	0	0	1	/
Solyc11g020760	0.640435	1e-06	0.0653361	1e-06	1e-06	0.0313268	0.191991	0.0406927	0.050491	1	0	0	0	0	0	1	0	0	Stock_specific_tom
Solyc06g006020	0.100962	1e-06	1.23622	0.00996924	0.389029	0.184753	0.0694437	0.052437	0.282728	0	0	1	0	1	0	0	0	1	/
Solyc06g062370	0.451528	0.0183435	102.579	0.119183	6.50245	0.966064	0.0386232	0.415614	15.5087	0	0	1	0	1	0	0	0	1	/
Solyc11g021130	0.647946	1e-06	0.1773	1e-06	0.377493	1e-06	4.56496	2.38851	5.11332	0	0	0	0	0	0	1	1	1	Homograft
Solyc06g066240	0.0292619	1e-06	1.39047	1e-06	0.188374	0.0709061	0.0462236	0.019768	0.136696	0	0	1	0	1	0	0	0	1	/
Solyc06g074710	1e-06	0.012248	0.484025	1e-06	0.336034	0.0440777	1e-06	0.0642685	0.187553	0	0	1	0	1	0	0	0	1	/
Solyc07g008570	0.0349733	0.0188496	4.46728	0.0144379	0.935565	0.0514262	0.0599508	0.123891	1.90873	0	0	1	0	1	0	0	0	1	/
Solyc07g056570	2.80308	0.275785	60.2297	1.00083	22.6682	3.86843	2.91068	1.76372	10.7291	0	0	1	0	1	0	0	0	1	/
Solyc07g061800	0.106685	1e-06	3.77081	0.132675	1.03842	0.357118	0.179204	0.116836	1.11792	0	0	1	0	1	0	0	0	1	/
Solyc11g032225	1e-06	0.398084	1e-06	0.130657	1e-06	2.74084	0.414999	0.197379	1.36787	0	0	0	0	0	1	0	0	1	Scion_specific_tom
Solyc08g068130	0.278282	0.155552	34.9595	0.450677	1.37742	0.513302	0.278668	0.10457	6.71195	0	0	1	0	1	0	0	0	1	/
Solyc09g064820	0.112045	1e-06	5.95693	0.0213529	5.63538	0.762003	0.0423224	0.812837	4.33651	0	0	1	0	1	0	0	0	1	/
Solyc11g042560	1e-06	2.92215	1e-06	0.320687	0.37048	0.220452	0.191793	0.354678	0.361917	0	1	0	0	0	0	0	0	0	Stock_specific_tom
Solyc09g065410	1e-06	1e-06	3.5196	1e-06	0.66787	0.189274	0.0138545	0.315027	2.17611	0	0	1	0	1	0	0	0	1	/
Solyc09g084450	1.57565	0.209059	728.416	0.567151	11.2459	2.08329	0.845098	0.693031	5.5803	0	0	1	0	1	0	0	0	1	/
Solyc09g091510	0.699896	0.140291	9.7493	0.0226392	37.1701	3.88198	0.42597	2.16306	6.53913	0	0	1	0	1	0	0	0	1	/
Solyc10g008710	0.0636008	1e-06	0.112808	1e-06	0.505679	1e-06	0.0348963	0.0294065	0.272775	0	0	1	0	1	0	0	0	1	/
Solyc11g044600	3.91477	1e-06	0.361314	0.404799	1e-06	0.33246	0.103064	0.169712	0.198179	1	0	0	0	0	0	0	0	0	Stock_specific_tom
Solyc11g044680	0.499175	1e-06	0.0743966	1e-06	1e-06	0.0676565	0.0967802	0.0329844	0.0916965	1	0	0	0	0	0	0	0	0	Stock_specific_tom
Solyc10g047060	0.0464666	1e-06	0.899707	1e-06	0.533542	0.110565	1e-06	0.0482465	0.20688	0	0	1	0	1	0	0	0	1	/
Solyc11g056400	6.09697	0.258572	0.390531	0.241908	0.201036	0.279273	0.666489	0.291287	1.31414	1	0	0	0	0	0	1	0	1	Stock_specific_tom
Solyc10g049940	1e-06	1e-06	3.57821	0.176965	3.46315	0.590557	0.273057	0.582099	1.09281	0	0	1	0	1	0	0	0	1	/
Solyc11g062050	8.63387	1e-06	1.13242	0.530002	1e-06	0.324576	1e-06	0.0549287	0.781879	1	0	0	0	0	0	0	0	0	Stock_specific_tom
Solyc10g076210	0.0763347	0.0740995	3.90771	1e-06	1.08408	0.324603	1e-06	0.298676	1.41458	0	0	1	0	1	0	0	0	1	/
Solyc11g063660	1.29879	0.310623	1e-06	1e-06	1e-06	0.268663	0.210791	0.0793792	0.492447	1	0	0	0	0	0	0	0	1	Stock_specific_tom
Solyc10g076220	1e-06	0.197386	22.4979	0.0311975	4.84437	0.78939	0.00426282	0.690348	8.23252	0	0	1	0	1	0	0	0	1	/
Solyc11g005310	0.331189	0.0389423	14.9506	1e-06	7.81591	0.94954	0.175888	0.695475	2.84607	0	0	1	0	1	0	0	0	1	/
Solyc11g022590	5.96121	2.91432	921.591	8.18371	115.23	5.53685	4.34234	9.35052	32.7474	0	0	1	0	1	0	0	0	1	/
Solyc11g065520	1e-06	1e-06	0.193165	0.0189172	0.124142	1e-06	0.011386	0.017618	0.038615	0	0	1	0	1	0	0	0	1	/
Solyc12g096780	1e-06	0.0487903	13.4605	0.0356931	5.66831	1.1328	0.0778626	0.975717	10.9078	0	0	1	0	1	0	0	0	1	/
CA01g03290	0.0408165	0.0219739	2.71392	0.108522	0.838281	0.035944	0.185102	0.195966	2.02257	0	0	1	0	1	0	0	0	1	/
CA01g18020	0.183828	1e-06	1.11801	1e-06	0.378743	0.061482	0.0286985	0.254833	0.543779	0	0	1	0	1	0	0	0	1	/
CA10g19730	1e-06	0.207822	5.64089	1e-06	2.3571	1.01722	0.0248876	0.744182	2.14948	0	0	1	0	1	0	0	0	1	/
Solyc09g098235	1.63283e-05	1.0527e-17	3.36183e-10	2.6878e-20	5.9443e-09	2.37761e-12	1.09496e-22	2.08989e-13	1e-06	1	0	1	0	1	0	0	0	1	OppositePattern_heterograft
Solyc11g065780	0.980057	4.70281e-08	7.82271e-06	2.35128e-06	3.45171e-06	1.25857e-06	0.0905268	9.39551e-13	1.22125e-10	1	0	0	0	0	0	1	0	0	Stock_specific_tom
Solyc10g005350	1e-06	1e-06	0.13782	0.0548611	0.0332335	1e-06	0.010495	0.00809782	0.0954389	0	0	1	1	1	0	0	0	1	OppositePattern_heterograft
Solyc10g005400	0.859969	1e-06	0.43613	0.0628696	0.13475	1e-06	0.029403	1e-06	0.058119	1	0	1	0	1	0	0	0	0	OppositePattern_heterograft
Solyc11g065930	19.2748	1.97843	93.6458	2.26606	16.1461	8.86318	6.62168	3.716	19.3197	0	0	1	0	0	0	0	0	0	Stock_specific_tom
Solyc10g007560	3.52659	0.292708	4.44928	0.41998	6.47652	0.472387	1e-06	0.245416	0.191352	1	0	1	0	1	0	0	0	0	OppositePattern_heterograft
Solyc10g007570	1.90265	1e-06	1.70304	1e-06	0.58998	1e-06	0.265352	0.107541	0.182845	1	0	1	0	1	0	0	0	0	OppositePattern_heterograft
Solyc10g007890	0.728054	0.160079	4.83417	0.0895602	0.822805	0.279161	0.111868	0.0829583	0.147618	1	0	1	0	1	0	0	0	0	OppositePattern_heterograft
Solyc10g008170	0.341873	0.0822471	1.51457	1e-06	0.752028	0.141299	0.0230598	0.0271831	0.0307259	1	0	1	0	1	0	0	0	0	OppositePattern_heterograft
Solyc10g009230	2.52434e-06	0.00793798	5.67008e-07	0.131573	5.10215e-06	0.703717	0.0158019	9.37644e-07	5.19945e-07	0	1	0	1	0	1	1	0	0	OppositePattern_heterograft
Solyc11g067000	0.390728	1.59874	0.475498	4.29772	0.23099	0.925464	15.6032	1.23422	1.78482	0	0	0	1	0	0	1	0	0	Scion_specific_tom
Solyc11g067100	19.12	1.05127	6.21855	1.65295	3.50863	2.30619	141.542	152.643	126.351	1	0	0	0	0	0	1	1	1	Stock_specific_tom
Solyc11g067170	0.494724	1.27335e-07	6.61005e-07	2.58532e-07	0.0458298	0.0189958	0.145916	0.0355017	0.00549186	1	0	0	0	0	0	1	0	0	Stock_specific_tom
Solyc11g067190	0.205064	0.110152	3.3838	0.152061	0.260503	0.350408	0.570862	0.256541	2.77942	0	0	1	0	0	0	1	0	1	Stock_specific_tom
Solyc10g011930	21.5462	1.6453	63.5282	1.35979	11.4833	4.94484	3.16403	0.176056	2.5398	1	0	1	0	1	0	0	0	0	OppositePattern_heterograft
Solyc11g067330	1e-06	3.32342	0.717945	0.266418	0.045187	0.771748	0.246214	0.285508	0.62005	0	1	0	0	0	0	0	0	0	Stock_specific_tom
Solyc10g051330	0.0435288	1e-06	0.0417991	1e-06	0.0231566	1e-06	0.00691995	1.81721e-14	0.0064466	1	0	1	0	1	0	0	0	0	OppositePattern_heterograft
Solyc10g076370	1.65962	0.0431716	1.02913	0.0408603	0.198485	1e-06	0.0321132	0.0114542	1e-06	1	0	1	0	1	0	0	0	0	OppositePattern_heterograft
Solyc10g076610	1.1696	0.0498467	5.51861	0.0167637	1.49614	0.196728	0.070947	0.09908	0.0799519	1	0	1	0	1	0	0	0	0	OppositePattern_heterograft
Solyc10g079980	3.15458	0.110692	2.37944	0.135794	1.01402	0.274766	0.212059	0.0441098	0.145441	1	0	1	0	1	0	0	0	0	OppositePattern_heterograft
Solyc06g005820	1e-06	0.390314	0.336421	2.36228e-05	1.21454	1e-06	0.162447	0.142972	0.493	0	1	1	0	1	0	0	0	1	/
Solyc09g042670	1e-06	0.116098	0.492838	1e-06	0.126748	1e-06	0.0266473	0.0194294	0.0777356	0	1	1	0	1	0	0	0	1	/
Solyc12g056380	1e-06	0.149155	0.301312	1e-06	0.266656	0.0410281	1e-06	0.026592	0.107298	0	1	1	0	1	0	0	0	1	/
Solyc11g069750	0.352286	5.58257	0.0213128	0.23432	0.05683	0.198082	0.081492	0.861472	0.309449	0	1	0	0	0	0	0	1	0	Stock_specific_tom
Solyc11g069760	1e-06	1.43068	1e-06	1e-06	0.135704	0.202264	0.0321873	0.674833	1.03149	0	1	0	0	0	0	0	1	1	Stock_specific_tom
Solyc10g009505	0.260208	1e-06	8.23795e-06	0.0942896	0.377251	2.16962e-05	4.3744e-06	3.39251e-06	0.0425427	1	0	0	1	1	0	0	0	1	/
Solyc01g108240	0.428172	0.0305334	1e-06	0.0393213	0.0455012	0.448958	0.06043	0.025086	0.116971	1	0	0	0	0	1	0	0	1	/
Solyc11g069960	0.254579	0.0705848	1.91496	0.0183291	0.369553	0.266817	0.0806811	0.177516	0.229516	0	0	1	0	0	0	0	0	0	Stock_specific_tom
Solyc08g028910	1.2989	1e-06	1e-06	0.0569918	1e-06	0.182411	0.0529465	0.0277408	0.231045	1	0	0	0	0	1	0	0	1	/
CA03g29980	0.120413	0.0247761	0.0548047	1e-06	0.0213707	3.47121	0.0114011	0.0361127	2.03595	1	0	0	0	0	1	0	0	1	/
Solyc11g071420	0.287225	0.0264369	2.36711	0.0528825	0.505301	0.609928	0.0644059	0.172097	0.462337	0	0	1	0	0	0	0	0	0	Stock_specific_tom
CA04g07070	0.189156	0.0258964	1e-06	1e-06	1e-06	1.90809	0.022269	0.0316343	0.202738	1	0	0	0	0	1	0	0	1	/
Solyc11g072000	7.87013e-07	1.28656e-08	1.94109e-07	2.38182e-07	1.36098e-07	0.116999	0.487646	0.287255	0.520711	0	0	0	0	0	1	1	1	1	Scion_specific_tom
Solyc11g072645	0.233156	0.0679174	0.121493	0.0549533	0.14979	0.0336723	15.2021	14.9963	14.0825	0	0	0	0	0	0	1	1	1	Homograft
Solyc00g157080	1e-06	0.59603	1e-06	0.164159	1e-06	1.02951	0.112935	0.184483	0.504926	0	1	0	0	0	1	0	0	1	/
Solyc11g072790	0.201901	0.0213077	0.0518164	0.0465701	1e-06	1e-06	0.0502703	1e-06	0.0391624	1	0	0	0	0	0	0	0	0	Stock_specific_tom
Solyc11g072820	1.1057	0.0763187	0.347129	0.00958198	0.0130754	0.0487172	2.41799	0.550076	0.955368	1	0	0	0	0	0	1	1	1	Stock_specific_tom
Solyc04g071080	1e-06	0.58764	0.234119	0.011002	0.104519	2.44311	0.00694408	0.0941288	1.74294	0	1	0	0	0	1	0	0	1	/
Solyc12g005380	0.0274522	1.80436	0.281011	2.97696	0.303642	0.974373	9.53046	0.933783	1.6442	0	0	0	1	0	0	1	0	0	Scion_specific_tom
CA01g15680	0.198764	1.29715	1e-06	0.157042	1e-06	28.8407	1e-06	0.435444	1.83252	0	1	0	0	0	1	0	0	1	/
CA01g20980	1e-06	0.656305	0.0734172	0.0676086	1e-06	6.34738	0.0306223	0.13191	0.813057	0	1	0	0	0	1	0	0	1	/
Solyc12g005450	13.1529	0.56373	2.90829	1.57003	1.8147	2.19182	1.02658	0.198942	0.358845	1	0	0	0	0	0	0	0	0	Stock_specific_tom
CA01g26470	0.0275388	0.945191	0.171197	0.103646	1e-06	5.12378	0.30541	0.349791	1.13062	0	1	0	0	0	1	0	0	1	/
Solyc12g006190	1e-06	0.0189551	1e-06	0.0103649	0.207571	0.0267356	0.0293709	0.0064125	1e-06	0	0	0	0	1	0	0	0	0	Scion_specific_tom
Solyc12g006310	0.622773	0.0385197	0.147509	0.195211	0.150303	0.137724	7.45333	2.27017	5.32956	1	0	0	0	0	0	1	1	1	Stock_specific_tom
CA01g30190	0.0776714	0.345645	1e-06	1e-06	0.0549746	4.4804	1e-06	0.131587	2.50759	0	1	0	0	0	1	0	0	1	/
Solyc12g006460	2.01489	0.0232664	54.1998	0.0602214	6.27317	6.72172	1.2472	2.99756	16.6594	0	0	1	0	0	0	0	0	1	Stock_specific_tom
Solyc12g006470	0.214054	0.114733	25.5914	0.529509	4.47284	5.75193	11.8907	18.6337	128.686	0	0	1	0	0	0	0	1	1	Stock_specific_tom
Solyc12g006530	0.394219	0.969651	0.0917983	3.33107	0.198524	0.601985	31.116	1.50337	1.8958	0	0	0	1	0	0	1	0	0	Scion_specific_tom
CA02g29180	0.054808	2.94853	0.254068	0.907927	0.0283311	10.7861	0.442365	1.41379	4.5414	0	1	0	0	0	1	0	0	1	/
Solyc12g006740	0.624715	0.565935	1e-06	0.383466	1e-06	7.94589	1e-06	0.333332	0.967886	0	0	0	0	0	1	0	0	0	Scion_specific_tom
Solyc12g006910	4.50941	0.63439	1e-06	0.376311	1e-06	1e-06	2.01222	0.968039	0.77092	1	0	0	0	0	0	1	0	0	Stock_specific_tom
CA03g24010	0.0478718	0.136528	1e-06	0.0709305	1e-06	0.36789	0.050513	1e-06	0.215073	0	1	0	0	0	1	0	0	1	/
Solyc12g007010	1.18677	1.18093	1.45684	1.06358	1.1678	2.01288	22.8941	9.33596	25.2593	0	0	0	0	0	1	1	1	1	Scion_specific_tom
Solyc12g007050	10.3596	10.9329	1e-06	12.3329	1e-06	1e-06	303.704	217.998	99.8094	0	0	0	0	0	0	1	1	1	Homograft
Solyc12g007205	0.000953049	1.30905e-06	1.17816e-05	1.56873e-05	1.04241e-05	4.80823e-06	8.67853e-05	3.56837e-06	7.78363e-06	1	0	0	0	0	0	1	0	0	Stock_specific_tom
Solyc12g007250	1e-06	0.214764	1e-06	0.0453871	1e-06	0.0567752	0.0293568	0.0841521	0.0210657	0	1	0	0	0	0	0	1	0	Stock_specific_tom
Solyc12g008350	47.4505	0.943844	7.92428	5.96144	5.04907	3.44348	7.44057	1.56207	1.87545	1	0	0	0	0	0	0	0	0	Stock_specific_tom
Solyc12g008380	1.17486	0.287598	15.6948	0.0639465	3.22345	3.69725	0.831874	1.2736	2.50923	0	0	1	0	0	0	0	0	0	Stock_specific_tom
Solyc12g008470	0.228505	0.0600886	0.561119	0.0917724	0.165469	1e-06	35.5809	31.5417	28.2107	0	0	0	0	0	0	1	1	1	Homograft
Solyc12g008605	0.110677	3.87886e-08	2.68688e-06	1.68993e-08	2.75122e-06	1.94113e-07	2.28535e-09	1.33842e-08	0.0289573	1	0	0	0	0	0	0	0	1	Stock_specific_tom
Solyc12g008650	26.1251	4.62412	2.77973e-08	18.7508	0.450149	1.20181	194.321	23.712	9.7012	0	0	0	0	0	0	1	0	0	Homograft
Solyc12g008665	1e-06	5.81358e-08	1.39307e-07	1e-06	1e-06	2.87059e-07	0.20271	2.72952e-07	0.0275671	0	0	0	0	0	0	1	0	1	Homograft
Solyc12g008840	5.35038	26.8596	1.53792	22.3913	2.92278	6.873	208.477	109.496	43.1902	0	0	0	0	0	0	1	1	1	Homograft
CA04g05530	1.70717	11.724	4.06589	6.3982	1.76186	105.476	4.0047	6.12402	43.6585	0	1	0	0	0	1	0	0	1	/
CA04g15080	0.00338965	0.0172831	0.00620447	1e-06	1e-06	0.0475284	0.0075421	1e-06	0.0245332	0	1	0	0	0	1	0	0	1	/
Solyc12g009015	1.1259e-08	0.278519	2.11131e-06	1.28302	0.695168	0.295637	1.66911e-05	0.497605	9.71263e-06	0	0	0	1	1	0	0	1	0	Scion_specific_tom
Solyc12g009100	0.0601617	0.0775075	1e-06	0.0653656	0.11838	1e-06	7.81067	5.88269	8.51109	0	0	0	0	0	0	1	1	1	Homograft
CA04g20000	1e-06	0.491581	0.0311973	0.181395	1e-06	5.74309	0.135064	0.0503102	1.26812	0	1	0	0	0	1	0	0	1	/
Solyc12g009170	2.55174e-08	2.10329e-10	0.219171	7.54079e-10	0.0320428	0.025218	5.04446e-10	0.0157958	0.0108604	0	0	1	0	0	0	0	0	0	Stock_specific_tom
CA05g11220	0.0592457	0.314383	0.115457	1e-06	0.116775	1.509	0.064614	0.0923265	0.745781	0	1	0	0	0	1	0	0	1	/
Solyc12g009775	0.490052	0.022205	1e-06	1e-06	5.1903e-05	2.24799e-06	1e-06	0.00131865	0.0187995	1	1	0	0	0	0	0	1	1	Stock_specific_tom
CA06g05570	1.18947	9.18485	0.122475	0.103603	0.1958	13.4714	1.18707	0.46743	2.89662	0	1	0	0	0	1	0	0	1	/
CA06g27490	2.08342	15.3005	4.80632	0.48578	0.343752	36.4435	0.99865	2.76402	14.2798	0	1	0	0	0	1	0	0	1	/
CA07g07070	47.0198	140.204	42.4506	19.9141	9.72139	955.769	49.2268	92.0944	441.629	0	1	0	0	0	1	0	0	1	/
CA07g07080	0.449831	5.50741	1.3674	0.543478	1e-06	55.1715	0.9591	3.05693	23.5817	0	1	0	0	0	1	0	0	1	/
Solyc12g010370	1e-06	1e-06	0.168583	0.06124	1e-06	0.083116	0.665788	0.370464	0.0246771	0	0	1	0	0	0	1	1	0	Stock_specific_tom
Solyc12g010380	0.499542	0.0840215	0.330927	0.0822994	0.0632618	0.371814	5.02112	1.73325	3.99418	0	0	0	0	0	0	1	1	1	Homograft
Solyc12g010470	0.0341252	0.02037	9.03832e-05	0.102546	0.377424	0.164949	0.087807	1.31057e-06	0.00562845	0	0	0	1	1	1	1	0	0	Scion_specific_tom
Solyc12g010500	5.06797	0.0821532	0.394859	0.585845	1e-06	0.0835631	9.00048	0.99412	1.49989	1	0	0	0	0	0	1	0	0	Stock_specific_tom
Solyc12g010590	4.48061	1e-06	0.596287	0.108359	0.239832	0.128943	0.538945	0.146538	0.26546	1	0	0	0	0	0	0	0	0	Stock_specific_tom
Solyc12g010850	5.21094e-08	1.8363e-19	1.07909e-07	1.90619e-06	3.65621e-10	1.93208e-18	0.30016	0.312086	0.219693	0	0	0	1	0	0	1	1	1	Scion_specific_tom
Solyc12g011150	1e-06	0.252747	1e-06	0.311733	0.370022	1.39	1e-06	0.179628	1.35618e-07	0	0	0	0	0	1	0	0	0	Scion_specific_tom
CA08g16430	0.0119974	1.97667	0.243734	0.121743	0.0799807	4.99433	0.813312	0.800324	2.84257	0	1	0	0	0	1	0	0	1	/
CA09g10910	0.037552	0.663924	0.309902	0.233803	1e-06	3.63085	1e-06	0.355776	0.983106	0	1	0	0	0	1	0	0	1	/
CA11g19970	0.480664	8.13104	1.39059	3.1878	0.320112	99.1893	0.311103	4.08786	13.636	0	1	0	0	0	1	0	0	1	/
CA12g01170	1e-06	0.331363	0.0200806	0.0740989	1e-06	0.965045	1e-06	0.12286	0.183459	0	1	0	0	0	1	0	0	1	/
CA12g02800	1e-06	0.600991	0.161462	1e-06	1e-06	1.17765	0.0797802	0.182744	0.773416	0	1	0	0	0	1	0	0	1	/
CA12g17010	1e-06	1.54567	1e-06	0.622943	1e-06	15.6637	0.0867838	0.353154	5.61745	0	1	0	0	0	1	0	0	1	/
Solyc12g014130	0.103142	1e-06	4.19031	0.0461559	0.720939	0.978626	0.214263	0.309636	0.619988	0	0	1	0	0	0	0	0	0	Stock_specific_tom
CA09g04800	0.156861	0.0574941	1e-06	1e-06	0.0130523	0.404108	0.00648578	1e-06	0.129093	1	1	0	0	0	1	0	0	1	/
Solyc12g014400	0.0152912	14.5398	0.017625	0.0204518	0.0346514	0.0583754	63.73	69.9921	93.5143	0	1	0	0	0	0	1	1	1	Stock_specific_tom
Solyc02g079480	0.204975	0.0477887	2.34571	0.0596045	0.20573	0.862432	0.110173	0.0631323	0.397896	0	0	1	0	0	1	0	0	1	All_SamePattern
Solyc02g081340	0.316487	0.0220746	2.14387	0.0782699	0.311461	0.839209	0.0635619	0.0342692	0.764319	0	0	1	0	0	1	0	0	1	All_SamePattern
Solyc02g090210	1e-06	1e-06	27.7637	1e-06	1.56372	3.56221	0.0102229	1.09439	13.2534	0	0	1	0	0	1	0	0	1	All_SamePattern
Solyc02g092110	141.017	6.10695	8.47146	25.561	5.29315	3.98647	45.8008	10.3569	8.51412	1	0	0	1	0	0	1	0	0	All_SamePattern
Solyc12g017360	30.8273	0.8252	4.63604	2.67888	4.01934	1.09472	4.16316	0.970441	1.10492	1	0	0	0	0	0	0	0	0	Stock_specific_tom
Solyc12g017400	1e-06	0.0379719	0.0833079	0.22137	0.512503	0.238036	0.0132762	0.148701	1.26602	0	0	0	0	1	0	0	0	1	Scion_specific_tom
Solyc03g005320	1.46167	0.143299	25.4177	0.355	1.93623	3.79143	0.367752	0.680895	8.67633	0	0	1	0	0	1	0	0	1	All_SamePattern
Solyc12g017750	4.20047	0.144331	0.575859	1e-06	0.20894	0.194489	0.273305	0.0342415	0.400886	1	0	0	0	0	0	0	0	0	Stock_specific_tom
Solyc03g005650	1e-06	0.0173386	0.390311	0.00874321	0.0233929	0.0560046	0.00832382	0.0100034	0.0820533	0	0	1	0	0	1	0	0	1	All_SamePattern
Solyc12g017915	1.74546e-05	0.018267	5.08829e-08	5.42576e-06	1.23414e-06	3.02706e-07	3.06963e-07	2.08392e-07	0.000166264	0	1	0	0	0	0	0	0	1	Stock_specific_tom
Solyc12g019140	0.0736623	0.0208278	0.0802075	0.0155539	0.187727	0.0460233	0.0100672	0.0150109	0.498706	0	0	0	0	1	0	0	0	1	Scion_specific_tom
Solyc12g019230	1e-06	0.379806	6.36113	0.756238	0.275647	0.749138	2.47824	0.0960433	3.50411	0	0	1	0	0	0	1	0	1	Stock_specific_tom
Solyc12g019570	0.505589	0.163951	0.591772	0.143459	0.0959728	0.586009	6.39306	3.02977	6.11897	0	0	0	0	0	0	1	1	1	Homograft
Solyc03g032040	97.4961	3.29245	5.77836	31.2111	5.52945	6.17817	21.8036	3.68128	4.04157	1	0	0	1	0	0	1	0	0	All_SamePattern
Solyc03g058440	238.252	2.50143	11.4786	38.8035	19.3582	16.9186	39.0845	4.63785	6.49083	1	0	0	1	0	0	1	0	0	All_SamePattern
Solyc12g036550	1.62416	0.104478	1e-06	0.10606	1e-06	1e-06	0.633756	0.393139	0.829416	1	0	0	0	0	0	1	1	1	Stock_specific_tom
Solyc12g038455	0.5943	1e-06	1e-06	1e-06	0.358933	0.235187	7.1928	11.0257	10.9496	0	0	0	0	0	0	1	1	1	Homograft
Solyc03g097500	1e-06	1e-06	49.7652	0.0419015	1.58772	5.49518	0.0525359	0.878916	16.9505	0	0	1	0	0	1	0	0	1	All_SamePattern
Solyc03g098260	1e-06	1e-06	2.36617	0.0619894	0.134909	0.504975	0.247292	0.15017	0.582205	0	0	1	0	0	1	0	0	1	All_SamePattern
Solyc03g121420	0.769228	0.0211725	3.56768	0.0202979	0.567996	1.40141	0.011218	0.0431572	4.33227	0	0	1	0	0	1	0	0	1	All_SamePattern
Solyc12g042560	13.59	1.57605	1.42492	1.56701	0.336978	0.226175	1.3613	0.602463	0.760162	1	0	0	0	0	0	0	0	0	Stock_specific_tom
Solyc12g042590	0.169972	1e-06	1.10423	1e-06	0.196036	0.0997547	0.092092	0.0838991	0.173706	0	0	1	0	0	0	0	0	0	Stock_specific_tom
Solyc04g007810	1e-06	0.126329	67.852	1e-06	1.71469	7.38212	1e-06	2.03484	21.4783	0	0	1	0	0	1	0	0	1	All_SamePattern
Solyc04g008940	12.6538	0.734213	0.739579	1.40396	0.114226	0.294129	2.37102	0.350408	0.131319	1	0	0	1	0	0	1	0	0	All_SamePattern
[truncated: 745 more rows]
