# Supplementary material for: Gene regulatory networks for compatible versus incompatible grafts identify a role for SlWOX4 during junction formation
Source: Plant Cell. 2021 Oct 5;34(1):535–56. doi: 10.1093/plcell/koab246 (PMC8846177; doi:10.1093/plcell/koab246)
Supplement: koab246_Supplementary_Data [file koab246_Supplementary_Data.zip › tpc.21.00627_SupplementalDS1.xlsx]

## Sheet: Sheet 1
Supplemental Data. Thomas et al. (2021). Plant Cell.
Supplemental Dataset S1 Statistical analysis of count data from survival of self- and heterografted tomato and pepper (red), break tests from self- and heterografted tomato and pepper (blue), survival of self- and heterografted wild type (WT) and wox4 (yellow) and break tests from self-grafted wild type and self-grafted wox4 (grey). Column A lists the experiment that generated the count data. Col…
Data	Graft	No	Yes	Letter	Fisher's Exact Test for Count Data	Pariwise Test	Adjusted Fisher's p value
Survival Counts Tomato/Pepper	T:T	0	16	a	p-value = 8.648e-06	TT:PP	1
	P:P	0	16	a		TT:TP	0.000744
	T:P	10	6	b		TT:PT	0.121
	P:T	4	12	ab		PP:TP	0.000744
						PP:PT	0.121
						TP:PT	0.121
Break Counts Tomato/Pepper	T:T	18	0	a	p-value = 5.967e-11	TT:PP	1
	P:P	17	1	a		TT:TP	1.32e-06
	T:P	1	11	b		TT:PT	3.08e-05
	P:T	3	9	b		PP:TP	7.53e-06
						PP:PT	0.000201
						TP:PT	0.708
Survival Counts WT/wox4	WT:WT	2	16	n.s.	n.s.	WTWT :wox4wox4	1
	wox4:wox4	3	15			WTWT: WTwox4	1
	WT:wox4	3	15			WTWT: wox4WT	1
	wox4:WT	3	15			wox4wox4: WTwox4	1
						wox4wox4: wox4WT	1
						WTwox4: wox4WT	1
Break Counts WT/wox4	WT:WT	7	1	a	p-value = 0.004662	WTWT : wox4wox4	0.00466
	wox4:wox4	0	5	b
		Group	Letter
		WTWT	a
		wox4wox4	b
