# Supplementary material for: Gene regulatory networks for compatible versus incompatible grafts identify a role for SlWOX4 during junction formation
Source: Plant Cell. 2021 Oct 5;34(1):535–56. doi: 10.1093/plcell/koab246 (PMC8846177; doi:10.1093/plcell/koab246)
Supplement: koab246_Supplementary_Data [file koab246_Supplementary_Data.zip › tpc.21.00627_SupplementalDS10.xlsx]

## Sheet: Blad1
Supplemental Data. Thomas et al. (2021). Plant Cell.
Supplemental Dataset S10 Reads alignment percentages of self- and heterografted samples mapped to the tomato, pepper, or concatenated (conc) reference genome. PP = pepper scion and stock, TT = tomato scion and stock, PT = pepper scion and tomato stock, TP = tomato scion and pepper stock.
Sample	PP (pepper)	TT (tomato)	PP (tomato)	TT (pepper)	PT (conc)	TP (conc)	PT (pepper)	TP (pepper)	PT (tomato)	TP (tomato)
1d_1	84.05	95.05	7.05	7.89	88.74	90.3	65.35	37.03	39.54	63.04
1d_2	84.12	94.63	7.43	8.52	86.89	93.16	70.59	23.64	24.91	78.35
1d_3	84.66	94.8	7.59	7.72	87.85	90.95	66.64	38.81	30.38	61.41
1d_4	84.02	95.32	7.85	7.74	87.28	91.36	70.17	35.93	26.65	64.89
3d_1	83.83	94.99	6.17	8.72	81.09	83.13	36.71	62.9	61.55	33.12
3d_2	79.58	92.89	6.44	7.31	86.25	84.19	40.88	54.15	56.01	38.95
3d_3	81.53	89.75	6.68	8.39	89.79	87.38	33.87	56.83	63.59	40.18
3d_4	81.47	91.66	7.54	7.32	88.82	85.84	43.46	49.57	54.55	48.84
5d_1	82.06	89.77	6.6	15.87	86.67	86.37	65.01	46.62	30.08	54.26
5d_2	78.24	89.93	7.53	9.35	87.92	84.23	66.11	30.08	28.52	69.13
5d_3	83.2	89.78	7.14	8.4	88.3	88.21	58.29	36.46	32	62.73
5d_4	81.82	92.5	9.36	7.96	84.99	88.52	51.36	45.44	43.71	51.71
Average	82.3817	92.5892	7.28167	8.76583	87.0492	87.8033	55.7033	43.1217	40.9575	55.5508
StDev	1.9869	2.34061	0.838427	2.31439	2.27804	3.18963	13.7216	11.526	14.4114	13.5171
SE	0.573569	0.675675	0.242033	0.668107	0.657613	0.920766	3.96109	3.32727	4.1602	3.90204
