# Supplementary material for: Gene regulatory networks for compatible versus incompatible grafts identify a role for SlWOX4 during junction formation
Source: Plant Cell. 2021 Oct 5;34(1):535–56. doi: 10.1093/plcell/koab246 (PMC8846177; doi:10.1093/plcell/koab246)
Supplement: koab246_Supplementary_Data [file koab246_Supplementary_Data.zip › tpc.21.00627_SupplementalDS2.xlsx]

## Sheet: Sheet1
Supplemental Data. Thomas et al. (2021). Plant Cell.
Supplemental Dataset S2 Gene expression values in tomato:tomato self graft. Gene expression, log2 fold change (fc) and false discovary rates (q) are given for the tomato:tomato self grafts at 1 (1d), 3 (3d), and 5 (5d) days after grafting.
gene_ID	TT_1d	TT_3d	TT_5d	log2fc_TT_1d_TT_3d	log2fc_TT_1d_TT_5d	log2fc_TT_3d_TT_5d	qTT_1d_TT_3d	qTT_1d_TT_5d	qTT_3d_TT_5d
Solyc00g005000.3	0	0.0085352	0.0369257	65535	65535	2.11313	1	1	1
Solyc00g005040.3	0.923262	0.736516	0.898066	-0.326024	-0.0399189	0.286105	1	1	1
Solyc00g005084.1	0	0	0	0	0	0	1	1	1
Solyc00g005092.1	0	0	0	0	0	0	1	1	1
Solyc00g005096.1	0	0.0724052	0.0854343	65535	65535	0.238723	1	1	1
Solyc00g005280.1	0	0	0	0	0	0	1	1	1
Solyc00g005450.1	0	0	0	0	0	0	1	1	1
Solyc00g005480.1	0	0	0	0	0	0	1	1	1
Solyc00g006020.1	0	0	0	0	0	0	1	1	1
Solyc00g006090.1	0	0	0	0	0	0	1	1	1
Solyc00g006170.1	0	0	0	0	0	0	1	1	1
Solyc00g005903.1	0	0	0	0	0	0	1	1	1
Solyc00g005907.1	0	0	0	0	0	0	1	1	1
Solyc00g006480.1	0	0.0213139	0.0213352	65535	65535	0.00144121	1	1	1
Solyc00g006490.3	8.82554	5.76033	6.7712	-0.615532	-0.382274	0.233258	0.0243639	0.170051	0.430109
Solyc00g006510.1	0	0	0	0	0	0	1	1	1
Solyc00g006520.1	0	0	0	0	0	0	1	1	1
Solyc00g006660.1	0	0	0	0	0	0	1	1	1
Solyc00g006680.2	0	0	0	0	0	0	1	1	1
Solyc00g006800.3	131.657	176.466	135.582	0.422609	0.0423765	-0.380233	0.0892822	0.884417	0.124599
Solyc00g006810.3	20.2587	26.4342	23.4898	0.383861	0.213489	-0.170372	0.165538	0.462352	0.5443
Solyc00g006820.3	1.75828	1.58019	1.59091	-0.154067	-0.14431	0.00975755	0.76168	0.775007	0.98984
Solyc00g006840.3	0	0	0	0	0	0	1	1	1
Solyc00g006867.1	0.0242924	0	0	65535	65535	0	1	1	1
Solyc00g006870.1	0	0	0	0	0	0	1	1	1
Solyc00g006880.1	0	0	0	0	0	0	1	1	1
Solyc00g006890.1	0	0	0	0	0	0	1	1	1
Solyc00g006900.1	0.0461816	0	0	65535	65535	0	1	1	1
Solyc00g007555.1,Solyc00g007560.2	0	0	0	0	0	0	1	1	1
Solyc00g007990.1	0	0	0	0	0	0	1	1	1
Solyc00g008070.2	0	0	0	0	0	0	1	1	1
Solyc00g008165.1	0	0	0	0	0	0	1	1	1
Solyc00g008260.2	0	0	0	0	0	0	1	1	1
Solyc00g008265.1	0	0	0	0	0	0	1	1	1
Solyc00g008270.1	0	0	0	0	0	0	1	1	1
Solyc00g008580.1	6.78383	19.3252	23.1478	1.51031	1.7707	0.260392	0.135394	0.090598	0.752422
Solyc00g008910.1	0	0	0	0	0	0	1	1	1
Solyc00g009020.3	121.396	87.5045	114.284	-0.47229	-0.0870956	0.385194	0.0518116	0.749626	0.117662
Solyc00g009040.3	0.0221664	0.0247564	0.0400052	0.159425	0.851812	0.692387	1	1	1
Solyc00g009060.3	32.3382	51.2144	26.097	0.66331	-0.309358	-0.972668	0.018023	0.317649	0.000185962
Solyc00g009080.3	22.9648	16.0067	22.9988	-0.520743	0.0021368	0.52288	0.213835	0.993044	0.204227
Solyc00g009110.3	5.46376	3.65013	6.94511	-0.581945	0.346105	0.92805	0.112229	0.316214	0.00881621
Solyc00g009120.3	8.66265	4.44112	4.11779	-0.963885	-1.07294	-0.109054	0.0595145	0.0363383	0.862409
Solyc00g009140.3	8.12009	7.25558	7.36208	-0.162406	-0.141383	0.0210228	0.736695	0.774254	0.971406
Solyc00g009142.1	0	0	0	0	0	0	1	1	1
Solyc00g009143.1	0	0	0	0	0	0	1	1	1
Solyc00g009144.1	0	0	0	0	0	0	1	1	1
Solyc00g009145.1	0	0	0	0	0	0	1	1	1
Solyc00g009148.1	0	0	0	0	0	0	1	1	1
Solyc00g009760.2	0.884261	2.36672	2.73189	1.42035	1.62736	0.20701	0.138182	0.0903428	0.798152
Solyc00g009765.1	0	0	0	0	0	0	1	1	1
Solyc00g010410.1	0	0	0	0	0	0	1	1	1
Solyc00g010420.1	0	0	0	0	0	0	1	1	1
Solyc06g024330.2	0	0	0	0	0	0	1	1	1
Solyc00g010525.1	0	0	0	0	0	0	1	1	1
Solyc00g010930.1	0	0	0	0	0	0	1	1	1
Solyc00g011160.2	182.854	229.351	365.498	0.326871	0.999175	0.672304	0.277472	0.00288455	0.0407735
Solyc00g011175.1	0	0	0	0	0	0	1	1	1
Solyc03g043580.2	0.00882006	0	0	65535	65535	0	1	1	1
Solyc00g011673.1	0	0	0	0	0	0	1	1	1
Solyc00g011677.1	0	0	0	0	0	0	1	1	1
Solyc00g011880.3	13.0734	14.6435	14.6638	0.163633	0.165626	0.0019931	0.659627	0.655931	0.99568
Solyc00g011895.1	0	0	0	0	0	0	1	1	1
Solyc00g012430.1	0	0	0	0	0	0	1	1	1
Solyc00g012440.1	0.068262	0.200462	0	1.55417	65535	65535	1	1	1
Solyc00g012650.1	0	0	0	0	0	0	1	1	1
Solyc00g012702.1	0	0	0	0	0	0	1	1	1
Solyc00g013150.1	3.03355	2.30469	3.28026	-0.396436	0.112803	0.509238	1	1	1
Solyc00g013170.1	12.0746	11.5247	10.0943	-0.0672456	-0.25844	-0.191195	0.957045	0.797572	0.860877
Solyc00g013184.1,Solyc00g013185.1	0	0	0	0	0	0	1	1	1
Solyc00g013186.1	0	0	0	0	0	0	1	1	1
Solyc00g013188.1	0	0	0	0	0	0	1	1	1
Solyc00g014170.1	0	0	0	0	0	0	1	1	1
Solyc00g014180.1	0	0	0	0	0	0	1	1	1
Solyc00g014190.1	0	0	0	0	0	0	1	1	1
Solyc00g014390.1	0	0	0	0	0	0	1	1	1
Solyc00g014395.1	0	0	0	0	0	0	1	1	1
Solyc00g014790.2	0.612258	0.122127	0.363383	-2.32576	-0.752649	1.57311	1	1	1
Solyc00g014820.2	0.168722	0.145935	0.104974	-0.209316	-0.684616	-0.475301	1	1	1
Solyc00g014840.1	0.543939	1.43542	1.56282	1.39995	1.52263	0.122682	1	1	1
Solyc00g014970.1	0	0	0	0	0	0	1	1	1
Solyc00g014980.1	0	0	0	0	0	0	1	1	1
Solyc00g014995.1	0	0	0	0	0	0	1	1	1
Solyc00g015733.1	0	0	0.0164484	0	65535	65535	1	1	1
Solyc00g015735.1	0	0	0	0	0	0	1	1	1
Solyc00g016490.1	0	0	0	0	0	0	1	1	1
Solyc00g016590.2	0	0	0	0	0	0	1	1	1
Solyc00g016790.1	0	0	0	0	0	0	1	1	1
Solyc00g016915.1	0	0	0	0	0	0	1	1	1
Solyc00g017210.2	0	0.0116513	0	65535	0	65535	1	1	1
Solyc00g017235.1	0	0	0	0	0	0	1	1	1
Solyc00g017540.2	0	0	0	0	0	0	1	1	1
Solyc00g017550.2	0	0	0	0	0	0	1	1	1
Solyc00g017860.1	0	0	0	0	0	0	1	1	1
Solyc00g017870.1	0	0	0	0	0	0	1	1	1
Solyc00g017890.1	0	0	0	0	0	0	1	1	1
Solyc00g017900.1	0	0	0	0	0	0	1	1	1
Solyc00g017910.1	0	0	0	0	0	0	1	1	1
Solyc00g017920.1	0	0	0	0	0	0	1	1	1
Solyc00g017930.1	0	0	0	0	0	0	1	1	1
Solyc00g017933.1	0	0	0	0	0	0	1	1	1
Solyc00g017937.1	0	0	0	0	0	0	1	1	1
Solyc00g018760.1	0	0	0	0	0	0	1	1	1
Solyc00g018970.1	0	0	0	0	0	0	1	1	1
Solyc00g019610.1	0	0	0	0	0	0	1	1	1
Solyc00g019970.2	0.499506	0.878471	0.840127	0.814494	0.750105	-0.0643882	1	1	1
Solyc00g019980.2	0.901369	0.202402	0.357183	-2.15489	-1.33545	0.81944	1	1	1
Solyc00g019990.1	0.633192	0.683813	1.15282	0.110958	0.864456	0.753498	1	1	1
Solyc00g020000.1	10.9183	9.79883	6.68383	-0.156068	-0.708002	-0.551934	0.919398	0.634781	1
Solyc00g020020.2	0.460798	0.133274	0.217625	-1.78974	-1.08229	0.707451	1	1	1
Solyc00g020040.1	0.0712955	0.0681503	0.0559804	-0.0650923	-0.348891	-0.283799	1	1	1
Solyc00g020440.1	0	0	0	0	0	0	1	1	1
Solyc00g020540.2	0.0337653	0.00394405	0.0266919	-3.09779	-0.33914	2.75865	1	1	1
Solyc00g020545.1,Solyc00g020940.1	0	0	0.0083236	0	65535	65535	1	1	1
Solyc00g020960.1	0	0	0	0	0	0	1	1	1
Solyc00g020980.1	0	0	0	0	0	0	1	1	1
Solyc00g020990.2	0	0	0	0	0	0	1	1	1
Solyc00g021650.1	0.875264	0.388281	0.665167	-1.17262	-0.396001	0.776616	1	1	1
Solyc00g021655.1	0	0	0	0	0	0	1	1	1
Solyc00g022070.1	0.824842	0	0	65535	65535	0	1	1	1
Solyc00g022920.2	0	0	0	0	0	0	1	1	1
Solyc00g023020.2	0	0	0	0	0	0	1	1	1
Solyc00g023270.2	0	0	0	0	0	0	1	1	1
Solyc00g023470.1	0	0	0	0	0	0	1	1	1
Solyc00g023580.1	0.144686	0.110271	0	-0.391875	65535	65535	1	1	1
Solyc00g023590.2	0.100632	0.0755778	0.0409873	-0.413057	-1.29584	-0.882786	1	1	1
Solyc00g023600.2	0.271512	0	0.259839	65535	-0.0633983	65535	1	1	1
Solyc00g023700.2	0	0	0.0480812	0	65535	65535	1	1	1
Solyc00g024010.1	0	0	0	0	0	0	1	1	1
Solyc00g024030.1	0	0	0	0	0	0	1	1	1
Solyc00g024050.1	0	0	0	0	0	0	1	1	1
Solyc00g024150.3	97.1954	163.11	140.542	0.746882	0.532036	-0.214846	0.0023627	0.0275247	0.396254
Solyc00g024370.1	0	0	0	0	0	0	1	1	1
Solyc00g024570.2	0	0	0	0	0	0	1	1	1
Solyc00g024670.1	0	0	0	0	0	0	1	1	1
Solyc00g024680.2	0	0	0	0	0	0	1	1	1
Solyc00g024690.1	0	0	0	0	0	0	1	1	1
Solyc00g025290.1	6.4004	6.55707	3.91027	0.0348883	-0.710895	-0.745783	0.957381	0.216489	0.194067
Solyc00g025510.1	0	0	0	0	0	0	1	1	1
Solyc00g025530.1	0	0	0	0	0	0	1	1	1
Solyc00g025650.2	0	0	0	0	0	0	1	1	1
Solyc00g025660.1	0	0	0	0	0	0	1	1	1
Solyc00g026160.3	0.176786	0.0412102	0.666946	-2.10093	1.91557	4.0165	1	1	1
Solyc00g026165.1	0	0	0	0	0	0	1	1	1
Solyc00g026890.1	0	0	0	0	0	0	1	1	1
Solyc00g026903.1	0	0	0	0	0	0	1	1	1
Solyc00g027640.1	0	0	0	0	0	0	1	1	1
Solyc00g027650.1	0	0	0	0	0	0	1	1	1
Solyc00g027660.2	0	0	0	0	0	0	1	1	1
Solyc00g027670.2	0	0	0	0	0	0	1	1	1
Solyc00g027770.3	36.8558	57.7553	41.5853	0.648059	0.174181	-0.473878	0.00606601	0.501864	0.0525639
Solyc00g027970.1	0	0	0	0	0	0	1	1	1
Solyc00g027980.1	0	0	0	0	0	0	1	1	1
Solyc00g027990.1	0	0	0	0	0	0	1	1	1
Solyc00g028110.2	0	0	0	0	0	0	1	1	1
Solyc00g028120.1	0	0	0	0	0	0	1	1	1
Solyc00g028540.2	0	0	0	0	0	0	1	1	1
Solyc00g028760.1	0	0.236384	0.049626	65535	65535	-2.25197	1	1	1
Solyc00g029070.2	0	0	0	0	0	0	1	1	1
Solyc00g029080.1	0	0	0	0	0	0	1	1	1
Solyc00g029190.3	0.284338	0.255374	0.375156	-0.154995	0.399882	0.554877	1	1	1
Solyc00g029300.2	0	0	0	0	0	0	1	1	1
Solyc00g030100.1	52.2582	83.8035	29.4936	0.681353	-0.825255	-1.50661	0.287036	0.285393	0.0469148
Solyc00g030110.2	0	0	0	0	0	0	1	1	1
Solyc00g030210.2	0	0	0	0	0	0	1	1	1
Solyc00g030510.3	0	0	0	0	0	0	1	1	1
Solyc00g031030.1	0	0	0	0	0	0	1	1	1
Solyc00g031040.1	0	0	0	0	0	0	1	1	1
Solyc00g031060.2	0	0	0	0	0	0	1	1	1
Solyc00g031370.2	0	0	0	0	0	0	1	1	1
Solyc00g031383.1	0	0	0	0	0	0	1	1	1
Solyc00g031387.1	0	0	0	0	0	0	1	1	1
Solyc00g031700.2	0	0	0	0	0	0	1	1	1
Solyc00g031720.2	0	0	0	0	0	0	1	1	1
Solyc00g031730.1	0	0	0	0	0	0	1	1	1
Solyc00g032940.1	0	0	0	0	0	0	1	1	1
Solyc00g032943.1	0	0	0	0	0	0	1	1	1
Solyc00g033885.1	0	0	0	0	0	0	1	1	1
Solyc00g034000.2	0	0	0	0	0	0	1	1	1
Solyc00g034010.2	0	0	0	0	0	0	1	1	1
Solyc00g035020.1	0	0	0	0	0	0	1	1	1
Solyc00g036320.2	0	0	0.0673887	0	65535	65535	1	1	1
Solyc00g036520.1	0.0538422	0.030456	0	-0.82201	65535	65535	1	1	1
Solyc00g036760.2	0	0	0	0	0	0	1	1	1
Solyc00g036968.1,Solyc00g039290.2	0.01509	0	0	65535	65535	0	1	1	1
Solyc00g040390.2	0	0	0	0	0	0	1	1	1
Solyc00g040490.1	0	0	0	0	0	0	1	1	1
Solyc00g041090.2	0	0	0	0	0	0	1	1	1
Solyc00g041200.2	0	0	0	0	0	0	1	1	1
Solyc00g041220.2	0	0	0	0	0	0	1	1	1
Solyc00g042130.2	0	0	0	0	0	0	1	1	1
Solyc00g042140.1	0	0	0	0	0	0	1	1	1
Solyc00g042640.1	0	0	0	0	0	0	1	1	1
Solyc00g042850.2	0	0.0239027	0	65535	0	65535	1	1	1
Solyc00g042854.1	0	0	0	0	0	0	1	1	1
Solyc00g044350.3	6.03581	7.2381	8.88409	0.262065	0.557677	0.295612	0.63314	0.275275	0.570703
Solyc00g044550.1	0	0	0	0	0	0	1	1	1
Solyc00g047190.1	0.122038	0	0.173165	65535	0.504818	65535	1	1	1
Solyc00g048510.3	0.585296	0.0987268	0.447837	-2.56765	-0.386194	2.18146	1	1	1
Solyc00g048515.1	0.0505998	0.0536908	0.0569982	0.0855446	0.171784	0.0862394	1	1	1
Solyc00g049220.1	1.91697	0.295291	0	-2.69862	65535	65535	1	1	1
Solyc00g049920.2	0	0	0	0	0	0	1	1	1
Solyc00g050020.2	0	0	0	0	0	0	1	1	1
Solyc00g050030.2	0	0	0	0	0	0	1	1	1
Solyc00g050130.1	4.43799	3.73688	6.49694	-0.248073	0.549855	0.797928	0.579513	0.151524	0.0434826
Solyc00g050430.3	7.69843	12.5322	8.16257	0.703007	0.0844591	-0.618548	0.0192289	0.812483	0.0362483
Solyc00g052430.3	0.0724831	0.285967	0.139531	1.98013	0.944871	-1.03526	1	1	1
Solyc00g052545.1	0	0	0	0	0	0	1	1	1
Solyc00g053440.3	33.5678	36.5012	25.8737	0.120866	-0.375593	-0.496459	0.727757	0.263367	0.128479
Solyc00g053740.2	0	0	0	0	0	0	1	1	1
Solyc00g055950.1	0	0	0	0	0	0	1	1	1
Solyc00g055960.1	0	0	0	0	0	0	1	1	1
Solyc00g055985.1	0	0	0	0	0	0	1	1	1
Solyc00g056680.1	0.530351	0.319708	1.16038	-0.730194	1.12957	1.85977	1	1	1
Solyc00g057880.3	0.187837	0.113747	0.101814	-0.723653	-0.883555	-0.159902	1	1	1
Solyc00g059500.2	2.29137	3.16187	1.40118	0.464569	-0.709562	-1.17413	0.37275	0.206399	0.0287343
Solyc00g060700.2	0	0	0	0	0	0	1	1	1
Solyc00g060710.1	0	0	0	0	0	0	1	1	1
Solyc07g021600.2	0	0	0	0	0	0	1	1	1
Solyc00g065510.2	0	0	0	0	0	0	1	1	1
Solyc00g066155.1,Solyc00g066350.1	0	0	0	0	0	0	1	1	1
Solyc00g068980.2	28.0882	41.8382	53.0994	0.574854	0.91873	0.343876	0.528928	0.285853	0.685904
Solyc01g058600.1	0	0	0	0	0	0	1	1	1
Solyc00g069880.2	0.0227051	0.0480008	0.0356871	1.08004	0.652384	-0.427656	1	1	1
Solyc00g069883.1	0	0	0	0	0	0	1	1	1
Solyc00g069887.1	0	0	0	0	0	0	1	1	1
Solyc00g072405.1	0	0	0	0	0	0	1	1	1
Solyc00g072800.3	0	0.0651608	0.0118134	65535	65535	-2.46358	1	1	1
Solyc00g073900.1	0	0	0	0	0	0	1	1	1
Solyc00g073910.2	0	0	0	0	0	0	1	1	1
Solyc00g074210.2	0	0	0	0	0	0	1	1	1
Solyc00g074820.1	0	0	0	0	0	0	1	1	1
Solyc00g075030.3	0	0	0	0	0	0	1	1	1
Solyc06g050450.1	0	0	0	0	0	0	1	1	1
Solyc00g084870.3	0	0.131635	0	65535	0	65535	1	1	1
Solyc03g081340.1	0	0	0	0	0	0	1	1	1
Solyc00g088190.1	0	0	0	0	0	0	1	1	1
Solyc00g088200.1	0	0	0	0	0	0	1	1	1
Solyc00g088210.2	0	0	0	0	0	0	1	1	1
Solyc00g090110.1	0	0	0	0	0	0	1	1	1
Solyc00g090130.2	0	0	0	0	0	0	1	1	1
Solyc00g090430.2	0	0	0	0	0	0	1	1	1
Solyc00g091170.3	6.83811	3.82906	5.21016	-0.836608	-0.392269	0.444339	0.0263119	0.278847	0.264474
Solyc00g092870.1	0	0	0	0	0	0	1	1	1
Solyc00g093100.2	0	0	0	0	0	0	1	1	1
Solyc00g094540.1	0.221653	1.65712	0.888144	2.9023	2.00249	-0.899816	1	1	1
Solyc00g095460.1	0	0	0	0	0	0	1	1	1
Solyc00g095465.1	0	0	0	0	0	0	1	1	1
Solyc00g096460.2	5.41197	3.41507	2.66946	-0.664238	-1.01961	-0.355367	0.376151	0.193942	0.680838
Solyc00g097260.1	0	0	0	0	0	0	1	1	1
Solyc00g097960.2	3.48681	1.65833	3.54537	-1.07217	0.024027	1.0962	0.136306	0.981444	0.132991
Solyc00g098560.3	30.1736	30.2785	21.402	0.00500674	-0.495538	-0.500545	0.988066	0.0777617	0.0766476
Solyc00g099470.1	0	0	0	0	0	0	1	1	1
Solyc00g099570.2	0	0	0	0	0	0	1	1	1
Solyc00g099880.2	0	0	0	0	0	0	1	1	1
Solyc00g100880.3	0.174182	0.112022	0.741754	-0.636817	2.09034	2.72716	1	1	1
Solyc00g102400.3	0	0	0	0	0	0	1	1	1
Solyc00g104200.2	0	0	0	0	0	0	1	1	1
Solyc00g104210.1	0	0	0	0	0	0	1	1	1
Solyc00g104310.2	0	0	0	0	0	0	1	1	1
Solyc00g104337.1	0	0	0	0	0	0	1	1	1
Solyc00g104630.2	0	0	0	0	0	0	1	1	1
Solyc00g104730.2	0	0	0	0	0	0	1	1	1
Solyc00g104740.2	0	0	0	0	0	0	1	1	1
Solyc00g106650.2	0.229306	0	0	65535	65535	0	1	1	1
Solyc00g109860.2	0	0	0	0	0	0	1	1	1
Solyc00g110070.2	0	0	0	0	0	0	1	1	1
Solyc00g111170.2	0	0	0	0	0	0	1	1	1
Solyc00g111370.2	0	0	0	0	0	0	1	1	1
Solyc00g111770.1	0	0	0	0	0	0	1	1	1
Solyc00g111780.2	0	0	0	0	0	0	1	1	1
Solyc00g112490.2	0	0	0	0	0	0	1	1	1
Solyc00g112500.2	0	0	0	0	0	0	1	1	1
Solyc00g112700.2	0	0	0	0	0	0	1	1	1
Solyc00g112710.1	0	0	0	0	0	0	1	1	1
Solyc00g112810.2	0	0	0	0	0	0	1	1	1
Solyc00g112820.1	0	0	0	0	0	0	1	1	1
Solyc00g114550.1	0	0	0	0	0	0	1	1	1
Solyc00g117655.1,Solyc00g118690.1	2.5121	1.97901	1.94084	-0.344116	-0.372211	-0.028095	0.850985	0.840489	0.985103
Solyc00g117657.1	0	0	0	0	0	0	1	1	1
Solyc00g120820.1	0	0	0	0	0	0	1	1	1
Solyc00g120830.1	0	0	0	0	0	0	1	1	1
Solyc00g121235.1	0	0	0	0	0	0	1	1	1
Solyc00g123030.1	0	0	0	0	0	0	1	1	1
Solyc00g123040.2	0	0	0	0	0	0	1	1	1
Solyc00g123240.1	0	0	0	0	0	0	1	1	1
Solyc00g124860.2	0	0	0	0	0	0	1	1	1
Solyc00g125260.2	0	0	0	0	0	0	1	1	1
Solyc00g125270.2	0	0	0	0	0	0	1	1	1
Solyc00g125980.1,Solyc00g125990.2	16.7454	22.876	6.77179	0.450076	-1.30615	-1.75623	0.651463	0.301851	0.15284
Solyc00g126000.1	57.4619	48.4542	51.0435	-0.245985	-0.170878	0.0751063	0.779811	0.841997	0.936799
Solyc00g126010.1	27.5595	27.3712	17.7024	-0.00988827	-0.638602	-0.628714	0.965977	0.47399	0.486861
Solyc00g126430.1	0	0	0	0	0	0	1	1	1
Solyc00g127545.1	0	0	0	0	0	0	1	1	1
Solyc00g127660.3	38.2949	62.0218	36.6599	0.695623	-0.062948	-0.758571	0.031555	0.872803	0.0230212
Solyc00g127870.3	20.039	26.4821	19.3045	0.402204	-0.0538741	-0.456078	0.198013	0.885611	0.141969
Solyc00g128870.3	77.0188	174.71	76.9198	1.18168	-0.00185488	-1.18353	0.000185962	0.993915	0.000185962
Solyc00g129670.2	0	0	0	0	0	0	1	1	1
Solyc00g129680.2	0	0	0	0	0	0	1	1	1
Solyc00g129880.2	0	0	0	0	0	0	1	1	1
Solyc00g130290.1	0	0	0	0	0	0	1	1	1
Solyc00g130800.2	0	0	0	0	0	0	1	1	1
Solyc00g134820.1	0	0	0	0	0	0	1	1	1
Solyc00g134830.1	0	0	0	0	0	0	1	1	1
Solyc00g135060.1	0	0	0	0	0	0	1	1	1
Solyc00g136565.1	0.0155519	0.0142892	0.0832298	-0.122162	2.42001	2.54217	1	1	1
Solyc00g143777.1,Solyc00g144470.1	0	0	0.0110507	0	65535	65535	1	1	1
Solyc00g145170.2	0	0.0454227	0.0173848	65535	65535	-1.38559	1	1	1
Solyc00g153980.1	0	0	0.625871	0	65535	65535	1	1	1
Solyc00g154480.2	0	0	0	0	0	0	1	1	1
Solyc00g154980.1	0	0	0	0	0	0	1	1	1
Solyc00g157080.2,Solyc00g157083.1	0.585114	0.642726	1.76989	0.135486	1.59687	1.46138	1	0.0883006	0.279926
Solyc00g157087.1	0	0	0	0	0	0	1	1	1
Solyc00g160780.2	0.693023	2.15283	1.93716	1.63526	1.48296	-0.152297	1	1	1
Solyc09g056230.2	0	0	0	0	0	0	1	1	1
Solyc00g164580.1	0.0335284	0.0522481	0.0332922	0.639996	-0.0101994	-0.650196	1	1	1
Solyc00g164680.2	7.70552	19.5776	14.4635	1.34524	0.908451	-0.436792	0.000185962	0.00463314	0.124036
Solyc00g165190.1	0	0	0	0	0	0	1	1	1
Solyc00g165195.1	0	0	0	0	0	0	1	1	1
Solyc00g167290.1	0	0	0	0	0	0	1	1	1
Solyc00g167300.2	0	0	0	0	0	0	1	1	1
Solyc00g167800.1	0	0	0	0	0	0	1	1	1
Solyc00g170200.1	17.9016	16.69	10.2415	-0.101105	-0.805662	-0.704556	0.861033	0.133825	0.189328
Solyc00g171710.2	0	0	0	0	0	0	1	1	1
Solyc00g173430.2	0	0	0	0	0	0	1	1	1
Solyc00g174345.1	0	0	0	0	0	0	1	1	1
Solyc00g178340.2	0.525569	12.5179	23.2527	4.57396	5.46738	0.893412	0.00169393	0.00169393	0.00969144
Solyc00g180840.2	0	0	0	0	0	0	1	1	1
Solyc00g181250.2	0	0.0473563	0.03389	65535	65535	-0.482698	1	1	1
Solyc00g183050.2	9.96895	3.57578	0	-1.47918	65535	65535	1	1	1
Solyc00g183055.1	0	0	0	0	0	0	1	1	1
Solyc00g183555.1	0	0	0	0	0	0	1	1	1
Solyc00g184357.1	0	0	0	0	0	0	1	1	1
Solyc00g185850.1	0	0	0	0	0	0	1	1	1
Solyc00g188855.1,Solyc00g195350.2,Solyc00g195360.1	0.0243585	0	0	65535	65535	0	1	1	1
Solyc00g188857.1	108.374	64.8401	77.1435	-0.741055	-0.490396	0.250659	0.00169393	0.0417347	0.32405
Solyc00g201060.1	0	0	0	0	0	0	1	1	1
Solyc00g202560.2	0	0	0	0	0	0	1	1	1
Solyc00g207960.1	0	0	0	0	0	0	1	1	1
Solyc12g062400.2	0	0	0	0	0	0	1	1	1
Solyc00g212260.2	0	0	0	0	0	0	1	1	1
Solyc00g212265.1	0	0	0	0	0	0	1	1	1
Solyc00g215560.2	0.173757	0.054866	0.0900363	-1.66309	-0.948495	0.714595	1	1	1
Solyc00g217560.1	1.14765	0.475303	0.581085	-1.27177	-0.981866	0.289902	1	1	1
Solyc00g217960.1	74.0648	236.823	37.354	1.67695	-0.987524	-2.66447	0.000185962	0.000518139	0.000185962
Solyc00g222060.1	0	0	0	0	0	0	1	1	1
Solyc00g222063.1	0	0	0	0	0	0	1	1	1
Solyc00g226760.1	0	0	0	0	0	0	1	1	1
Solyc00g227960.1	0	0	0	0	0	0	1	1	1
Solyc00g230060.2	0.0205929	0.0420129	0.161971	1.02869	2.97552	1.94683	1	1	1
Solyc00g237680.2	0.0231908	0.0568974	0.0328618	1.29481	0.502861	-0.791951	1	1	1
Solyc00g240580.2	0	0	3.47454	0	65535	65535	1	1	1
Solyc00g244290.1	3.83906	4.4235	2.23682	0.204435	-0.779305	-0.983739	0.761156	0.254578	0.150049
Solyc00g244300.1	2.92663	3.06703	1.04234	0.0676033	-1.48941	-1.55701	1	1	1
Solyc00g244305.1,Solyc00g245200.2	0	0	0	0	0	0	1	1	1
Solyc00g247300.3	0.476421	0.586628	0.545903	0.30021	0.196408	-0.103802	1	1	1
Solyc00g249900.3	0.0816297	0.0348503	0.0798214	-1.22792	-0.0323178	1.1956	1	1	1
Solyc00g249910.2	0	0	0	0	0	0	1	1	1
Solyc00g254110.1	0	0	0	0	0	0	1	1	1
Solyc00g270510.1	0	0	0	0	0	0	1	1	1
Solyc00g282510.2	0	0.00702206	0.00684476	65535	65535	-0.0368939	1	1	1
Solyc00g283110.1	0	0	0	0	0	0	1	1	1
Solyc00g286010.1	0	0	0	0	0	0	1	1	1
Solyc00g286020.1	0	0	0	0	0	0	1	1	1
Solyc00g286030.2	0	0	0	0	0	0	1	1	1
Solyc00g294237.1	0.157009	0.0609404	0.0134862	-1.36538	-3.54129	-2.17591	1	1	1
Solyc00g304030.2	0	0	0	0	0	0	1	1	1
Solyc00g306830.1	0	0	0	0	0	0	1	1	1
Solyc00g309530.1	0	0	0	0	0	0	1	1	1
Solyc00g311230.2	0	0	0	0	0	0	1	1	1
Solyc00g313030.1	0	0	0	0	0	0	1	1	1
Solyc00g316530.1	7.75849	10.2088	6.28907	0.395959	-0.30293	-0.698889	0.677725	0.779314	0.464696
Solyc00g318130.2	0	0	0	0	0	0	1	1	1
Solyc00g318835.1	0	0	0	0	0	0	1	1	1
Solyc00g320430.1	9.34456	7.74475	10.0478	-0.270907	0.104675	0.375583	1	1	1
Solyc00g322630.1	0	0	0	0	0	0	1	1	1
Solyc00g322635.1	8.18293	16.4112	34.5562	1.00399	2.07826	1.07426	0.0125819	0.000185962	0.00126993
Solyc00g005050.3	74.0081	93.4444	79.7589	0.336426	0.107963	-0.228463	0.180591	0.696053	0.369378
Solyc00g005060.1	0	0	0	0	0	0	1	1	1
Solyc00g005080.2	0.263927	0.217996	0.472633	-0.275834	0.840583	1.11642	1	1	1
Solyc00g005090.1	0	0	0	0	0	0	1	1	1
Solyc00g005094.1	8.37388	20.0509	30.449	1.2597	1.86243	0.602729	0.1239	0.0284549	0.343121
Solyc00g005283.1	0	0	0	0	0	0	1	1	1
Solyc00g005285.1	0	0	0	0	0	0	1	1	1
Solyc00g005287.1	0	0	0	0	0	0	1	1	1
Solyc00g005430.1	0	0	0	0	0	0	1	1	1
Solyc00g005440.2,Solyc00g005445.1	0	0.0576936	0	65535	0	65535	1	1	1
Solyc00g005460.2,Solyc00g005470.2	0	0	0	0	0	0	1	1	1
Solyc00g005840.3	23.5406	30.0143	32.3973	0.350497	0.460722	0.110225	0.195318	0.0873715	0.704212
Solyc00g005850.2	0	0	0	0	0	0	1	1	1
Solyc00g005890.3	0	0	0	0	0	0	1	1	1
Solyc00g005900.2	0	0	0	0	0	0	1	1	1
Solyc00g006483.1	0	0	0	0	0	0	1	1	1
Solyc00g006487.1	0	0	0	0	0	0	1	1	1
Solyc00g006500.1	0	0	0	0	0	0	1	1	1
Solyc00g006530.1	0	0	0	0	0	0	1	1	1
Solyc00g006540.1	0	0	0	0	0	0	1	1	1
Solyc00g006550.1	0	0	0	0	0	0	1	1	1
Solyc00g006560.1	0	0	0.0185037	0	65535	65535	1	1	1
Solyc00g006590.2	0	0	0	0	0	0	1	1	1
Solyc00g006650.1	0	0	0	0	0	0	1	1	1
Solyc00g006655.1	0	0	0	0	0	0	1	1	1
Solyc00g006683.1	0	0	0	0	0	0	1	1	1
Solyc00g006805.1	0.443912	0.637371	0.120541	0.52186	-1.88075	-2.40261	1	1	1
Solyc00g006830.3	21.3471	28.1787	19.6589	0.400569	-0.118856	-0.519425	0.103162	0.659627	0.0304538
Solyc00g006850.2	0	0	0	0	0	0	1	1	1
Solyc00g006860.2	0	0	0	0	0	0	1	1	1
Solyc00g006903.1	0	0	0	0	0	0	1	1	1
Solyc00g006907.1	0	0	0	0	0	0	1	1	1
Solyc00g007550.1	0	0	0	0	0	0	1	1	1
Solyc00g007570.2	0	0	0	0	0	0	1	1	1
Solyc00g007600.2	0.00577037	0.0123565	0.0416077	1.09853	2.85011	1.75158	1	1	1
Solyc00g007910.1	0	0	0	0	0	0	1	1	1
Solyc00g007920.1	0	0	0	0	0	0	1	1	1
Solyc00g007925.1	0	0	0	0	0	0	1	1	1
Solyc00g007930.1	0	0	0	0	0	0	1	1	1
Solyc00g007950.1	0	0	0	0	0	0	1	1	1
Solyc00g007960.1	0	0	0	0	0	0	1	1	1
Solyc00g007970.1	0	0	0	0	0	0	1	1	1
Solyc00g007980.1	0	0	0	0	0	0	1	1	1
Solyc00g008000.1	0	0	0	0	0	0	1	1	1
Solyc00g008010.1	0	0	0	0	0	0	1	1	1
Solyc00g008020.1	0	0	0	0	0	0	1	1	1
Solyc00g008030.1	0	0	0	0	0	0	1	1	1
Solyc00g008040.1	0	0	0	0	0	0	1	1	1
Solyc00g008050.1	0	0	0	0	0	0	1	1	1
Solyc00g008055.1	0.00200182	0	0	65535	65535	0	1	1	1
Solyc00g008060.1	0	0	0	0	0	0	1	1	1
Solyc00g008080.1,Solyc00g008090.2,Solyc00g008100.1	0	0	0	0	0	0	1	1	1
Solyc00g008110.1	0	0	0	0	0	0	1	1	1
Solyc00g008120.1	0	0	0	0	0	0	1	1	1
Solyc00g008130.1	0	0	0	0	0	0	1	1	1
Solyc00g008140.1	0	0	0	0	0	0	1	1	1
Solyc00g008150.1	0	0	0	0	0	0	1	1	1
Solyc00g008160.1	0	0	0	0	0	0	1	1	1
Solyc00g008570.2	0	0	0	0	0	0	1	1	1
Solyc00g008800.2	0	0	0	0	0	0	1	1	1
Solyc00g008915.1	0	0	0	0	0	0	1	1	1
Solyc00g009030.2	0.0243665	0.0472411	0.0681701	0.955145	1.48424	0.529095	1	1	1
Solyc00g009050.2	0.163451	0.094883	0.179988	-0.784633	0.139042	0.923675	1	1	1
Solyc00g009070.1	0.209905	2.61238	0.988564	3.63755	2.23559	-1.40196	1	1	1
Solyc00g009090.3	1.20882	0.334155	2.97474	-1.85501	1.29916	3.15417	1	0.000356052	0.000185962
Solyc00g009100.3	3.47992	2.96641	4.79954	-0.230335	0.463844	0.694179	0.594162	0.229058	0.0744236
Solyc00g009141.1	40.1484	20.3553	20.9592	-0.979936	-0.937757	0.0421784	0.00141369	0.0042706	0.915353
Solyc00g009146.1	0	0	0	0	0	0	1	1	1
Solyc00g009540.1	0	0	0	0	0	0	1	1	1
Solyc00g009650.1	0	0	0	0	0	0	1	1	1
Solyc00g010520.1	0	0	0	0	0	0	1	1	1
Solyc00g010530.1	0.65136	1.34881	0	1.05016	65535	65535	1	1	1
Solyc00g010750.2	0	0	0	0	0	0	1	1	1
Solyc00g010760.1	0	0	0	0	0	0	1	1	1
Solyc00g010755.1	0	0.103028	0	65535	0	65535	1	1	1
Solyc00g010780.1	0	0	0	0	0	0	1	1	1
Solyc00g011150.1	6.01615	6.77778	10.3579	0.171973	0.78382	0.611848	0.899597	0.472424	0.568947
Solyc00g011170.1	0	0	0	0	0	0	1	1	1
Solyc00g011670.1	0	0	0	0	0	0	1	1	1
Solyc00g011870.1	0	0	0	0	0	0	1	1	1
Solyc00g011890.3	38.094	25.6175	16.1944	-0.572436	-1.23407	-0.66163	0.0221777	0.000185962	0.00475401
Solyc00g012435.1	0	0	0	0	0	0	1	1	1
Solyc00g012540.1	0	0	0	0	0	0	1	1	1
Solyc00g012640.1	0	0	0	0	0	0	1	1	1
Solyc00g012660.1	0	0	0	0	0	0	1	1	1
Solyc00g012670.2	0	0	0	0	0	0	1	1	1
Solyc00g012680.1	0	0	0	0	0	0	1	1	1
Solyc00g012690.1	0	0	0	0	0	0	1	1	1
Solyc00g012700.2	0	0	0	0	0	0	1	1	1
Solyc00g012704.1	0	0	0	0	0	0	1	1	1
Solyc00g012706.1,Solyc00g012708.1	0	0	0	0	0	0	1	1	1
Solyc00g013110.1	0	0	0	0	0	0	1	1	1
Solyc00g013120.3	0	0	0	0	0	0	1	1	1
Solyc00g013130.3,Solyc00g013133.1,Solyc00g013137.1	1.37799	0.00819162	0.0372074	-7.3942	-5.21083	2.18337	1	1	1
Solyc00g013140.2	1.1328	1.58665	2.0138	0.486092	0.830035	0.343943	0.426556	0.156354	0.550983
Solyc00g013155.1	3.23568	2.43829	0.991416	-0.408201	-1.70651	-1.29831	0.655208	0.139057	1
Solyc00g013160.2	3.09331	2.60288	2.23592	-0.249044	-0.468285	-0.219241	0.721988	0.489015	0.770514
Solyc00g013180.1	0.930955	0.771801	1.63262	-0.270483	0.810408	1.08089	1	1	1
Solyc00g013181.1	0.408353	0.177358	0.646693	-1.20315	0.663265	1.86642	1	1	1
Solyc00g013183.1	0	0	0	0	0	0	1	1	1
Solyc00g014290.1	0	0	0	0	0	0	1	1	1
Solyc00g014800.1	0.169249	0.146448	0.251606	-0.208758	0.572016	0.780774	1	1	1
Solyc00g014810.1	4.95781	4.10451	3.67904	-0.272493	-0.430372	-0.157879	1	1	1
Solyc00g014830.3	0.284489	0.704482	0.568381	1.30819	0.998488	-0.309703	1	1	1
Solyc00g014850.1	0.397292	0.548804	0.933427	0.466092	1.23234	0.766246	1	1	1
Solyc00g014860.1	0	0	0	0	0	0	1	1	1
Solyc00g014960.1	0	0	0	0	0	0	1	1	1
Solyc00g014990.2	0	0	0	0	0	0	1	1	1
Solyc00g015000.1	0	0	0	0	0	0	1	1	1
Solyc00g015600.1	0	0	0.642234	0	65535	65535	1	1	1
Solyc00g015720.1	0	0	0	0	0	0	1	1	1
Solyc00g015730.2	0	0	0	0	0	0	1	1	1
Solyc00g015737.1	0	0	0	0	0	0	1	1	1
Solyc00g016470.1	0	0	0	0	0	0	1	1	1
Solyc00g016480.1	0	0	0	0	0	0	1	1	1
Solyc00g016900.1	0	0	0	0	0	0	1	1	1
Solyc00g016910.1	0	0	0	0	0	0	1	1	1
Solyc00g017220.2	0	0	0	0	0	0	1	1	1
Solyc00g017230.1	0	0	0	0	0	0	1	1	1
Solyc00g017760.1	0	0	0	0	0	0	1	1	1
Solyc00g017880.1	0	0	0	0	0	0	1	1	1
Solyc00g018770.1	0	0	0	0	0	0	1	1	1
Solyc00g019620.2	0	0	0	0	0	0	1	1	1
Solyc00g019630.2	0	0	0	0	0	0	1	1	1
Solyc00g019730.2	1.66532	2.18252	2.12582	0.390193	0.352221	-0.037972	1	1	1
Solyc00g019740.1	3.19378	4.18418	7.11642	0.389681	1.15589	0.766207	0.614633	0.0941934	0.240169
Solyc00g019750.1	5.25281	3.50788	7.40263	-0.582488	0.494951	1.07744	1	0.702401	0.438902
Solyc00g019950.1	0.541387	1.02548	1.27415	0.921562	1.2348	0.313239	1	1	1
Solyc00g020010.1	4.4156	7.88414	4.85809	0.836344	0.13778	-0.698564	0.466585	1	0.537012
Solyc00g020030.1	1.95165	0.306247	1.97498	-2.67193	0.01714	2.68907	1	0.871435	0.525212
Solyc00g020970.1	0	0	0	0	0	0	1	1	1
Solyc00g021490.2	0	0	0	0	0	0	1	1	1
Solyc00g021500.2	0	0	0	0	0	0	1	1	1
Solyc00g021510.2	0	0	0	0	0	0	1	1	1
Solyc00g021520.1	0	0	0	0	0	0	1	1	1
Solyc00g021530.2	0	0	0	0	0	0	1	1	1
Solyc00g021630.1	0.504236	0.660127	1.55548	0.388645	1.62519	1.23655	1	1	1
Solyc00g021640.3	0.231873	0.214131	1.02596	-0.114836	2.14557	2.26041	1	1	1
Solyc00g022080.1	0	0	0	0	0	0	1	1	1
Solyc00g022090.2	0.0595984	0.0324129	0.0765591	-0.878707	0.3613	1.24001	1	1	1
Solyc00g022100.1	2.04935	4.26812	5.65299	1.05844	1.46385	0.405412	0.164981	0.0572969	0.543769
Solyc00g022103.1	1.35524	1.50093	2.14365	0.147308	0.66152	0.514212	1	0.528577	0.613558
Solyc00g022107.1	1.81624	3.34423	3.50991	0.880721	0.950481	0.0697604	0.134653	0.108759	0.906702
Solyc00g023030.1	0	0	0	0	0	0	1	1	1
Solyc00g023040.1	0	0	0	0	0	0	1	1	1
Solyc00g023050.2	0	0	0	0	0	0	1	1	1
Solyc00g023250.2	0	0	0	0	0	0	1	1	1
Solyc00g023260.1	0	0	0	0	0	0	1	1	1
Solyc00g023570.1	0	0	0	0	0	0	1	1	1
Solyc00g023710.1	0.0580541	0	0	65535	65535	0	1	1	1
Solyc00g024020.1	0	0	0	0	0	0	1	1	1
Solyc00g024040.1	0	0	0	0	0	0	1	1	1
Solyc00g024160.2	0.201796	0.131005	0.101724	-0.623278	-0.988235	-0.364958	1	1	1
Solyc00g025300.1	0	0.380664	0	65535	0	65535	1	1	1
Solyc00g025400.2	0.0239175	0	0.099587	65535	2.05789	65535	1	1	1
Solyc00g025500.2	0	0	0	0	0	0	1	1	1
Solyc00g025520.1	0	0	0	0	0	0	1	1	1
Solyc00g025540.2	0	0	0	0	0	0	1	1	1
Solyc00g026860.1	0	0	0	0	0	0	1	1	1
Solyc00g026870.1	0	0	0	0	0	0	1	1	1
Solyc00g026875.1	0	0	0	0	0	0	1	1	1
Solyc00g026900.1	0	0	0	0	0	0	1	1	1
Solyc00g026905.1,Solyc00g026907.1	0	0	0	0	0	0	1	1	1
Solyc00g028090.2	0	0	0	0	0	0	1	1	1
Solyc00g028100.1	0	0	0	0	0	0	1	1	1
Solyc00g028420.1	0	0	0	0	0	0	1	1	1
Solyc00g028520.2	0	0	0	0	0	0	1	1	1
Solyc00g028530.2	0	0	0	0	0	0	1	1	1
Solyc00g028550.2	0	0	0	0	0	0	1	1	1
Solyc00g028560.1	0	0	0	0	0	0	1	1	1
Solyc00g028960.1	97.5205	233.797	103.981	1.26148	0.0925393	-1.16894	0.000185962	0.812317	0.000185962
Solyc00g029060.1	0	0	0	0	0	0	1	1	1
Solyc00g029090.1	0	0	0	0	0	0	1	1	1
Solyc00g029290.1	0	0	0	0	0	0	1	1	1
Solyc00g029500.1	0	0	0	0	0	0	1	1	1
Solyc00g030000.1	0	0	0	0	0	0	1	1	1
Solyc00g030105.1	0	0	0	0	0	0	1	1	1
Solyc00g030215.1	0	0	0	0	0	0	1	1	1
Solyc00g030520.3	13.4104	6.24389	8.57456	-1.10284	-0.645222	0.457618	0.0152681	0.132713	0.351508
Solyc00g030820.1	1.0333	0.770549	0.494936	-0.423303	-1.06195	-0.638646	1	1	1
Solyc00g031020.2	0	0	0	0	0	0	1	1	1
Solyc00g031050.1	0	0	0	0	0	0	1	1	1
Solyc00g031360.2	0	0	0	0	0	0	1	1	1
Solyc00g031380.2,Solyc00g031390.1	0	0	0	0	0	0	1	1	1
Solyc00g031490.1	0	0	0	0	0	0	1	1	1
Solyc00g031500.1	0	0	0	0	0	0	1	1	1
Solyc00g031710.2	0	0	0	0	0	0	1	1	1
Solyc00g032030.2	0	0.0953912	0	65535	0	65535	1	1	1
Solyc00g032035.1	0	0	0	0	0	0	1	1	1
Solyc00g032947.1	0.199204	0	0.328947	65535	0.723612	65535	1	1	1
Solyc00g033860.2,Solyc00g033870.2	0	0	0	0	0	0	1	1	1
Solyc00g033880.1	0	0	0	0	0	0	1	1	1
Solyc00g033890.1	0	0	0	0	0	0	1	1	1
Solyc00g033990.2	0	0	0	0	0	0	1	1	1
Solyc00g034810.2	0	0	0	0	0	0	1	1	1
Solyc00g035010.1	0	0	0	0	0	0	1	1	1
Solyc00g036530.1	0.742144	0	0	65535	65535	0	1	1	1
Solyc00g036740.1	0	0	0	0	0	0	1	1	1
Solyc00g036750.1	0	0	0	0	0	0	1	1	1
Solyc00g036960.1	0	0	0	0	0	0	1	1	1
Solyc00g036962.1	0	0	0	0	0	0	1	1	1
Solyc00g036964.1	0	0	0	0	0	0	1	1	1
Solyc00g039990.2	0.216019	0.673235	0.882036	1.63995	2.02968	0.389727	1	1	1
Solyc00g040290.2	0	0	0	0	0	0	1	1	1
Solyc00g041190.1	0	0	0	0	0	0	1	1	1
Solyc00g041210.2	0	0	0	0	0	0	1	1	1
Solyc00g041215.1	0	0	0	0	0	0	1	1	1
Solyc00g042120.2	0	0	0	0	0	0	1	1	1
Solyc00g042840.1	5.10293	5.01728	2.89847	-0.0244203	-0.816036	-0.791616	0.959825	0.0749663	0.0853901
Solyc00g042858.1	0	0	0	0	0	0	1	1	1
Solyc00g044750.2	0	0.0244868	0	65535	0	65535	1	1	1
Solyc00g044755.1,Solyc00g046580.1	0	0	0	0	0	0	1	1	1
Solyc00g047180.1	0	0	0.134928	0	65535	65535	1	1	1
Solyc00g047200.1	0	0	0	0	0	0	1	1	1
Solyc00g047700.3	211.897	203.88	157.394	-0.0556423	-0.42898	-0.373337	0.840923	0.0808595	0.127857
Solyc00g049210.1	0.165196	0.151177	0.130054	-0.127947	-0.345068	-0.217121	1	1	1
Solyc00g049520.2	256.456	301.399	238.825	0.232963	-0.102757	-0.335721	0.369649	0.713805	0.17938
Solyc00g052540.1	0	0.141114	0	65535	0	65535	1	1	1
Solyc00g052940.3	0.24907	0.197509	1.60742	-0.334637	2.69012	3.02476	1	1	1
Solyc00g055940.1	0	0	0	0	0	0	1	1	1
Solyc00g055970.1	0	0	0	0	0	0	1	1	1
Solyc00g055980.2	0	0	0	0	0	0	1	1	1
Solyc00g056180.1	0	0	0	0	0	0	1	1	1
Solyc00g057280.1	0	0	0	0	0	0	1	1	1
Solyc00g058480.2	0	0	0	0	0	0	1	1	1
Solyc00g058900.2	0	0	0	0	0	0	1	1	1
Solyc00g059100.3	5.93548	4.44629	3.95924	-0.416764	-0.58414	-0.167375	0.318866	0.15766	0.724219
Solyc00g059505.1	0	0	0	0	0	0	1	1	1
Solyc00g060810.3	0	0	0	0	0	0	1	1	1
Solyc00g063110.3	0.329152	0.081631	0.116564	-2.01157	-1.49764	0.51393	1	1	1
Solyc00g063510.1	0	0	0	0	0	0	1	1	1
Solyc00g065610.1	0	0	0	0	0	0	1	1	1
Solyc00g065620.1	0	0	0	0	0	0	1	1	1
Solyc00g065630.2	0	0	0	0	0	0	1	1	1
Solyc00g065930.1	0	0	0	0	0	0	1	1	1
Solyc00g065940.1	0	0	0	0	0	0	1	1	1
Solyc00g066140.1	0	0	0	0	0	0	1	1	1
Solyc00g066150.2	0	0	0	0	0	0	1	1	1
Solyc00g068970.2	69.6638	76.3069	98.8778	0.131405	0.505238	0.373832	0.653959	0.125716	0.252513
Solyc00g068985.1	0	0	0	0	0	0	1	1	1
Solyc00g069680.2	0	0	0	0	0	0	1	1	1
Solyc00g071180.3	0.0108247	0.0821015	0.0487777	2.92309	2.1719	-0.751188	1	1	1
Solyc00g071580.1	0	0	0	0	0	0	1	1	1
Solyc00g071590.1	0	0	0	0	0	0	1	1	1
Solyc00g071600.1	0	0	0	0	0	0	1	1	1
Solyc00g072100.3	10.6715	15.0072	14.0995	0.491899	0.401886	-0.090013	0.172055	0.272856	0.816508
Solyc00g072400.3	0	0	0	0	0	0	1	1	1
Solyc00g074810.1	0	0	0	0	0	0	1	1	1
Solyc00g074830.2	0	0	0	0	0	0	1	1	1
Solyc00g075035.1	0.0700784	0.779841	0.229249	3.47614	1.70987	-1.76627	1	1	1
Solyc00g076250.1	0	0	0	0	0	0	1	1	1
Solyc06g050455.1	0	0	0	0	0	0	1	1	1
Solyc00g080750.3	20.2442	16.6599	10.1211	-0.281126	-1.00014	-0.719015	0.388147	0.00262414	0.0303614
Solyc00g082150.3	39.9233	29.974	40.7467	-0.413522	0.0294522	0.442974	0.0952408	0.917979	0.0706189
Solyc00g084650.2,Solyc00g084750.3,Solyc00g084760.1	0.0270771	0.086509	0.01482	1.67578	-0.869526	-2.5453	1	1	1
Solyc00g085070.3	0	0	0	0	0	0	1	1	1
Solyc00g085770.1	0	0	0	0	0	0	1	1	1
Solyc00g085780.2	0	0	0	0	0	0	1	1	1
Solyc00g088080.1	0	0	0	0	0	0	1	1	1
Solyc00g088090.2	0	0	0	0	0	0	1	1	1
Solyc06g024210.2	32.9297	73.3983	42.0291	1.15636	0.351999	-0.804357	0.00249459	0.404734	0.025936
Solyc00g090115.1,Solyc00g090120.2,Solyc00g090630.2	0	0	0	0	0	0	1	1	1
Solyc00g090640.1	0	0	0	0	0	0	1	1	1
Solyc00g090650.1	0	0	0	0	0	0	1	1	1
Solyc00g090660.1	0	0	0	0	0	0	1	1	1
Solyc00g090860.2	0	0.462193	0.304481	65535	65535	-0.602142	1	1	1
Solyc00g090870.3	10.8661	11.6458	11.0897	0.0999754	0.0293768	-0.0705986	0.814296	0.946625	0.869236
Solyc00g092880.1	0	0	0	0	0	0	1	1	1
Solyc00g092890.1	0	0	0	0	0	0	1	1	1
Solyc00g092900.2	0	0	0	0	0	0	1	1	1
Solyc00g093000.1	0	0	0	0	0	0	1	1	1
Solyc00g094010.2	0	0	0	0	0	0	1	1	1
Solyc00g094020.2	0	0	0	0	0	0	1	1	1
Solyc00g094520.1	1.25442	2.01086	2.43136	0.680793	0.954745	0.273952	1	1	1
Solyc00g094530.1	0.283652	1.07993	0.275324	1.92874	-0.0429912	-1.97174	1	1	1
Solyc00g094550.1	0	0.199803	0.185969	65535	65535	-0.103516	1	1	1
Solyc00g095450.1	0	0	0	0	0	0	1	1	1
Solyc00g095860.1	0	0	0	0	0	0	1	1	1
Solyc00g096060.2	0	0	0	0	0	0	1	1	1
Solyc00g099160.1	0	0	0	0	0	0	1	1	1
Solyc00g099460.2	0	0	0	0	0	0	1	1	1
Solyc00g099580.2	0.193917	0.137207	0.244082	-0.499083	0.331929	0.831013	1	1	1
Solyc00g101700.1	0	0	0	0	0	0	1	1	1
Solyc00g104320.1	0	0	0	0	0	0	1	1	1
Solyc00g104330.2	0	0	0	0	0	0	1	1	1
Solyc00g104333.1	0	0.0747631	0	65535	0	65535	1	1	1
Solyc00g104940.1	0	0	0	0	0	0	1	1	1
Solyc00g107050.1	0	0	0	0	0	0	1	1	1
Solyc00g107055.1	0	0	0	0	0	0	1	1	1
Solyc00g108550.1	0.149063	0.42001	0.363411	1.49451	1.28568	-0.208824	1	1	1
Solyc00g108555.1	0.248292	0	0	65535	65535	0	1	1	1
Solyc00g109450.1	0	0	0	0	0	0	1	1	1
Solyc00g109850.2	0	0	0	0	0	0	1	1	1
Solyc00g110060.1	0	0	0	0	0	0	1	1	1
Solyc00g110370.1	0	0	0	0	0	0	1	1	1
Solyc00g110870.3	13.6589	14.0275	10.4	0.0384155	-0.393267	-0.431682	0.902518	0.167169	0.125012
Solyc00g112190.2	0.00954437	0	0.0118004	65535	0.306109	65535	1	1	1
Solyc00g112505.1	0	0	0	0	0	0	1	1	1
Solyc00g112600.1	0	0	0	0	0	0	1	1	1
Solyc00g112930.3	0.0261556	0.0338782	0.0109886	0.373239	-1.25111	-1.62435	1	1	1
Solyc00g113730.1	0	0	0	0	0	0	1	1	1
Solyc00g113740.1	0	0	0	0	0	0	1	1	1
Solyc00g113750.2	0	0	0	0	0	0	1	1	1
Solyc00g117450.2	1.85723	0.89774	0.841615	-1.04878	-1.14192	-0.0931369	1	1	1
Solyc00g117650.1	0	0	0	0	0	0	1	1	1
Solyc00g117653.1,Solyc00g118680.2	1.6418	1.16057	1.41533	-0.500446	-0.214137	0.286308	1	1	1
Solyc00g120120.1	0	0	0	0	0	0	1	1	1
Solyc00g120930.2	0	0	0	0	0	0	1	1	1
Solyc00g121230.2	0	0	0	0	0	0	1	1	1
Solyc00g122530.1	0	0	0	0	0	0	1	1	1
Solyc00g124840.2	0	0	0	0	0	0	1	1	1
Solyc00g124850.1	0	0	0	0	0	0	1	1	1
Solyc00g125275.1	0.0278295	0.032059	0.0436696	0.204119	0.650017	0.445898	1	1	1
Solyc00g126420.2	0	0	0	0	0	0	1	1	1
Solyc00g126440.2	0	0	0	0	0	0	1	1	1
Solyc00g127540.2	0	0	0	0	0	0	1	1	1
Solyc00g127550.1	0	0	0	0	0	0	1	1	1
Solyc00g127560.2	0	0	0	0	0	0	1	1	1
Solyc00g127670.2	5.11016	6.84806	5.67348	0.422327	0.150864	-0.271462	0.382398	0.759467	0.570752
Solyc00g128875.1	0	0	0	0	0	0	1	1	1
Solyc00g129685.1	0	0	0	0	0	0	1	1	1
Solyc00g129980.1	0	0	0	0	0	0	1	1	1
Solyc00g130180.2	0	0	0	0	0	0	1	1	1
Solyc00g130190.1	0	0	0	0	0	0	1	1	1
Solyc00g130690.1	0	0	0	0	0	0	1	1	1
Solyc00g130700.2	0	0	0	0	0	0	1	1	1
Solyc00g130810.1	0	0	0	0	0	0	1	1	1
Solyc00g131610.2	0	0	0	0	0	0	1	1	1
Solyc00g133110.2	0.00811564	0.0220312	0.0090719	1.44077	0.1607	-1.28007	1	1	1
Solyc00g133710.2	0	0	0	0	0	0	1	1	1
Solyc00g133720.2	0	0	0	0	0	0	1	1	1
Solyc00g134620.2	0	0	0	0	0	0	1	1	1
Solyc00g134840.1	0	0	0	0	0	0	1	1	1
Solyc00g135040.2	0	0	0	0	0	0	1	1	1
Solyc00g135050.2	0	0	0	0	0	0	1	1	1
Solyc00g135260.2	0	0	0	0	0	0	1	1	1
Solyc00g136260.1	58.3366	107.025	72.6559	0.875475	0.316678	-0.558796	0.00571181	0.351784	0.0703843
Solyc00g136560.3	36.0647	72.6348	26.1519	1.01008	-0.46367	-1.47375	0.000356052	0.145652	0.000185962
Solyc00g139760.2	0	0	0	0	0	0	1	1	1
Solyc00g140060.3	49.9999	28.9484	23.4951	-0.788443	-1.08957	-0.301123	0.00352279	0.000185962	0.311451
Solyc00g141360.1	0	0	0	0	0	0	1	1	1
Solyc00g141560.2	0	0	0	0	0	0	1	1	1
Solyc00g142160.1,Solyc00g142170.3	1.33141	1.37341	1.12572	0.0448068	-0.242103	-0.28691	1	1	1
Solyc00g143770.2	49.6498	36.8937	43.2596	-0.428414	-0.198767	0.229648	0.348259	0.668007	0.644427
Solyc00g147570.3	0	0	0	0	0	0	1	1	1
Solyc00g147577.1	0	0	0	0	0	0	1	1	1
Solyc00g153680.1	0.0633514	0	0.0194742	65535	-1.70182	65535	1	1	1
Solyc00g156980.3	1.37327	0.578123	1.24783	-1.24817	-0.1382	1.10997	1	1	1
Solyc00g160785.1	0	0	0	0	0	0	1	1	1
Solyc00g170210.3	10.4988	16.8579	14.4449	0.683193	0.460333	-0.22286	0.0269671	0.149321	0.476473
Solyc00g170510.2	0	0	0.00718175	0	65535	65535	1	1	1
Solyc00g171810.3	2.67423	4.43219	4.4084	0.728897	0.72113	-0.00776661	0.130557	0.133755	0.991822
Solyc00g172410.2	0	0	0	0	0	0	1	1	1
Solyc00g174330.3,Solyc00g174340.2	2251.63	9092.32	1324.14	2.01368	-0.765916	-2.77959	0.000185962	0.0146606	0.000185962
Solyc00g179240.2	8.42091	7.32704	7.97327	-0.200746	-0.0788047	0.121941	0.813475	0.923833	0.889815
Solyc00g180440.2	0.726274	0.365687	0.668866	-0.989905	-0.118796	0.871109	1	1	1
Solyc00g181240.1	0	0	0	0	0	0	1	1	1
Solyc00g183550.2	0	0	0	0	0	0	1	1	1
Solyc00g184350.3	3.4558	4.87188	5.16405	0.495462	0.579485	0.0840234	0.183198	0.113956	0.833384
Solyc00g185750.1	0	0	0	0	0	0	1	1	1
Solyc00g187050.3	0	0	0.0400938	0	65535	65535	1	1	1
Solyc00g188750.1	0	0	0	0	0	0	1	1	1
Solyc00g188850.3	0.0722317	0	0.0249947	65535	-1.53101	65535	1	1	1
Solyc00g188853.1	0	0	0	0	0	0	1	1	1
Solyc00g198360.1	0	0	0	0	0	0	1	1	1
Solyc00g201160.3	3.4027	2.3921	2.06877	-0.508403	-0.717908	-0.209505	0.264647	0.117089	0.685992
Solyc00g201165.1	0	0	0	0	0	0	1	1	1
Solyc00g203660.2	0.698954	2.87526	2.93291	2.04042	2.06907	0.028644	0.0492916	0.0493765	0.977595
Solyc00g209460.2	0.760894	0.692289	0.85441	-0.13632	0.167234	0.303554	1	1	1
Solyc00g210860.1	0	0	0.128082	0	65535	65535	1	1	1
Solyc00g213960.1	0	0	0	0	0	0	1	1	1
Solyc00g218560.1	0	0	0	0	0	0	1	1	1
Solyc00g222067.1	0	0	0	0	0	0	1	1	1
Solyc00g227860.1	13.8791	13.6295	27.1526	-0.0261753	0.968182	0.994358	0.941825	0.000675474	0.000185962
Solyc00g230070.1	0.378563	4.70284	4.765	3.63493	3.65387	0.0189432	0.325677	0.325576	0.954674
Solyc00g230080.1	1.94711	4.62349	6.90134	1.24765	1.82554	0.577894	0.194004	0.0658172	0.434219
Solyc00g230280.1	0	0	0	0	0	0	1	1	1
Solyc00g231680.2	0	0	0	0	0	0	1	1	1
Solyc00g231780.2	1.18651	0.290092	1.44816	-2.03214	0.287494	2.31964	1	1	1
Solyc00g233480.1	22.7994	18.2698	27.9473	-0.31953	0.293715	0.613245	0.431888	0.437546	0.113088
Solyc00g244280.1	0	0	0	0	0	0	1	1	1
Solyc00g247305.1	0	0	0	0	0	0	1	1	1
Solyc00g249200.2,Solyc00g249205.1	0	0	0	0	0	0	1	1	1
Solyc00g254910.1	0	0.0669301	0.0379214	65535	65535	-0.819644	1	1	1
Solyc00g255510.1	0	0	0	0	0	0	1	1	1
Solyc00g256710.2	42.5617	58.7937	57.5326	0.466106	0.434824	-0.0312823	0.33226	0.370029	0.953409
Solyc00g257110.3	0.00607366	0.00607206	0.00607813	-0.000379457	0.00106175	0.00144121	1	1	1
Solyc00g265110.3	0.0261954	0.13581	0.0190791	2.3742	-0.457325	-2.83153	1	1	1
Solyc00g265510.2	0	3.43797	0	65535	0	65535	1	1	1
Solyc00g266110.1	0	0	0	0	0	0	1	1	1
Solyc00g268310.2	0	0	0	0	0	0	1	1	1
Solyc00g269810.2	0	0	0	0	0	0	1	1	1
Solyc00g272810.1	6.46191	7.35093	5.24702	0.185965	-0.300462	-0.486427	0.721204	0.582682	0.324542
Solyc00g273110.2	5.07029	2.30912	3.15484	-1.13473	-0.6845	0.450225	0.190271	0.390108	0.635047
Solyc00g275310.2	0	0	0	0	0	0	1	1	1
Solyc00g277510.2	0.84877	2.85763	3.45158	1.75137	2.02381	0.272438	0.128479	0.0850063	0.754315
Solyc00g278110.3	0.10054	0.0369361	0.0920661	-1.44467	-0.12703	1.31764	1	1	1
Solyc00g280110.2	0	0.178994	0	65535	0	65535	1	1	1
Solyc03g033920.1	0	0	0	0	0	0	1	1	1
Solyc03g033910.1	0	0	0	0	0	0	1	1	1
Solyc00g281110.1	0	0.0596515	0.113947	65535	65535	0.933729	1	1	1
Solyc00g283010.2	0	0	0	0	0	0	1	1	1
Solyc00g284510.1	0	0	0	0	0	0	1	1	1
Solyc00g289230.2	1.73158	1.74307	1.23614	0.009542	-0.486244	-0.495786	0.988771	0.354887	0.344846
Solyc00g294230.2	0	0	0	0	0	0	1	1	1
Solyc00g294233.1	0	0	0	0	0	0	1	1	1
Solyc00g300730.2	0	0	0	0	0	0	1	1	1
Solyc00g304035.1	0	0	0	0	0	0	1	1	1
Solyc00g308930.1	0	0	0	0	0	0	1	1	1
Solyc00g318830.2	0	0	0	0	0	0	1	1	1
Solyc01g005000.3	5.06613	1.46803	4.83474	-1.787	-0.0674457	1.71956	0.000356052	0.87832	0.000185962
Solyc01g005010.3	3.54329	13.0788	14.1185	1.88406	1.99442	0.110356	0.000185962	0.000185962	0.755208
Solyc01g005030.3,Solyc01g005050.3	6.6017	9.32555	8.68793	0.498351	0.396174	-0.102177	0.0457108	0.116517	0.705531
Solyc01g005040.3	2.29589	1.77081	1.23034	-0.374638	-0.899999	-0.525361	0.856842	0.670337	1
Solyc01g005070.3	0.0294094	0.0307506	0.0223225	0.0643361	-0.397782	-0.462118	1	1	1
Solyc01g005110.3	28.9188	39.5399	23.5086	0.451299	-0.298822	-0.750121	0.121071	0.344579	0.0107764
Solyc01g005130.2	51.0091	101.149	60.644	0.98765	0.249611	-0.73804	0.000185962	0.336014	0.00262414
Solyc01g005160.3	0.555424	0.208154	0.11049	-1.41594	-2.32967	-0.913731	1	1	1
Solyc01g005170.2	0	0.00947828	0.0100057	65535	65535	0.0781267	1	1	1
Solyc01g005190.1	0.152711	0.215402	0.0757328	0.496227	-1.01182	-1.50804	1	1	1
Solyc01g005200.1	1.61391	4.41728	1.02533	1.4526	-0.654466	-2.10706	0.0190272	1	0.00618412
Solyc01g005210.3	57.0652	53.6016	55.8225	-0.0903365	-0.0317647	0.0585719	0.73554	0.909397	0.832189
Solyc01g005220.3	16.2803	16.1059	11.3401	-0.0155367	-0.521689	-0.506152	0.95931	0.0499654	0.0598399
Solyc01g005230.3	2.86898	4.7495	7.5702	0.727238	1.39979	0.672554	0.157531	0.00583076	0.121894
Solyc01g005240.3	35.1832	29.4112	23.2338	-0.258519	-0.59866	-0.340141	0.477435	0.0857737	0.386655
Solyc01g005260.3	2.38258	2.38525	2.19144	0.00161379	-0.120648	-0.122261	0.98338	0.848812	0.850705
Solyc01g005300.3	38.246	80.9827	88.9962	1.0823	1.21843	0.136131	0.000185962	0.000185962	0.605205
Solyc01g005360.3	0.0294611	0.0365011	0.0282117	0.309128	-0.0625202	-0.371648	1	1	1
Solyc01g005370.3	16.1652	32.2234	19.2306	0.995217	0.250511	-0.744706	0.00688251	0.550494	0.0340869
Solyc01g005380.2,Solyc01g005385.1	9.62988	15.6798	14.0678	0.703321	0.54681	-0.15651	0.0147643	0.0612294	0.607479
Solyc01g005390.3	9.52137	21.9272	7.9795	1.20348	-0.254871	-1.45835	0.00141369	0.573472	0.000185962
Solyc01g005400.3	4.57507	4.84322	4.55517	0.0821737	-0.00628991	-0.0884636	0.84861	0.989331	0.834187
Solyc01g005410.3	66.3557	283.558	176.192	2.09535	1.40886	-0.686494	0.000185962	0.000185962	0.00262414
Solyc01g005430.3	8.2031	7.65646	6.44122	-0.0994929	-0.348835	-0.249342	0.78071	0.279758	0.459593
Solyc01g005440.3	84.3025	240.271	197.188	1.51102	1.22593	-0.285091	0.000185962	0.000185962	0.315158
Solyc01g005480.3	6.3685	10.2584	7.03371	0.687783	0.143333	-0.544451	0.0264058	0.695756	0.0774568
Solyc01g005500.3	13.2303	2.12089	1.864	-2.6411	-2.82737	-0.186265	0.000185962	0.000185962	0.762898
Solyc01g005520.3	15.6583	7.91788	18.502	-0.983739	0.240754	1.22449	0.00262414	0.443157	0.000185962
Solyc01g005550.3	55.9991	45.929	74.5779	-0.286	0.413344	0.699344	0.250195	0.0874463	0.00183188
Solyc01g005560.3	350.789	295.233	295.154	-0.248749	-0.249138	-0.000389353	0.374211	0.371365	0.998605
Solyc01g005590.2	34.4717	73.4559	40.6192	1.09147	0.236748	-0.854718	0.00141369	0.530447	0.00870422
Solyc01g005610.3	0.0557751	0.033366	0	-0.741241	65535	65535	1	1	1
Solyc01g005630.2	0	0	0	0	0	0	1	1	1
Solyc01g005640.3	18.1069	11.7072	13.3521	-0.629147	-0.439479	0.189667	0.0344484	0.136102	0.566786
Solyc01g005660.2	0	0	0	0	0	0	1	1	1
Solyc01g005665.1	0	0	0	0	0	0	1	1	1
Solyc01g005670.3	5.28446	4.31277	4.2819	-0.293141	-0.303505	-0.0103642	0.55786	0.550831	0.987215
Solyc01g005680.3	25.5593	9.72104	11.4103	-1.39467	-1.16351	0.231156	0.000185962	0.000518139	0.55646
Solyc01g005710.2	0	0	0.0976208	0	65535	65535	1	1	1
Solyc01g005715.1,Solyc01g005720.3	0	0	0	0	0	0	1	1	1
Solyc01g005730.3	0	0	0	0	0	0	1	1	1
Solyc01g005750.1	0	0	0	0	0	0	1	1	1
Solyc01g005755.1,Solyc01g005760.3	0.140053	0.191645	0.198138	0.452466	0.500533	0.048067	1	1	1
Solyc01g005775.1	0.605306	0.407585	0.596222	-0.570562	-0.0218158	0.548747	1	1	1
Solyc01g005810.3	18.3298	8.88248	11.4388	-1.04515	-0.680248	0.364906	0.00112496	0.0247372	0.283
Solyc01g005820.3	168.559	184.11	158.597	0.127316	-0.087885	-0.215201	0.635646	0.751863	0.393423
Solyc01g005825.1	0	0	0	0	0	0	1	1	1
Solyc01g005830.3	13.8142	11.1462	12.6555	-0.309604	-0.126392	0.183212	0.300668	0.683271	0.555644
Solyc01g005840.3	48.6292	62.1372	34.0102	0.353633	-0.515855	-0.869488	0.168695	0.0551383	0.000356052
Solyc01g005850.2	0.630419	0.722305	0.342776	0.196298	-0.879046	-1.07534	1	1	1
Solyc01g005880.1	0	0	0	0	0	0	1	1	1
Solyc01g005890.1	0	0	0	0	0	0	1	1	1
Solyc01g005910.3	8.60913	10.6988	7.68214	0.313504	-0.164359	-0.477864	0.223316	0.553913	0.0608986
Solyc01g005930.3	4.27001	3.85297	2.9816	-0.148269	-0.518153	-0.369884	0.750339	0.234225	0.410279
Solyc01g005940.3	0	0	0	0	0	0	1	1	1
Solyc01g005960.3	32.3775	45.8425	25.569	0.501695	-0.340595	-0.84229	0.0359789	0.16711	0.000185962
Solyc01g005970.3	12.1657	14.2185	11.1148	0.224951	-0.130345	-0.355296	0.418411	0.659676	0.190142
Solyc01g006000.3	6.08801	6.79649	6.09962	0.15882	0.00274848	-0.156071	0.623541	0.993603	0.630745
Solyc01g006010.3	5.3274	6.55202	7.22931	0.298507	0.440426	0.141919	0.323997	0.13678	0.646086
Solyc01g006060.3	4.25046	28.067	18.9545	2.72318	2.15685	-0.566335	0.000185962	0.000518139	0.121544
Solyc01g006090.3	7.5144	2.02931	5.1025	-1.88867	-0.558455	1.33021	0.000185962	0.146864	0.008256
Solyc01g006120.3	59.9158	51.3421	50.855	-0.222793	-0.236546	-0.0137531	0.372911	0.344632	0.962988
Solyc01g006130.3	21.2412	59.1854	47.5551	1.47838	1.16273	-0.315643	0.000185962	0.000185962	0.218951
Solyc01g006200.3	8.17173	15.4923	6.4236	0.922838	-0.347259	-1.2701	0.00594849	0.366287	0.000518139
Solyc01g006230.3	25.4506	23.8775	23.4886	-0.0920485	-0.115742	-0.023694	0.736738	0.668679	0.938241
Solyc01g006260.3	9.21673	16.4285	8.10052	0.833879	-0.18624	-1.02012	0.014164	0.641947	0.00313986
Solyc01g006280.3	80.4007	61.951	75.8837	-0.376081	-0.0834169	0.292664	0.12834	0.760301	0.231286
Solyc01g006290.3	25.7007	20.3145	30.8351	-0.339295	0.262769	0.602064	0.270158	0.395567	0.0459698
Solyc01g006310.3	0	0	0	0	0	0	1	1	1
Solyc01g006320.3	1.14258	1.6231	1.97007	0.506461	0.785955	0.279494	1	1	1
Solyc01g006330.3	1.04365	0.544419	1.60777	-0.938847	0.623425	1.56227	1	0.305455	0.0218859
Solyc01g006340.3	3.3114	3.01609	3.85483	-0.134765	0.219223	0.353988	0.76231	0.600677	0.389156
Solyc01g006380.2	0.339094	0.780795	0.597462	1.20326	0.817162	-0.386096	1	1	1
Solyc01g006420.3	0	0	0.148872	0	65535	65535	1	1	1
Solyc01g006450.3	13.4695	12.4013	12.4827	-0.119215	-0.109776	0.0094387	0.710208	0.731311	0.977297
Solyc01g006480.3	18.6337	25.088	19.5824	0.429077	0.0716414	-0.357436	0.133964	0.83399	0.218518
Solyc01g006510.3	121.649	197.28	97.0625	0.697523	-0.325734	-1.02326	0.0023627	0.180969	0.000185962
Solyc01g006520.3	1.10997	0.942222	1.70683	-0.236377	0.620801	0.857178	1	0.188762	0.0745012
Solyc01g006530.1	0.058299	0.0147089	0.00477919	-1.98678	-3.60864	-1.62186	1	1	1
Solyc01g006540.3	1.21542	1.86326	2.97808	0.616376	1.29293	0.676555	0.185083	0.00475401	0.0969444
Solyc01g006575.1	0	0	0	0	0	0	1	1	1
Solyc01g006640.1	0.00194655	0	0	65535	65535	0	1	1	1
Solyc01g006650.2,Solyc01g006665.1	1.48005	1.07977	0.995485	-0.454919	-0.572172	-0.117253	0.556653	0.419196	1
Solyc01g006710.3	4.6638	2.56652	2.70037	-0.861692	-0.788348	0.0733437	0.186722	0.223377	0.906864
Solyc01g006735.1	0	0	0	0	0	0	1	1	1
Solyc01g006750.2	0	0	0	0	0	0	1	1	1
Solyc01g006770.2	0	0	0	0	0	0	1	1	1
Solyc01g006790.2	18.4404	50.9302	6.08275	1.46565	-1.60007	-3.06573	0.000185962	0.000185962	0.000185962
Solyc01g006800.3	27.1902	21.167	22.9038	-0.361267	-0.247503	0.113764	0.144056	0.3192	0.672838
Solyc01g006810.3	4.87407	4.39743	8.29618	-0.148465	0.76732	0.915785	0.726674	0.0267794	0.0110926
Solyc01g006825.1	25.9537	42.2561	42.3991	0.703219	0.708094	0.00487518	0.0243639	0.0265931	0.987633
Solyc01g006850.1	0.234061	0.0716868	0.128368	-1.70711	-0.866606	0.840502	1	1	1
Solyc01g006880.3	3.02595	1.86455	2.03071	-0.69856	-0.575405	0.123155	0.028178	0.0679799	0.738932
Solyc01g006890.3	8.60023	4.1388	6.57224	-1.05516	-0.387989	0.667173	0.000185962	0.179574	0.0296282
Solyc01g006920.3,Solyc01g006925.1	0.434846	0.209541	0.543087	-1.05327	0.320677	1.37395	1	1	1
Solyc01g006930.3	3.0857	5.95662	3.65116	0.948896	0.242759	-0.706137	0.00352279	0.501269	0.0274319
Solyc01g006940.3	23.0918	32.6857	46.4638	0.501279	1.00873	0.507449	0.0643795	0.000185962	0.0459698
Solyc01g006970.3	9.25223	8.71448	9.16862	-0.0863853	-0.0130952	0.07329	0.77438	0.967982	0.811055
Solyc01g006980.3	25.5525	21.5754	24.9522	-0.244076	-0.034298	0.209778	0.349936	0.906977	0.434949
Solyc01g006997.1	0	0	0	0	0	0	1	1	1
Solyc01g007000.3	0.512544	0.219849	0.457755	-1.22116	-0.1631	1.05806	1	1	1
Solyc01g007010.2	1.55881	0.919666	1.4975	-0.761264	-0.057893	0.703371	0.224841	0.933401	1
Solyc01g007060.3	7.26393	3.99463	4.79772	-0.862689	-0.598402	0.264287	0.00980071	0.0666999	0.473386
Solyc01g007090.1	0.0117068	0	0	65535	65535	0	1	1	1
Solyc01g007110.3	2.53351	4.36305	1.58625	0.784198	-0.675519	-1.45972	0.342902	0.465967	0.0602458
Solyc01g007130.3	9.74939	7.1831	17.7269	-0.440705	0.862557	1.30326	0.108615	0.000675474	0.000185962
Solyc01g007140.3	1.59327	0.468264	0.982167	-1.7666	-0.697952	1.06865	0.00210351	0.130903	1
Solyc01g007160.3	0.581315	0.587859	0.59866	0.0161494	0.0424155	0.026266	1	1	1
Solyc01g007190.3	2.42929	4.25636	2.53178	0.809087	0.0596178	-0.749469	0.0940437	0.921829	0.115081
Solyc01g007200.2	0.281804	1.16865	0.868061	2.05208	1.62311	-0.428975	1	1	1
Solyc01g007210.3	0	0.266203	0	65535	0	65535	1	1	1
Solyc01g007220.3	336.412	679.762	313.61	1.0148	-0.101258	-1.11606	0.000185962	0.711207	0.000185962
Solyc01g007240.3	0.154824	0.0224626	0.0448084	-2.78503	-1.78879	0.996243	1	1	1
Solyc01g007265.1,Solyc01g007270.1	11.3688	12.2009	13.7859	0.101902	0.278117	0.176215	0.857782	0.586533	0.749449
Solyc01g007750.3	4.10905	12.8385	5.99181	1.6436	0.544187	-1.09942	0.000185962	0.0833171	0.000185962
Solyc01g007760.3	6.80928	5.09323	4.1995	-0.418922	-0.697284	-0.278362	0.204726	0.0367839	0.443678
Solyc01g007770.2	27.7351	50.5713	24.0918	0.866605	-0.203173	-1.06978	0.00688251	0.587955	0.000675474
Solyc01g007790.3	2.74214	1.8606	1.8831	-0.55954	-0.542194	0.0173456	0.223556	0.228506	0.972279
Solyc01g007800.3	0.997028	1.1034	0.864503	0.146252	-0.205763	-0.352015	1	1	1
Solyc01g007850.2	2.7196	1.23892	2.32993	-1.13431	-0.223106	0.911199	0.00780178	0.571031	0.029536
Solyc01g007855.1	0.721866	1.07292	0.584968	0.571744	-0.303375	-0.875119	1	1	1
Solyc01g007910.3	83.991	61.1908	57.2003	-0.45692	-0.554212	-0.0972923	0.127578	0.0490419	0.77898
Solyc01g007920.2	18.9564	20.1678	22.31	0.0893689	0.235007	0.145638	0.914367	0.744923	0.837638
Solyc01g007960.3	2.531	4.37386	5.30635	0.789198	1.06801	0.278815	0.0408627	0.00594849	0.429325
Solyc01g007970.2	0.247793	0.968342	2.10914	1.96638	3.08944	1.12307	1	0.00169393	0.028828
Solyc01g007980.3	2.38119	1.31137	2.31372	-0.860608	-0.0414682	0.819139	0.0730417	0.935823	0.0771499
Solyc01g007990.3	2.99289	2.39037	3.76195	-0.324303	0.329941	0.654244	0.428134	0.388573	0.0827794
Solyc01g008000.3	511.106	1317.41	626.156	1.36601	0.2929	-1.07311	0.000185962	0.255397	0.000185962
Solyc01g008010.3	9.46785	6.80171	9.51879	-0.477139	0.00774105	0.48488	0.182431	0.986227	0.172119
Solyc01g008030.3	1.36434	8.83424	6.38088	2.69491	2.22555	-0.469352	0.0192289	0.0334522	0.427925
Solyc01g008050.3	2.84123	4.43351	5.73591	0.641935	1.01351	0.371573	0.174966	0.0234969	0.396576
Solyc01g008060.3	22.3104	13.3115	15.0029	-0.745044	-0.572469	0.172575	0.00511733	0.0292624	0.566786
Solyc01g008070.3	40.8605	123.836	45.9235	1.59965	0.168525	-1.43113	0.0860807	0.871397	0.107308
Solyc01g008100.3	24.7316	39.2813	38.6579	0.667484	0.644406	-0.0230772	0.0118387	0.0153709	0.942268
Solyc01g008110.3	140.568	152.793	217.054	0.120307	0.62678	0.506473	0.662408	0.0132173	0.0464838
Solyc01g008130.3	12.727	7.02315	8.94993	-0.857709	-0.50795	0.349759	0.00196845	0.0613106	0.245422
Solyc01g008170.3	21.034	18.2961	22.4199	-0.201189	0.092057	0.293246	0.439837	0.740618	0.250551
Solyc01g008190.3	9.50921	22.0419	13.6464	1.21285	0.521123	-0.69173	0.0502962	0.428346	0.219431
Solyc01g008200.3	11.7049	18.6639	10.5763	0.673132	-0.146287	-0.819419	0.0676626	0.736868	0.029536
Solyc01g008260.3	7.62699	7.2703	9.15405	-0.0690986	0.263297	0.332395	0.874551	0.493111	0.375283
Solyc01g008270.3	35.7748	50.5215	40.9254	0.497955	0.194054	-0.303901	0.0594336	0.487317	0.243438
Solyc01g008280.3	30.3848	45.0966	33.2964	0.569668	0.132017	-0.437651	0.0220805	0.635186	0.0816297
Solyc01g008290.3	17.2308	17.7506	16.2083	0.0428767	-0.0882557	-0.131132	0.891088	0.773283	0.657897
Solyc01g008320.3	3.82602	2.08719	2.81987	-0.874283	-0.440213	0.43407	0.00925468	0.181859	0.218333
Solyc01g008330.3	65.5641	31.3199	45.8341	-1.06583	-0.516484	0.549342	0.000185962	0.0291725	0.0221777
Solyc01g008340.3	10.8706	7.35354	9.99477	-0.563924	-0.121189	0.442735	0.0847006	0.726547	0.183385
Solyc01g008350.3	0.225479	0.037238	0.0494138	-2.59815	-2.19001	0.408141	1	1	1
Solyc01g008360.3	85.116	159.073	87.8133	0.902187	0.045009	-0.857178	0.000356052	0.874972	0.000185962
Solyc01g008400.3,Solyc01g008405.1	0.697625	0.624246	1.44472	-0.160337	1.05027	1.21061	1	0.278847	0.269984
Solyc01g008415.1	0	0	0	0	0	0	1	1	1
Solyc01g008420.3	0.0225016	0.052705	0.0378842	1.22791	0.751567	-0.476345	1	1	1
Solyc01g008440.3	4.90253	4.53302	5.15679	-0.113053	0.0729459	0.185999	0.764749	0.846903	0.607054
Solyc01g008470.3	15.3278	13.8435	11.8841	-0.146943	-0.367116	-0.220172	0.647271	0.230745	0.488612
Solyc01g008471.1	0	0	0	0	0	0	1	1	1
Solyc01g008472.1	0	0	0	0	0	0	1	1	1
Solyc01g008474.1,Solyc01g008476.1	0	0	0	0	0	0	1	1	1
Solyc01g008478.1	0	0	0	0	0	0	1	1	1
Solyc01g008480.3	2.52425	1.25256	1.63258	-1.01098	-0.628705	0.382278	0.0312789	0.151793	0.454155
Solyc01g008485.1	3.45871	2.82878	2.63314	-0.290053	-0.39345	-0.103397	0.748213	0.655077	0.915504
Solyc01g008500.3	0.0286618	3.73343e-06	0.059551	-12.9063	1.055	13.9613	1	1	1
Solyc01g008510.3	4.69852	1.87071	3.11568	-1.32863	-0.592662	0.735964	0.182559	0.497429	0.502802
Solyc01g008520.3	1.49135	1.69416	1.84585	0.183949	0.307666	0.123717	0.753398	0.579139	0.829538
Solyc01g008590.1	0	0	0	0	0	0	1	1	1
Solyc01g008600.3	2.21926	1.58599	2.77837	-0.48469	0.324165	0.808855	0.186402	0.360945	0.0216995
Solyc01g008620.3	0.819988	0.813431	1.64757	-0.0115828	1.00666	1.01825	1	0.135257	0.137437
Solyc01g008640.3	1.72157	7.4562	7.97513	2.11472	2.21179	0.0970675	0.000185962	0.000185962	0.789405
Solyc01g008710.4	0	0	0	0	0	0	1	1	1
Solyc01g008720.2	0	0	0	0	0	0	1	1	1
Solyc01g008740.2	0	0	0	0	0	0	1	1	1
Solyc01g008760.3	7.72649	14.3038	8.21068	0.888515	0.0876886	-0.800826	0.00870422	0.832224	0.0190272
Solyc01g008770.3	10.7614	9.18107	14.0348	-0.229133	0.383136	0.612269	0.387884	0.125291	0.0130073
Solyc01g008780.3	28.288	31.1174	36.0578	0.137533	0.350123	0.212589	0.627666	0.184765	0.432764
Solyc01g008790.3	3.31238	4.06129	4.18399	0.294069	0.337009	0.0429401	0.673201	0.508101	0.950554
Solyc01g008820.3	79.3581	93.0277	49.3203	0.229283	-0.686196	-0.915479	0.364049	0.00364945	0.000185962
Solyc01g008830.2	2.43846	2.00484	2.68634	-0.282478	0.139671	0.422149	0.545739	0.770222	0.333817
Solyc01g008840.3	19.9992	10.867	11.0697	-0.879997	-0.853334	0.0266627	0.00141369	0.00275468	0.937457
Solyc01g008850.3	99.6188	44.1984	34.6346	-1.17242	-1.5242	-0.351781	0.000185962	0.000185962	0.154606
Solyc01g008900.3	4.05897	4.96115	5.05387	0.289563	0.316276	0.0267133	0.458307	0.412924	0.949744
Solyc01g008910.2	5.01484	10.5592	5.9399	1.07423	0.244233	-0.829994	0.00112496	0.508702	0.00688251
Solyc01g008920.3,Solyc01g008925.1	23.4255	29.4322	38.4162	0.329313	0.713631	0.384318	0.337145	0.0255785	0.245244
Solyc01g008940.2	1.77675	7.07855	2.12797	1.99421	0.26023	-1.73398	0.0439938	1	0.0485296
Solyc01g008960.3	97.8634	164.082	177.869	0.745574	0.861971	0.116397	0.00275468	0.000978055	0.684767
Solyc01g008973.1,Solyc01g008977.1,Solyc01g008980.3,Solyc01g008990.3	22.1945	24.7811	22.0341	0.159037	-0.0104622	-0.169499	0.603574	0.973833	0.577211
Solyc01g009000.3	84.1804	208.845	88.2376	1.31088	0.0679102	-1.24297	0.000185962	0.810198	0.000185962
Solyc01g009010.3	17.4207	20.3873	19.6876	0.226867	0.176483	-0.0503835	0.438902	0.558434	0.874473
Solyc01g009030.3	12.5479	8.97638	10.3797	-0.483239	-0.273678	0.209561	0.0741911	0.321447	0.476176
Solyc01g009040.3	2.46211	3.49324	4.72761	0.504672	0.941219	0.436547	0.234044	0.0181243	0.266209
Solyc01g009060.3	20.3207	17.3794	17.9116	-0.225576	-0.182055	0.0435204	0.396203	0.504967	0.889815
Solyc01g009080.3	18.9902	12.5215	14.5008	-0.600852	-0.389125	0.211727	0.0900392	0.27661	0.590749
Solyc01g009100.3	161.572	141.218	115.37	-0.194247	-0.485903	-0.291656	0.4538	0.0474316	0.235787
Solyc01g009140.1	0	0	0	0	0	0	1	1	1
Solyc01g009150.3	15.7855	26.6515	19.2784	0.755618	0.288387	-0.467231	0.0266861	0.438584	0.153755
Solyc01g009180.3	16.6487	13.757	16.9529	-0.27524	0.0261289	0.301369	0.288007	0.930532	0.249204
Solyc01g009190.2	0	0.00632554	0.00932891	65535	65535	0.56052	1	1	1
Solyc01g009210.2	4.89511	0.215306	0.00379595	-4.50688	-10.3327	-5.82578	0.167424	0.331304	1
Solyc01g009230.3,Solyc01g009235.1	6.60706	2.07332	3.37015	-1.67207	-0.971196	0.700872	0.000518139	0.0290818	0.0874463
Solyc01g009240.3	0.121696	0.127857	0.046149	0.0712512	-1.39891	-1.47017	1	1	1
Solyc01g009260.1	0.228095	0.308164	0.290163	0.434059	0.347228	-0.0868314	1	1	1
Solyc01g009310.3	96.6753	133.896	154.123	0.469897	0.672864	0.202967	0.0526474	0.00451623	0.421808
Solyc01g009335.1	0.0170414	0	0	65535	65535	0	1	1	1
Solyc01g009340.3	0.369349	0.182671	0.167916	-1.01574	-1.13724	-0.121502	1	1	1
Solyc01g009380.3	4.54905	3.4677	4.63836	-0.391584	0.0280496	0.419633	0.275683	0.94385	0.236024
Solyc01g009400.3	0	0	0	0	0	0	1	1	1
Solyc01g009410.3	0.0117217	0	0	65535	65535	0	1	1	1
Solyc01g009420.3	137.838	154.4	164.138	0.163696	0.251929	0.0882333	0.734845	0.581074	0.850347
Solyc01g009500.3	5.06747	5.09977	5.58358	0.00916586	0.139924	0.130758	0.984769	0.712096	0.736695
Solyc01g009510.2	0	0	0	0	0	0	1	1	1
Solyc01g009520.3	235.853	160.786	215.9	-0.552742	-0.127526	0.425215	0.0213079	0.628078	0.0791591
Solyc01g009530.1	0	0	0	0	0	0	1	1	1
Solyc01g009540.1	0	0	0	0	0	0	1	1	1
Solyc01g009550.1	0.622691	0.319648	0.139242	-0.962033	-2.16092	-1.19889	1	1	1
Solyc01g009565.1,Solyc01g009570.3	9.43585	19.698	21.383	1.06183	1.18024	0.118412	0.0396241	0.0221777	0.81695
Solyc01g009580.2	0	0	0	0	0	0	1	1	1
Solyc01g009620.3	17.0333	25.7001	19.7883	0.593414	0.216291	-0.377123	0.0508027	0.511478	0.209853
Solyc01g009630.3	25.3093	37.7088	28.7295	0.575235	0.182865	-0.392369	0.0255785	0.516543	0.134791
Solyc01g009645.1,Solyc01g009650.1	0	0	0	0	0	0	1	1	1
Solyc01g009680.3	0.41236	0.273721	0.513546	-0.591196	0.316591	0.907787	1	1	1
Solyc01g009695.1	0	0	0	0	0	0	1	1	1
Solyc01g009700.2	0.00560943	0.0505249	0.114431	3.17107	4.35048	1.17941	1	1	1
Solyc01g009710.1	6.21836	20.5402	5.84858	1.72384	-0.0884486	-1.81229	0.00734392	0.916084	0.00699834
Solyc01g009760.3	0.634184	0.56881	2.11418	-0.156953	1.73713	1.89408	1	0.0403307	0.0322724
Solyc01g009780.3	105.491	247.754	102.601	1.23179	-0.0400733	-1.27186	0.000185962	0.889779	0.000185962
Solyc01g009790.1	0	0	0	0	0	0	1	1	1
Solyc01g009810.3	5.01546	9.12026	4.59375	0.862694	-0.12671	-0.989404	0.0238913	0.782911	0.00791588
Solyc01g009830.3	0.0858311	0.192247	0.230012	1.16339	1.42214	0.25875	1	1	1
Solyc01g009845.1,Solyc01g009850.3	61.3128	68.8228	52.3126	0.166699	-0.229028	-0.395727	0.687319	0.587293	0.318813
Solyc01g009880.2	0	0	0	0	0	0	1	1	1
Solyc01g009890.1	0.149417	0.0522735	0	-1.51519	65535	65535	1	1	1
Solyc01g009900.3	1.31061	2.37318	0.869339	0.856585	-0.592249	-1.44883	1	1	1
Solyc01g009910.1	0	0	0.121607	0	65535	65535	1	1	1
Solyc01g009935.1	0	0.0436719	0.38792	65535	65535	3.15098	1	1	1
Solyc01g009940.1	0	0	0	0	0	0	1	1	1
Solyc01g009980.1	0	0	0	0	0	0	1	1	1
Solyc01g009990.3	80.9105	88.4098	105.534	0.127878	0.383307	0.255429	0.632407	0.113881	0.300552
Solyc01g010035.1	0	0	0	0	0	0	1	1	1
Solyc01g010050.3,Solyc01g010055.1	120.817	174.536	79.4218	0.530703	-0.605213	-1.13592	0.0289207	0.00969144	0.000185962
Solyc01g010080.3	3.50978	7.35575	12.6398	1.06749	1.84852	0.781029	0.00301276	0.000185962	0.00606601
Solyc01g010083.1	0	0	0	0	0	0	1	1	1
Solyc01g010085.1,Solyc01g010090.1	0	0	0	0	0	0	1	1	1
Solyc01g010087.1	0	0	0	0	0	0	1	1	1
Solyc01g010130.3,Solyc01g010135.1	3.63933	2.31629	3.19142	-0.651858	-0.189478	0.46238	0.0667798	0.605898	0.212664
Solyc01g010150.3	3.60246	2.74075	4.50855	-0.394414	0.323679	0.718093	0.294688	0.366717	0.0427852
Solyc01g010180.3	9.95334	13.0086	7.25976	0.386215	-0.45526	-0.841475	0.344632	0.306176	0.0330901
Solyc01g010190.2	11.5009	15.3507	12.163	0.416566	0.0807551	-0.33581	0.226252	0.843471	0.330907
Solyc01g010200.3	41.1689	27.0538	27.5029	-0.605722	-0.581971	0.0237511	0.0348989	0.0475166	0.947523
Solyc01g010210.1	0	0	0	0	0	0	1	1	1
Solyc01g010220.3	11.3236	21.3728	22.3329	0.916435	0.979829	0.0633942	0.00870422	0.00594849	0.862725
Solyc01g010240.3	0	0	0.00724912	0	65535	65535	1	1	1
Solyc01g010260.3	0	0	0.0157991	0	65535	65535	1	1	1
Solyc01g010390.3	10.004	4.85139	6.62131	-1.04411	-0.595389	0.448719	0.000675474	0.0586169	0.190142
Solyc01g010393.1	0	0	0	0	0	0	1	1	1
Solyc01g010397.1	0	0	0	0	0	0	1	1	1
Solyc01g010410.3	0.0732513	0.00966325	0.046086	-2.92227	-0.668524	2.25375	1	1	1
Solyc01g010420.3	0.0250655	0.0718989	0.0988359	1.52027	1.97934	0.459065	1	1	1
Solyc01g010430.3	19.0793	22.0114	13.7544	0.206243	-0.472119	-0.678362	0.490129	0.103602	0.0166026
Solyc01g010460.3	1.29154	0.52212	0.97376	-1.30665	-0.407459	0.899186	1	1	1
Solyc01g010465.1,Solyc01g010470.2	3.71891	1.21596	2.21329	-1.61279	-0.748692	0.864094	0.300102	0.562555	0.627666
Solyc01g010493.1	0	0	0	0	0	0	1	1	1
Solyc01g010502.1	0	0	0	0	0	0	1	1	1
Solyc01g010504.1	0	0	0	0	0	0	1	1	1
Solyc01g010506.1	0	0	0	0	0	0	1	1	1
Solyc01g010508.1	0	5.71097e-05	0	65535	0	65535	1	1	1
Solyc01g010520.3,Solyc01g010525.1	7.52917	6.78397	8.35848	-0.15036	0.15075	0.30111	0.675781	0.66792	0.357273
Solyc01g010540.3	114.068	122.808	99.1479	0.106511	-0.202244	-0.308755	0.695715	0.431262	0.211737
Solyc01g010580.3	310.676	589.161	397.878	0.923253	0.356916	-0.566337	0.000185962	0.155904	0.02501
Solyc01g010590.2	28.5713	29.4798	33.2617	0.0451604	0.219297	0.174136	0.888822	0.442794	0.544631
Solyc01g010640.3	39.7431	108.507	47.2635	1.44902	0.250023	-1.19899	0.000185962	0.354942	0.000185962
Solyc01g010660.3	15.68	25.1186	16.5368	0.679833	0.0767588	-0.603074	0.00881621	0.801989	0.0208146
Solyc01g010670.2	0	0	0	0	0	0	1	1	1
Solyc01g010690.1	0	0	0	0	0	0	1	1	1
Solyc01g010760.3	36.6818	52.6552	46.3916	0.521513	0.338802	-0.182711	0.0774568	0.270218	0.55161
Solyc01g010793.1	0	0	0	0	0	0	1	1	1
Solyc01g010797.1	0	0	0	0	0	0	1	1	1
Solyc01g010820.3	11.6367	6.25532	8.08121	-0.895523	-0.526035	0.369488	0.000675474	0.0455376	0.187403
Solyc01g010840.1	0	0	0	0	0	0	1	1	1
Solyc01g010860.3	10.9152	24.2637	16.8652	1.15247	0.627716	-0.52475	0.000185962	0.0374078	0.052229
Solyc01g010890.3	0	0	0	0	0	0	1	1	1
Solyc01g010910.2	0.0637468	0	0.0170248	65535	-1.90472	65535	1	1	1
Solyc01g010933.1	0.0762827	0.0137695	0.0145358	-2.46988	-2.39175	0.0781267	1	1	1
Solyc01g010937.1	0.0361959	0	0.0112435	65535	-1.68674	65535	1	1	1
Solyc01g010940.3	71.1413	57.3465	44.4287	-0.31098	-0.679197	-0.368216	0.224841	0.00699834	0.151927
Solyc01g010960.2	0	0	0	0	0	0	1	1	1
Solyc01g010970.3	2.14838	1.57117	1.81301	-0.45141	-0.244862	0.206548	0.256819	0.553868	0.63615
Solyc01g010980.2	0	0	0	0	0	0	1	1	1
Solyc01g010990.2	8.93006	6.97536	7.85857	-0.356401	-0.184404	0.171997	0.308097	0.614302	0.653538
Solyc01g011010.3	4.68411	9.06351	4.55752	0.952296	-0.0395264	-0.991823	0.087144	0.952606	0.0754053
Solyc01g011025.1,Solyc01g011030.3	9.75491	23.6861	13.6093	1.27984	0.48039	-0.799451	0.000185962	0.137236	0.00475401
Solyc01g011050.3	0	0	0	0	0	0	1	1	1
Solyc01g011090.3,Solyc01g011091.1,Solyc01g011092.1,Solyc01g011093.1	16.5382	10.6392	12.4299	-0.63641	-0.411989	0.224421	0.100974	0.295521	0.572695
Solyc01g011095.1	0.243119	0.515112	0.714163	1.08322	1.55459	0.471368	1	1	1
Solyc01g011110.1	0	0	0	0	0	0	1	1	1
Solyc01g011340.3	15.5206	14.4001	14.4382	-0.108107	-0.10429	0.00381736	0.741793	0.752588	0.990123
Solyc01g011370.1	0	0	0	0	0	0	1	1	1
Solyc01g011397.1	0	0	0	0	0	0	1	1	1
Solyc01g011490.1	0	0	0	0	0	0	1	1	1
Solyc01g011510.3	8.50907	6.59747	11.3254	-0.367088	0.412489	0.779577	0.289647	0.198962	0.0155768
Solyc01g011530.1	0	0	0	0	0	0	1	1	1
Solyc01g012550.1	0	0	0	0	0	0	1	1	1
Solyc01g012560.1	0	0	0	0	0	0	1	1	1
Solyc01g012610.1	0	0	0	0	0	0	1	1	1
Solyc01g012680.1	0	0	0	0	0	0	1	1	1
Solyc01g012700.3	0	0.0160255	0.022451	65535	65535	0.486408	1	1	1
Solyc01g012710.2	0	0	0	0	0	0	1	1	1
Solyc01g012750.2	0	0	0	0	0	0	1	1	1
Solyc01g012760.1	0.0387654	0	0.0250538	65535	-0.629739	65535	1	1	1
Solyc01g013790.1	0	0	0	0	0	0	1	1	1
Solyc01g013810.1	0	0	0	0	0	0	1	1	1
Solyc01g013820.1	0	0	0	0	0	0	1	1	1
Solyc01g013860.1	0	0	0	0	0	0	1	1	1
Solyc01g013885.1	0	0	0	0	0	0	1	1	1
Solyc01g013890.2	0	0.134466	0	65535	0	65535	1	1	1
Solyc01g013895.1	0	0	0	0	0	0	1	1	1
Solyc01g013915.1	0	0	0	0	0	0	1	1	1
Solyc01g013930.1	0	0	0	0	0	0	1	1	1
Solyc01g013980.1	0	0	0	0	0	0	1	1	1
Solyc01g013990.1	0	0	0	0	0	0	1	1	1
Solyc01g013995.1	0	0	0	0	0	0	1	1	1
Solyc01g014010.1	0	0	0	0	0	0	1	1	1
Solyc01g014065.1	0	0	0	0	0	0	1	1	1
Solyc01g014090.1	0	0	0	0	0	0	1	1	1
Solyc01g014095.1	0	0	0	0	0	0	1	1	1
Solyc01g014100.3	0.0744271	0	0.0344054	65535	-1.11319	65535	1	1	1
Solyc01g014130.1	0	0	0	0	0	0	1	1	1
Solyc01g014140.3	0.447348	1.1099	2.6859	1.31095	2.58593	1.27498	1	0.107236	0.166105
Solyc01g014143.1,Solyc01g014150.1	0.0334153	0	0.0257163	65535	-0.377823	65535	1	1	1
Solyc01g014147.1	0	0	0	0	0	0	1	1	1
Solyc01g014170.1	0	0	0	0	0	0	1	1	1
Solyc01g014185.1	0	0	0	0	0	0	1	1	1
Solyc01g014210.1	0	0	0	0	0	0	1	1	1
Solyc01g014220.2	0	0	0.068545	0	65535	65535	1	1	1
Solyc01g014225.1	0	0	0	0	0	0	1	1	1
Solyc01g014240.1	0	0	0	0	0	0	1	1	1
Solyc01g014245.1	3.35416	4.82192	3.87228	0.523654	0.20723	-0.316424	0.65445	0.872364	0.778896
Solyc01g014250.2	10.9337	13.0299	9.85439	0.253042	-0.149943	-0.402985	0.630061	0.793267	0.428806
Solyc01g014260.1	0	0	0	0	0	0	1	1	1
Solyc01g014270.3	6.84202	13.4509	12.1331	0.975211	0.82645	-0.148761	0.0102312	0.0325462	0.695103
Solyc01g014320.3	0.701873	0.217851	0.641627	-1.68787	-0.129475	1.55839	1	1	1
Solyc01g014350.1	0	0	0	0	0	0	1	1	1
Solyc01g014390.3	0.133881	0.10417	0.0945132	-0.362018	-0.502368	-0.14035	1	1	1
Solyc01g014400.1	0	0	0	0	0	0	1	1	1
Solyc01g014410.1	0	0	0	0	0	0	1	1	1
Solyc01g014420.1	0	0	0	0	0	0	1	1	1
Solyc01g014430.1	0	0	0	0	0	0	1	1	1
Solyc01g014440.1	0	0	0	0	0	0	1	1	1
Solyc01g014510.1	0	0	0	0	0	0	1	1	1
Solyc01g014520.1	0.0116502	0	0	65535	65535	0	1	1	1
Solyc01g014534.1	0	0	0	0	0	0	1	1	1
Solyc01g014535.1,Solyc01g014536.1	0	0	0	0	0	0	1	1	1
Solyc01g014537.1	0	0	0	0	0	0	1	1	1
Solyc01g150000.2	0	0	0	0	0	0	1	1	1
Solyc01g150003.1	0	0	0	0	0	0	1	1	1
Solyc01g014540.2,Solyc01g150007.1	0	0	0	0	0	0	1	1	1
Solyc01g014550.2	0.0279889	0.0152972	0.00941865	-0.871592	-1.57126	-0.699671	1	1	1
Solyc01g014561.1	0	0	0	0	0	0	1	1	1
Solyc01g014562.1	0	0	0	0	0	0	1	1	1
Solyc01g014564.1	0	0	0	0	0	0	1	1	1
Solyc01g014566.1	0	0	0	0	0	0	1	1	1
Solyc01g014568.1	0	0.0398291	0.0859086	65535	65535	1.10898	1	1	1
Solyc01g014623.1	0	0	0	0	0	0	1	1	1
Solyc01g014640.1,Solyc01g014643.1,Solyc01g014647.1	0	0	0	0	0	0	1	1	1
Solyc01g014650.1	0	0	0	0	0	0	1	1	1
Solyc01g014655.1	0	0	0	0	0	0	1	1	1
Solyc01g014680.1	0	0.96052	0.495657	65535	65535	-0.954474	1	1	1
Solyc01g014690.2	0	0.190515	0.403538	65535	65535	1.0828	1	1	1
Solyc01g014705.1	0	0.0980804	0	65535	0	65535	1	1	1
Solyc01g014710.1	0	0	0	0	0	0	1	1	1
Solyc01g014715.1	0	0	0	0	0	0	1	1	1
Solyc01g014720.2	0	0	0	0	0	0	1	1	1
Solyc01g014725.1	0	0	0	0	0	0	1	1	1
Solyc01g014740.1	0.776565	0.410699	0.134782	-0.919024	-2.52648	-1.60745	1	1	1
Solyc01g014770.1	0	0	0	0	0	0	1	1	1
Solyc01g014910.2	0	0	0	0	0	0	1	1	1
Solyc01g014960.1	0	0	0	0	0	0	1	1	1
Solyc01g015000.3	0	0.056766	0.102829	65535	65535	0.857148	1	1	1
Solyc01g015010.1	0	0	0	0	0	0	1	1	1
Solyc01g015020.3	10.5134	7.23078	7.2695	-0.540007	-0.532303	0.00770343	0.049206	0.0538916	0.981917
Solyc01g015040.1	0.512072	0.331006	0	-0.62949	65535	65535	1	1	1
Solyc01g015050.1	1.02208	1.01457	1.36381	-0.0106399	0.416131	0.426771	1	1	1
Solyc01g015070.3	6.91075	11.7106	4.98321	0.760896	-0.471766	-1.23266	0.0938202	0.371048	0.0116267
Solyc01g015085.1	0	0	0	0	0	0	1	1	1
Solyc01g015210.1	0	0.0166227	0	65535	0	65535	1	1	1
Solyc01g015240.1	0	0	0	0	0	0	1	1	1
Solyc01g015280.1	0	0	0	0	0	0	1	1	1
Solyc01g015290.1	0	0	0	0	0	0	1	1	1
Solyc04g015550.2	0	0	0	0	0	0	1	1	1
Solyc01g016350.1	0	0	0	0	0	0	1	1	1
Solyc01g016413.1	0	0.0164832	0	65535	0	65535	1	1	1
Solyc01g016430.1	0	0	0	0	0	0	1	1	1
Solyc01g016475.1	0	0	0	0	0	0	1	1	1
Solyc01g016540.2	0.149323	0.0278012	0.0374235	-2.42522	-1.99642	0.428801	1	1	1
Solyc01g016580.1	0	0	0	0	0	0	1	1	1
Solyc01g016600.1	0	0	0	0	0	0	1	1	1
Solyc01g016610.1	0	0	0	0	0	0	1	1	1
Solyc01g016620.1	0	0	0	0	0	0	1	1	1
Solyc01g016630.1	0	0	0	0	0	0	1	1	1
Solyc01g016655.1,Solyc01g016660.1	0	0	0	0	0	0	1	1	1
Solyc01g016680.2	0	0	0	0	0	0	1	1	1
Solyc01g016760.1	0	0	0	0	0	0	1	1	1
Solyc01g016770.1	0	0	0.593472	0	65535	65535	1	1	1
Solyc01g016780.1	0	0.409719	0.3787	65535	65535	-0.113579	1	1	1
Solyc01g016790.1	0	0	0	0	0	0	1	1	1
Solyc01g016805.1	0.0422547	0.0140694	0.0293425	-1.58655	-0.526123	1.06043	1	1	1
Solyc01g016880.1	0	0	0	0	0	0	1	1	1
Solyc01g016890.1	0	0	0	0	0	0	1	1	1
Solyc01g016900.1	0	0	0	0	0	0	1	1	1
Solyc01g016910.1	0	0	0	0	0	0	1	1	1
Solyc01g016940.1	0	0	0	0	0	0	1	1	1
Solyc01g016970.1	0	0.27869	0.116544	65535	65535	-1.25778	1	1	1
Solyc01g016985.1	0	0	0	0	0	0	1	1	1
Solyc01g017030.1	0	0	0	0	0	0	1	1	1
Solyc01g017050.1	9.90701	25.0522	41.2152	1.33842	2.05665	0.718239	0.0229381	0.000675474	0.135895
Solyc01g017083.1	0	0	0	0	0	0	1	1	1
Solyc01g017090.2	2.44085	1.04258	1.66715	-1.22723	-0.549996	0.677231	0.15079	0.475916	1
Solyc01g017100.1	0	0.102273	0	65535	0	65535	1	1	1
Solyc01g017110.1	0	0	0	0	0	0	1	1	1
Solyc01g017120.1	0	0	0	0	0	0	1	1	1
Solyc01g017130.1	0	0	0.219565	0	65535	65535	1	1	1
Solyc01g017140.1	0.0320816	0	0.15303	65535	2.254	65535	1	1	1
Solyc01g017150.1	0	0	0	0	0	0	1	1	1
Solyc01g017200.2	0	0	0	0	0	0	1	1	1
Solyc01g017230.1	0	0.0419086	0	65535	0	65535	1	1	1
Solyc01g017260.1	0	0	0	0	0	0	1	1	1
Solyc01g017300.1,Solyc01g017320.1,Solyc01g017330.2,Solyc01g017333.1	0.0535707	0.195012	0.949101	1.86405	4.14705	2.283	1	1	1
Solyc01g017310.1	0	0	0	0	0	0	1	1	1
Solyc01g017360.2	0	0	0	0	0	0	1	1	1
Solyc01g017370.1	0	0	0	0	0	0	1	1	1
Solyc01g017380.1	0.36016	0	0	65535	65535	0	1	1	1
Solyc01g017390.1	0	0	0	0	0	0	1	1	1
Solyc01g017400.2	1.58445	1.90895	2.05728	0.2688	0.376755	0.107954	1	0.655252	0.898923
Solyc01g017420.1,Solyc01g017460.2	0	0	0	0	0	0	1	1	1
Solyc01g017430.1	0	0	0	0	0	0	1	1	1
Solyc01g017470.2	0	0	0	0	0	0	1	1	1
Solyc01g017500.2	0	0.00805052	0.0335725	65535	65535	2.06012	1	1	1
Solyc01g017510.1	0	0	0	0	0	0	1	1	1
Solyc01g017540.1	0	0	0	0	0	0	1	1	1
Solyc01g017560.2	0	0.135777	0.32976	65535	65535	1.28018	1	1	1
Solyc01g017567.1	0	0	0	0	0	0	1	1	1
Solyc01g017570.1	0	0	0	0	0	0	1	1	1
Solyc01g017610.1	0	0	0	0	0	0	1	1	1
Solyc01g017630.1	0	0	0	0	0	0	1	1	1
Solyc01g017640.2	0	0	0	0	0	0	1	1	1
Solyc01g017650.2	0	0	0	0	0	0	1	1	1
Solyc01g017660.2	0	0	0	0	0	0	1	1	1
Solyc01g017690.1	0	0	0	0	0	0	1	1	1
Solyc01g017700.1	0	0	0	0	0	0	1	1	1
Solyc01g017710.1	2.66129	5.45012	4.16457	1.03416	0.646038	-0.38812	1	1	1
Solyc01g017720.2	3.14282	2.63595	4.22822	-0.253735	0.42799	0.681724	1	0.657805	0.471559
Solyc01g017735.1	0	0	0	0	0	0	1	1	1
Solyc01g017750.1	0	0	0	0	0	0	1	1	1
Solyc01g017760.1	0	0	0	0	0	0	1	1	1
Solyc01g017770.1	0.0115415	0	0	65535	65535	0	1	1	1
Solyc01g017793.1	0	0	0	0	0	0	1	1	1
Solyc01g017797.1,Solyc01g017820.2	0	0	0	0	0	0	1	1	1
Solyc01g017827.1,Solyc01g017840.1	0	0	0	0	0	0	1	1	1
Solyc01g017850.1	0	0	0	0	0	0	1	1	1
Solyc01g017860.3	2.58953	1.99094	1.9645	-0.37924	-0.39853	-0.0192897	0.443629	0.421861	0.96984
Solyc01g017950.2	0	0	0	0	0	0	1	1	1
Solyc01g017960.1	0	0	0	0	0	0	1	1	1
Solyc01g017970.1	0	0	0	0	0	0	1	1	1
Solyc01g018020.2	0	0	0.00466554	0	65535	65535	1	1	1
Solyc01g018040.1	0	0	0	0	0	0	1	1	1
Solyc01g018090.2	0.757353	1.85879	3.69584	1.29533	2.28686	0.991537	1	1	1
Solyc01g020100.2	0	0	0	0	0	0	1	1	1
Solyc01g020115.1	0	0	0	0	0	0	1	1	1
Solyc01g020120.2,Solyc01g020125.1,Solyc01g020130.3,Solyc01g020150.3	1.28333	2.47717	0.790669	0.948797	-0.698749	-1.64755	1	1	1
Solyc01g020155.1,Solyc01g020160.1	0	0	0.235854	0	65535	65535	1	1	1
Solyc01g020170.1	0	0	0	0	0	0	1	1	1
Solyc01g020180.1	0	0	0	0	0	0	1	1	1
Solyc01g020190.2	0.110271	0.764171	0.330717	2.79285	1.58455	-1.2083	1	1	1
Solyc01g020200.1	0.769336	0.307007	0.0773413	-1.32534	-3.3143	-1.98896	1	1	1
Solyc01g020220.2,Solyc01g020230.3	0.652754	0.523499	0.573203	-0.318353	-0.187493	0.13086	1	1	1
Solyc01g020240.3	13.3498	9.6352	13.6922	-0.470431	0.0365405	0.506972	0.168061	0.921591	0.135257
Solyc01g020280.1	0	0	0	0	0	0	1	1	1
Solyc01g020290.1	0	0	0	0	0	0	1	1	1
Solyc01g020300.3	0	0	0	0	0	0	1	1	1
Solyc01g020340.2	0.373272	0.174846	0.208805	-1.09414	-0.838068	0.256073	1	1	1
Solyc01g020371.1	0	0	0	0	0	0	1	1	1
Solyc01g020400.1	0	0	0	0	0	0	1	1	1
Solyc01g020401.1	0	0	0	0	0	0	1	1	1
Solyc01g020402.1	0	0	0	0	0	0	1	1	1
Solyc01g020403.1	0	0	0	0	0	0	1	1	1
Solyc01g020404.1	0	0	0	0	0	0	1	1	1
Solyc01g020406.1	0	0	0	0	0	0	1	1	1
Solyc01g020408.1	0	0	0	0	0	0	1	1	1
Solyc01g020430.1	0	0	0	0	0	0	1	1	1
Solyc01g020445.1	0	0	0	0	0	0	1	1	1
Solyc01g020470.2	0	0	0	0	0	0	1	1	1
Solyc01g020480.1	0	0	0	0	0	0	1	1	1
Solyc01g020490.1	0	0	0	0	0	0	1	1	1
Solyc01g020500.2	1.36136	0.507482	0.486446	-1.42362	-1.48469	-0.0610772	1	1	1
Solyc01g020520.3,Solyc01g020525.1	1.50366	1.80808	1.45542	0.265984	-0.0470404	-0.313025	0.56373	0.928405	0.484962
Solyc01g021600.3	42.3836	27.003	16.27	-0.650383	-1.38129	-0.73091	0.0224561	0.000185962	0.0213079
Solyc01g021620.2	0	0	0	0	0	0	1	1	1
Solyc01g021640.3	10.1976	10.7054	8.403	0.0701091	-0.279249	-0.349358	0.832308	0.36558	0.245005
Solyc01g021670.3	74.1818	279.433	141.448	1.91337	0.93113	-0.982237	0.000185962	0.00547323	0.000518139
Solyc01g021675.1	0	0.0630575	0	65535	0	65535	1	1	1
Solyc01g021690.1	0	0	0	0	0	0	1	1	1
Solyc01g021700.2	0	0	0	0	0	0	1	1	1
Solyc01g021720.1	0.245229	0.239764	0	-0.0325167	65535	65535	1	1	1
Solyc01g021740.1	0	0	0	0	0	0	1	1	1
Solyc01g022780.1	0	0	0	0	0	0	1	1	1
Solyc01g033990.1	0	0	0	0	0	0	1	1	1
Solyc01g034023.1	0	0	0	0	0	0	1	1	1
Solyc01g034063.1,Solyc01g034070.2	0	0	0	0	0	0	1	1	1
Solyc01g034080.1	0.133359	0.0530916	0.112352	-1.32876	-0.247282	1.08147	1	1	1
Solyc01g035220.1	0.409129	0.911001	0.842031	1.1549	1.04132	-0.113579	1	1	1
Solyc01g035225.1	0	0	0	0	0	0	1	1	1
Solyc01g038230.1	0	0	0	0	0	0	1	1	1
Solyc01g038235.1	0	0	0	0	0	0	1	1	1
Solyc01g028980.1	0	0	0	0	0	0	1	1	1
Solyc01g028987.1	0	0	0	0	0	0	1	1	1
Solyc01g028935.1	0.0183603	0.0137259	0.0252579	-0.419689	0.460148	0.879836	1	1	1
Solyc01g028910.2	0	0	0	0	0	0	1	1	1
Solyc01g028900.3	114.741	152.364	104.88	0.409137	-0.129647	-0.538784	0.0899632	0.626081	0.0217974
Solyc01g028860.3	152.243	285.669	217.082	0.907967	0.511868	-0.396099	0.000518139	0.0483586	0.155966
Solyc01g028830.3	29.7008	25.903	27.5713	-0.197383	-0.107333	0.0900505	0.452303	0.697499	0.750763
Solyc01g028810.3	153.871	109.623	176.256	-0.489175	0.195944	0.685118	0.0497984	0.463776	0.0042706
Solyc01g028800.2	0.326444	0.148823	0.123754	-1.13323	-1.39936	-0.266132	1	1	1
Solyc01g028805.1	1.90733	3.76494	2.63737	0.981072	0.467544	-0.513528	0.0159877	0.281913	0.194447
Solyc01g044240.3	95.4832	240.755	112.248	1.33425	0.233375	-1.10087	0.000185962	0.5142	0.000185962
Solyc01g044270.3	5.05579	3.1018	3.79872	-0.704828	-0.412422	0.292406	0.0358904	0.220542	0.416572
Solyc01g044300.2	0	0	0	0	0	0	1	1	1
Solyc01g044307.1,Solyc01g044340.3,Solyc01g044350.3	10.0168	6.74833	7.98938	-0.569819	-0.326266	0.243553	0.0667798	0.291452	0.466736
Solyc01g044360.3	70.6224	53.5582	68.2781	-0.399019	-0.0487022	0.350317	0.101706	0.863451	0.150721
Solyc01g044420.3	0.0864124	0.0234182	0.120679	-1.88361	0.481865	2.36547	1	1	1
Solyc01g044480.3,Solyc01g044490.3	17.9529	13.3954	16.7264	-0.422484	-0.102095	0.320389	0.174197	0.761897	0.308933
Solyc01g044520.2	0	0	0	0	0	0	1	1	1
Solyc01g044540.1	3.07504	11.198	3.25933	1.86456	0.0839691	-1.78059	1	1	1
Solyc01g044543.1	0	0	0	0	0	0	1	1	1
Solyc01g044550.2	0	0	0	0	0	0	1	1	1
Solyc01g044560.2	0	0	0	0	0	0	1	1	1
Solyc01g044565.1	0	0	0	0	0	0	1	1	1
Solyc01g048590.2	2.36773	6.85565	9.59753	1.53379	2.01916	0.48537	0.340123	0.22875	0.709643
Solyc01g049640.2	0	0	0	0	0	0	1	1	1
Solyc01g049650.3	39.8716	47.7281	57.5201	0.259478	0.528705	0.269226	0.307817	0.028548	0.278964
Solyc01g049745.1,Solyc01g049747.1,Solyc01g049750.1	0	0	0	0	0	0	1	1	1
Solyc01g049760.1	0	0	0	0	0	0	1	1	1
Solyc01g049765.1	0	0	0	0	0	0	1	1	1
Solyc01g049770.3	23.2698	26.5945	20.5744	0.192667	-0.177611	-0.370278	0.634192	0.672838	0.32803
Solyc01g049810.3	0.705437	0.313524	0.537129	-1.16994	-0.393247	0.776695	1	1	1
Solyc01g049825.1	0	0	0	0	0	0	1	1	1
Solyc01g049845.1	0	0	0	0	0	0	1	1	1
Solyc01g049920.1	9.91252	18.8111	12.9039	0.924261	0.380481	-0.54378	0.267367	0.679452	0.501417
Solyc01g049950.1	0	0	0	0	0	0	1	1	1
Solyc01g049975.1,Solyc01g050010.3	3.80351	2.12137	1.38448	-0.842335	-1.45799	-0.61565	0.0907441	0.00892812	0.2847
Solyc01g050020.2	0	0	0	0	0	0	1	1	1
Solyc01g050050.1	0.575829	0	0	65535	65535	0	1	1	1
Solyc01g055160.1	0	0	0	0	0	0	1	1	1
Solyc01g056240.1	0	0	0	0	0	0	1	1	1
Solyc01g056310.3	0.00674656	0.007425	0	0.138239	65535	65535	1	1	1
Solyc01g056320.1	8.81843	6.72023	5.56895	-0.39201	-0.663116	-0.271106	1	1	1
Solyc01g056340.3	7.13008	9.03298	7.99926	0.341283	0.165947	-0.175336	0.263308	0.613469	0.576932
Solyc01g056360.3	0	0	0	0	0	0	1	1	1
Solyc01g056380.1	0	0	0	0	0	0	1	1	1
Solyc01g056390.1	0	0	0	0	0	0	1	1	1
Solyc01g056400.1	0	0	0	0	0	0	1	1	1
Solyc01g056410.1	0	0	0	0	0	0	1	1	1
Solyc01g056430.1	0	0	0	0	0	0	1	1	1
Solyc01g056440.1	0	0	0	0	0	0	1	1	1
Solyc01g056450.2	0	0	0	0	0	0	1	1	1
Solyc01g056460.1	0	0	0	0	0	0	1	1	1
Solyc01g056470.1	0	0	0.0286316	0	65535	65535	1	1	1
Solyc01g056485.1	0	0	0	0	0	0	1	1	1
Solyc01g056530.2	0	0	0	0	0	0	1	1	1
Solyc01g056580.3	0.0601484	0.0941128	0.123285	0.645865	1.0354	0.389532	1	1	1
Solyc01g056620.3	5.30887	8.19859	6.74453	0.626972	0.345314	-0.281658	0.290946	0.583916	0.634506
Solyc01g056625.1	4.48261	6.80636	5.5367	0.602544	0.304687	-0.297857	0.126412	0.473841	0.456312
Solyc01g056640.1	0	0	0	0	0	0	1	1	1
Solyc01g056650.1	0	0	0	0	0	0	1	1	1
Solyc01g056655.1	0	0	0	0	0	0	1	1	1
Solyc01g056670.1	0	0	1.6027	0	65535	65535	1	1	1
Solyc01g056730.2,Solyc01g056750.1,Solyc01g056760.3	0	0	0	0	0	0	1	1	1
Solyc01g056770.1	0	0	0	0	0	0	1	1	1
Solyc01g056780.3	15.5585	39.7823	34.2835	1.35443	1.13981	-0.214612	0.000185962	0.000185962	0.413299
Solyc01g056790.3,Solyc01g056795.1	1.17578	2.28376	1.34414	0.957791	0.193063	-0.764728	0.179887	0.800468	0.32476
Solyc01g056840.1	0	0	0	0	0	0	1	1	1
Solyc01g056880.2	0	0	0	0	0	0	1	1	1
Solyc01g056890.1	0	0	0	0	0	0	1	1	1
Solyc01g056900.1	0	0	0	0	0	0	1	1	1
Solyc01g056910.1	0	0	0	0	0	0	1	1	1
Solyc01g056930.1	0	0	0	0	0	0	1	1	1
Solyc01g056940.3	747.421	777.946	650.878	0.0577502	-0.199533	-0.257283	0.847452	0.472071	0.33512
Solyc01g056960.1	0	0	0	0	0	0	1	1	1
Solyc01g056990.3	0.603116	0.37133	0.425837	-0.699732	-0.502133	0.197599	1	1	1
Solyc01g057000.3	154.469	253.68	48.7565	0.715691	-1.66365	-2.37934	0.00288455	0.000185962	0.000185962
Solyc01g057010.1	0	0	0	0	0	0	1	1	1
Solyc01g057020.3	14.3453	24.4998	16.9321	0.772192	0.239184	-0.533008	0.0191279	0.52314	0.10068
Solyc01g057040.3	14.0901	22.2985	14.6474	0.66227	0.055966	-0.606304	0.0277126	0.880444	0.0436527
Solyc01g057060.1	0	0	0	0	0	0	1	1	1
Solyc01g057070.2	0	0	0	0	0	0	1	1	1
Solyc01g057110.1	0	0	0	0	0	0	1	1	1
Solyc01g057130.1	0	0	0	0	0	0	1	1	1
Solyc01g057140.1	0	0	0	0	0	0	1	1	1
Solyc01g057160.1	0.471012	3.07749	1.66422	2.70792	1.82102	-0.886903	1	1	1
Solyc01g057170.3,Solyc01g057175.1	0.343166	0.347289	1.15425	0.0172286	1.74998	1.73275	1	0.118969	0.175286
Solyc01g057210.3	47.342	63.0939	41.4423	0.414381	-0.192017	-0.606398	0.0892822	0.456152	0.00892812
Solyc01g057220.3	0	0	0.0113705	0	65535	65535	1	1	1
Solyc01g057260.3	0.198986	0.0601966	0.0801475	-1.72492	-1.31194	0.412975	1	1	1
Solyc01g057270.3	0.0995709	0.0585418	0.168084	-0.766257	0.755384	1.52164	1	1	1
Solyc01g057275.1	0.229477	0.0922948	0.168251	-1.31403	-0.447737	0.866291	1	1	1
Solyc01g057330.1	0	0.0584242	0	65535	0	65535	1	1	1
Solyc01g057460.3	37.7315	50.6913	31.2988	0.425967	-0.269663	-0.69563	0.125995	0.362637	0.00847896
Solyc01g057465.1	0.00804924	0	0	65535	65535	0	1	1	1
Solyc01g057473.1	1.57016	1.7331	0.958042	0.142443	-0.712755	-0.855199	1	1	1
Solyc01g057475.1,Solyc01g057480.2	0.0104608	0	0	65535	65535	0	1	1	1
Solyc01g057477.1	0	0.391656	0.746986	65535	65535	0.931493	1	1	1
Solyc01g057490.3	7.0303	10.4554	4.99408	0.572586	-0.493368	-1.06595	0.303318	0.433905	0.0613106
Solyc01g057510.2	0.0088556	0	0	65535	65535	0	1	1	1
Solyc01g057520.3	5.77732	2.86371	5.97617	-1.01252	0.0488202	1.06134	0.000978055	0.881114	0.000828363
Solyc01g057535.1	0	0	0	0	0	0	1	1	1
Solyc01g057570.3	8.99363	11.8896	10.4962	0.402722	0.222894	-0.179828	0.202166	0.504621	0.586965
Solyc01g057580.1	0.024577	0.0660642	0.0881604	1.42656	1.84282	0.416261	1	1	1
Solyc01g057590.2	0.118822	0.163708	0.0382977	0.462319	-1.63347	-2.09579	1	1	1
Solyc01g057610.1	0	0	0	0	0	0	1	1	1
Solyc01g057640.1	0	0	1.29463	0	65535	65535	1	1	1
Solyc01g057650.1	0	0	0	0	0	0	1	1	1
Solyc01g057660.1	0	0	0	0	0	0	1	1	1
Solyc01g057670.1	0	0	0	0	0	0	1	1	1
Solyc01g057680.3	5.47956	6.30233	3.71476	0.201825	-0.560791	-0.762616	0.610097	0.157726	0.0386513
Solyc01g057750.1	0	0	0	0	0	0	1	1	1
Solyc01g057760.3	18.9277	20.8267	19.7392	0.137939	0.0605642	-0.0773747	0.604796	0.830509	0.778855
Solyc01g057770.3,Solyc01g057773.1	5.83141	2.12433	2.24618	-1.45684	-1.37637	0.0804642	0.000185962	0.000185962	0.82532
Solyc01g057830.3	46.5851	67.6712	88.7824	0.538674	0.930406	0.391732	0.0234969	0.000185962	0.104252
Solyc01g057852.1	0	0	0	0	0	0	1	1	1
Solyc01g057854.1	0	0	0	0	0	0	1	1	1
Solyc01g057856.1	0	0	0	0	0	0	1	1	1
Solyc01g057910.3	24.1969	11.6925	7.76793	-1.04924	-1.63922	-0.589983	0.000185962	0.000185962	0.0807056
Solyc01g057960.2	0	0	0	0	0	0	1	1	1
Solyc01g057990.1	0	0	0	0	0	0	1	1	1
Solyc01g058010.3,Solyc01g058020.3	10.9806	5.92387	5.95716	-0.89035	-0.882266	0.00808436	0.0506337	0.0518956	0.987888
Solyc01g058060.1	0.779811	0	0	65535	65535	0	1	1	1
Solyc01g058140.3	35.384	38.2312	34.4075	0.111651	-0.040375	-0.152026	0.676624	0.884815	0.559002
Solyc01g058160.3	1.74579	1.00394	2.06381	-0.798209	0.241428	1.03964	0.203786	0.692944	0.0990579
Solyc01g058170.3	2.56618	2.21676	3.59934	-0.21117	0.488107	0.699278	0.755628	0.415482	0.24356
Solyc01g058190.3	18.9111	49.7937	42.0344	1.39673	1.15234	-0.24439	0.00141369	0.00814267	0.537405
Solyc01g058240.1	0	0	0	0	0	0	1	1	1
Solyc01g058250.2	1.70171	1.68048	1.1571	-0.0181078	-0.556462	-0.538354	0.977004	1	0.325412
Solyc01g058270.3	1.30323	1.38319	2.31964	0.0859029	0.831809	0.745906	0.936084	0.314348	0.370188
Solyc01g058320.3	1.77911	3.31236	5.4246	0.896703	1.60836	0.711657	0.014476	0.000185962	0.0261239
Solyc01g058323.1	0	0	0	0	0	0	1	1	1
Solyc01g058327.1	0	0	0	0	0	0	1	1	1
Solyc01g058360.1	0	0	0	0	0	0	1	1	1
Solyc01g058363.1,Solyc01g058367.1,Solyc01g058370.1	0	0	0	0	0	0	1	1	1
Solyc01g058380.1	0	0.0188687	0.0233942	65535	65535	0.310156	1	1	1
Solyc01g058400.2	0.0438079	0.0327502	0	-0.419689	65535	65535	1	1	1
Solyc01g058420.1	0	0	0	0	0	0	1	1	1
Solyc01g058450.3	11.7279	13.2197	13.6135	0.172741	0.215093	0.042352	0.527698	0.423376	0.882718
Solyc01g058460.1	0	0	0	0	0	0	1	1	1
Solyc01g058480.1	0	0	0	0	0	0	1	1	1
Solyc01g058733.1	0	0	0.134782	0	65535	65535	1	1	1
Solyc01g058740.2	0.108683	0	0	65535	65535	0	1	1	1
Solyc01g059760.2	0	0	0	0	0	0	1	1	1
Solyc01g059800.1	0	0	0	0	0	0	1	1	1
Solyc01g059810.1	0	0	0	0	0	0	1	1	1
Solyc01g059850.3	0	0	0	0	0	0	1	1	1
Solyc01g059853.1	0	0	0	0	0	0	1	1	1
Solyc01g059884.1	0	0	0	0	0	0	1	1	1
Solyc01g059886.1	0	0	0	0	0	0	1	1	1
Solyc01g059888.1	0	0	0	0	0	0	1	1	1
Solyc01g059900.3	0.0301427	0.0866875	0.0620369	1.52402	1.04132	-0.482698	1	1	1
Solyc07g008400.2	0	0	0	0	0	0	1	1	1
Solyc01g059920.3	1.84242	0.890522	1.20111	-1.04888	-0.617226	0.431651	0.0325462	0.176835	1
Solyc01g059930.3	114.771	240.302	116.772	1.06609	0.0249418	-1.04115	0.000185962	0.932123	0.000185962
Solyc01g059950.1	3.87089	2.25961	1.28261	-0.776594	-1.59358	-0.816986	0.173352	0.0233088	0.237823
Solyc01g059960.1	0	0	0	0	0	0	1	1	1
Solyc01g059965.1,Solyc01g059980.3	20.3244	4.16146	6.81447	-2.28805	-1.57654	0.711511	0.000185962	0.000518139	0.133266
Solyc01g059967.1,Solyc01g059990.3	3.64554	0.22558	0.117318	-4.01442	-4.95763	-0.943213	0.000185962	0.000185962	1
Solyc01g060030.3	46.147	60.61	54.6945	0.393319	0.245159	-0.14816	0.106301	0.324873	0.571371
Solyc01g060043.1	0	0	0	0	0	0	1	1	1
Solyc01g060045.1	0	0	0	0	0	0	1	1	1
Solyc01g060047.1	0	0	0	0	0	0	1	1	1
Solyc01g060085.1	4.15143	15.8953	10.6064	1.93692	1.35325	-0.583668	0.0992021	0.224104	0.447482
Solyc01g060130.3	68.565	119.993	43.6124	0.807412	-0.652733	-1.46014	0.00112496	0.00892812	0.000185962
Solyc01g060160.1	0.0485548	0.0335151	0.0376686	-0.534803	-0.366252	0.168551	1	1	1
Solyc01g060240.3	6.51436	4.45152	2.08346	-0.549326	-1.64464	-1.09532	0.111942	0.000185962	0.00571181
Solyc01g060245.1,Solyc01g060250.2	3.23609	2.81344	3.73582	-0.201918	0.207171	0.409089	0.84893	0.829827	0.671903
Solyc01g060260.3	0.100204	1.01325	6.48903	3.33798	6.017	2.67901	1	0.19588	0.00223013
Solyc01g060270.1	0	0	0.0398429	0	65535	65535	1	1	1
Solyc01g060280.3	13.3542	12.0979	13.5109	-0.142536	0.0168235	0.159359	0.639513	0.957307	0.592397
Solyc01g060281.1	0	0	0	0	0	0	1	1	1
Solyc01g060282.1	0	0	0	0	0	0	1	1	1
Solyc01g060284.1,Solyc01g060300.2	0	0	0	0	0	0	1	1	1
Solyc01g060286.1	0	0	0	0	0	0	1	1	1
Solyc01g060288.1	0	0	0	0	0	0	1	1	1
Solyc01g060310.2	0	0	0	0	0	0	1	1	1
Solyc01g060314.1	0	0	0	0	0	0	1	1	1
Solyc01g060316.1	0	0	0	0	0	0	1	1	1
Solyc01g060318.1	0	0	0	0	0	0	1	1	1
Solyc01g060350.1	0.106027	0	0.126367	65535	0.253191	65535	1	1	1
Solyc01g060410.3,Solyc01g060415.1	0.918065	0.879237	0.994016	-0.0623444	0.114673	0.177017	1	1	1
Solyc01g060450.3	1.35742	0.434014	0.361618	-1.64506	-1.90833	-0.263273	1	1	1
Solyc01g060470.3	73.8179	85.6665	69.9087	0.214761	-0.0784984	-0.293259	0.405688	0.7821	0.237823
Solyc01g060490.3	0.261381	0.393371	0.300525	0.589734	0.201328	-0.388406	1	1	1
Solyc01g065490.3	20.2244	21.2325	19.8599	0.0701773	-0.0262367	-0.096414	0.878013	0.956487	0.826645
Solyc01g065495.1	6.86296	8.11765	6.65895	0.242231	-0.0435362	-0.285767	0.48158	0.912842	0.40384
Solyc01g065530.3	33.7501	44.3371	25.1151	0.393619	-0.426337	-0.819956	0.154409	0.141289	0.00288455
Solyc01g065550.3	6.22364	8.40244	5.88205	0.43305	-0.0814389	-0.514489	0.286126	0.864158	0.216734
Solyc01g065570.2	0.0176901	0.0223065	0.0462324	0.33452	1.38596	1.05144	1	1	1
Solyc01g065573.1,Solyc01g065575.1,Solyc01g065577.1	0	0	0	0	0	0	1	1	1
Solyc01g065593.1,Solyc01g065597.1	0	0	0	0	0	0	1	1	1
Solyc01g065610.1	0	0	0	0	0	0	1	1	1
Solyc01g065620.1	0	0	0	0	0	0	1	1	1
Solyc01g065630.1	0	0	0	0	0	0	1	1	1
Solyc01g065640.2	0	0	0.219918	0	65535	65535	1	1	1
Solyc01g065645.1	0	0	0	0	0	0	1	1	1
Solyc01g065670.1	0	0	0	0	0	0	1	1	1
Solyc01g065680.2	8.7581	37.4576	10.8971	2.09657	0.315255	-1.78131	0.000185962	0.55924	0.000185962
Solyc01g065740.3	0.549858	0.427276	0.615901	-0.363892	0.16364	0.527532	1	1	1
Solyc01g065760.1	0	0	0	0	0	0	1	1	1
Solyc01g065790.1	0	0	0	0	0	0	1	1	1
Solyc01g065800.1	0	0	0	0	0	0	1	1	1
Solyc01g065810.2	0	0	0	0	0	0	1	1	1
Solyc01g065820.1	0	1.70581	0.202771	65535	65535	-3.07253	1	1	1
Solyc01g065840.3	4.23416	3.31081	4.54302	-0.354891	0.101574	0.456465	0.316157	0.784568	0.189328
Solyc01g065843.1	0	0	0	0	0	0	1	1	1
Solyc01g065860.1	0	0	0	0	0	0	1	1	1
Solyc01g065870.1	0	0	0	0	0	0	1	1	1
Solyc01g065880.1	0	0	0	0	0	0	1	1	1
Solyc01g065910.1	0	0	0	0	0	0	1	1	1
Solyc01g066000.1	0.0613765	0	0.0351519	65535	-0.804084	65535	1	1	1
Solyc01g066040.2	2.27211	2.10608	6.3609	-0.109473	1.4852	1.59467	1	0.0566348	0.0557219
Solyc01g066203.1	0	0	0	0	0	0	1	1	1
Solyc01g066310.3	38.4083	39.3531	36.565	0.0350565	-0.0709574	-0.106014	0.903359	0.793223	0.686557
Solyc01g066320.1	0	0	0	0	0	0	1	1	1
Solyc01g066330.1	0	0	0	0	0	0	1	1	1
Solyc01g066350.1	0	0	0	0	0	0	1	1	1
Solyc01g066360.3	0.0119503	0	0.00606695	65535	-0.978005	65535	1	1	1
Solyc01g066380.3	0	0	0	0	0	0	1	1	1
Solyc01g066440.3	1.05804	1.42013	1.59837	0.424622	0.595207	0.170586	1	0.363402	0.791558
Solyc01g066450.3	11.261	15.2231	3.44774	0.43492	-1.70762	-2.14254	0.168954	0.000185962	0.000185962
Solyc01g066453.1	0.328212	0.247843	0.376922	-0.405205	0.199637	0.604842	1	1	1
Solyc01g066457.1	0.358869	0.353641	0.538068	-0.021173	0.584331	0.605504	1	1	1
Solyc01g066490.2	0.986405	0.274552	0	-1.8451	65535	65535	1	1	1
Solyc01g066560.3	0.332625	0.155033	0.274742	-1.10132	-0.275819	0.825497	1	1	1
Solyc01g066570.3	11.9023	19.7999	6.7133	0.734258	-0.826145	-1.5604	0.0186263	0.0191279	0.000185962
Solyc01g066600.3	0.378529	0.0394027	0.0820345	-3.26404	-2.2061	1.05794	1	1	1
Solyc01g066613.1	0	0	0	0	0	0	1	1	1
Solyc01g066620.3	1.0229	0.533332	0.504986	-0.939564	-1.01835	-0.0787896	1	1	1
Solyc01g066640.2	0.796981	6.80147	4.71362	3.09323	2.56422	-0.52901	0.000185962	0.00126993	0.197258
Solyc01g066690.3	28.6623	25.7442	27.6205	-0.15491	-0.0534165	0.101493	0.564916	0.854225	0.709909
Solyc01g066730.3	0.021629	0.00581284	0.034248	-1.89565	0.663052	2.5587	1	1	1
Solyc01g066750.1	0	0	0	0	0	0	1	1	1
Solyc01g066820.3	0.653025	0.374709	0.674745	-0.801367	0.0472025	0.848569	1	1	1
Solyc01g066840.3	631.223	719.858	464.482	0.189562	-0.442528	-0.63209	0.472826	0.0696892	0.00594849
Solyc01g066850.3	0.153103	0.189228	0.190309	0.305621	0.313839	0.00821795	1	1	1
Solyc01g066865.1	10.7373	0.569462	0	-4.23689	65535	65535	0.48224	0.235787	1
Solyc01g066870.3	13.7684	11.6448	13.9806	-0.241675	0.0220642	0.263739	0.414227	0.947378	0.362689
Solyc01g066900.3	2.86076	3.63888	3.35605	0.347097	0.230368	-0.116729	0.417476	0.601044	0.797443
Solyc01g066910.3	6.37777	24.0884	15.2225	1.91722	1.25508	-0.662136	0.017009	0.0888283	0.234165
Solyc01g066913.1	0	0	0	0	0	0	1	1	1
Solyc01g066940.3	41.6803	36.6676	25.0777	-0.184861	-0.732957	-0.548097	0.504573	0.00364945	0.0339958
Solyc01g067010.3	10.403	24.51	8.75692	1.23638	-0.248502	-1.48488	0.000185962	0.475561	0.000185962
Solyc01g067070.3	23.6394	50.3235	24.465	1.09004	0.0495208	-1.04052	0.000185962	0.867394	0.000185962
Solyc01g067140.2	0	0	0	0	0	0	1	1	1
Solyc01g067150.1	0	0	0	0	0	0	1	1	1
Solyc01g067160.3	0	0	0	0	0	0	1	1	1
Solyc01g067165.1	0.259724	0.0389431	0.0689199	-2.73754	-1.91399	0.823552	1	1	1
Solyc01g067170.1	0	0	0.0600325	0	65535	65535	1	1	1
Solyc01g067180.3	2.53013	4.45569	2.4601	0.816438	-0.0404941	-0.856932	0.139326	0.948048	0.1232
Solyc01g067200.1,Solyc01g067210.3	0.173044	0.0374246	0.0515778	-2.20908	-1.74632	0.462764	1	1	1
Solyc01g067220.1	0	0	0	0	0	0	1	1	1
Solyc01g067215.1,Solyc01g067230.3,Solyc01g067250.3	1.39631	0.395809	0.423647	-1.81874	-1.72068	0.0980599	0.0358002	0.0318294	1
Solyc01g067270.3,Solyc01g067273.1,Solyc01g067275.1,Solyc01g067277.1	10.3607	7.33281	6.91631	-0.498687	-0.583052	-0.084365	0.710251	0.650732	0.954179
Solyc01g067290.2	5.34404	0	4.15217	65535	-0.364065	65535	0.163756	0.763291	0.162217
Solyc01g067320.1	0	0	0	0	0	0	1	1	1
Solyc01g067330.3,Solyc01g067340.2	58.9477	69.1889	17.4003	0.231105	-1.76033	-1.99143	0.40065	0.000185962	0.000185962
Solyc01g067370.3	0.0149866	0.142165	0.0256538	3.24582	0.7755	-2.47032	1	1	1
Solyc01g067390.3	13.9615	9.51386	9.26315	-0.553357	-0.591884	-0.0385275	0.0437351	0.0309134	0.899166
Solyc01g067417.1	0	0	0	0	0	0	1	1	1
Solyc01g067460.2	119.355	189.532	59.7832	0.667182	-0.997447	-1.66463	0.0095816	0.000518139	0.000185962
Solyc01g067480.3	2.14333	1.15295	2.36645	-0.894524	0.142872	1.0374	0.0417347	0.749709	0.0191279
Solyc01g067500.3	17.2815	12.2575	17.9964	-0.495563	0.0584825	0.554046	0.0587829	0.844021	0.0346286
Solyc01g067510.3	3.98538	2.51492	2.93991	-0.664207	-0.438947	0.225261	0.0860054	0.247458	0.602458
Solyc01g067520.3	0	0.00245497	0	65535	0	65535	1	1	1
Solyc01g067530.3	5.8071	6.79047	12.121	0.225694	1.06161	0.835921	0.468091	0.000185962	0.00196845
Solyc01g067540.1	0.0299644	0.190734	7.39241	2.67024	7.94665	5.27641	1	0.0895105	0.0617925
Solyc01g067570.3	8.12319	11.7495	8.30684	0.532482	0.0322539	-0.500228	0.0955393	0.934188	0.116733
Solyc01g067600.3	3.02866	0.897958	1.07328	-1.75396	-1.49666	0.257301	0.000185962	0.000185962	1
Solyc01g067610.3	19.6632	19.5133	10.8153	-0.0110428	-0.862425	-0.851382	0.980644	0.0434826	0.0439938
Solyc01g067620.3	1.04705	0.932843	1.50432	-0.16663	0.522771	0.689401	1	0.33752	0.207067
Solyc01g067640.3	13.0415	7.63967	10.2232	-0.771523	-0.351262	0.420261	0.00439343	0.195945	0.141289
Solyc01g067650.2	0.224337	0.943197	0.0333292	2.07189	-2.7508	-4.8227	1	1	1
Solyc01g067660.3	94.7672	58.1367	72.8158	-0.704939	-0.380136	0.324803	0.0023627	0.120441	0.183446
Solyc01g067710.3	37.3173	56.7369	36.2478	0.604442	-0.0419509	-0.646393	0.0112011	0.884111	0.0076868
Solyc01g067730.3	544.793	1118.7	548.145	1.03804	0.0088506	-1.02919	0.000185962	0.975725	0.000185962
Solyc01g067740.3	464.646	825.768	343.824	0.829604	-0.434461	-1.26406	0.00313986	0.112726	0.000185962
Solyc01g067750.3	34.8427	20.0918	20.3977	-0.794249	-0.77245	0.0217985	0.000978055	0.00112496	0.943445
Solyc01g067770.2	0	0	0	0	0	0	1	1	1
Solyc01g067780.1	0.120708	0.0830424	0.0553908	-0.5396	-1.1238	-0.584201	1	1	1
Solyc01g067790.3	0.73647	0.288389	0.567588	-1.35261	-0.375782	0.976828	1	1	1
Solyc01g067820.3	10.1333	6.67265	7.37265	-0.602765	-0.458842	0.143923	0.0810125	0.176383	0.709119
Solyc01g067840.2	0.0292399	0.065108	0.245643	1.1549	3.07056	1.91566	1	1	1
Solyc01g067850.2	0	0.103862	0.018093	65535	65535	-2.52116	1	1	1
Solyc01g067860.3	0.723866	1.25816	1.18033	0.797527	0.705392	-0.0921358	1	1	1
Solyc01g067870.3	0	0.0184455	0.0124728	65535	65535	-0.564483	1	1	1
Solyc01g067880.2	0	0	0	0	0	0	1	1	1
Solyc01g067900.3	152.159	312.671	175.825	1.03907	0.208562	-0.830505	0.000185962	0.441752	0.00112496
Solyc01g067920.1	0	0	0	0	0	0	1	1	1
Solyc01g067930.3	38.3137	42.5715	40.4302	0.152027	0.0775723	-0.074455	0.674362	0.831156	0.843471
Solyc01g067945.1	0.762824	0.397733	0.236093	-0.939551	-1.69199	-0.752443	1	1	1
Solyc01g067990.1	0.0653797	0	0	65535	65535	0	1	1	1
Solyc01g068000.3	19.5425	35.9025	18.7329	0.87747	-0.0610395	-0.938509	0.000185962	0.836437	0.000185962
Solyc01g068010.1	0	0	0	0	0	0	1	1	1
Solyc01g068040.1	0	0	0	0	0	0	1	1	1
Solyc01g068050.3	7.49966	8.2934	7.80906	0.145139	0.0583247	-0.0868138	0.680751	0.873965	0.809981
Solyc01g068070.3	1.64208	0.679434	1.13075	-1.27312	-0.538243	0.73488	0.00414697	0.168889	1
Solyc01g068120.3	0	0	0	0	0	0	1	1	1
Solyc01g068140.3	1.18394	5.42944	3.45729	2.19721	1.54605	-0.651164	0.000185962	0.00155426	0.0827794
Solyc01g068170.3	7.30928	5.06004	6.41771	-0.530581	-0.18767	0.342911	0.132991	0.6072	0.346731
Solyc01g068180.3	2.43451	1.41381	1.38665	-0.784043	-0.812026	-0.0279825	0.0729657	0.0571299	1
Solyc01g068210.3	18.0699	14.2422	17.9138	-0.34341	-0.0125107	0.330899	0.187596	0.967982	0.197509
Solyc01g068240.3	20.3839	16.0074	19.5903	-0.348686	-0.0572857	0.2914	0.181159	0.842592	0.265393
Solyc01g068270.3	13.3163	9.92518	17.8404	-0.42403	0.421955	0.845985	0.118085	0.101852	0.00126993
Solyc01g068340.3	0.434904	0.188836	0.420618	-1.20356	-0.0481871	1.15537	1	1	1
Solyc01g068350.3	1.41905	0.730429	1.03348	-0.958111	-0.457413	0.500698	1	1	1
Solyc01g068360.3	1.222	0.413294	0.533672	-1.56401	-1.19522	0.368785	1	1	1
Solyc01g068400.3	110.208	153.89	133.449	0.481667	0.276059	-0.205607	0.0441665	0.265393	0.419146
Solyc01g068410.3	0	0	0.465439	0	65535	65535	1	1	1
Solyc01g068420.3	0	0	0	0	0	0	1	1	1
Solyc01g068430.2	0.0123201	0	0	65535	65535	0	1	1	1
Solyc01g068440.2	0	0	0	0	0	0	1	1	1
Solyc01g068450.3	9.55219	8.33017	6.86676	-0.197486	-0.476201	-0.278715	0.613469	0.203291	0.406373
Solyc01g068480.3	10.3714	9.08008	13.7836	-0.191837	0.410343	0.60218	0.468964	0.0917212	0.0122631
Solyc01g068490.3	1.72681	1.0161	1.12703	-0.765066	-0.615585	0.149481	0.0959106	0.170635	1
Solyc01g068500.3	1.19631	0.93432	1.33376	-0.356607	0.156905	0.513511	1	1	1
Solyc01g068540.3,Solyc01g068545.1,Solyc01g068563.1	0.491672	0.588028	0.370547	0.258186	-0.408043	-0.666229	1	1	1
Solyc01g068580.3	14.9902	12.143	11.3324	-0.303895	-0.403561	-0.0996651	0.32128	0.188637	0.77434
Solyc01g068590.3,Solyc01g068620.3,Solyc01g068630.3	12.863	16.4527	12.3324	0.355091	-0.0607759	-0.415867	0.4521	0.913104	0.248496
Solyc01g068640.3	10.9777	3.58129	4.97167	-1.61603	-1.14278	0.473252	0.000185962	0.000356052	0.167359
Solyc01g079060.3	3.26775	2.1415	3.44914	-0.609675	0.0779405	0.687616	0.141701	0.859511	0.0913478
Solyc01g079090.3	48.5351	73.3518	55.0494	0.595804	0.181699	-0.414105	0.011732	0.476525	0.0847006
Solyc01g079100.3	0.902478	2.01016	2.03741	1.15535	1.17477	0.019427	0.0214069	0.0191279	0.971987
Solyc01g079110.3	132.826	174.31	118.365	0.392125	-0.166293	-0.558417	0.14451	0.574227	0.0344484
Solyc01g079130.2	0.169826	0.262408	0.274506	0.627755	0.69278	0.0650247	1	1	1
Solyc01g079140.2	0.0900713	0.15956	0.265449	0.824959	1.5593	0.734336	1	1	1
Solyc01g079180.3	0.0638957	0.0678058	0.104653	0.0856888	0.711828	0.626139	1	1	1
Solyc01g079210.3	7.87056	7.74255	9.18756	-0.0236565	0.223216	0.246873	0.949372	0.48826	0.431732
Solyc01g079230.3	5.28665	3.15779	3.69632	-0.74344	-0.516263	0.227177	0.154542	0.324213	0.703018
Solyc01g079235.1	15.7906	11.0132	11.7186	-0.519836	-0.43027	0.089566	0.0449425	0.103674	0.761503
Solyc01g079240.3	1.54901	1.59313	2.91323	0.0405126	0.911271	0.870758	0.937685	0.025105	0.0320091
Solyc01g079260.3	42.3867	29.1451	28.1441	-0.540359	-0.59078	-0.0504211	0.0299951	0.0192289	0.871435
Solyc01g079280.1	0	0	0	0	0	0	1	1	1
Solyc01g079310.3	4.93644	6.08759	7.03466	0.302398	0.511009	0.20861	0.409323	0.138788	0.558434
Solyc01g079340.3,Solyc01g079345.1	26.7198	48.3006	34.6751	0.854132	0.375989	-0.478143	0.422181	0.658392	0.582776
Solyc01g079350.3	29.0403	61.6357	41.1115	1.08571	0.501485	-0.584225	0.000185962	0.0418217	0.0151653
Solyc01g079370.3	0.186192	0.367958	0.445705	0.98275	1.2593	0.276548	1	1	1
Solyc01g079380.1	0.0112935	0.007799	0.00904175	-0.534135	-0.320821	0.213314	1	1	1
Solyc01g079385.1	3.29442	2.3936	2.4681	-0.460841	-0.416624	0.0442165	0.425455	0.474499	0.948203
Solyc01g079390.3	14.7052	9.80792	9.48624	-0.584307	-0.632417	-0.0481102	0.0823181	0.0618731	0.896446
Solyc01g079420.3	643.547	1180.77	499.707	0.875609	-0.364962	-1.24057	0.000185962	0.147531	0.000185962
Solyc01g079425.1	0.958549	0.967044	1.20162	0.0127297	0.326057	0.313327	1	1	1
Solyc01g079470.3	179.897	891.111	981.69	2.30843	2.4481	0.139663	0.000185962	0.000185962	0.596973
Solyc01g079500.3	2.45315	0.94891	1.49841	-1.3703	-0.711211	0.659085	0.00183188	0.07807	0.159444
Solyc01g079507.1	5.49622	2.45679	3.8814	-1.16166	-0.501861	0.659802	0.00141369	0.132504	0.0726257
Solyc01g079510.3	6.24993	5.82897	4.88625	-0.100599	-0.355113	-0.254515	0.732059	0.190783	0.344683
Solyc01g079520.3	1.37635	1.06709	0.840005	-0.367161	-0.712377	-0.345215	0.659763	0.374587	1
Solyc01g079540.3	264.36	407.899	231.061	0.625709	-0.19423	-0.819938	0.0115191	0.456517	0.000185962
Solyc01g079550.2	2.82427	3.12756	2.93174	0.147159	0.0538796	-0.0932795	0.818574	0.936015	0.885848
Solyc01g079560.3	0	0	0	0	0	0	1	1	1
Solyc01g079570.3	0.822067	2.16502	4.06589	1.39705	2.30624	0.90919	0.00439343	0.000185962	0.011732
Solyc01g079580.3	8.08631	5.1173	7.55502	-0.660098	-0.0980462	0.562052	0.0321807	0.768493	0.0692248
Solyc01g079590.3	104.585	225.882	116.307	1.1109	0.153269	-0.957627	0.000185962	0.554834	0.000185962
Solyc01g079620.3	0.0390832	0.0254116	0.17499	-0.621063	2.16265	2.78372	1	1	1
Solyc01g079630.3	1.36853	1.67113	1.5153	0.288202	0.146983	-0.141219	0.642254	0.808864	0.821694
Solyc01g079650.3	5.80173	7.36266	7.436	0.343744	0.358045	0.0143006	0.234044	0.21334	0.96824
Solyc01g079680.3	1.10646	0.670371	1.21753	-0.722921	0.138004	0.860925	1	0.872641	0.22134
Solyc01g079740.3	0.623872	0.803045	1.14968	0.364231	0.881916	0.517685	1	1	1
Solyc01g079760.3	18.6947	23.0152	16.6032	0.29996	-0.171161	-0.471121	0.393423	0.6356	0.147596
Solyc01g079790.3	2.19914	1.08291	3.26373	-1.02202	0.569583	1.5916	0.024175	0.133755	0.000828363
Solyc01g079810.3	14.7624	15.0975	16.1533	0.0323786	0.129904	0.0975258	0.916189	0.652372	0.741629
Solyc01g079860.3	7.80655	7.04527	10.1113	-0.148031	0.373203	0.521235	0.695675	0.254341	0.109412
Solyc01g079960.2	5.21722	19.1545	16.9102	1.87633	1.69654	-0.179793	0.000185962	0.000185962	0.585384
Solyc01g079970.2	0.171412	4.88856	0.621322	4.83387	1.85787	-2.976	0.0269671	1	0.000518139
Solyc01g080040.3	10.5602	10.3095	7.20085	-0.034674	-0.552404	-0.51773	0.9316	0.131321	0.160169
Solyc01g080050.3	0.0434603	0	0.0294416	65535	-0.561843	65535	1	1	1
Solyc01g080150.3	0.314461	0.264067	0.960512	-0.251978	1.61092	1.8629	1	1	1
Solyc01g080160.3	15.5636	16.3703	15.7065	0.0729009	0.0131815	-0.0597194	0.811294	0.967246	0.846943
Solyc01g080170.3	23.06	23.4723	21.8004	0.025572	-0.0810357	-0.106608	0.936084	0.796277	0.722164
Solyc01g080180.3	9.58445	24.5647	13.9337	1.35782	0.53981	-0.81801	0.000185962	0.103602	0.00352279
Solyc01g080190.3	0	0	0	0	0	0	1	1	1
Solyc01g080220.3	7.68389	33.8706	36.9889	2.14013	2.26718	0.127057	0.000185962	0.000185962	0.649514
Solyc01g080230.3	0.0423622	1.23523	1.21451	4.86585	4.84145	-0.0243998	1	1	1
Solyc01g080240.3	27.2795	20.6742	24.7426	-0.399986	-0.140818	0.259167	0.10229	0.593235	0.308933
Solyc01g080260.3	0.867787	0.745085	0.435543	-0.219935	-0.994527	-0.774592	1	1	1
Solyc01g080280.3	95.8623	155.833	265.893	0.700963	1.47181	0.770849	0.00352279	0.000185962	0.00155426
Solyc01g080290.3	22.6473	11.4592	6.15478	-0.982839	-1.87956	-0.896722	0.00275468	0.000185962	0.0182254
Solyc01g080300.3,Solyc01g080310.3	7.55446	6.65574	8.1041	-0.18273	0.101322	0.284053	0.685027	0.8117	0.48153
Solyc01g080330.3	243.304	539.763	273.646	1.14957	0.16955	-0.980019	0.000185962	0.52265	0.000185962
Solyc01g080360.3	8.16711	8.29603	10.1566	0.0225958	0.31452	0.291924	0.948761	0.293671	0.334853
Solyc01g080370.3	0.285159	0.1574	0.792368	-0.857325	1.47441	2.33173	1	1	1
Solyc01g080380.3	0.634068	1.07101	0.627335	0.756261	-0.0154006	-0.771661	1	1	1
Solyc01g080400.3	5.22206	5.03148	4.95725	-0.0536346	-0.0750787	-0.0214441	0.881198	0.831665	0.953447
Solyc01g080410.3	43.7716	37.6351	26.8371	-0.217918	-0.705767	-0.487849	0.441184	0.0114122	0.0835488
Solyc01g080430.3	11.5782	6.52844	6.12935	-0.826606	-0.91761	-0.0910043	0.00262414	0.00196845	0.785574
Solyc01g080460.3	13.1488	6.27191	6.37668	-1.06796	-1.04406	0.0239021	0.000185962	0.000185962	0.945816
Solyc01g080470.3,Solyc01g080480.3	23.7445	48.7282	25.0793	1.03717	0.0789089	-0.958257	0.000185962	0.797484	0.000185962
Solyc01g080510.3	34.3372	46.537	34.4451	0.438603	0.00452582	-0.434077	0.0785365	0.988453	0.0830899
Solyc01g080520.3	0	0	0	0	0	0	1	1	1
Solyc01g080530.3	25.9452	20.9361	24.1877	-0.309475	-0.101197	0.208279	0.266724	0.732361	0.46362
Solyc01g080540.3	104.272	163.977	109.647	0.653137	0.0725053	-0.580632	0.00487469	0.790859	0.0148569
Solyc01g080600.3	53.9282	73.3103	53.8287	0.442976	-0.0026653	-0.445641	0.162343	0.995999	0.160363
Solyc01g080620.3	9.65551	9.23236	10.7213	-0.0646522	0.151055	0.215708	0.828859	0.592675	0.43937
Solyc01g080630.1	0	0	0	0	0	0	1	1	1
Solyc01g080640.3	19.8822	8.7119	15.3892	-1.19042	-0.369559	0.820862	0.000185962	0.140411	0.000675474
Solyc01g080670.3	25.7007	36.7307	34.2812	0.515181	0.41561	-0.0995712	0.0329089	0.087295	0.708344
Solyc01g080680.3	30.5248	12.6884	3.75625	-1.26647	-3.02262	-1.75614	0.000185962	0.000185962	0.000185962
Solyc01g080690.3	19.062	31.3835	22.4175	0.719311	0.233928	-0.485383	0.00326796	0.37695	0.049206
Solyc01g080700.3	1.40463	0.318714	0.85084	-2.13986	-0.723228	1.41663	0.0042706	0.174966	1
Solyc01g080705.1	3.65144	0.942263	2.46582	-1.95426	-0.566399	1.38787	0.00559257	0.302131	0.0471807
Solyc01g080710.1	0	0	0	0	0	0	1	1	1
Solyc01g080720.3	1.3361	0.748644	0.982436	-0.835671	-0.443588	0.392083	0.0515579	0.284302	1
Solyc01g080750.3	6.76238	25.8399	21.7111	1.934	1.68283	-0.251166	0.000185962	0.000978055	0.498184
Solyc01g080780.2	3.96345	2.52368	2.83004	-0.651225	-0.485934	0.165292	0.0531479	0.14846	0.660582
Solyc01g080787.1	0.0669736	0	0	65535	65535	0	1	1	1
Solyc01g080810.3	6.26243	3.36715	5.99771	-0.895198	-0.0623114	0.832886	0.00288455	0.847572	0.00463314
Solyc01g080820.1	0	0	0	0	0	0	1	1	1
Solyc01g080830.3	7.99477	7.48711	5.72224	-0.0946472	-0.482476	-0.387828	0.909061	0.544536	0.574325
Solyc01g080890.2	91.5141	94.7929	61.4853	0.050785	-0.573751	-0.624536	0.865884	0.0323629	0.017009
Solyc01g080900.3	14.6949	19.4395	17.6535	0.403683	0.264641	-0.139042	0.14451	0.357549	0.638009
Solyc01g080910.2	6.25082	28.3003	50.6117	2.1787	3.01735	0.838652	0.000185962	0.000185962	0.0023627
Solyc01g080920.3	0.677446	0.573842	0.33309	-0.239451	-1.02419	-0.784741	1	1	1
Solyc01g080940.3	28.2919	44.3648	34.2432	0.649028	0.275427	-0.373602	0.0104492	0.287891	0.135895
Solyc01g080950.3	0	0	0	0	0	0	1	1	1
Solyc01g080970.3	0.188469	0.0256956	0.102745	-2.87474	-0.875262	1.99948	1	1	1
Solyc01g080980.1	0	0	0	0	0	0	1	1	1
Solyc01g080990.3	1.99818	0.437306	0.456198	-2.19197	-2.13096	0.0610169	0.0125819	0.0132173	1
Solyc01g081040.3	1.01371	4.41884	3.88008	2.12402	1.93644	-0.187579	0.00881621	0.0147643	0.749709
Solyc01g081050.4	3.36231	1.41136	1.92015	-1.25236	-0.808234	0.44413	0.000675474	0.0204201	0.265277
Solyc01g081060.3	113.784	103.767	71.5566	-0.132947	-0.669136	-0.536189	0.615517	0.00630151	0.0227465
Solyc01g081070.3	23.9845	27.6709	24.3648	0.206268	0.0226995	-0.183568	0.419196	0.937416	0.476018
Solyc01g081130.3	0	0	0	0	0	0	1	1	1
Solyc01g081140.1	0	0	0.00740545	0	65535	65535	1	1	1
Solyc01g081175.1	0	0.801571	0.342345	65535	65535	-1.22738	1	1	1
Solyc01g081177.1,Solyc01g081190.3	41.364	72.8061	62.0307	0.815684	0.584608	-0.231076	0.000828363	0.0235909	0.382822
Solyc01g081250.3	10.7493	11.0312	31.8991	0.0373358	1.56927	1.53193	0.928255	0.000185962	0.000185962
Solyc01g081260.2	0	0	0	0	0	0	1	1	1
Solyc01g081270.2	36.054	65.399	72.2062	0.85911	1.00196	0.142854	0.000356052	0.000185962	0.591922
Solyc01g081280.3,Solyc01g081293.1	2.23433	1.26351	2.2887	-0.822409	0.0346869	0.857096	0.60887	0.985572	0.56928
Solyc01g081300.3	5.48618	2.63189	3.6701	-1.0597	-0.579984	0.479717	0.0104492	0.131528	0.268939
Solyc01g081310.3	1.61468	1.40492	1.19539	-0.200765	-0.43377	-0.233006	0.708254	0.396944	0.638966
Solyc01g081340.3	59.8139	22.9425	18.7038	-1.38245	-1.67715	-0.294697	0.000185962	0.000185962	0.320404
Solyc01g081360.1	0	0	0	0	0	0	1	1	1
Solyc01g081390.3	23.3056	27.2199	26.8244	0.223985	0.202871	-0.0211141	0.449075	0.492423	0.945636
Solyc01g081400.3	7.43732	12.7409	12.5195	0.776608	0.751319	-0.0252886	0.124941	0.151123	0.962084
Solyc01g081420.2	1.58246	0.887807	1.33431	-0.833854	-0.246075	0.587779	0.122874	0.658162	1
Solyc01g081430.3	9.89605	2.51985	2.54918	-1.97351	-1.95682	0.0166922	0.372911	0.327072	0.991352
Solyc01g081480.3	1.65336	1.02654	1.39246	-0.687613	-0.247767	0.439847	0.268294	0.700877	0.492814
Solyc01g081490.3	6.23895	3.20246	8.18517	-0.962124	0.391711	1.35383	0.00326796	0.199148	0.000185962
Solyc01g081500.3	60.6118	45.1468	46.1888	-0.424973	-0.392054	0.0329187	0.078925	0.111587	0.908084
Solyc01g081510.3	8.94616	20.1287	12.1154	1.16991	0.437502	-0.73241	0.000675474	0.218455	0.021983
Solyc01g081535.1	0	0	0.057055	0	65535	65535	1	1	1
Solyc01g081560.2	0.478921	0.147604	0.497511	-1.69805	0.0549405	1.75299	1	1	1
Solyc01g081570.3	49.8888	33.5236	29.4473	-0.573539	-0.760578	-0.187039	0.0168054	0.00112496	0.461124
Solyc01g081620.3	1.08222	3.93508	2.45219	1.8624	1.18008	-0.682323	0.000185962	0.012156	0.0786907
Solyc01g081630.3	0.0168706	0.0350957	0.074998	1.05678	2.15234	1.09556	1	1	1
Solyc01g073640.3	15.0354	33.9762	134.635	1.17616	3.16261	1.98646	0.277988	0.00451623	0.035619
Solyc01g073695.1	0.894232	1.40135	0.844145	0.648101	-0.0831584	-0.731259	0.801405	1	0.774424
Solyc01g073710.2	22.3999	49.4228	25.5046	1.14168	0.187264	-0.954419	0.000185962	0.580413	0.000978055
Solyc01g073720.2	4.15954	10.2269	3.15352	1.29788	-0.399458	-1.69734	0.0236762	0.554248	0.00523395
Solyc01g073740.3	98.0758	55.494	62.9258	-0.821565	-0.640246	0.181319	0.000185962	0.00757266	0.474295
Solyc01g073745.1,Solyc01g073750.3,Solyc01g073755.1	24.759	36.6397	31.5672	0.565452	0.350471	-0.214981	0.114718	0.343121	0.523916
Solyc01g073770.2	33.1766	95.4112	40.4424	1.52399	0.285703	-1.23829	0.000185962	0.281466	0.000185962
Solyc01g073890.3	10.8503	7.37989	7.81674	-0.556062	-0.473095	0.0829665	0.0807056	0.12031	0.825922
Solyc01g073900.3	24.1569	23.8769	22.1881	-0.0168186	-0.122648	-0.105829	0.956226	0.672387	0.714767
Solyc01g073910.3	14.1171	13.4121	9.65803	-0.0739091	-0.547641	-0.473732	0.833867	0.0982856	0.154606
Solyc01g073930.3	5.07225	4.57656	4.0613	-0.148363	-0.320684	-0.172321	0.725978	0.422073	0.688209
Solyc01g073950.3	12.5153	7.51486	9.6595	-0.735878	-0.373675	0.362203	0.00757266	0.186594	0.215869
Solyc01g073970.3	0	0.0078599	0	65535	0	65535	1	1	1
Solyc01g074020.3	4.40543	2.80188	3.17076	-0.652888	-0.474457	0.178431	0.119468	0.260972	0.709466
Solyc01g074030.3	69.5754	29.4482	53.2014	-1.2404	-0.387113	0.853284	0.000185962	0.113303	0.000518139
Solyc01g074040.1	0	0	0	0	0	0	1	1	1
Solyc01g074050.2	0	0	0	0	0	0	1	1	1
Solyc01g074060.1	0	0	0	0	0	0	1	1	1
Solyc01g086640.2	10.5538	7.79118	7.16448	-0.437848	-0.558829	-0.120981	0.147797	0.0628446	0.728809
Solyc01g086680.3	2.90348	2.6294	6.48791	-0.14305	1.15997	1.30302	0.846507	0.0450228	0.0282694
Solyc01g086700.3	0.0073213	0.0646893	0.0372843	3.14336	2.3484	-0.794959	1	1	1
Solyc01g086710.3	7.24755	3.84186	8.14721	-0.915687	0.168812	1.0845	0.000978055	0.558054	0.000518139
Solyc01g086730.3	1.84295	1.68541	1.19302	-0.128915	-0.627401	-0.498486	1	1	1
Solyc01g086740.3	27.1915	19.5001	22.4759	-0.479676	-0.274776	0.2049	0.0622006	0.298063	0.459849
Solyc01g086755.1	0	0.0745276	0	65535	0	65535	1	1	1
Solyc01g086760.3	0	0.0781785	0	65535	0	65535	1	1	1
Solyc01g086770.1	0	0	0	0	0	0	1	1	1
Solyc01g086780.1	0	0	0	0	0	0	1	1	1
Solyc01g086790.1	0	0	0	0	0	0	1	1	1
Solyc01g086830.3	0	0	0	0	0	0	1	1	1
Solyc01g086840.3	0.0623726	0.047045	0.0244464	-0.406872	-1.35129	-0.94442	1	1	1
Solyc01g086845.1	11.035	16.7618	15.6643	0.603093	0.50539	-0.0977028	0.468248	0.550687	0.901853
Solyc01g086860.3	28.2136	85.5977	41.5925	1.60118	0.559933	-1.04125	0.000185962	0.0321807	0.000185962
Solyc01g086880.2	0	0	0	0	0	0	1	1	1
Solyc01g086897.1	0	0	0	0	0	0	1	1	1
Solyc01g086900.3	2.4452	4.08671	4.06078	0.740989	0.731807	-0.0091821	0.0348989	0.0376767	0.980644
Solyc01g086920.3	23.2	45.8705	152.621	0.983441	2.71776	1.73432	0.000518139	0.000185962	0.000185962
Solyc01g086950.3	2.76682	0.833145	0.696001	-1.73159	-1.99107	-0.259479	0.00936132	0.00523395	1
Solyc01g086957.1	7.63053	4.7149	4.11945	-0.694558	-0.889334	-0.194776	0.0800838	0.0248306	0.678126
Solyc01g086980.3	7.94418	7.48159	7.15911	-0.0865544	-0.150118	-0.0635632	0.777703	0.613931	0.837874
Solyc01g086990.3	11.3092	5.99661	9.93039	-0.915284	-0.18758	0.727704	0.000356052	0.508597	0.00802909
Solyc01g086995.1	0.952423	1.01871	0.723927	0.0970749	-0.39576	-0.492834	1	1	1
Solyc01g087010.3	0	0.0126079	0.0334945	65535	65535	1.4096	1	1	1
Solyc01g087020.2	37.8339	125.376	40.8109	1.72851	0.109274	-1.61924	0.000185962	0.738796	0.000185962
Solyc01g087040.2	33.9652	83.9796	62.6801	1.30598	0.883951	-0.422031	0.000185962	0.000828363	0.0913478
Solyc01g087080.3	1.32113	2.92195	2.39901	1.14516	0.860666	-0.284489	0.182242	0.321169	0.744324
Solyc01g087095.1	0.0152759	0.00562913	0.0238031	-1.44027	0.639894	2.08017	1	1	1
Solyc01g087120.3	198.707	267.811	196.307	0.430572	-0.0175271	-0.448099	0.0773801	0.955081	0.0611458
Solyc01g087130.3	0.370324	1.58914	2.22128	2.10138	2.58453	0.483146	1	0.0600038	0.502404
Solyc01g087140.3	1.70935	5.87239	8.96107	1.7805	2.39022	0.609725	0.000518139	0.000185962	0.0988382
Solyc01g087150.3	0.563189	1.12664	0.453582	1.00033	-0.312255	-1.31258	1	1	1
Solyc01g087160.2	46.9316	91.8959	63.7335	0.969441	0.441492	-0.527948	0.00859251	0.227176	0.148063
Solyc01g087230.3,Solyc01g087235.1	14.9871	26.0096	18.3067	0.795323	0.288652	-0.506671	0.00262414	0.305509	0.052396
Solyc01g087240.3	7.95651	10.1556	9.82781	0.352061	0.304733	-0.0473281	0.215243	0.290437	0.884417
Solyc01g087280.1	22.8726	1.90772	1.44394	-3.58369	-3.98554	-0.401844	0.000185962	0.000185962	0.525414
Solyc01g087338.1	0	0.374575	0	65535	0	65535	1	1	1
Solyc01g087440.3	0.232192	0.0846849	0.366786	-1.45514	0.659618	2.11476	1	1	1
Solyc01g087450.3	0.83785	0.438898	0.892255	-0.932807	0.0907638	1.02357	1	1	1
Solyc01g087460.2	0	0	0	0	0	0	1	1	1
Solyc01g087470.3,Solyc01g087480.1,Solyc01g087490.3	34.7138	23.5085	23.0748	-0.562328	-0.589191	-0.0268633	0.101488	0.0860807	0.947111
Solyc01g087520.3	114.677	234.508	172.985	1.03206	0.593067	-0.438995	0.000185962	0.0193301	0.0745012
Solyc01g087530.3	18.1059	19.0825	15.6861	0.0757918	-0.20697	-0.282762	0.787605	0.435427	0.268648
Solyc01g087540.3	186.396	180.811	171.796	-0.0438877	-0.117674	-0.0737865	0.881614	0.666361	0.792303
Solyc01g087560.3	35.6249	22.7568	15.8501	-0.646589	-1.1684	-0.521807	0.00791588	0.000185962	0.0517271
Solyc01g087565.1	0.00987296	2.9625	0.0599429	8.22912	2.60203	-5.62708	0.398572	1	0.41543
Solyc01g087590.3	2.81812	1.12144	2.04218	-1.32938	-0.46462	0.864757	0.00653392	0.276491	0.0728894
Solyc01g087600.3	4.705	2.67636	5.20009	-0.813923	0.144342	0.958264	0.042173	0.723723	0.0108845
Solyc01g087620.3	46.7306	53.5818	51.8823	0.197375	0.150873	-0.046502	0.578767	0.665049	0.901089
Solyc01g087650.3	17.7338	33.2005	23.1083	0.904703	0.381907	-0.522795	0.00451623	0.260621	0.0742668
Solyc01g087660.2	0	0	0	0	0	0	1	1	1
Solyc01g087680.3	18.8517	64.2165	34.9188	1.76825	0.889305	-0.878942	0.000185962	0.00141369	0.000185962
Solyc01g087700.1	0	0.114623	0	65535	0	65535	1	1	1
Solyc01g087710.2,Solyc01g087720.3	5.61921	5.12632	4.6048	-0.132445	-0.287229	-0.154785	0.855005	0.737128	0.828241
Solyc01g087730.3	129.374	198.77	182.272	0.619559	0.494549	-0.12501	0.00936132	0.0427852	0.639336
Solyc01g087740.1	0.998537	0.489051	0.729744	-1.02983	-0.452425	0.577405	1	1	1
Solyc01g087780.2	3.32523	3.58743	7.08447	0.109496	1.0912	0.981708	0.780929	0.00126993	0.00301276
Solyc01g087790.2	6.05951	5.64525	10.0574	-0.102165	0.730981	0.833146	0.770924	0.0104492	0.00402333
Solyc01g087800.2	107.788	108.157	87.8083	0.00494299	-0.295761	-0.300704	0.986227	0.227599	0.222701
Solyc01g087810.2	20.3451	2.98563	4.10761	-2.76857	-2.30831	0.460264	0.000185962	0.000185962	0.202541
Solyc01g087820.2	27.3862	17.1212	32.8192	-0.677666	0.261091	0.938758	0.00463314	0.305398	0.000185962
Solyc01g087830.1	0.809141	0.608421	0.59599	-0.411322	-0.441103	-0.0297817	1	1	1
Solyc01g087840.3	9.85391	5.3262	8.10282	-0.887591	-0.282274	0.605318	0.00352279	0.333869	0.0447701
Solyc01g087850.2	223.787	66.6085	52.2953	-1.74835	-2.09737	-0.349024	0.000185962	0.000185962	0.171672
Solyc01g087860.2	5.59485	15.9847	4.90129	1.51452	-0.190939	-1.70546	0.000185962	0.695797	0.000185962
Solyc01g087880.3	38.5319	30.1798	31.4917	-0.35247	-0.291084	0.0613853	0.266609	0.361872	0.86821
Solyc01g087890.3	25.2583	24.7246	15.6737	-0.0308098	-0.688412	-0.657602	0.913675	0.00339553	0.00511733
Solyc01g087980.3	5.08775	10.7658	4.30028	1.08136	-0.242598	-1.32395	0.0499654	0.705932	0.0178223
Solyc01g088010.1	0.0722072	0.0175901	0.0616238	-2.03738	-0.228654	1.80873	1	1	1
Solyc01g088020.3	61.4939	55.4079	56.7096	-0.150351	-0.11685	0.0335013	0.566022	0.659988	0.907242
Solyc01g088030.3	1.29469	1.20201	1.06824	-0.107159	-0.277378	-0.170219	1	1	1
Solyc01g088040.3	215.76	464.12	223.015	1.10507	0.0477136	-1.05736	0.000185962	0.873856	0.000185962
Solyc01g088050.3	15.3754	11.2175	12.4603	-0.454868	-0.303283	0.151584	0.127108	0.31638	0.651327
Solyc01g088080.3	74.6993	61.0265	70.1358	-0.291659	-0.0909441	0.200715	0.239219	0.73554	0.425509
Solyc01g088100.3	26.6613	22.1697	42.1081	-0.266154	0.659352	0.925507	0.305169	0.00722829	0.000185962
Solyc01g088110.1	0	0	0.309271	0	65535	65535	1	1	1
Solyc01g088120.1	0.799891	0.821557	0.47743	0.0385558	-0.744515	-0.783071	1	1	1
Solyc01g088170.4	12.3747	7.28084	8.52915	-0.76522	-0.536924	0.228297	0.00262414	0.0334522	0.387394
Solyc01g088180.2	0	1.00527	1.13601	65535	65535	0.1764	1	1	1
Solyc01g088200.3,Solyc01g088220.2,Solyc01g088230.3	2.59464	1.81155	2.16685	-0.518312	-0.259937	0.258374	0.612958	0.806535	0.816662
Solyc01g088240.3	10.4042	17.742	13.206	0.769999	0.344029	-0.425971	0.0905246	0.485617	0.335847
Solyc01g088245.1	3.8591	5.38177	4.54647	0.479818	0.236484	-0.243334	0.139463	0.488412	0.456817
Solyc01g088250.3	1.01991	1.45854	2.06115	0.516086	1.01501	0.498923	1	0.0406851	0.289027
Solyc01g088310.3	5.18175	5.20373	5.028	0.00610735	-0.0434524	-0.0495598	0.987782	0.906318	0.892438
Solyc01g088350.3	5.16879	5.47942	5.04996	0.084197	-0.0335557	-0.117753	0.799641	0.925831	0.724305
Solyc01g088370.3	63.192	29.9389	44.0444	-1.07772	-0.520784	0.556936	0.000185962	0.0269671	0.0163988
Solyc01g088400.3,Solyc01g088410.3	1.22601	0.185146	0.680857	-2.72724	-0.848551	1.87869	1	1	1
Solyc01g088420.3	3.2869	3.89528	4.43215	0.245001	0.431283	0.186282	1	0.682916	0.862526
Solyc01g088430.3	1.07377	1.08447	0.880249	0.0142966	-0.286705	-0.301002	1	1	1
Solyc01g088450.2	12.5741	48.3709	13.7607	1.94368	0.130097	-1.81358	0.000185962	0.752254	0.000185962
Solyc01g088460.3	0	0.264223	0.450294	65535	65535	0.769111	1	1	1
Solyc01g088470.3	0	0	2.82412	0	65535	65535	1	0.159379	0.155512
Solyc01g088530.2	23.8939	34.7543	24.2072	0.540552	0.0187946	-0.521757	0.0395351	0.953845	0.0424347
Solyc01g088540.1	0	0	0	0	0	0	1	1	1
Solyc01g088570.3	76.456	87.68	83.1246	0.197618	0.120645	-0.076973	0.448576	0.663963	0.784198
Solyc01g088580.1	0	0	0.114017	0	65535	65535	1	1	1
Solyc01g088600.3	11.3073	22.9693	17.7703	1.02246	0.652214	-0.370241	0.0773801	0.262607	0.491731
Solyc01g088620.3	3.48745	3.99175	4.42372	0.194848	0.343086	0.148238	0.697413	0.472982	0.764788
Solyc01g088660.3	64.2756	51.0787	75.4006	-0.331549	0.230305	0.561854	0.214141	0.386655	0.0267794
Solyc01g088670.2	0.0167457	0.0132424	0.0131304	-0.338619	-0.350882	-0.0122629	1	1	1
Solyc01g088695.1	1.24684	0	0.261918	65535	-2.25109	65535	1	1	1
Solyc01g088680.3	1.78462	1.16942	1.20488	-0.609816	-0.566726	0.0430897	0.340233	0.36329	0.955485
Solyc01g088720.3	6.26803	3.14324	4.62158	-0.995761	-0.439627	0.556134	0.0592722	0.366071	0.306346
Solyc01g088760.3	3.20588	2.89917	2.62204	-0.14508	-0.290031	-0.144951	0.747541	0.503793	0.738203
Solyc01g088780.3,Solyc01g088790.2,Solyc01g088800.3	19.4738	19.0013	16.5655	-0.0354294	-0.233352	-0.197923	0.908537	0.392252	0.467144
Solyc01g088810.3	0.822837	0.524452	1.13782	-0.649795	0.467589	1.11738	1	1	1
Solyc01g088820.2	11.3658	24.8131	11.251	1.12641	-0.0146481	-1.14105	0.000185962	0.971159	0.000185962
Solyc01g088830.2	0.2921	1.39117	1.67921	2.25176	2.52325	0.271483	1	0.0156798	0.65423
Solyc01g089840.2	0	0.0317923	0	65535	0	65535	1	1	1
Solyc01g089920.3	0.00536923	0	0	65535	65535	0	1	1	1
Solyc01g089930.2	1.59886	9.77665	2.65668	2.6123	0.732585	-1.87972	0.0341781	1	0.0413842
Solyc01g089950.3	0.742648	0.602554	0.586506	-0.301588	-0.340532	-0.0389436	1	1	1
Solyc01g089970.3	1049.99	1586.3	1044.85	0.595298	-0.00707748	-0.602375	0.0214069	0.982126	0.0203213
Solyc01g090030.2	0.0353836	0.00629683	0.00664722	-2.49038	-2.41226	0.0781267	1	1	1
Solyc01g090040.3	2.83507	1.48102	1.11146	-0.936795	-1.35093	-0.414136	0.0597573	0.0131117	0.49193
Solyc01g090060.1	0	0	0	0	0	0	1	1	1
Solyc01g090140.2	0.100681	0.143257	0.143637	0.50881	0.512632	0.00382207	1	1	1
Solyc01g090170.3	24.2614	35.7846	23.5522	0.560675	-0.0428051	-0.60348	0.0217974	0.881498	0.0125819
Solyc01g090200.3	6.95212	3.11196	5.15485	-1.15963	-0.431523	0.728109	0.000356052	0.15532	0.0209126
Solyc01g090210.3	1.03766	0.584035	0.695521	-0.829205	-0.577166	0.252039	1	1	1
Solyc01g090240.3	6.77022	5.86018	9.57854	-0.208259	0.500603	0.708862	0.509745	0.0727484	0.0125819
Solyc01g090250.3	1.20285	0.805773	1.29445	-0.578014	0.10588	0.683894	1	1	1
Solyc01g090260.4	2.39753	1.4914	2.05096	-0.684879	-0.225253	0.459626	0.148528	0.633372	0.34804
Solyc01g090290.3	27.9542	30.5928	25.2689	0.13013	-0.145699	-0.275829	0.640107	0.603853	0.298063
Solyc01g090300.2	0.0155997	0.0107382	0.123684	-0.538764	2.98707	3.52583	1	1	1
Solyc01g090310.2	0	0.0201176	0.163001	65535	65535	3.01835	1	1	1
Solyc01g090380.3	6.71355	14.9318	10.036	1.15324	0.580041	-0.573199	0.00141369	0.125362	0.0898101
Solyc01g090390.1	0.682475	0.257262	0.527621	-1.40754	-0.371275	1.03626	1	1	1
Solyc01g090400.3	5.9865	1.41049	2.09142	-2.08552	-1.51723	0.568287	0.00249459	0.0076868	0.398039
Solyc01g090410.3	0.161417	0.148137	0.247593	-0.12386	0.617175	0.741034	1	1	1
Solyc01g090430.3	6.65496	5.20515	5.46826	-0.35449	-0.283348	0.0711422	0.230745	0.346731	0.836804
Solyc01g090450.3	13.3993	13.1632	13.3934	-0.0256489	-0.000629088	0.0250198	0.95315	0.995164	0.954501
Solyc01g090470.3	13.1789	7.49797	6.91266	-0.813653	-0.930911	-0.117259	0.313899	0.184331	0.890011
Solyc01g090500.3	7.57491	17.3166	7.98498	1.19286	0.0760597	-1.1168	0.000185962	0.794934	0.000185962
Solyc01g090510.2	0.497584	0.144252	0.425949	-1.78634	-0.224258	1.56209	1	1	1
Solyc01g090515.1	1.11239	0.628353	0.839871	-0.824015	-0.405422	0.418593	1	1	1
Solyc01g090520.3	0	0.025109	0	65535	0	65535	1	1	1
Solyc01g090530.2	0.0796829	0.0976429	0.177885	0.293245	1.1586	0.865358	1	1	1
Solyc01g090550.3	23.7272	22.646	16.9272	-0.0672827	-0.487196	-0.419913	0.816386	0.0523125	0.100386
Solyc01g090560.3	0.906084	2.58953	8.51701	1.51497	3.23263	1.71766	0.0462278	0.000185962	0.00155426
Solyc01g090610.3	0	0.236355	1.35287	65535	65535	2.517	1	1	1
Solyc01g090630.3	0.0132412	0.212079	1.4725	4.0015	6.79709	2.79559	1	1	1
Solyc01g090660.3	0	0	0	0	0	0	1	1	1
Solyc01g090670.3,Solyc01g090690.3	43.3962	39.2418	47.132	-0.145177	0.119137	0.264315	0.709119	0.731933	0.516643
Solyc01g090710.3	5.00999	0.916408	0.836688	-2.45075	-2.58205	-0.1313	0.000185962	0.000185962	1
Solyc01g090720.3	8.04846	8.71553	6.86396	0.114876	-0.229672	-0.344547	0.769244	0.543277	0.340233
Solyc01g090730.3	0.159884	0.38535	0.544164	1.26914	1.76701	0.497873	1	1	1
Solyc01g090750.3	46.5417	27.3436	47.6026	-0.767323	0.0325169	0.79984	0.000978055	0.90975	0.00112496
Solyc01g090760.3	0.791708	0.569522	2.00479	-0.475217	1.34041	1.81563	1	0.0757943	0.0263119
Solyc01g090780.3	15.7969	12.7225	15.8078	-0.312258	0.000997162	0.313255	0.206587	0.996728	0.199026
Solyc01g090800.3	0.950979	1.04945	1.16058	0.142149	0.287366	0.145217	1	1	1
Solyc01g090810.4	52.4718	100.509	237.153	0.937705	2.1762	1.2385	0.000185962	0.000185962	0.000185962
Solyc01g090820.2	0	0	0	0	0	0	1	1	1
Solyc01g090830.2	0.0315678	0	0.0142703	65535	-1.14544	65535	1	1	1
Solyc01g090840.3	3.52741	2.95279	3.50378	-0.256528	-0.00969667	0.246831	0.622693	0.989637	0.641991
Solyc01g090850.3	9.0036	10.0736	8.64515	0.162008	-0.0586122	-0.22062	0.595051	0.858823	0.460824
Solyc01g090860.3	3.12284	1.50519	1.59324	-1.05291	-0.970893	0.082018	0.00183188	0.00364945	0.84088
Solyc01g090870.1	0	0	0	0	0	0	1	1	1
Solyc01g090890.3	0.185037	0.058857	0.175205	-1.65253	-0.0787694	1.57376	1	1	1
Solyc01g090900.3	24.265	42.6	26.9651	0.811977	0.152215	-0.659762	0.150519	0.804359	0.202729
Solyc01g090910.3	85.6074	97.5746	68.2782	0.18877	-0.326312	-0.515082	0.562455	0.286698	0.0915722
Solyc01g090940.3	15.5588	26.7913	16.7235	0.784036	0.104145	-0.679892	0.00210351	0.724039	0.00606601
Solyc01g090960.2	0.00439987	0	0.0686922	65535	3.96461	65535	1	1	1
Solyc01g090980.1	0	0.248586	0.0889855	65535	65535	-1.4821	1	1	1
Solyc01g091030.3	56.086	69.9522	14.6552	0.31873	-1.93622	-2.25495	0.295409	0.000185962	0.000185962
Solyc01g091040.3	15.3525	24.3263	18.3419	0.664041	0.256669	-0.407372	0.0158845	0.372428	0.129729
Solyc01g091060.1	0.0829227	0.0493419	0.0813607	-0.748954	-0.0274354	0.721518	1	1	1
Solyc01g091070.3	27.206	40.8558	30.6096	0.586614	0.170055	-0.416558	0.0205186	0.539894	0.0979898
Solyc01g091160.4	56.8754	113.32	31.5638	0.994522	-0.849535	-1.84406	0.000185962	0.000675474	0.000185962
Solyc01g091170.3	0.265715	1.02992	3.84443	1.95458	3.85482	1.90024	1	0.00389895	0.00414697
Solyc01g091190.3	114.139	67.0386	72.8409	-0.767729	-0.647973	0.119756	0.00155426	0.0100174	0.654004
Solyc01g091200.3	12.7673	11.2557	12.0097	-0.181794	-0.0882577	0.0935367	0.56674	0.78896	0.781552
Solyc01g091230.3	2.00941	2.05415	4.73824	0.0317747	1.23758	1.20581	0.949484	0.00112496	0.00196845
Solyc01g091290.3	0	0.0179901	0.0369992	65535	65535	1.04029	1	1	1
Solyc01g091300.3	0.211907	0.171017	0.215286	-0.30929	0.0228234	0.332114	1	1	1
Solyc01g091310.3	16.2394	10.5681	15.0321	-0.619781	-0.111458	0.508323	0.0206169	0.706379	0.0646206
Solyc01g091340.3	3.74045	1.49811	2.30444	-1.32007	-0.698795	0.621272	0.0336324	0.220172	0.334853
Solyc01g091360.3	10.3453	8.34711	10.9009	-0.309631	0.0754692	0.3851	0.525414	0.880556	0.42845
Solyc01g091385.1	2.52622	2.27636	2.46867	-0.15025	-0.0332456	0.117005	0.728308	0.944074	0.786857
Solyc01g091420.2	0.945283	3.93789	1.94751	2.0586	1.04281	-1.01579	0.00463314	0.120577	0.0533048
Solyc01g091455.1,Solyc01g091460.3	15.1662	8.42946	16.1316	-0.847351	0.0890279	0.936379	0.0278055	0.805919	0.106301
Solyc01g091465.1	1.32911	1.07356	1.66702	-0.308052	0.326814	0.634866	1	1	1
Solyc01g091470.3	0.618026	0.893967	0.455588	0.532554	-0.439938	-0.972492	1	1	1
Solyc01g091520.3	147.99	483.389	200.249	1.70769	0.436301	-1.27138	0.000185962	0.0706958	0.000185962
Solyc01g091540.2	0.16442	0.247779	0.565378	0.591671	1.78183	1.19016	1	1	1
Solyc01g091550.3	20.5025	26.0828	20.9145	0.3473	0.0287037	-0.318596	0.222151	0.932046	0.267251
Solyc01g091560.2	0	0.0205674	0.0315032	65535	65535	0.61514	1	1	1
Solyc01g091570.3	12.2036	27.6743	15.0088	1.18123	0.2985	-0.882733	0.00836879	0.558005	0.0377659
Solyc01g091590.3	0	0	0	0	0	0	1	1	1
Solyc01g091610.1	0.242271	0.082604	0.153127	-1.55234	-0.661891	0.890449	1	1	1
Solyc01g091655.1	0	0	0	0	0	0	1	1	1
Solyc01g091670.3	0.579231	0.399123	1.04507	-0.537307	0.851383	1.38869	1	1	1
Solyc01g091700.3	9.44362	18.3853	14.6531	0.961139	0.633793	-0.327346	0.000978055	0.0394466	0.265507
Solyc01g091705.1	18.7528	44.6377	22.2609	1.25116	0.247412	-1.00375	0.00313986	0.6003	0.0116267
Solyc01g091710.3	15.1754	15.1253	14.0388	-0.00477521	-0.112316	-0.107541	0.988453	0.723497	0.725678
Solyc01g091715.1	10.8459	9.8194	13.1574	-0.143439	0.278733	0.422173	0.72068	0.445777	0.245779
Solyc01g091720.3	2.42124	2.13158	1.47683	-0.183819	-0.713239	-0.529419	0.94411	0.71599	0.840606
Solyc01g091770.3	5.46908	4.50882	7.04847	-0.278548	0.366013	0.644561	0.470793	0.300998	0.064057
Solyc01g091780.3	19.4922	28.4903	30.112	0.547578	0.627445	0.0798672	0.0693812	0.0337229	0.808049
Solyc01g091830.3	8.33093	3.18243	3.55288	-1.38835	-1.22949	0.158861	0.000185962	0.00112496	0.741375
Solyc01g091840.3	1.61393	2.38712	1.95651	0.56469	0.2777	-0.28699	0.194886	0.5567	0.518412
Solyc01g091850.3	0.237494	0.121932	0.198232	-0.961813	-0.260704	0.701109	1	1	1
Solyc01g091870.3	0.00303581	0.0245241	0.03082	3.01405	3.34372	0.329668	1	1	1
Solyc01g091880.3	30.3409	27.966	23.8192	-0.11759	-0.349136	-0.231546	0.68048	0.177155	0.383038
Solyc01g091900.3	9.1313	9.31561	8.71731	0.0288296	-0.0669369	-0.0957665	0.932561	0.840725	0.770389
Solyc01g091940.3	4.6058	5.23451	4.72245	0.184602	0.0360832	-0.148519	0.636198	0.931408	0.704786
Solyc01g091950.3	32.6813	126.059	53.8883	1.94756	0.721506	-1.22605	0.000185962	0.00262414	0.000185962
Solyc01g092950.3	16.9187	18.5535	13.0045	0.133068	-0.37961	-0.512677	0.718953	0.284936	0.138919
Solyc01g093965.1	5.35889	3.35694	3.92746	-0.674786	-0.448335	0.226451	0.18135	0.379277	0.695929
Solyc01g093970.4	12.6516	8.6668	12.5809	-0.545749	-0.00809025	0.537659	0.0430457	0.978322	0.0433954
Solyc01g093980.3	0.294545	0.276621	0.466241	-0.090579	0.662589	0.753168	1	1	1
Solyc01g094050.1	2.67711	1.02129	2.27337	-1.39028	-0.235847	1.15443	0.00141369	0.547785	0.0066506
Solyc01g094060.3	7.9944	3.41312	6.06934	-1.2279	-0.397449	0.830448	0.000185962	0.127509	0.00223013
Solyc01g094070.3,Solyc01g094085.1	1.85066	2.24281	1.22308	0.277273	-0.597516	-0.874789	0.820583	0.666718	0.444548
Solyc01g094090.3	1.67424	0.920669	1.11588	-0.862755	-0.585332	0.277423	0.129177	0.305955	1
Solyc01g094150.3	12.9251	12.5083	10.219	-0.0472836	-0.338914	-0.291631	0.880251	0.235366	0.308318
Solyc01g094180.3	0.417361	0.411263	0.944762	-0.0212333	1.17866	1.19989	1	1	1
Solyc01g094190.3	6.98886	7.41302	9.1303	0.0850044	0.385604	0.300599	0.839252	0.294798	0.417263
Solyc01g094200.3	102.479	80.5291	76.5135	-0.347745	-0.421542	-0.073797	0.15766	0.0850063	0.786648
Solyc01g094210.2	3.79234	1.10598	1.02167	-1.77776	-1.89215	-0.114393	0.0066506	0.00249459	1
Solyc01g094220.3	14.8464	6.9857	8.25105	-1.08764	-0.847467	0.240172	0.00183188	0.0104492	0.547739
Solyc01g094230.3,Solyc01g094233.1	0.712075	0.0955577	0.637212	-2.89759	-0.160255	2.73733	1	1	1
Solyc01g094237.1,Solyc01g094240.3,Solyc01g094250.3,Solyc01g094260.3,Solyc01g094270.3	6.71406	2.63164	2.25573	-1.35122	-1.57359	-0.222369	0.0023627	0.00249459	0.692807
Solyc01g094340.3	4.8599	4.61531	3.96878	-0.0745001	-0.292233	-0.217733	0.84303	0.378787	0.511034
Solyc01g094350.3	32.2722	20.2282	26.8292	-0.673921	-0.266488	0.407433	0.0042706	0.281858	0.0976922
Solyc01g094360.3	0.0695505	0.0342348	0.147029	-1.0226	1.07997	2.10256	1	1	1
Solyc01g094380.2	0.129561	0.262554	0.669162	1.01898	2.36872	1.34974	1	1	1
Solyc01g094390.2	0	0	0	0	0	0	1	1	1
Solyc01g094410.3	23.764	18.2929	23.19	-0.377495	-0.0352734	0.342222	0.121894	0.899745	0.164076
Solyc01g094420.3	16.3513	13.113	17.6211	-0.318413	0.107899	0.426312	0.684727	0.884572	0.529912
Solyc01g094430.1	0.0664197	0.0470298	0	-0.498037	65535	65535	1	1	1
Solyc01g094440.1	0	0	0	0	0	0	1	1	1
Solyc01g094450.1	0	0	0	0	0	0	1	1	1
Solyc01g094480.3	68.9675	119.283	97.1802	0.790397	0.494746	-0.295651	0.000675474	0.0352589	0.228084
Solyc01g094485.1	5.01498	3.36098	2.94624	-0.577365	-0.767372	-0.190007	0.34662	0.217227	0.797695
Solyc01g094510.2	0.299857	0.470495	0.229779	0.649907	-0.384028	-1.03393	1	1	1
[truncated: 31,607 more rows]
