# Supplementary material for: Gene regulatory networks for compatible versus incompatible grafts identify a role for SlWOX4 during junction formation
Source: Plant Cell. 2021 Oct 5;34(1):535–56. doi: 10.1093/plcell/koab246 (PMC8846177; doi:10.1093/plcell/koab246)
Supplement: koab246_Supplementary_Data [file koab246_Supplementary_Data.zip › tpc.21.00627_SupplementalDS3.xlsx]

## Sheet: Blad1
Supplemental Data. Thomas et al. (2021). Plant Cell.
Supplemental Dataset S3 372 GO-terms critically selected based on our observations from the anatomical timeline and published studies on grafting that were used in the generation of our GRNs.
GO	Cluster	description
GO:0043066	1	negative regulation of apoptotic process
GO:0080157	1	regulation of plant-type cell wall organization or biogenesis
GO:1903340	1	positive regulation of cell wall organization or biogenesis
GO:1903338	1	regulation of cell wall organization or biogenesis
GO:1902806	1	regulation of cell cycle G1/S phase transition
GO:1902751	1	positive regulation of cell cycle G2/M phase transition
GO:1902750	1	negative regulation of cell cycle G2/M phase transition
GO:1902749	1	regulation of cell cycle G2/M phase transition
GO:1901992	1	positive regulation of mitotic cell cycle phase transition
GO:1901991	1	negative regulation of mitotic cell cycle phase transition
GO:1901990	1	regulation of mitotic cell cycle phase transition
GO:1901989	1	positive regulation of cell cycle phase transition
GO:1901988	1	negative regulation of cell cycle phase transition
GO:1901987	1	regulation of cell cycle phase transition
GO:1901976	1	regulation of cell cycle checkpoint
GO:0090068	1	positive regulation of cell cycle process
GO:0060548	1	negative regulation of cell death
GO:0051782	1	negative regulation of cell division
GO:0051781	1	positive regulation of cell division
GO:0051726	1	regulation of cell cycle
GO:0051302	1	regulation of cell division
GO:0045931	1	positive regulation of mitotic cell cycle
GO:0045930	1	negative regulation of mitotic cell cycle
GO:0045787	1	positive regulation of cell cycle
GO:0045786	1	negative regulation of cell cycle
GO:0044818	1	mitotic G2/M transition checkpoint
GO:0043068	1	positive regulation of programmed cell death
GO:0042127	1	regulation of cell proliferation
GO:0035556	1	intracellular signal transduction
GO:0030307	1	positive regulation of cell growth
GO:0010971	1	positive regulation of G2/M transition of mitotic cell cycle
GO:0010948	1	negative regulation of cell cycle process
GO:0010942	1	positive regulation of cell death
GO:0010941	1	regulation of cell death
GO:0010648	1	negative regulation of cell communication
GO:0010647	1	positive regulation of cell communication
GO:0010646	1	regulation of cell communication
GO:0010564	1	regulation of cell cycle process
GO:0010389	1	regulation of G2/M transition of mitotic cell cycle
GO:0008285	1	negative regulation of cell proliferation
GO:0008284	1	positive regulation of cell proliferation
GO:0007346	1	regulation of mitotic cell cycle
GO:0007093	1	mitotic cell cycle checkpoint
GO:0007050	1	cell cycle arrest
GO:0001558	1	regulation of cell growth
GO:0043696	2	dedifferentiation
GO:2000280	2	regulation of root development
GO:1902183	2	regulation of shoot apical meristem development
GO:1902182	2	shoot apical meristem development
GO:1901332	2	negative regulation of lateral root development
GO:0099402	2	plant organ development
GO:0090506	2	axillary shoot meristem initiation
GO:0080181	2	lateral root branching
GO:0080022	2	primary root development
GO:0071695	2	anatomical structure maturation
GO:0048856	2	anatomical structure development
GO:0048830	2	adventitious root development
GO:0048825	2	cotyledon development
GO:0048646	2	anatomical structure formation involved in morphogenesis
GO:0048640	2	negative regulation of developmental growth
GO:0048532	2	anatomical structure arrangement
GO:0048528	2	post-embryonic root development
GO:0048527	2	lateral root development
GO:0048509	2	regulation of meristem development
GO:0048507	2	meristem development
GO:0046622	2	positive regulation of organ growth
GO:0046620	2	regulation of organ growth
GO:0035266	2	meristem growth
GO:0035265	2	organ growth
GO:0019827	2	stem cell population maintenance
GO:0010588	2	cotyledon vascular tissue pattern formation
GO:0010449	2	root meristem growth
GO:0010311	2	lateral root formation
GO:0010222	2	stem vascular tissue pattern formation
GO:0010101	2	post-embryonic root morphogenesis
GO:0010088	2	phloem development
GO:0010087	2	phloem or xylem histogenesis
GO:0010082	2	regulation of root meristem growth
GO:0010078	2	maintenance of root meristem identity
GO:0010075	2	regulation of meristem growth
GO:0010074	2	maintenance of meristem identity
GO:0010073	2	meristem maintenance
GO:0010072	2	primary shoot apical meristem specification
GO:0010071	2	root meristem specification
GO:0010065	2	primary meristem tissue development
GO:0010022	2	meristem determinacy
GO:0010014	2	meristem initiation
GO:0009942	2	longitudinal axis specification
GO:0009934	2	regulation of meristem structural organization
GO:0009933	2	meristem structural organization
GO:0009798	2	axis specification
GO:0009791	2	post-embryonic development
GO:0009653	2	anatomical structure morphogenesis
GO:0007164	2	establishment of tissue polarity
GO:0001944	2	vasculature development
GO:0090411	3	brassinosteroid binding
GO:0008810	3	cellulase activity
GO:0032153	3	cell division site
GO:1905428	3	regulation of plant organ formation
GO:1905393	3	plant organ formation
GO:1905392	3	plant organ morphogenesis
GO:1905034	3	regulation of antifungal innate immune response
GO:0090708	3	specification of plant organ axis polarity
GO:0090706	3	specification of plant organ position
GO:0090701	3	specification of plant organ identity
GO:0090700	3	maintenance of plant organ identity
GO:0090698	3	post-embryonic plant morphogenesis
GO:0090697	3	post-embryonic plant organ morphogenesis
GO:0090696	3	post-embryonic plant organ development
GO:0080165	3	callose deposition in phloem sieve plate
GO:0080161	3	auxin transmembrane transporter activity
GO:0061760	3	antifungal innate immune response
GO:0042562	3	hormone binding
GO:0038198	3	auxin receptor activity
GO:0030054	3	cell junction
GO:0019139	3	cytokinin dehydrogenase activity
GO:0016209	3	antioxidant activity
GO:0010997	3	anaphase-promoting complex binding
GO:0010329	3	auxin efflux transmembrane transporter activity
GO:0010328	3	auxin influx transmembrane transporter activity
GO:0010011	3	auxin binding
GO:0009884	3	cytokinin receptor activity
GO:0009506	3	plasmodesma
GO:0009505	3	plant-type cell wall
GO:0008061	3	chitin binding
GO:0006032	3	chitin catabolic process
GO:0006030	3	chitin metabolic process
GO:0005911	3	cell-cell junction
GO:0005680	3	anaphase-promoting complex
GO:0004568	3	chitinase activity
GO:1902884	4	positive regulation of response to oxidative stress
GO:1902882	4	regulation of response to oxidative stress
GO:1901033	4	positive regulation of response to reactive oxygen species
GO:1900409	4	positive regulation of cellular response to oxidative stress
GO:1900407	4	regulation of cellular response to oxidative stress
GO:0080136	4	priming of cellular response to stress
GO:0080135	4	regulation of cellular response to stress
GO:0051093	4	negative regulation of developmental process
GO:0050778	4	positive regulation of immune response
GO:0050777	4	negative regulation of immune response
GO:0050776	4	regulation of immune response
GO:0045089	4	positive regulation of innate immune response
GO:0045088	4	regulation of innate immune response
GO:0031349	4	positive regulation of defense response
GO:0031348	4	negative regulation of defense response
GO:0031347	4	regulation of defense response
GO:0010363	4	regulation of plant-type hypersensitive response
GO:0002831	4	regulation of response to biotic stimulus
GO:0002684	4	positive regulation of immune system process
GO:0002683	4	negative regulation of immune system process
GO:0034333	5	adherens junction assembly
GO:0034332	5	adherens junction organization
GO:0060184	5	cell cycle switching
GO:0045792	5	negative regulation of cell size
GO:1903047	5	mitotic cell cycle process
GO:0090398	5	cellular senescence
GO:0080190	5	lateral growth
GO:0051301	5	cell division
GO:0045793	5	positive regulation of cell size
GO:0045216	5	cell-cell junction organization
GO:0044843	5	cell cycle G1/S phase transition
GO:0044839	5	cell cycle G2/M phase transition
GO:0044772	5	mitotic cell cycle phase transition
GO:0044770	5	cell cycle phase transition
GO:0036473	5	cell death in response to oxidative stress
GO:0034330	5	cell junction organization
GO:0034329	5	cell junction assembly
GO:0022402	5	cell cycle process
GO:0017145	5	stem cell division
GO:0016049	5	cell growth
GO:0012501	5	programmed cell death
GO:0009988	5	cell-cell recognition
GO:0009833	5	plant-type primary cell wall biogenesis
GO:0009663	5	plasmodesma organization
GO:0008361	5	regulation of cell size
GO:0008356	5	asymmetric cell division
GO:0008283	5	cell proliferation
GO:0008219	5	cell death
GO:0007267	5	cell-cell signaling
GO:0007154	5	cell communication
GO:0007049	5	cell cycle
GO:0006915	5	apoptotic process
GO:0006914	5	autophagy
GO:0001678	5	cellular glucose homeostasis
GO:0000278	5	mitotic cell cycle
GO:0000086	5	G2/M transition of mitotic cell cycle
GO:0000082	5	G1/S transition of mitotic cell cycle
GO:0000075	5	cell cycle checkpoint
GO:0009623	6	response to parasitic fungus
GO:1990748	6	cellular detoxification
GO:1990110	6	callus formation
GO:0098609	6	cell-cell adhesion
GO:0071496	6	cellular response to external stimulus
GO:0071217	6	cellular response to external biotic stimulus
GO:0071216	6	cellular response to biotic stimulus
GO:0070994	6	detection of oxidative stress
GO:0052572	6	response to host immune response
GO:0052545	6	callose localization
GO:0052542	6	defense response by callose deposition
GO:0052482	6	defense response by cell wall thickening
GO:0052200	6	response to host defenses
GO:0045087	6	innate immune response
GO:0043617	6	cellular response to sucrose starvation
GO:0043207	6	response to external biotic stimulus
GO:0042542	6	response to hydrogen peroxide
GO:0042149	6	cellular response to glucose starvation
GO:0033554	6	cellular response to stress
GO:0032260	6	response to jasmonic acid stimulus involved in jasmonic acid and ethylene-dependent systemic resistance
GO:0022610	6	biological adhesion
GO:0009861	6	jasmonic acid and ethylene-dependent systemic resistance
GO:0009814	6	defense response, incompatible interaction
GO:0009749	6	response to glucose
GO:0009744	6	response to sucrose
GO:0009743	6	response to carbohydrate
GO:0009727	6	detection of ethylene stimulus
GO:0009682	6	induced systemic resistance
GO:0009620	6	response to fungus
GO:0009611	6	response to wounding
GO:0009607	6	response to biotic stimulus
GO:0009605	6	response to external stimulus
GO:0007155	6	cell adhesion
GO:0006979	6	response to oxidative stress
GO:0006968	6	cellular defense response
GO:0006955	6	immune response
GO:0006952	6	defense response
GO:0006950	6	response to stress
GO:0002376	6	immune system process
GO:2000488	7	positive regulation of brassinosteroid biosynthetic process
GO:2000379	7	positive regulation of reactive oxygen species metabolic process
GO:2000377	7	regulation of reactive oxygen species metabolic process
GO:2000012	7	regulation of auxin polar transport
GO:1903428	7	positive regulation of reactive oxygen species biosynthetic process
GO:1903426	7	regulation of reactive oxygen species biosynthetic process
GO:1901141	7	regulation of lignin biosynthetic process
GO:0090355	7	positive regulation of auxin metabolic process
GO:0090354	7	regulation of auxin metabolic process
GO:0080141	7	regulation of jasmonic acid biosynthetic process
GO:0080140	7	regulation of jasmonic acid metabolic process
GO:0060919	7	auxin influx
GO:0060918	7	auxin transport
GO:0060249	7	anatomical structure homeostasis
GO:0046886	7	positive regulation of hormone biosynthetic process
GO:0042447	7	hormone catabolic process
GO:0042446	7	hormone biosynthetic process
GO:0042445	7	hormone metabolic process
GO:0032352	7	positive regulation of hormone metabolic process
GO:0016132	7	brassinosteroid biosynthetic process
GO:0016131	7	brassinosteroid metabolic process
GO:0010726	7	positive regulation of hydrogen peroxide metabolic process
GO:0010601	7	positive regulation of auxin biosynthetic process
GO:0010600	7	regulation of auxin biosynthetic process
GO:0010423	7	negative regulation of brassinosteroid biosynthetic process
GO:0010422	7	regulation of brassinosteroid biosynthetic process
GO:0010371	7	regulation of gibberellin biosynthetic process
GO:0010366	7	negative regulation of ethylene biosynthetic process
GO:0010364	7	regulation of ethylene biosynthetic process
GO:0010268	7	brassinosteroid homeostasis
GO:0010252	7	auxin homeostasis
GO:0009926	7	auxin polar transport
GO:0009914	7	hormone transport
GO:0009851	7	auxin biosynthetic process
GO:0009850	7	auxin metabolic process
GO:0009823	7	cytokinin catabolic process
GO:0009691	7	cytokinin biosynthetic process
GO:0009690	7	cytokinin metabolic process
GO:0071433	8	cell wall repair
GO:2001009	8	regulation of plant-type cell wall cellulose biosynthetic process
GO:1902294	8	cell cycle DNA replication termination
GO:1902066	8	regulation of cell wall pectin metabolic process
GO:0071669	8	plant-type cell wall organization or biogenesis
GO:0071668	8	plant-type cell wall assembly
GO:0070592	8	cell wall polysaccharide biosynthetic process
GO:0052546	8	cell wall pectin metabolic process
GO:0052544	8	defense response by callose deposition in cell wall
GO:0052543	8	callose deposition in cell wall
GO:0052541	8	plant-type cell wall cellulose metabolic process
GO:0052386	8	cell wall thickening
GO:0052325	8	cell wall pectin biosynthetic process
GO:0052324	8	plant-type cell wall cellulose biosynthetic process
GO:0045490	8	pectin catabolic process
GO:0045489	8	pectin biosynthetic process
GO:0045488	8	pectin metabolic process
GO:0044786	8	cell cycle DNA replication
GO:0044347	8	cell wall polysaccharide catabolic process
GO:0042545	8	cell wall modification
GO:0031145	8	anaphase-promoting complex-dependent catabolic process
GO:0030244	8	cellulose biosynthetic process
GO:0030243	8	cellulose metabolic process
GO:0010497	8	plasmodesmata-mediated intercellular transport
GO:0010384	8	cell wall proteoglycan metabolic process
GO:0010383	8	cell wall polysaccharide metabolic process
GO:0009834	8	plant-type secondary cell wall biogenesis
GO:0009832	8	plant-type cell wall biogenesis
GO:0009831	8	plant-type cell wall modification involved in multidimensional cell growth
GO:0009828	8	plant-type cell wall loosening
GO:0009827	8	plant-type cell wall modification
GO:0009664	8	plant-type cell wall organization
GO:0009250	8	glucan biosynthetic process
GO:0036474	9	cell death in response to hydrogen peroxide
GO:0010421	9	hydrogen peroxide-mediated programmed cell death
GO:2000022	9	regulation of jasmonic acid mediated signaling pathway
GO:1901701	9	cellular response to oxygen-containing compound
GO:1900459	9	positive regulation of brassinosteroid mediated signaling pathway
GO:1900458	9	negative regulation of brassinosteroid mediated signaling pathway
GO:1900457	9	regulation of brassinosteroid mediated signaling pathway
GO:0097468	9	programmed cell death in response to reactive oxygen species
GO:0097237	9	cellular response to toxic substance
GO:0071450	9	cellular response to oxygen radical
GO:0071395	9	cellular response to jasmonic acid stimulus
GO:0071370	9	cellular response to gibberellin stimulus
GO:0071369	9	cellular response to ethylene stimulus
GO:0071368	9	cellular response to cytokinin stimulus
GO:0071367	9	cellular response to brassinosteroid stimulus
GO:0071365	9	cellular response to auxin stimulus
GO:0071323	9	cellular response to chitin
GO:0071322	9	cellular response to carbohydrate stimulus
GO:0070301	9	cellular response to hydrogen peroxide
GO:0060774	9	auxin mediated signaling pathway involved in phyllotactic patterning
GO:0060416	9	response to growth hormone
GO:0042631	9	cellular response to water deprivation
GO:0034599	9	cellular response to oxidative stress
GO:0010930	9	negative regulation of auxin mediated signaling pathway
GO:0010928	9	regulation of auxin mediated signaling pathway
GO:0010315	9	auxin efflux
GO:0010200	9	response to chitin
GO:0010105	9	negative regulation of ethylene-activated signaling pathway
GO:0010104	9	regulation of ethylene-activated signaling pathway
GO:0009937	9	regulation of gibberellic acid mediated signaling pathway
GO:0009873	9	ethylene-activated signaling pathway
GO:0009867	9	jasmonic acid mediated signaling pathway
GO:0009866	9	induced systemic resistance, ethylene mediated signaling pathway
GO:0009864	9	induced systemic resistance, jasmonic acid mediated signaling pathway
GO:0009755	9	hormone-mediated signaling pathway
GO:0009753	9	response to jasmonic acid
GO:0009742	9	brassinosteroid mediated signaling pathway
GO:0009741	9	response to brassinosteroid
GO:0009740	9	gibberellic acid mediated signaling pathway
GO:0009739	9	response to gibberellin
GO:0009736	9	cytokinin-activated signaling pathway
GO:0009734	9	auxin-activated signaling pathway
GO:0009733	9	response to auxin
GO:0009729	9	detection of brassinosteroid stimulus
GO:0009725	9	response to hormone
GO:0009720	9	detection of hormone stimulus
GO:0043697	10	cell dedifferentiation
GO:1902455	10	negative regulation of stem cell population maintenance
GO:0090342	10	regulation of cell aging
GO:0060284	10	regulation of cell development
GO:0048867	10	stem cell fate determination
GO:0048865	10	stem cell fate commitment
GO:0048863	10	stem cell differentiation
GO:0048469	10	cell maturation
GO:0048468	10	cell development
GO:0045597	10	positive regulation of cell differentiation
GO:0045596	10	negative regulation of cell differentiation
GO:0045595	10	regulation of cell differentiation
GO:0045168	10	cell-cell signaling involved in cell fate commitment
GO:0045165	10	cell fate commitment
GO:0042660	10	positive regulation of cell fate specification
GO:0042659	10	regulation of cell fate specification
GO:0030154	10	cell differentiation
GO:0022604	10	regulation of cell morphogenesis
GO:0010769	10	regulation of cell morphogenesis involved in differentiation
GO:0010623	10	programmed cell death involved in cell development
GO:0010455	10	positive regulation of cell fate commitment
GO:0010454	10	negative regulation of cell fate commitment
GO:0010453	10	regulation of cell fate commitment
GO:0008360	10	regulation of cell shape
GO:0001709	10	cell fate determination
GO:0001708	10	cell fate specification
GO:0000904	10	cell morphogenesis involved in differentiation
GO:0000902	10	cell morphogenesis
