# Supplementary material for: Gene regulatory networks for compatible versus incompatible grafts identify a role for SlWOX4 during junction formation
Source: Plant Cell. 2021 Oct 5;34(1):535–56. doi: 10.1093/plcell/koab246 (PMC8846177; doi:10.1093/plcell/koab246)
Supplement: koab246_Supplementary_Data [file koab246_Supplementary_Data.zip › tpc.21.00627_SupplementalDS4.xlsx]

## Sheet: Sheet1
Supplemental Data. Thomas et al. (2021). Plant Cell.
Supplemental Data. Thomas et al. (2021). Plant Cell.
Supplemental Dataset S4 Output of the network inference algorithm, dynamic Bayesian modeling, performed with the GENIST of the TuxNet software. The following columns are present: the tissue (PP = pepper scion and stock, TT = tomato scion pepper stock), the species (Solanum lycopersicum or Capsicum annuum), the source (i.e. the upstream transcriptional regulator), the target (i.e. the downstream g…
Tissue	Species	source	target	width	sign	time
PP	Can	CA01g20220	CA01g00420	1	1	D5
PP	Can	CA01g20220	CA01g04960	1	1	D5
PP	Can	CA01g20220	CA01g06330	1	1	D5
PP	Can	CA01g20220	CA01g07230	1	1	D5
PP	Can	CA01g20220	CA01g22690	1	1	D5
PP	Can	CA01g20220	CA02g00820	1	0	D5
PP	Can	CA01g20220	CA02g04820	1	1	D5
PP	Can	CA01g20220	CA02g12150	1	1	D5
PP	Can	CA01g20220	CA02g13570	1	0	D5
PP	Can	CA01g20220	CA02g14600	1	1	D5
PP	Can	CA01g20220	CA02g16290	1	1	D5
PP	Can	CA01g20220	CA02g17240	1	0	D5
PP	Can	CA01g20220	CA02g17830	1	0	D5
PP	Can	CA01g20220	CA02g17980	1	1	D5
PP	Can	CA01g20220	CA02g18250	1	1	D5
PP	Can	CA01g20220	CA02g19810	1	1	D5
PP	Can	CA01g20220	CA02g20840	1	1	D5
PP	Can	CA01g20220	CA02g22030	1	0	D5
PP	Can	CA01g20220	CA02g23440	1	1	D5
PP	Can	CA01g20220	CA02g23450	1	1	D5
PP	Can	CA01g20220	CA02g23810	1	1	D5
PP	Can	CA01g20220	CA02g23960	1	1	D5
PP	Can	CA01g20220	CA02g27370	1	1	D5
PP	Can	CA01g20220	CA02g28070	1	1	D5
PP	Can	CA01g20220	CA03g01440	1	0	D5
PP	Can	CA01g20220	CA03g03310	1	1	D5
PP	Can	CA01g20220	CA03g15880	1	0	D5
PP	Can	CA01g20220	CA03g17220	1	1	D5
PP	Can	CA01g20220	CA03g20560	1	1	D5
PP	Can	CA01g20220	CA03g20820	1	1	D5
PP	Can	CA01g20220	CA03g20830	1	1	D5
PP	Can	CA01g20220	CA03g21170	1	1	D5
PP	Can	CA01g20220	CA03g22700	1	0	D5
PP	Can	CA01g20220	CA03g29590	1	1	D5
PP	Can	CA01g20220	CA03g32090	1	0	D5
PP	Can	CA01g20220	CA04g13490	1	0	D5
PP	Can	CA01g20220	CA04g16620	1	1	D5
PP	Can	CA01g20220	CA04g19000	1	1	D5
PP	Can	CA01g20220	CA04g20280	1	1	D5
PP	Can	CA01g20220	CA04g20840	1	1	D5
PP	Can	CA01g20220	CA04g21960	1	1	D5
PP	Can	CA01g20220	CA05g05210	1	0	D5
PP	Can	CA01g20220	CA05g15820	1	1	D5
PP	Can	CA01g20220	CA06g07140	1	0	D5
PP	Can	CA01g20220	CA06g13750	1	1	D5
PP	Can	CA01g20220	CA06g23730	1	1	D5
PP	Can	CA01g20220	CA07g00520	1	1	D5
PP	Can	CA01g20220	CA07g02110	1	0	D5
PP	Can	CA01g20220	CA07g21260	1	1	D5
PP	Can	CA01g20220	CA08g00080	1	0	D5
PP	Can	CA01g20220	CA08g02090	1	1	D5
PP	Can	CA01g20220	CA08g09840	1	1	D5
PP	Can	CA01g20220	CA08g14870	1	1	D5
PP	Can	CA01g20220	CA08g15130	1	1	D5
PP	Can	CA01g20220	CA09g02750	1	0	D5
PP	Can	CA01g20220	CA09g02840	1	1	D5
PP	Can	CA01g20220	CA10g05760	1	1	D5
PP	Can	CA01g20220	CA10g15210	1	1	D5
PP	Can	CA01g20220	CA10g18750	1	1	D5
PP	Can	CA01g20220	CA10g19210	1	1	D5
PP	Can	CA01g20220	CA11g08350	1	0	D5
PP	Can	CA01g20220	CA11g13250	1	0	D5
PP	Can	CA01g20220	CA12g00420	1	0	D5
PP	Can	CA01g20220	CA12g02230	1	0	D5
PP	Can	CA01g20220	CA12g10100	1	1	D5
PP	Can	CA01g20220	CA12g12320	1	0	D5
PP	Can	CA01g20220	CA12g13830	1	0	D5
PP	Can	CA01g20220	CA12g16720	1	0	D5
PP	Can	CA01g20220	CA12g16990	1	1	D5
PP	Can	CA01g20220	CA12g18430	1	1	D5
PP	Can	CA01g20220	CA12g19990	1	1	D5
PP	Can	CA01g31320	CA01g17520	1	1	D5
PP	Can	CA01g31320	CA01g31810	1	1	D5
PP	Can	CA01g31320	CA02g00380	1	1	D5
PP	Can	CA01g31320	CA02g15000	1	1	D5
PP	Can	CA01g31320	CA02g22020	1	1	D5
PP	Can	CA01g31320	CA02g22040	1	1	D5
PP	Can	CA01g31320	CA02g29180	1	1	D5
PP	Can	CA01g31320	CA02g29600	1	1	D5
PP	Can	CA01g31320	CA02g30000	1	0	D5
PP	Can	CA01g31320	CA03g05840	1	1	D5
PP	Can	CA01g31320	CA03g06220	1	0	D5
PP	Can	CA01g31320	CA03g14280	1	1	D5
PP	Can	CA01g31320	CA03g17360	1	0	D5
PP	Can	CA01g31320	CA03g27660	1	1	D5
PP	Can	CA01g31320	CA03g32360	1	0	D5
PP	Can	CA01g31320	CA03g35920	1	1	D5
PP	Can	CA01g31320	CA04g22720	1	0	D5
PP	Can	CA01g31320	CA05g15460	1	1	D5
PP	Can	CA01g31320	CA06g02280	1	1	D5
PP	Can	CA01g31320	CA06g06790	1	1	D5
PP	Can	CA01g31320	CA06g17870	1	1	D5
PP	Can	CA01g31320	CA06g18020	1	1	D5
PP	Can	CA01g31320	CA06g18320	1	1	D5
PP	Can	CA01g31320	CA06g20840	1	1	D5
PP	Can	CA01g31320	CA07g08530	1	1	D5
PP	Can	CA01g31320	CA07g20040	1	0	D5
PP	Can	CA01g31320	CA08g13760	1	1	D5
PP	Can	CA01g31320	CA08g14660	1	1	D5
PP	Can	CA01g31320	CA08g14930	1	1	D5
PP	Can	CA01g31320	CA09g06980	1	1	D5
PP	Can	CA01g31320	CA10g08460	1	1	D5
PP	Can	CA01g31320	CA10g11310	1	1	D5
PP	Can	CA01g31320	CA11g00790	1	1	D5
PP	Can	CA01g31320	CA11g02270	1	1	D5
PP	Can	CA01g31320	CA11g08190	1	0	D5
PP	Can	CA01g31320	CA12g18170	1	0	D5
PP	Can	CA01g31320	CA12g20410	1	0	D5
PP	Can	CA02g00820	CA01g00420	1	0	D5
PP	Can	CA02g00820	CA01g04960	1	0	D5
PP	Can	CA02g00820	CA01g06330	1	1	D5
PP	Can	CA02g00820	CA01g07230	1	0	D5
PP	Can	CA02g00820	CA01g20220	1	0	D5
PP	Can	CA02g00820	CA01g22690	1	0	D5
PP	Can	CA02g00820	CA02g04820	1	0	D5
PP	Can	CA02g00820	CA02g12150	1	0	D5
PP	Can	CA02g00820	CA02g13570	1	1	D5
PP	Can	CA02g00820	CA02g14600	1	0	D5
PP	Can	CA02g00820	CA02g16290	1	0	D5
PP	Can	CA02g00820	CA02g17240	1	1	D5
PP	Can	CA02g00820	CA02g17830	1	1	D5
PP	Can	CA02g00820	CA02g17980	1	0	D5
PP	Can	CA02g00820	CA02g18250	1	0	D5
PP	Can	CA02g00820	CA02g19810	1	1	D5
PP	Can	CA02g00820	CA02g20840	1	0	D5
PP	Can	CA02g00820	CA02g22030	1	1	D5
PP	Can	CA02g00820	CA02g23440	1	1	D5
PP	Can	CA02g00820	CA02g23450	1	1	D5
PP	Can	CA02g00820	CA02g23810	1	0	D5
PP	Can	CA02g00820	CA02g23960	1	1	D5
PP	Can	CA02g00820	CA02g27370	1	0	D5
PP	Can	CA02g00820	CA02g28070	1	1	D5
PP	Can	CA02g00820	CA03g01440	1	-1	D5
PP	Can	CA02g00820	CA03g03310	1	1	D5
PP	Can	CA02g00820	CA03g15880	1	-1	D5
PP	Can	CA02g00820	CA03g17220	1	0	D5
PP	Can	CA02g00820	CA03g20560	1	1	D5
PP	Can	CA02g00820	CA03g20820	1	0	D5
PP	Can	CA02g00820	CA03g20830	1	1	D5
PP	Can	CA02g00820	CA03g21170	1	1	D5
PP	Can	CA02g00820	CA03g22700	1	-1	D5
PP	Can	CA02g00820	CA03g29590	1	0	D5
PP	Can	CA02g00820	CA03g32090	1	1	D5
PP	Can	CA02g00820	CA04g13490	1	1	D5
PP	Can	CA02g00820	CA04g16620	1	1	D5
PP	Can	CA02g00820	CA04g19000	1	0	D5
PP	Can	CA02g00820	CA04g20280	1	0	D5
PP	Can	CA02g00820	CA04g20840	1	0	D5
PP	Can	CA02g00820	CA04g21960	1	1	D5
PP	Can	CA02g00820	CA05g05210	1	1	D5
PP	Can	CA02g00820	CA05g15820	1	1	D5
PP	Can	CA02g00820	CA06g07140	1	1	D5
PP	Can	CA02g00820	CA06g13750	1	1	D5
PP	Can	CA02g00820	CA06g23730	1	1	D5
PP	Can	CA02g00820	CA07g00520	1	1	D5
PP	Can	CA02g00820	CA07g02110	1	-1	D5
PP	Can	CA02g00820	CA07g21260	1	1	D5
PP	Can	CA02g00820	CA08g00080	1	1	D5
PP	Can	CA02g00820	CA08g02090	1	0	D5
PP	Can	CA02g00820	CA08g09840	1	0	D5
PP	Can	CA02g00820	CA08g14870	1	0	D5
PP	Can	CA02g00820	CA08g15130	1	1	D5
PP	Can	CA02g00820	CA09g02750	1	1	D5
PP	Can	CA02g00820	CA09g02840	1	0	D5
PP	Can	CA02g00820	CA10g05760	1	1	D5
PP	Can	CA02g00820	CA10g15210	1	1	D5
PP	Can	CA02g00820	CA10g18750	1	0	D5
PP	Can	CA02g00820	CA10g19210	1	0	D5
PP	Can	CA02g00820	CA11g08350	1	-1	D5
PP	Can	CA02g00820	CA11g13250	1	-1	D5
PP	Can	CA02g00820	CA12g00420	1	1	D5
PP	Can	CA02g00820	CA12g02230	1	1	D5
PP	Can	CA02g00820	CA12g10100	1	1	D5
PP	Can	CA02g00820	CA12g12320	1	-1	D5
PP	Can	CA02g00820	CA12g13830	1	1	D5
PP	Can	CA02g00820	CA12g16720	1	-1	D5
PP	Can	CA02g00820	CA12g16990	1	1	D5
PP	Can	CA02g00820	CA12g18430	1	0	D5
PP	Can	CA02g00820	CA12g19990	1	0	D5
PP	Can	CA02g04820	CA01g20220	1	1	D5
PP	Can	CA02g04820	CA02g00820	1	0	D5
PP	Can	CA02g24540	CA01g23350	1	-1	D5
PP	Can	CA02g24540	CA01g33680	1	-1	D5
PP	Can	CA02g24540	CA02g06010	1	-1	D5
PP	Can	CA02g24540	CA02g10990	1	1	D5
PP	Can	CA02g24540	CA02g17430	1	-1	D5
PP	Can	CA02g24540	CA02g17970	1	-1	D5
PP	Can	CA02g24540	CA02g19830	1	1	D5
PP	Can	CA02g24540	CA02g21050	1	-1	D5
PP	Can	CA02g24540	CA03g07840	1	-1	D5
PP	Can	CA02g24540	CA04g12270	1	1	D5
PP	Can	CA02g24540	CA04g17370	1	-1	D5
PP	Can	CA02g24540	CA05g05190	1	-1	D5
PP	Can	CA02g24540	CA05g05200	1	-1	D5
PP	Can	CA02g24540	CA05g05230	1	-1	D5
PP	Can	CA02g24540	CA06g02870	1	-1	D5
PP	Can	CA02g24540	CA06g15170	1	-1	D5
PP	Can	CA02g24540	CA06g25790	1	-1	D5
PP	Can	CA02g24540	CA06g26450	1	1	D5
PP	Can	CA02g24540	CA07g00470	1	-1	D5
PP	Can	CA02g24540	CA07g13850	1	-1	D5
PP	Can	CA02g24540	CA08g01080	1	-1	D5
PP	Can	CA02g24540	CA08g10190	1	-1	D5
PP	Can	CA02g24540	CA08g15350	1	-1	D5
PP	Can	CA02g24540	CA09g08990	1	1	D5
PP	Can	CA02g24540	CA10g08490	1	-1	D5
PP	Can	CA02g24540	CA11g19650	1	-1	D5
PP	Can	CA02g24540	CA12g10560	1	1	D5
PP	Can	CA02g30000	CA01g17520	1	0	D5
PP	Can	CA02g30000	CA01g31320	1	0	D5
PP	Can	CA02g30000	CA01g31810	1	0	D5
PP	Can	CA02g30000	CA02g00380	1	0	D5
PP	Can	CA02g30000	CA02g15000	1	0	D5
PP	Can	CA02g30000	CA02g22020	1	0	D5
PP	Can	CA02g30000	CA02g22040	1	0	D5
PP	Can	CA02g30000	CA02g29180	1	0	D5
PP	Can	CA02g30000	CA02g29600	1	1	D5
PP	Can	CA02g30000	CA03g05840	1	0	D5
PP	Can	CA02g30000	CA03g06220	1	1	D5
PP	Can	CA02g30000	CA03g14280	1	0	D5
PP	Can	CA02g30000	CA03g17360	1	1	D5
PP	Can	CA02g30000	CA03g27660	1	0	D5
PP	Can	CA02g30000	CA03g32360	1	1	D5
PP	Can	CA02g30000	CA03g35920	1	0	D5
PP	Can	CA02g30000	CA04g22720	1	1	D5
PP	Can	CA02g30000	CA05g15460	1	0	D5
PP	Can	CA02g30000	CA06g02280	1	0	D5
PP	Can	CA02g30000	CA06g06790	1	0	D5
PP	Can	CA02g30000	CA06g17870	1	0	D5
PP	Can	CA02g30000	CA06g18020	1	0	D5
PP	Can	CA02g30000	CA06g18320	1	0	D5
PP	Can	CA02g30000	CA06g20840	1	0	D5
PP	Can	CA02g30000	CA07g08530	1	0	D5
PP	Can	CA02g30000	CA07g20040	1	1	D5
PP	Can	CA02g30000	CA08g13760	1	0	D5
PP	Can	CA02g30000	CA08g14660	1	0	D5
PP	Can	CA02g30000	CA08g14930	1	0	D5
PP	Can	CA02g30000	CA09g06980	1	0	D5
PP	Can	CA02g30000	CA10g08460	1	0	D5
PP	Can	CA02g30000	CA10g11310	1	0	D5
PP	Can	CA02g30000	CA11g00790	1	0	D5
PP	Can	CA02g30000	CA11g02270	1	0	D5
PP	Can	CA02g30000	CA11g08190	1	1	D5
PP	Can	CA02g30000	CA12g18170	1	1	D5
PP	Can	CA02g30000	CA12g20410	1	1	D5
PP	Can	CA03g06220	CA01g31320	1	0	D5
PP	Can	CA03g06220	CA02g30000	1	1	D5
PP	Can	CA03g07840	CA01g23350	1	1	D5
PP	Can	CA03g07840	CA01g33680	1	1	D5
PP	Can	CA03g07840	CA02g06010	1	1	D5
PP	Can	CA03g07840	CA02g10990	1	-1	D5
PP	Can	CA03g07840	CA02g17430	1	1	D5
PP	Can	CA03g07840	CA02g17970	1	1	D5
PP	Can	CA03g07840	CA02g19830	1	-1	D5
PP	Can	CA03g07840	CA02g21050	1	1	D5
PP	Can	CA03g07840	CA02g24540	1	-1	D5
PP	Can	CA03g07840	CA04g12270	1	-1	D5
PP	Can	CA03g07840	CA04g17370	1	1	D5
PP	Can	CA03g07840	CA05g05190	1	1	D5
PP	Can	CA03g07840	CA05g05200	1	1	D5
PP	Can	CA03g07840	CA05g05230	1	1	D5
PP	Can	CA03g07840	CA06g02870	1	1	D5
PP	Can	CA03g07840	CA06g15170	1	1	D5
PP	Can	CA03g07840	CA06g25790	1	1	D5
PP	Can	CA03g07840	CA06g26450	1	-1	D5
PP	Can	CA03g07840	CA07g00470	1	1	D5
PP	Can	CA03g07840	CA07g13850	1	1	D5
PP	Can	CA03g07840	CA08g01080	1	1	D5
PP	Can	CA03g07840	CA08g10190	1	1	D5
PP	Can	CA03g07840	CA08g15350	1	1	D5
PP	Can	CA03g07840	CA09g08990	1	-1	D5
PP	Can	CA03g07840	CA10g08490	1	1	D5
PP	Can	CA03g07840	CA11g19650	1	1	D5
PP	Can	CA03g07840	CA12g10560	1	-1	D5
PP	Can	CA06g02870	CA02g24540	1	-1	D5
PP	Can	CA06g02870	CA03g07840	1	1	D5
PP	Can	CA01g00060	CA01g04960	1	0	D3
PP	Can	CA01g00060	CA01g06330	1	1	D3
PP	Can	CA01g00060	CA01g20220	1	0	D3
PP	Can	CA01g00060	CA02g00820	1	1	D3
PP	Can	CA01g00060	CA02g04820	1	0	D3
PP	Can	CA01g00060	CA02g12290	1	1	D3
PP	Can	CA01g00060	CA02g13570	1	1	D3
PP	Can	CA01g00060	CA02g15000	0.2027	0	D3
PP	Can	CA01g00060	CA02g16290	1	0	D3
PP	Can	CA01g00060	CA02g16900	1	1	D3
PP	Can	CA01g00060	CA02g17240	1	1	D3
PP	Can	CA01g00060	CA02g17460	1	1	D3
PP	Can	CA01g00060	CA02g17730	1	1	D3
PP	Can	CA01g00060	CA02g17830	1	1	D3
PP	Can	CA01g00060	CA02g18250	1	0	D3
PP	Can	CA01g00060	CA02g19810	1	1	D3
PP	Can	CA01g00060	CA02g20840	1	0	D3
PP	Can	CA01g00060	CA02g22030	1	1	D3
PP	Can	CA01g00060	CA02g22040	0.2027	0	D3
PP	Can	CA01g00060	CA02g22710	1	1	D3
PP	Can	CA01g00060	CA02g23440	1	1	D3
PP	Can	CA01g00060	CA02g23450	1	1	D3
PP	Can	CA01g00060	CA02g23810	1	0	D3
PP	Can	CA01g00060	CA02g23960	1	1	D3
PP	Can	CA01g00060	CA02g28070	1	1	D3
PP	Can	CA01g00060	CA02g29180	0.2027	0	D3
PP	Can	CA01g00060	CA03g03290	1	1	D3
PP	Can	CA01g00060	CA03g03310	1	1	D3
PP	Can	CA01g00060	CA03g07610	1	1	D3
PP	Can	CA01g00060	CA03g20560	1	1	D3
PP	Can	CA01g00060	CA03g20820	1	0	D3
PP	Can	CA01g00060	CA03g20830	1	1	D3
PP	Can	CA01g00060	CA03g21170	1	1	D3
PP	Can	CA01g00060	CA03g27160	0.2027	0	D3
PP	Can	CA01g00060	CA03g27660	0.2027	0	D3
PP	Can	CA01g00060	CA03g29590	1	0	D3
PP	Can	CA01g00060	CA03g30080	1	1	D3
PP	Can	CA01g00060	CA03g32090	1	1	D3
PP	Can	CA01g00060	CA03g32100	1	1	D3
PP	Can	CA01g00060	CA04g13490	1	1	D3
PP	Can	CA01g00060	CA04g13730	1	1	D3
PP	Can	CA01g00060	CA04g16620	1	1	D3
PP	Can	CA01g00060	CA04g20280	1	0	D3
PP	Can	CA01g00060	CA04g20840	1	0	D3
PP	Can	CA01g00060	CA04g21960	1	1	D3
PP	Can	CA01g00060	CA05g05210	1	1	D3
PP	Can	CA01g00060	CA05g15820	1	1	D3
PP	Can	CA01g00060	CA06g07140	1	1	D3
PP	Can	CA01g00060	CA06g12340	1	1	D3
PP	Can	CA01g00060	CA06g13750	1	1	D3
PP	Can	CA01g00060	CA06g19170	1	1	D3
PP	Can	CA01g00060	CA06g22580	1	1	D3
PP	Can	CA01g00060	CA06g23650	1	1	D3
PP	Can	CA01g00060	CA06g23730	1	1	D3
PP	Can	CA01g00060	CA06g24660	1	1	D3
PP	Can	CA01g00060	CA07g00520	1	1	D3
PP	Can	CA01g00060	CA07g01150	1	1	D3
PP	Can	CA01g00060	CA07g14560	1	1	D3
PP	Can	CA01g00060	CA07g21260	1	1	D3
PP	Can	CA01g00060	CA08g00080	1	1	D3
PP	Can	CA01g00060	CA08g13350	1	1	D3
PP	Can	CA01g00060	CA08g14870	1	0	D3
PP	Can	CA01g00060	CA08g15130	1	1	D3
PP	Can	CA01g00060	CA09g02750	1	1	D3
PP	Can	CA01g00060	CA09g02840	1	0	D3
PP	Can	CA01g00060	CA10g05760	1	1	D3
PP	Can	CA01g00060	CA10g08460	0.2027	0	D3
PP	Can	CA01g00060	CA10g15210	1	1	D3
PP	Can	CA01g00060	CA10g16510	1	1	D3
PP	Can	CA01g00060	CA11g01820	1	1	D3
PP	Can	CA01g00060	CA11g19600	1	1	D3
PP	Can	CA01g00060	CA12g00420	1	1	D3
PP	Can	CA01g00060	CA12g02230	1	1	D3
PP	Can	CA01g00060	CA12g13470	1	1	D3
PP	Can	CA01g00060	CA12g13830	1	1	D3
PP	Can	CA01g00060	CA12g16990	1	1	D3
PP	Can	CA01g00060	CA12g19990	1	0	D3
PP	Can	CA01g00280	CA01g00320	1	1	D3
PP	Can	CA01g00280	CA01g06350	1	1	D3
PP	Can	CA01g00280	CA01g11210	1	1	D3
PP	Can	CA01g00280	CA01g23350	1	1	D3
PP	Can	CA01g00280	CA01g25550	1	1	D3
PP	Can	CA01g00280	CA01g27390	1	1	D3
PP	Can	CA01g00280	CA01g27890	1	1	D3
PP	Can	CA01g00280	CA01g33680	1	1	D3
PP	Can	CA01g00280	CA02g00370	1	1	D3
PP	Can	CA01g00280	CA02g01670	1	1	D3
PP	Can	CA01g00280	CA02g06010	1	1	D3
PP	Can	CA01g00280	CA02g15000	0.2027	0	D3
PP	Can	CA01g00280	CA02g15240	1	1	D3
PP	Can	CA01g00280	CA02g15280	1	1	D3
PP	Can	CA01g00280	CA02g17430	1	1	D3
PP	Can	CA01g00280	CA02g17970	1	1	D3
PP	Can	CA01g00280	CA02g21050	1	1	D3
PP	Can	CA01g00280	CA02g22040	0.2027	0	D3
PP	Can	CA01g00280	CA02g28490	1	1	D3
PP	Can	CA01g00280	CA02g28760	1	1	D3
PP	Can	CA01g00280	CA02g29180	0.2027	0	D3
PP	Can	CA01g00280	CA02g31000	1	1	D3
PP	Can	CA01g00280	CA03g00660	1	1	D3
PP	Can	CA01g00280	CA03g07750	1	1	D3
PP	Can	CA01g00280	CA03g07840	1	1	D3
PP	Can	CA01g00280	CA03g12140	1	1	D3
PP	Can	CA01g00280	CA03g12230	1	1	D3
PP	Can	CA01g00280	CA03g16800	1	1	D3
PP	Can	CA01g00280	CA03g20550	1	1	D3
PP	Can	CA01g00280	CA03g27160	0.2027	0	D3
PP	Can	CA01g00280	CA03g27300	1	1	D3
PP	Can	CA01g00280	CA03g27660	0.2027	0	D3
PP	Can	CA01g00280	CA03g30250	1	1	D3
PP	Can	CA01g00280	CA03g31510	1	1	D3
PP	Can	CA01g00280	CA03g33690	1	1	D3
PP	Can	CA01g00280	CA04g07110	1	1	D3
PP	Can	CA01g00280	CA04g09280	1	1	D3
PP	Can	CA01g00280	CA04g14030	1	1	D3
PP	Can	CA01g00280	CA04g16660	1	1	D3
PP	Can	CA01g00280	CA04g17370	1	1	D3
PP	Can	CA01g00280	CA04g18380	1	1	D3
PP	Can	CA01g00280	CA04g20140	1	1	D3
PP	Can	CA01g00280	CA04g20270	1	1	D3
PP	Can	CA01g00280	CA04g20700	1	1	D3
PP	Can	CA01g00280	CA05g03710	1	1	D3
PP	Can	CA01g00280	CA05g03920	1	1	D3
PP	Can	CA01g00280	CA05g05190	1	1	D3
PP	Can	CA01g00280	CA05g05200	1	1	D3
PP	Can	CA01g00280	CA05g05230	1	1	D3
PP	Can	CA01g00280	CA05g05250	1	1	D3
PP	Can	CA01g00280	CA05g08530	1	1	D3
PP	Can	CA01g00280	CA05g13320	1	1	D3
PP	Can	CA01g00280	CA05g18760	1	1	D3
PP	Can	CA01g00280	CA06g02870	1	1	D3
PP	Can	CA01g00280	CA06g04640	1	1	D3
PP	Can	CA01g00280	CA06g10030	1	1	D3
PP	Can	CA01g00280	CA06g12610	1	1	D3
PP	Can	CA01g00280	CA06g15170	1	1	D3
PP	Can	CA01g00280	CA06g21140	1	1	D3
PP	Can	CA01g00280	CA06g25370	1	1	D3
PP	Can	CA01g00280	CA06g25790	1	1	D3
PP	Can	CA01g00280	CA07g00470	1	1	D3
PP	Can	CA01g00280	CA07g09660	1	1	D3
PP	Can	CA01g00280	CA07g13650	1	1	D3
PP	Can	CA01g00280	CA07g13850	1	1	D3
PP	Can	CA01g00280	CA07g18020	1	1	D3
PP	Can	CA01g00280	CA07g19930	1	1	D3
PP	Can	CA01g00280	CA07g21470	1	1	D3
PP	Can	CA01g00280	CA08g01080	1	1	D3
PP	Can	CA01g00280	CA08g01450	1	1	D3
PP	Can	CA01g00280	CA08g10190	1	1	D3
PP	Can	CA01g00280	CA08g10220	1	1	D3
PP	Can	CA01g00280	CA08g13340	1	1	D3
PP	Can	CA01g00280	CA08g15350	1	1	D3
PP	Can	CA01g00280	CA08g16870	1	1	D3
PP	Can	CA01g00280	CA09g02780	1	1	D3
PP	Can	CA01g00280	CA09g08750	1	1	D3
PP	Can	CA01g00280	CA09g16770	1	1	D3
PP	Can	CA01g00280	CA10g03290	1	1	D3
PP	Can	CA01g00280	CA10g04080	1	1	D3
PP	Can	CA01g00280	CA10g08460	0.2027	0	D3
PP	Can	CA01g00280	CA10g08470	1	1	D3
PP	Can	CA01g00280	CA10g08490	1	1	D3
PP	Can	CA01g00280	CA10g13250	1	1	D3
PP	Can	CA01g00280	CA10g16430	1	1	D3
PP	Can	CA01g00280	CA11g00890	1	1	D3
PP	Can	CA01g00280	CA11g02380	1	1	D3
PP	Can	CA01g00280	CA11g08990	1	1	D3
PP	Can	CA01g00280	CA11g16320	1	1	D3
PP	Can	CA01g00280	CA11g18310	1	1	D3
PP	Can	CA01g00280	CA11g19650	1	1	D3
PP	Can	CA01g00280	CA12g01260	1	1	D3
PP	Can	CA01g00280	CA12g03200	1	1	D3
PP	Can	CA01g00280	CA12g05260	1	1	D3
PP	Can	CA01g00280	CA12g09020	1	1	D3
PP	Can	CA01g00280	CA12g15620	1	1	D3
PP	Can	CA01g00280	CA12g22620	1	1	D3
PP	Can	CA01g11210	CA01g00280	1	1	D3
PP	Can	CA01g11210	CA01g00320	1	1	D3
PP	Can	CA01g11210	CA01g06350	1	1	D3
PP	Can	CA01g11210	CA01g23350	1	1	D3
PP	Can	CA01g11210	CA01g25550	1	1	D3
PP	Can	CA01g11210	CA01g27390	1	1	D3
PP	Can	CA01g11210	CA01g27890	1	1	D3
PP	Can	CA01g11210	CA01g33680	1	1	D3
PP	Can	CA01g11210	CA02g00370	1	1	D3
PP	Can	CA01g11210	CA02g01670	1	1	D3
PP	Can	CA01g11210	CA02g06010	1	1	D3
PP	Can	CA01g11210	CA02g15240	1	1	D3
PP	Can	CA01g11210	CA02g15280	1	1	D3
PP	Can	CA01g11210	CA02g17430	1	1	D3
PP	Can	CA01g11210	CA02g17970	1	1	D3
PP	Can	CA01g11210	CA02g21050	1	1	D3
PP	Can	CA01g11210	CA02g28490	1	1	D3
PP	Can	CA01g11210	CA02g28760	1	1	D3
PP	Can	CA01g11210	CA02g31000	1	1	D3
PP	Can	CA01g11210	CA03g00660	1	1	D3
PP	Can	CA01g11210	CA03g07750	1	1	D3
PP	Can	CA01g11210	CA03g07840	1	1	D3
PP	Can	CA01g11210	CA03g12140	1	1	D3
PP	Can	CA01g11210	CA03g12230	1	1	D3
PP	Can	CA01g11210	CA03g16800	1	1	D3
PP	Can	CA01g11210	CA03g20550	1	1	D3
PP	Can	CA01g11210	CA03g27300	1	1	D3
PP	Can	CA01g11210	CA03g30250	1	1	D3
PP	Can	CA01g11210	CA03g31510	1	1	D3
PP	Can	CA01g11210	CA03g33690	1	1	D3
PP	Can	CA01g11210	CA04g07110	1	1	D3
PP	Can	CA01g11210	CA04g09280	1	1	D3
PP	Can	CA01g11210	CA04g14030	1	1	D3
PP	Can	CA01g11210	CA04g16660	1	1	D3
PP	Can	CA01g11210	CA04g17370	1	1	D3
PP	Can	CA01g11210	CA04g18380	1	1	D3
PP	Can	CA01g11210	CA04g20140	1	1	D3
PP	Can	CA01g11210	CA04g20270	1	1	D3
PP	Can	CA01g11210	CA04g20700	1	1	D3
PP	Can	CA01g11210	CA05g03710	1	1	D3
PP	Can	CA01g11210	CA05g03920	1	1	D3
PP	Can	CA01g11210	CA05g05190	1	1	D3
PP	Can	CA01g11210	CA05g05200	1	1	D3
PP	Can	CA01g11210	CA05g05230	1	1	D3
PP	Can	CA01g11210	CA05g05250	1	1	D3
PP	Can	CA01g11210	CA05g08530	1	1	D3
PP	Can	CA01g11210	CA05g13320	1	1	D3
PP	Can	CA01g11210	CA05g18760	1	1	D3
PP	Can	CA01g11210	CA06g02870	1	1	D3
PP	Can	CA01g11210	CA06g04640	1	1	D3
PP	Can	CA01g11210	CA06g10030	1	1	D3
PP	Can	CA01g11210	CA06g12610	1	1	D3
PP	Can	CA01g11210	CA06g15170	1	1	D3
PP	Can	CA01g11210	CA06g21140	1	1	D3
PP	Can	CA01g11210	CA06g25370	1	1	D3
PP	Can	CA01g11210	CA06g25790	1	1	D3
PP	Can	CA01g11210	CA07g00470	1	1	D3
PP	Can	CA01g11210	CA07g09660	1	1	D3
PP	Can	CA01g11210	CA07g13650	1	1	D3
PP	Can	CA01g11210	CA07g13850	1	1	D3
PP	Can	CA01g11210	CA07g18020	1	1	D3
PP	Can	CA01g11210	CA07g19930	1	1	D3
PP	Can	CA01g11210	CA07g21470	1	1	D3
PP	Can	CA01g11210	CA08g01080	1	1	D3
PP	Can	CA01g11210	CA08g01450	1	1	D3
PP	Can	CA01g11210	CA08g10190	1	1	D3
PP	Can	CA01g11210	CA08g10220	1	1	D3
PP	Can	CA01g11210	CA08g13340	1	1	D3
PP	Can	CA01g11210	CA08g15350	1	1	D3
PP	Can	CA01g11210	CA08g16870	1	1	D3
PP	Can	CA01g11210	CA09g02780	1	1	D3
PP	Can	CA01g11210	CA09g08750	1	1	D3
PP	Can	CA01g11210	CA09g16770	1	1	D3
PP	Can	CA01g11210	CA10g03290	1	1	D3
PP	Can	CA01g11210	CA10g04080	1	1	D3
PP	Can	CA01g11210	CA10g08470	1	1	D3
PP	Can	CA01g11210	CA10g08490	1	1	D3
PP	Can	CA01g11210	CA10g13250	1	1	D3
PP	Can	CA01g11210	CA10g16430	1	1	D3
PP	Can	CA01g11210	CA11g00890	1	1	D3
PP	Can	CA01g11210	CA11g02380	1	1	D3
PP	Can	CA01g11210	CA11g08990	1	1	D3
PP	Can	CA01g11210	CA11g16320	1	1	D3
PP	Can	CA01g11210	CA11g18310	1	1	D3
PP	Can	CA01g11210	CA11g19650	1	1	D3
PP	Can	CA01g11210	CA12g01260	1	1	D3
PP	Can	CA01g11210	CA12g03200	1	1	D3
PP	Can	CA01g11210	CA12g05260	1	1	D3
PP	Can	CA01g11210	CA12g09020	1	1	D3
PP	Can	CA01g11210	CA12g15620	1	1	D3
PP	Can	CA01g11210	CA12g22620	1	1	D3
PP	Can	CA01g20220	CA01g00060	1	0	D3
PP	Can	CA01g20220	CA01g04960	1	1	D3
PP	Can	CA01g20220	CA01g06330	1	1	D3
PP	Can	CA01g20220	CA02g00820	1	0	D3
PP	Can	CA01g20220	CA02g04820	1	1	D3
PP	Can	CA01g20220	CA02g12290	1	0	D3
PP	Can	CA01g20220	CA02g13570	1	0	D3
PP	Can	CA01g20220	CA02g16290	1	1	D3
PP	Can	CA01g20220	CA02g16900	1	0	D3
PP	Can	CA01g20220	CA02g17240	1	0	D3
PP	Can	CA01g20220	CA02g17460	1	0	D3
PP	Can	CA01g20220	CA02g17730	1	1	D3
PP	Can	CA01g20220	CA02g17830	1	0	D3
PP	Can	CA01g20220	CA02g18250	1	1	D3
PP	Can	CA01g20220	CA02g19810	1	1	D3
PP	Can	CA01g20220	CA02g20840	1	1	D3
PP	Can	CA01g20220	CA02g22030	1	0	D3
PP	Can	CA01g20220	CA02g22710	1	0	D3
PP	Can	CA01g20220	CA02g23440	1	1	D3
PP	Can	CA01g20220	CA02g23450	1	1	D3
PP	Can	CA01g20220	CA02g23810	1	1	D3
PP	Can	CA01g20220	CA02g23960	1	1	D3
PP	Can	CA01g20220	CA02g28070	1	1	D3
PP	Can	CA01g20220	CA03g03290	1	1	D3
PP	Can	CA01g20220	CA03g03310	1	1	D3
PP	Can	CA01g20220	CA03g07610	1	1	D3
PP	Can	CA01g20220	CA03g20560	1	1	D3
PP	Can	CA01g20220	CA03g20820	1	1	D3
PP	Can	CA01g20220	CA03g20830	1	1	D3
PP	Can	CA01g20220	CA03g21170	1	1	D3
PP	Can	CA01g20220	CA03g29590	1	1	D3
PP	Can	CA01g20220	CA03g30080	1	0	D3
PP	Can	CA01g20220	CA03g32090	1	0	D3
PP	Can	CA01g20220	CA03g32100	1	0	D3
PP	Can	CA01g20220	CA04g13490	1	0	D3
PP	Can	CA01g20220	CA04g13730	1	0	D3
PP	Can	CA01g20220	CA04g16620	1	1	D3
PP	Can	CA01g20220	CA04g20280	1	1	D3
PP	Can	CA01g20220	CA04g20840	1	1	D3
PP	Can	CA01g20220	CA04g21960	1	1	D3
PP	Can	CA01g20220	CA05g05210	1	0	D3
PP	Can	CA01g20220	CA05g15820	1	1	D3
PP	Can	CA01g20220	CA06g07140	1	0	D3
PP	Can	CA01g20220	CA06g12340	1	0	D3
PP	Can	CA01g20220	CA06g13750	1	1	D3
PP	Can	CA01g20220	CA06g19170	1	1	D3
PP	Can	CA01g20220	CA06g22580	1	0	D3
PP	Can	CA01g20220	CA06g23650	1	0	D3
PP	Can	CA01g20220	CA06g23730	1	1	D3
PP	Can	CA01g20220	CA06g24660	1	0	D3
PP	Can	CA01g20220	CA07g00520	1	1	D3
PP	Can	CA01g20220	CA07g01150	1	0	D3
PP	Can	CA01g20220	CA07g14560	1	0	D3
PP	Can	CA01g20220	CA07g21260	1	1	D3
PP	Can	CA01g20220	CA08g00080	1	0	D3
PP	Can	CA01g20220	CA08g13350	1	0	D3
PP	Can	CA01g20220	CA08g14870	1	1	D3
PP	Can	CA01g20220	CA08g15130	1	1	D3
PP	Can	CA01g20220	CA09g02750	1	0	D3
PP	Can	CA01g20220	CA09g02840	1	1	D3
PP	Can	CA01g20220	CA10g05760	1	1	D3
PP	Can	CA01g20220	CA10g15210	1	1	D3
PP	Can	CA01g20220	CA10g16510	1	0	D3
PP	Can	CA01g20220	CA11g01820	1	0	D3
PP	Can	CA01g20220	CA11g19600	1	0	D3
PP	Can	CA01g20220	CA12g00420	1	0	D3
PP	Can	CA01g20220	CA12g02230	1	0	D3
PP	Can	CA01g20220	CA12g13470	1	0	D3
PP	Can	CA01g20220	CA12g13830	1	0	D3
PP	Can	CA01g20220	CA12g16990	1	1	D3
PP	Can	CA01g20220	CA12g19990	1	1	D3
PP	Can	CA01g27890	CA01g00280	1	1	D3
PP	Can	CA01g27890	CA01g11210	1	1	D3
PP	Can	CA02g00820	CA01g00060	1	1	D3
PP	Can	CA02g00820	CA01g20220	1	0	D3
PP	Can	CA01g01830	CA01g01380	1	0	D1
PP	Can	CA01g01830	CA01g01880	1	1	D1
PP	Can	CA01g01830	CA01g11300	1	1	D1
PP	Can	CA01g01830	CA01g13640	1	1	D1
PP	Can	CA01g01830	CA01g16050	1	1	D1
PP	Can	CA01g01830	CA01g16060	1	1	D1
PP	Can	CA01g01830	CA01g17860	1	1	D1
PP	Can	CA01g01830	CA01g21640	1	1	D1
PP	Can	CA01g01830	CA01g23210	1	1	D1
PP	Can	CA01g01830	CA01g25330	1	1	D1
PP	Can	CA01g01830	CA01g25660	1	1	D1
PP	Can	CA01g01830	CA01g25740	1	1	D1
PP	Can	CA01g01830	CA01g27070	1	1	D1
PP	Can	CA01g01830	CA01g29710	1	1	D1
PP	Can	CA01g01830	CA01g29760	1	1	D1
PP	Can	CA01g01830	CA01g29800	1	1	D1
PP	Can	CA01g01830	CA01g33060	1	1	D1
PP	Can	CA01g01830	CA01g33850	1	1	D1
PP	Can	CA01g01830	CA02g01820	1	1	D1
PP	Can	CA01g01830	CA02g04060	1	1	D1
PP	Can	CA01g01830	CA02g04430	1	1	D1
PP	Can	CA01g01830	CA02g04730	1	1	D1
PP	Can	CA01g01830	CA02g06450	1	1	D1
PP	Can	CA01g01830	CA02g06980	1	1	D1
PP	Can	CA01g01830	CA02g08640	1	1	D1
PP	Can	CA01g01830	CA02g09170	1	1	D1
PP	Can	CA01g01830	CA02g09640	1	1	D1
PP	Can	CA01g01830	CA02g09650	1	1	D1
PP	Can	CA01g01830	CA02g11290	1	1	D1
PP	Can	CA01g01830	CA02g11370	1	1	D1
PP	Can	CA01g01830	CA02g12300	1	1	D1
PP	Can	CA01g01830	CA02g12340	1	1	D1
PP	Can	CA01g01830	CA02g14420	1	1	D1
PP	Can	CA01g01830	CA02g14500	1	1	D1
PP	Can	CA01g01830	CA02g17560	1	1	D1
PP	Can	CA01g01830	CA02g18400	1	1	D1
PP	Can	CA01g01830	CA02g19970	1	1	D1
PP	Can	CA01g01830	CA02g20150	1	1	D1
PP	Can	CA01g01830	CA02g23280	1	1	D1
PP	Can	CA01g01830	CA02g23300	1	1	D1
PP	Can	CA01g01830	CA02g23310	1	1	D1
PP	Can	CA01g01830	CA02g23780	1	1	D1
PP	Can	CA01g01830	CA02g24420	1	1	D1
PP	Can	CA01g01830	CA02g24630	1	1	D1
PP	Can	CA01g01830	CA02g24680	1	0	D1
PP	Can	CA01g01830	CA02g28020	1	1	D1
PP	Can	CA01g01830	CA02g28230	1	1	D1
PP	Can	CA01g01830	CA02g28260	1	1	D1
PP	Can	CA01g01830	CA02g28850	1	0	D1
PP	Can	CA01g01830	CA03g01440	1	1	D1
PP	Can	CA01g01830	CA03g06240	1	1	D1
PP	Can	CA01g01830	CA03g06390	1	1	D1
PP	Can	CA01g01830	CA03g07800	1	1	D1
PP	Can	CA01g01830	CA03g08780	1	1	D1
PP	Can	CA01g01830	CA03g10610	1	1	D1
PP	Can	CA01g01830	CA03g11650	1	1	D1
PP	Can	CA01g01830	CA03g12830	1	1	D1
PP	Can	CA01g01830	CA03g14140	1	1	D1
PP	Can	CA01g01830	CA03g14900	1	1	D1
PP	Can	CA01g01830	CA03g15880	1	1	D1
PP	Can	CA01g01830	CA03g18030	1	1	D1
PP	Can	CA01g01830	CA03g20770	1	1	D1
PP	Can	CA01g01830	CA03g21710	1	1	D1
PP	Can	CA01g01830	CA03g21740	1	1	D1
PP	Can	CA01g01830	CA03g22700	1	1	D1
PP	Can	CA01g01830	CA03g23910	1	1	D1
PP	Can	CA01g01830	CA03g23930	1	0	D1
PP	Can	CA01g01830	CA03g25050	1	1	D1
PP	Can	CA01g01830	CA03g25710	1	1	D1
PP	Can	CA01g01830	CA03g26330	1	1	D1
PP	Can	CA01g01830	CA03g27100	1	1	D1
PP	Can	CA01g01830	CA03g27120	1	1	D1
PP	Can	CA01g01830	CA03g28730	1	1	D1
PP	Can	CA01g01830	CA03g28940	1	1	D1
PP	Can	CA01g01830	CA03g32140	1	1	D1
PP	Can	CA01g01830	CA03g33100	1	1	D1
PP	Can	CA01g01830	CA03g33910	1	1	D1
PP	Can	CA01g01830	CA03g34780	1	1	D1
PP	Can	CA01g01830	CA03g36480	1	1	D1
PP	Can	CA01g01830	CA03g37080	1	1	D1
PP	Can	CA01g01830	CA04g01820	1	1	D1
PP	Can	CA01g01830	CA04g08600	1	1	D1
PP	Can	CA01g01830	CA04g08980	1	0	D1
PP	Can	CA01g01830	CA04g09240	1	0	D1
PP	Can	CA01g01830	CA04g09250	1	1	D1
PP	Can	CA01g01830	CA04g09310	1	1	D1
PP	Can	CA01g01830	CA04g13850	1	0	D1
PP	Can	CA01g01830	CA04g14780	1	0	D1
PP	Can	CA01g01830	CA04g16690	1	1	D1
PP	Can	CA01g01830	CA04g18350	1	1	D1
PP	Can	CA01g01830	CA05g00350	1	1	D1
PP	Can	CA01g01830	CA05g01070	1	1	D1
PP	Can	CA01g01830	CA05g03910	1	1	D1
PP	Can	CA01g01830	CA05g04400	1	1	D1
PP	Can	CA01g01830	CA05g04540	1	1	D1
PP	Can	CA01g01830	CA05g06200	1	1	D1
PP	Can	CA01g01830	CA05g06690	1	1	D1
PP	Can	CA01g01830	CA05g07090	1	1	D1
PP	Can	CA01g01830	CA05g07870	1	1	D1
PP	Can	CA01g01830	CA05g09670	1	1	D1
PP	Can	CA01g01830	CA05g11670	1	1	D1
PP	Can	CA01g01830	CA05g12820	1	1	D1
PP	Can	CA01g01830	CA05g15410	1	1	D1
PP	Can	CA01g01830	CA05g16900	1	1	D1
PP	Can	CA01g01830	CA05g18460	1	1	D1
PP	Can	CA01g01830	CA06g01430	1	1	D1
PP	Can	CA01g01830	CA06g04950	1	1	D1
PP	Can	CA01g01830	CA06g05770	1	1	D1
PP	Can	CA01g01830	CA06g08700	1	0	D1
PP	Can	CA01g01830	CA06g11230	1	1	D1
PP	Can	CA01g01830	CA06g11650	1	1	D1
PP	Can	CA01g01830	CA06g11690	1	1	D1
PP	Can	CA01g01830	CA06g14420	1	1	D1
PP	Can	CA01g01830	CA06g14430	1	1	D1
PP	Can	CA01g01830	CA06g14490	1	1	D1
PP	Can	CA01g01830	CA06g14520	1	1	D1
PP	Can	CA01g01830	CA06g14800	1	1	D1
PP	Can	CA01g01830	CA06g14840	1	1	D1
PP	Can	CA01g01830	CA06g18420	1	1	D1
PP	Can	CA01g01830	CA06g18600	1	1	D1
PP	Can	CA01g01830	CA06g18610	1	1	D1
PP	Can	CA01g01830	CA06g21260	1	1	D1
PP	Can	CA01g01830	CA06g23720	1	1	D1
PP	Can	CA01g01830	CA06g25360	1	1	D1
PP	Can	CA01g01830	CA06g27920	1	0	D1
PP	Can	CA01g01830	CA07g00380	1	1	D1
PP	Can	CA01g01830	CA07g01290	1	1	D1
PP	Can	CA01g01830	CA07g02110	1	1	D1
PP	Can	CA01g01830	CA07g05240	1	1	D1
PP	Can	CA01g01830	CA07g05700	1	1	D1
PP	Can	CA01g01830	CA07g06810	1	1	D1
PP	Can	CA01g01830	CA07g08600	1	1	D1
PP	Can	CA01g01830	CA07g08690	1	1	D1
PP	Can	CA01g01830	CA07g15510	1	1	D1
PP	Can	CA01g01830	CA07g19740	1	1	D1
PP	Can	CA01g01830	CA07g20340	1	1	D1
PP	Can	CA01g01830	CA08g01130	1	1	D1
PP	Can	CA01g01830	CA08g01630	1	1	D1
PP	Can	CA01g01830	CA08g01890	1	1	D1
PP	Can	CA01g01830	CA08g02760	1	1	D1
PP	Can	CA01g01830	CA08g03370	1	1	D1
PP	Can	CA01g01830	CA08g11240	1	1	D1
PP	Can	CA01g01830	CA08g12040	1	1	D1
PP	Can	CA01g01830	CA08g14420	1	1	D1
PP	Can	CA01g01830	CA08g14520	1	1	D1
PP	Can	CA01g01830	CA08g14530	1	1	D1
PP	Can	CA01g01830	CA08g17170	1	1	D1
PP	Can	CA01g01830	CA08g17790	1	1	D1
PP	Can	CA01g01830	CA09g01180	1	1	D1
PP	Can	CA01g01830	CA09g08450	1	1	D1
PP	Can	CA01g01830	CA09g08620	1	1	D1
PP	Can	CA01g01830	CA09g09780	1	1	D1
PP	Can	CA01g01830	CA09g11010	1	1	D1
PP	Can	CA01g01830	CA09g14810	1	1	D1
PP	Can	CA01g01830	CA09g15750	1	0	D1
PP	Can	CA01g01830	CA09g17850	1	1	D1
PP	Can	CA01g01830	CA09g17920	1	1	D1
PP	Can	CA01g01830	CA09g18720	1	1	D1
PP	Can	CA01g01830	CA10g03840	1	1	D1
PP	Can	CA01g01830	CA10g05100	1	1	D1
PP	Can	CA01g01830	CA10g05110	1	1	D1
PP	Can	CA01g01830	CA10g11030	1	1	D1
PP	Can	CA01g01830	CA10g11650	1	1	D1
PP	Can	CA01g01830	CA10g12810	1	1	D1
PP	Can	CA01g01830	CA10g15040	1	1	D1
PP	Can	CA01g01830	CA10g16290	1	1	D1
PP	Can	CA01g01830	CA10g16780	1	1	D1
PP	Can	CA01g01830	CA10g19820	1	1	D1
PP	Can	CA01g01830	CA10g20900	1	1	D1
PP	Can	CA01g01830	CA11g00710	1	1	D1
PP	Can	CA01g01830	CA11g00850	1	0	D1
PP	Can	CA01g01830	CA11g00930	1	1	D1
PP	Can	CA01g01830	CA11g06190	1	1	D1
PP	Can	CA01g01830	CA11g06350	1	1	D1
PP	Can	CA01g01830	CA11g06370	1	1	D1
PP	Can	CA01g01830	CA11g06690	1	1	D1
PP	Can	CA01g01830	CA11g08340	1	1	D1
PP	Can	CA01g01830	CA11g08350	1	1	D1
PP	Can	CA01g01830	CA11g08760	1	1	D1
PP	Can	CA01g01830	CA11g10800	1	1	D1
PP	Can	CA01g01830	CA11g12020	1	1	D1
PP	Can	CA01g01830	CA11g12090	1	1	D1
PP	Can	CA01g01830	CA11g13250	1	1	D1
PP	Can	CA01g01830	CA11g16170	1	1	D1
PP	Can	CA01g01830	CA11g17390	1	1	D1
PP	Can	CA01g01830	CA11g17680	1	1	D1
PP	Can	CA01g01830	CA11g17690	1	1	D1
PP	Can	CA01g01830	CA11g18250	1	1	D1
PP	Can	CA01g01830	CA11g19090	1	1	D1
PP	Can	CA01g01830	CA12g00270	1	1	D1
PP	Can	CA01g01830	CA12g00320	1	1	D1
PP	Can	CA01g01830	CA12g07410	1	1	D1
PP	Can	CA01g01830	CA12g12320	1	1	D1
PP	Can	CA01g01830	CA12g16720	1	1	D1
PP	Can	CA01g01830	CA12g21600	1	1	D1
PP	Can	CA01g01830	CA12g22480	1	1	D1
PP	Can	CA01g01880	CA01g01380	1	1	D1
PP	Can	CA01g01880	CA01g01830	1	1	D1
PP	Can	CA01g01880	CA01g11300	1	1	D1
PP	Can	CA01g01880	CA01g13640	1	1	D1
PP	Can	CA01g01880	CA01g16050	1	1	D1
PP	Can	CA01g01880	CA01g16060	1	1	D1
PP	Can	CA01g01880	CA01g17860	1	1	D1
PP	Can	CA01g01880	CA01g21640	1	1	D1
PP	Can	CA01g01880	CA01g23210	1	1	D1
PP	Can	CA01g01880	CA01g25330	1	1	D1
PP	Can	CA01g01880	CA01g25660	1	1	D1
PP	Can	CA01g01880	CA01g25740	1	1	D1
PP	Can	CA01g01880	CA01g27070	1	1	D1
PP	Can	CA01g01880	CA01g29710	1	1	D1
PP	Can	CA01g01880	CA01g29760	1	1	D1
PP	Can	CA01g01880	CA01g29800	1	1	D1
PP	Can	CA01g01880	CA01g33060	1	1	D1
PP	Can	CA01g01880	CA01g33850	1	1	D1
PP	Can	CA01g01880	CA02g01820	1	1	D1
PP	Can	CA01g01880	CA02g04060	1	1	D1
PP	Can	CA01g01880	CA02g04430	1	1	D1
PP	Can	CA01g01880	CA02g04730	1	1	D1
PP	Can	CA01g01880	CA02g06450	1	1	D1
PP	Can	CA01g01880	CA02g06980	1	1	D1
PP	Can	CA01g01880	CA02g08640	1	1	D1
PP	Can	CA01g01880	CA02g09170	1	1	D1
PP	Can	CA01g01880	CA02g09640	1	1	D1
PP	Can	CA01g01880	CA02g09650	1	1	D1
PP	Can	CA01g01880	CA02g11290	1	1	D1
PP	Can	CA01g01880	CA02g11370	1	1	D1
PP	Can	CA01g01880	CA02g12300	1	1	D1
PP	Can	CA01g01880	CA02g12340	1	1	D1
PP	Can	CA01g01880	CA02g14420	1	1	D1
PP	Can	CA01g01880	CA02g14500	1	1	D1
PP	Can	CA01g01880	CA02g17560	1	1	D1
PP	Can	CA01g01880	CA02g18400	1	1	D1
PP	Can	CA01g01880	CA02g19970	1	1	D1
PP	Can	CA01g01880	CA02g20150	1	1	D1
PP	Can	CA01g01880	CA02g23280	1	1	D1
PP	Can	CA01g01880	CA02g23300	1	1	D1
PP	Can	CA01g01880	CA02g23310	1	1	D1
PP	Can	CA01g01880	CA02g23780	1	1	D1
PP	Can	CA01g01880	CA02g24420	1	1	D1
PP	Can	CA01g01880	CA02g24630	1	1	D1
PP	Can	CA01g01880	CA02g24680	1	1	D1
PP	Can	CA01g01880	CA02g28020	1	1	D1
PP	Can	CA01g01880	CA02g28230	1	1	D1
PP	Can	CA01g01880	CA02g28260	1	1	D1
PP	Can	CA01g01880	CA02g28850	1	1	D1
PP	Can	CA01g01880	CA03g01440	1	1	D1
PP	Can	CA01g01880	CA03g06240	1	1	D1
PP	Can	CA01g01880	CA03g06390	1	1	D1
PP	Can	CA01g01880	CA03g07800	1	1	D1
PP	Can	CA01g01880	CA03g08780	1	1	D1
PP	Can	CA01g01880	CA03g10610	1	1	D1
PP	Can	CA01g01880	CA03g11650	1	1	D1
PP	Can	CA01g01880	CA03g12830	1	1	D1
PP	Can	CA01g01880	CA03g14140	1	1	D1
PP	Can	CA01g01880	CA03g14900	1	1	D1
PP	Can	CA01g01880	CA03g15880	1	1	D1
PP	Can	CA01g01880	CA03g18030	1	1	D1
PP	Can	CA01g01880	CA03g20770	1	1	D1
PP	Can	CA01g01880	CA03g21710	1	1	D1
PP	Can	CA01g01880	CA03g21740	1	1	D1
PP	Can	CA01g01880	CA03g22700	1	1	D1
PP	Can	CA01g01880	CA03g23910	1	1	D1
PP	Can	CA01g01880	CA03g23930	1	1	D1
PP	Can	CA01g01880	CA03g25050	1	1	D1
PP	Can	CA01g01880	CA03g25710	1	1	D1
PP	Can	CA01g01880	CA03g26330	1	1	D1
PP	Can	CA01g01880	CA03g27100	1	1	D1
PP	Can	CA01g01880	CA03g27120	1	1	D1
PP	Can	CA01g01880	CA03g28730	1	1	D1
PP	Can	CA01g01880	CA03g28940	1	1	D1
PP	Can	CA01g01880	CA03g32140	1	1	D1
PP	Can	CA01g01880	CA03g33100	1	1	D1
PP	Can	CA01g01880	CA03g33910	1	1	D1
PP	Can	CA01g01880	CA03g34780	1	1	D1
PP	Can	CA01g01880	CA03g36480	1	1	D1
PP	Can	CA01g01880	CA03g37080	1	1	D1
PP	Can	CA01g01880	CA04g01820	1	1	D1
PP	Can	CA01g01880	CA04g08600	1	1	D1
PP	Can	CA01g01880	CA04g08980	1	1	D1
PP	Can	CA01g01880	CA04g09240	1	1	D1
PP	Can	CA01g01880	CA04g09250	1	1	D1
PP	Can	CA01g01880	CA04g09310	1	1	D1
PP	Can	CA01g01880	CA04g13850	1	1	D1
PP	Can	CA01g01880	CA04g14780	1	1	D1
PP	Can	CA01g01880	CA04g16690	1	1	D1
PP	Can	CA01g01880	CA04g18350	1	1	D1
PP	Can	CA01g01880	CA05g00350	1	1	D1
PP	Can	CA01g01880	CA05g01070	1	1	D1
PP	Can	CA01g01880	CA05g03910	1	1	D1
PP	Can	CA01g01880	CA05g04400	1	1	D1
PP	Can	CA01g01880	CA05g04540	1	1	D1
PP	Can	CA01g01880	CA05g06200	1	1	D1
PP	Can	CA01g01880	CA05g06690	1	1	D1
PP	Can	CA01g01880	CA05g07090	1	1	D1
PP	Can	CA01g01880	CA05g07870	1	1	D1
PP	Can	CA01g01880	CA05g09670	1	1	D1
PP	Can	CA01g01880	CA05g11670	1	1	D1
PP	Can	CA01g01880	CA05g12820	1	1	D1
PP	Can	CA01g01880	CA05g15410	1	1	D1
PP	Can	CA01g01880	CA05g16900	1	1	D1
PP	Can	CA01g01880	CA05g18460	1	1	D1
PP	Can	CA01g01880	CA06g01430	1	1	D1
PP	Can	CA01g01880	CA06g04950	1	1	D1
PP	Can	CA01g01880	CA06g05770	1	1	D1
PP	Can	CA01g01880	CA06g08700	1	1	D1
PP	Can	CA01g01880	CA06g11230	1	1	D1
PP	Can	CA01g01880	CA06g11650	1	1	D1
PP	Can	CA01g01880	CA06g11690	1	1	D1
PP	Can	CA01g01880	CA06g14420	1	1	D1
PP	Can	CA01g01880	CA06g14430	1	1	D1
PP	Can	CA01g01880	CA06g14490	1	1	D1
PP	Can	CA01g01880	CA06g14520	1	1	D1
PP	Can	CA01g01880	CA06g14800	1	1	D1
PP	Can	CA01g01880	CA06g14840	1	1	D1
PP	Can	CA01g01880	CA06g18420	1	1	D1
PP	Can	CA01g01880	CA06g18600	1	1	D1
PP	Can	CA01g01880	CA06g18610	1	1	D1
PP	Can	CA01g01880	CA06g21260	1	1	D1
PP	Can	CA01g01880	CA06g23720	1	1	D1
PP	Can	CA01g01880	CA06g25360	1	1	D1
PP	Can	CA01g01880	CA06g27920	1	1	D1
PP	Can	CA01g01880	CA07g00380	1	1	D1
PP	Can	CA01g01880	CA07g01290	1	1	D1
PP	Can	CA01g01880	CA07g02110	1	1	D1
PP	Can	CA01g01880	CA07g05240	1	1	D1
PP	Can	CA01g01880	CA07g05700	1	1	D1
PP	Can	CA01g01880	CA07g06810	1	1	D1
PP	Can	CA01g01880	CA07g08600	1	1	D1
PP	Can	CA01g01880	CA07g08690	1	1	D1
PP	Can	CA01g01880	CA07g15510	1	1	D1
PP	Can	CA01g01880	CA07g19740	1	1	D1
PP	Can	CA01g01880	CA07g20340	1	1	D1
PP	Can	CA01g01880	CA08g01130	1	1	D1
PP	Can	CA01g01880	CA08g01630	1	1	D1
PP	Can	CA01g01880	CA08g01890	1	1	D1
PP	Can	CA01g01880	CA08g02760	1	1	D1
PP	Can	CA01g01880	CA08g03370	1	1	D1
PP	Can	CA01g01880	CA08g11240	1	1	D1
PP	Can	CA01g01880	CA08g12040	1	1	D1
PP	Can	CA01g01880	CA08g14420	1	1	D1
PP	Can	CA01g01880	CA08g14520	1	1	D1
PP	Can	CA01g01880	CA08g14530	1	1	D1
PP	Can	CA01g01880	CA08g17170	1	1	D1
PP	Can	CA01g01880	CA08g17790	1	1	D1
PP	Can	CA01g01880	CA09g01180	1	1	D1
PP	Can	CA01g01880	CA09g08450	1	1	D1
PP	Can	CA01g01880	CA09g08620	1	1	D1
PP	Can	CA01g01880	CA09g09780	1	1	D1
PP	Can	CA01g01880	CA09g11010	1	1	D1
PP	Can	CA01g01880	CA09g14810	1	1	D1
PP	Can	CA01g01880	CA09g15750	1	1	D1
PP	Can	CA01g01880	CA09g17850	1	1	D1
PP	Can	CA01g01880	CA09g17920	1	1	D1
PP	Can	CA01g01880	CA09g18720	1	1	D1
PP	Can	CA01g01880	CA10g03840	1	1	D1
PP	Can	CA01g01880	CA10g05100	1	1	D1
PP	Can	CA01g01880	CA10g05110	1	1	D1
PP	Can	CA01g01880	CA10g11030	1	1	D1
PP	Can	CA01g01880	CA10g11650	1	1	D1
PP	Can	CA01g01880	CA10g12810	1	1	D1
PP	Can	CA01g01880	CA10g15040	1	1	D1
PP	Can	CA01g01880	CA10g16290	1	1	D1
PP	Can	CA01g01880	CA10g16780	1	1	D1
PP	Can	CA01g01880	CA10g19820	1	1	D1
PP	Can	CA01g01880	CA10g20900	1	1	D1
PP	Can	CA01g01880	CA11g00710	1	1	D1
PP	Can	CA01g01880	CA11g00850	1	1	D1
PP	Can	CA01g01880	CA11g00930	1	1	D1
PP	Can	CA01g01880	CA11g06190	1	1	D1
PP	Can	CA01g01880	CA11g06350	1	1	D1
PP	Can	CA01g01880	CA11g06370	1	1	D1
PP	Can	CA01g01880	CA11g06690	1	1	D1
PP	Can	CA01g01880	CA11g08340	1	1	D1
PP	Can	CA01g01880	CA11g08350	1	1	D1
PP	Can	CA01g01880	CA11g08760	1	1	D1
PP	Can	CA01g01880	CA11g10800	1	1	D1
PP	Can	CA01g01880	CA11g12020	1	1	D1
PP	Can	CA01g01880	CA11g12090	1	1	D1
PP	Can	CA01g01880	CA11g13250	1	1	D1
PP	Can	CA01g01880	CA11g16170	1	1	D1
PP	Can	CA01g01880	CA11g17390	1	1	D1
PP	Can	CA01g01880	CA11g17680	1	1	D1
PP	Can	CA01g01880	CA11g17690	1	1	D1
PP	Can	CA01g01880	CA11g18250	1	1	D1
PP	Can	CA01g01880	CA11g19090	1	1	D1
PP	Can	CA01g01880	CA12g00270	1	1	D1
PP	Can	CA01g01880	CA12g00320	1	1	D1
PP	Can	CA01g01880	CA12g07410	1	1	D1
PP	Can	CA01g01880	CA12g12320	1	1	D1
PP	Can	CA01g01880	CA12g16720	1	1	D1
PP	Can	CA01g01880	CA12g21600	1	1	D1
PP	Can	CA01g01880	CA12g22480	1	1	D1
PP	Can	CA01g29760	CA01g01830	1	1	D1
PP	Can	CA01g29760	CA01g01880	1	1	D1
PP	Can	CA04g01820	CA04g20770	0.2027	0	D1
PP	Can	CA04g13540	CA02g10990	1	1	D1
PP	Can	CA04g13540	CA02g17920	1	1	D1
PP	Can	CA04g13540	CA02g19830	1	1	D1
PP	Can	CA04g13540	CA03g06410	1	1	D1
PP	Can	CA04g13540	CA03g20630	1	1	D1
PP	Can	CA04g13540	CA04g20770	0.2027	0	D1
PP	Can	CA04g13540	CA05g03840	1	1	D1
PP	Can	CA04g13540	CA05g07570	1	1	D1
PP	Can	CA04g13540	CA05g08350	1	1	D1
PP	Can	CA04g13540	CA05g16170	1	1	D1
PP	Can	CA04g13540	CA06g26450	1	1	D1
PP	Can	CA04g13540	CA09g15500	1	1	D1
PP	Can	CA04g13540	CA09g16580	1	1	D1
PP	Can	CA04g13540	CA10g19800	1	1	D1
PP	Can	CA04g13540	CA11g14460	1	1	D1
PP	Can	CA04g13540	CA12g10560	1	1	D1
PP	Can	CA04g13540	CA12g14080	1	1	D1
PP	Can	CA04g13540	CA12g20080	1	1	D1
PP	Can	CA04g13540	CA12g21500	1	1	D1
PP	Can	CA04g20770	CA03g27160	1	1	D1
PP	Can	CA05g16170	CA02g10990	1	1	D1
PP	Can	CA05g16170	CA02g17920	1	1	D1
PP	Can	CA05g16170	CA02g19830	1	1	D1
PP	Can	CA05g16170	CA03g06410	1	1	D1
PP	Can	CA05g16170	CA03g20630	1	1	D1
PP	Can	CA05g16170	CA04g13540	1	1	D1
PP	Can	CA05g16170	CA05g03840	1	1	D1
PP	Can	CA05g16170	CA05g07570	1	1	D1
PP	Can	CA05g16170	CA05g08350	1	1	D1
PP	Can	CA05g16170	CA06g26450	1	1	D1
PP	Can	CA05g16170	CA09g15500	1	1	D1
PP	Can	CA05g16170	CA09g16580	1	1	D1
PP	Can	CA05g16170	CA10g19800	1	1	D1
PP	Can	CA05g16170	CA11g14460	1	1	D1
PP	Can	CA05g16170	CA12g10560	1	1	D1
PP	Can	CA05g16170	CA12g14080	1	1	D1
PP	Can	CA05g16170	CA12g20080	1	1	D1
PP	Can	CA05g16170	CA12g21500	1	1	D1
PP	Can	CA06g26450	CA04g13540	1	1	D1
PP	Can	CA06g26450	CA05g16170	1	1	D1
TT	Syl	Solyc01g104900	Solyc01g006240	1	1	D1
TT	Syl	Solyc01g104900	Solyc01g099950	1	0	D1
TT	Syl	Solyc01g104900	Solyc01g106650	1	1	D1
TT	Syl	Solyc01g104900	Solyc01g107990	1	1	D1
TT	Syl	Solyc01g104900	Solyc02g032940	1	0	D1
TT	Syl	Solyc01g104900	Solyc02g062300	1	1	D1
TT	Syl	Solyc01g104900	Solyc02g077370	1	1	D1
TT	Syl	Solyc01g104900	Solyc02g077590	1	1	D1
TT	Syl	Solyc01g104900	Solyc02g077920	1	1	D1
TT	Syl	Solyc01g104900	Solyc02g078400	1	1	D1
TT	Syl	Solyc01g104900	Solyc02g089540	1	1	D1
TT	Syl	Solyc01g104900	Solyc02g092110	1	1	D1
TT	Syl	Solyc01g104900	Solyc03g032040	1	1	D1
TT	Syl	Solyc01g104900	Solyc03g034000	1	1	D1
TT	Syl	Solyc01g104900	Solyc03g080190	1	1	D1
TT	Syl	Solyc01g104900	Solyc03g116890	1	0	D1
TT	Syl	Solyc01g104900	Solyc03g119370	1	0	D1
TT	Syl	Solyc01g104900	Solyc04g007000	1	1	D1
TT	Syl	Solyc01g104900	Solyc04g008940	1	1	D1
TT	Syl	Solyc01g104900	Solyc04g012050	1	1	D1
TT	Syl	Solyc01g104900	Solyc04g050010	1	1	D1
TT	Syl	Solyc01g104900	Solyc04g071770	1	1	D1
TT	Syl	Solyc01g104900	Solyc04g072920	1	0	D1
TT	Syl	Solyc01g104900	Solyc04g076140	1	0	D1
TT	Syl	Solyc01g104900	Solyc04g076950	1	0	D1
TT	Syl	Solyc01g104900	Solyc04g077270	1	0	D1
TT	Syl	Solyc01g104900	Solyc04g081570	1	1	D1
TT	Syl	Solyc01g104900	Solyc04g081630	1	1	D1
TT	Syl	Solyc01g104900	Solyc05g005160	1	0	D1
TT	Syl	Solyc01g104900	Solyc05g006310	1	1	D1
TT	Syl	Solyc01g104900	Solyc05g007480	1	0	D1
TT	Syl	Solyc01g104900	Solyc05g007950	1	1	D1
TT	Syl	Solyc01g104900	Solyc05g009230	1	1	D1
TT	Syl	Solyc01g104900	Solyc05g055030	1	1	D1
TT	Syl	Solyc01g104900	Solyc06g034370	1	1	D1
TT	Syl	Solyc01g104900	Solyc06g061080	1	1	D1
TT	Syl	Solyc01g104900	Solyc06g071480	1	0	D1
TT	Syl	Solyc01g104900	Solyc06g074630	1	0	D1
TT	Syl	Solyc01g104900	Solyc07g005380	1	0	D1
TT	Syl	Solyc01g104900	Solyc07g008010	1	1	D1
TT	Syl	Solyc01g104900	Solyc07g017730	1	0	D1
TT	Syl	Solyc01g104900	Solyc07g018070	1	0	D1
TT	Syl	Solyc01g104900	Solyc07g052910	1	1	D1
TT	Syl	Solyc01g104900	Solyc08g006420	1	1	D1
TT	Syl	Solyc01g104900	Solyc08g007230	1	1	D1
TT	Syl	Solyc01g104900	Solyc08g007790	1	0	D1
TT	Syl	Solyc01g104900	Solyc08g014570	1	1	D1
TT	Syl	Solyc01g104900	Solyc08g016500	1	1	D1
TT	Syl	Solyc01g104900	Solyc08g029000	1	1	D1
TT	Syl	Solyc01g104900	Solyc08g061060	1	1	D1
TT	Syl	Solyc01g104900	Solyc08g068710	1	1	D1
TT	Syl	Solyc01g104900	Solyc08g068800	1	0	D1
TT	Syl	Solyc01g104900	Solyc08g078170	1	1	D1
TT	Syl	Solyc01g104900	Solyc08g078180	1	1	D1
TT	Syl	Solyc01g104900	Solyc08g080290	1	1	D1
TT	Syl	Solyc01g104900	Solyc08g082210	1	0	D1
TT	Syl	Solyc01g104900	Solyc09g005560	1	1	D1
TT	Syl	Solyc01g104900	Solyc10g024490	1	1	D1
TT	Syl	Solyc01g104900	Solyc10g047240	1	0	D1
TT	Syl	Solyc01g104900	Solyc10g053910	1	1	D1
TT	Syl	Solyc01g104900	Solyc10g084240	1	0	D1
TT	Syl	Solyc01g104900	Solyc10g085030	1	0	D1
TT	Syl	Solyc01g104900	Solyc12g006530	1	1	D1
TT	Syl	Solyc01g104900	Solyc12g006810	1	0	D1
TT	Syl	Solyc01g104900	Solyc12g006840	1	1	D1
TT	Syl	Solyc01g104900	Solyc12g042210	1	1	D1
TT	Syl	Solyc01g104900	Solyc12g099340	1	1	D1
TT	Syl	Solyc02g077370	Solyc01g006240	1	1	D1
TT	Syl	Solyc02g077370	Solyc01g099950	1	0	D1
TT	Syl	Solyc02g077370	Solyc01g104900	1	1	D1
TT	Syl	Solyc02g077370	Solyc01g106650	1	1	D1
TT	Syl	Solyc02g077370	Solyc01g107990	1	1	D1
TT	Syl	Solyc02g077370	Solyc02g032940	1	0	D1
TT	Syl	Solyc02g077370	Solyc02g062300	1	1	D1
TT	Syl	Solyc02g077370	Solyc02g077590	1	1	D1
TT	Syl	Solyc02g077370	Solyc02g077920	1	1	D1
TT	Syl	Solyc02g077370	Solyc02g078400	1	1	D1
TT	Syl	Solyc02g077370	Solyc02g089540	1	1	D1
TT	Syl	Solyc02g077370	Solyc02g092110	1	1	D1
TT	Syl	Solyc02g077370	Solyc03g032040	1	1	D1
TT	Syl	Solyc02g077370	Solyc03g034000	1	1	D1
TT	Syl	Solyc02g077370	Solyc03g080190	1	1	D1
TT	Syl	Solyc02g077370	Solyc03g116890	1	0	D1
TT	Syl	Solyc02g077370	Solyc03g119370	1	0	D1
TT	Syl	Solyc02g077370	Solyc04g007000	1	1	D1
TT	Syl	Solyc02g077370	Solyc04g008940	1	1	D1
TT	Syl	Solyc02g077370	Solyc04g012050	1	1	D1
TT	Syl	Solyc02g077370	Solyc04g050010	1	1	D1
TT	Syl	Solyc02g077370	Solyc04g071770	1	1	D1
TT	Syl	Solyc02g077370	Solyc04g072920	1	0	D1
TT	Syl	Solyc02g077370	Solyc04g076140	1	0	D1
TT	Syl	Solyc02g077370	Solyc04g076950	1	0	D1
TT	Syl	Solyc02g077370	Solyc04g077270	1	0	D1
TT	Syl	Solyc02g077370	Solyc04g081570	1	1	D1
TT	Syl	Solyc02g077370	Solyc04g081630	1	1	D1
TT	Syl	Solyc02g077370	Solyc05g005160	1	0	D1
TT	Syl	Solyc02g077370	Solyc05g006310	1	1	D1
TT	Syl	Solyc02g077370	Solyc05g007480	1	0	D1
TT	Syl	Solyc02g077370	Solyc05g007950	1	1	D1
TT	Syl	Solyc02g077370	Solyc05g009230	1	1	D1
TT	Syl	Solyc02g077370	Solyc05g055030	1	1	D1
TT	Syl	Solyc02g077370	Solyc06g034370	1	1	D1
TT	Syl	Solyc02g077370	Solyc06g061080	1	1	D1
TT	Syl	Solyc02g077370	Solyc06g071480	1	0	D1
TT	Syl	Solyc02g077370	Solyc06g074630	1	0	D1
TT	Syl	Solyc02g077370	Solyc07g005380	1	0	D1
TT	Syl	Solyc02g077370	Solyc07g008010	1	1	D1
TT	Syl	Solyc02g077370	Solyc07g017730	1	0	D1
TT	Syl	Solyc02g077370	Solyc07g018070	1	0	D1
TT	Syl	Solyc02g077370	Solyc07g052910	1	1	D1
TT	Syl	Solyc02g077370	Solyc08g006420	1	1	D1
TT	Syl	Solyc02g077370	Solyc08g007230	1	1	D1
TT	Syl	Solyc02g077370	Solyc08g007790	1	0	D1
TT	Syl	Solyc02g077370	Solyc08g014570	1	1	D1
TT	Syl	Solyc02g077370	Solyc08g016500	1	1	D1
TT	Syl	Solyc02g077370	Solyc08g029000	1	1	D1
TT	Syl	Solyc02g077370	Solyc08g061060	1	1	D1
TT	Syl	Solyc02g077370	Solyc08g068710	1	1	D1
TT	Syl	Solyc02g077370	Solyc08g068800	1	0	D1
TT	Syl	Solyc02g077370	Solyc08g078170	1	1	D1
TT	Syl	Solyc02g077370	Solyc08g078180	1	1	D1
TT	Syl	Solyc02g077370	Solyc08g080290	1	1	D1
TT	Syl	Solyc02g077370	Solyc08g082210	1	0	D1
TT	Syl	Solyc02g077370	Solyc09g005560	1	1	D1
TT	Syl	Solyc02g077370	Solyc10g024490	1	1	D1
TT	Syl	Solyc02g077370	Solyc10g047240	1	0	D1
TT	Syl	Solyc02g077370	Solyc10g053910	1	1	D1
TT	Syl	Solyc02g077370	Solyc10g084240	1	0	D1
TT	Syl	Solyc02g077370	Solyc10g085030	1	0	D1
TT	Syl	Solyc02g077370	Solyc12g006530	1	1	D1
TT	Syl	Solyc02g077370	Solyc12g006810	1	0	D1
TT	Syl	Solyc02g077370	Solyc12g006840	1	1	D1
TT	Syl	Solyc02g077370	Solyc12g042210	1	1	D1
TT	Syl	Solyc02g077370	Solyc12g099340	1	1	D1
TT	Syl	Solyc02g077590	Solyc01g104900	1	1	D1
TT	Syl	Solyc02g077590	Solyc02g077370	1	1	D1
TT	Syl	Solyc04g071770	Solyc02g062390	0.2027	0	D1
TT	Syl	Solyc04g071770	Solyc02g078500	0.2027	0	D1
TT	Syl	Solyc04g071770	Solyc11g006710	0.2027	0	D1
TT	Syl	Solyc04g071770	Solyc12g013700	0.2027	0	D1
TT	Syl	Solyc04g080500	Solyc01g005470	1	1	D1
TT	Syl	Solyc04g080500	Solyc02g062390	0.2027	0	D1
TT	Syl	Solyc04g080500	Solyc02g067750	1	1	D1
TT	Syl	Solyc04g080500	Solyc02g078500	0.2027	0	D1
TT	Syl	Solyc04g080500	Solyc03g082530	1	0	D1
TT	Syl	Solyc04g080500	Solyc04g063350	1	1	D1
TT	Syl	Solyc04g080500	Solyc04g081560	1	0	D1
TT	Syl	Solyc04g080500	Solyc06g011350	1	1	D1
TT	Syl	Solyc04g080500	Solyc06g035710	1	1	D1
TT	Syl	Solyc04g080500	Solyc07g007930	1	1	D1
TT	Syl	Solyc04g080500	Solyc07g062480	1	1	D1
TT	Syl	Solyc04g080500	Solyc10g078550	1	1	D1
TT	Syl	Solyc04g080500	Solyc11g006710	0.2027	0	D1
TT	Syl	Solyc04g080500	Solyc11g044910	1	1	D1
TT	Syl	Solyc04g080500	Solyc12g013700	0.2027	0	D1
TT	Syl	Solyc01g005200	Solyc01g091420	1	1	D3
TT	Syl	Solyc01g005200	Solyc01g100460	1	1	D3
TT	Syl	Solyc01g005200	Solyc01g106620	1	1	D3
TT	Syl	Solyc01g005200	Solyc01g106830	1	1	D3
TT	Syl	Solyc01g005200	Solyc01g107170	1	1	D3
TT	Syl	Solyc01g005200	Solyc02g062390	1	1	D3
TT	Syl	Solyc01g005200	Solyc02g077300	1	1	D3
TT	Syl	Solyc01g005200	Solyc02g077880	1	1	D3
TT	Syl	Solyc01g005200	Solyc02g078500	1	1	D3
TT	Syl	Solyc01g005200	Solyc02g092460	1	1	D3
TT	Syl	Solyc01g005200	Solyc02g093130	1	1	D3
TT	Syl	Solyc01g005200	Solyc03g119530	1	1	D3
TT	Syl	Solyc01g005200	Solyc04g005620	1	1	D3
TT	Syl	Solyc01g005200	Solyc04g010270	1	1	D3
TT	Syl	Solyc01g005200	Solyc06g050500	1	1	D3
TT	Syl	Solyc01g005200	Solyc06g051660	1	1	D3
TT	Syl	Solyc01g005200	Solyc06g066420	1	1	D3
TT	Syl	Solyc01g005200	Solyc06g066680	1	1	D3
TT	Syl	Solyc01g005200	Solyc06g068160	1	1	D3
TT	Syl	Solyc01g005200	Solyc06g075220	1	1	D3
TT	Syl	Solyc01g005200	Solyc06g075630	1	1	D3
TT	Syl	Solyc01g005200	Solyc07g055190	1	1	D3
TT	Syl	Solyc01g005200	Solyc07g063210	1	1	D3
TT	Syl	Solyc01g005200	Solyc08g006790	1	1	D3
TT	Syl	Solyc01g005200	Solyc08g067500	1	1	D3
TT	Syl	Solyc01g005200	Solyc08g067510	1	1	D3
TT	Syl	Solyc01g005200	Solyc10g051380	1	1	D3
TT	Syl	Solyc01g005200	Solyc10g055820	1	1	D3
TT	Syl	Solyc01g005200	Solyc10g075150	1	1	D3
TT	Syl	Solyc01g005200	Solyc11g006570	1	1	D3
TT	Syl	Solyc01g005200	Solyc11g006710	1	1	D3
TT	Syl	Solyc01g005200	Solyc11g020670	1	1	D3
TT	Syl	Solyc01g005200	Solyc11g068550	1	1	D3
TT	Syl	Solyc01g005200	Solyc12g007070	1	1	D3
TT	Syl	Solyc01g005200	Solyc12g008660	1	1	D3
TT	Syl	Solyc01g005200	Solyc12g013700	1	1	D3
TT	Syl	Solyc01g005200	Solyc12g042500	1	1	D3
TT	Syl	Solyc01g005200	Solyc12g089300	1	1	D3
TT	Syl	Solyc01g090340	Solyc01g057000	1	0	D3
TT	Syl	Solyc01g090340	Solyc02g067750	1	-1	D3
TT	Syl	Solyc01g090340	Solyc03g031450	1	0	D3
TT	Syl	Solyc01g090340	Solyc03g082530	1	0	D3
TT	Syl	Solyc01g090340	Solyc03g113580	1	1	D3
TT	Syl	Solyc01g090340	Solyc03g118810	1	0	D3
TT	Syl	Solyc01g090340	Solyc04g063350	1	-1	D3
TT	Syl	Solyc01g090340	Solyc04g080970	1	1	D3
TT	Syl	Solyc01g090340	Solyc04g081560	1	0	D3
TT	Syl	Solyc01g090340	Solyc06g011350	1	-1	D3
TT	Syl	Solyc01g090340	Solyc07g009230	1	1	D3
TT	Syl	Solyc01g090340	Solyc07g066330	1	0	D3
TT	Syl	Solyc01g090340	Solyc08g006410	1	0	D3
TT	Syl	Solyc01g090340	Solyc08g075020	1	0	D3
TT	Syl	Solyc01g090340	Solyc09g075360	1	1	D3
TT	Syl	Solyc01g090340	Solyc10g047110	1	0	D3
TT	Syl	Solyc01g090340	Solyc11g021060	1	1	D3
TT	Syl	Solyc01g090340	Solyc11g044910	1	-1	D3
TT	Syl	Solyc01g090460	Solyc01g005410	1	0	D3
TT	Syl	Solyc01g090460	Solyc01g090120	1	1	D3
TT	Syl	Solyc01g090460	Solyc01g099270	1	0	D3
TT	Syl	Solyc01g090460	Solyc01g104110	1	0	D3
TT	Syl	Solyc01g090460	Solyc02g032800	1	1	D3
TT	Syl	Solyc01g090460	Solyc02g077400	1	0	D3
TT	Syl	Solyc01g090460	Solyc02g078040	1	1	D3
TT	Syl	Solyc01g090460	Solyc02g086430	1	1	D3
TT	Syl	Solyc01g090460	Solyc03g033660	1	0	D3
TT	Syl	Solyc01g090460	Solyc03g080180	1	1	D3
TT	Syl	Solyc01g090460	Solyc03g093530	1	0	D3
TT	Syl	Solyc01g090460	Solyc04g054990	1	1	D3
TT	Syl	Solyc01g090460	Solyc04g071580	1	1	D3
TT	Syl	Solyc01g090460	Solyc04g071900	1	1	D3
TT	Syl	Solyc01g090460	Solyc04g082840	1	0	D3
TT	Syl	Solyc01g090460	Solyc06g049050	1	1	D3
TT	Syl	Solyc01g090460	Solyc06g050440	1	0	D3
TT	Syl	Solyc01g090460	Solyc06g053380	1	1	D3
TT	Syl	Solyc01g090460	Solyc06g061080	1	-1	D3
TT	Syl	Solyc01g090460	Solyc06g074040	1	1	D3
TT	Syl	Solyc01g090460	Solyc07g005100	1	1	D3
TT	Syl	Solyc01g090460	Solyc07g005840	1	1	D3
TT	Syl	Solyc01g090460	Solyc07g008240	1	0	D3
TT	Syl	Solyc01g090460	Solyc07g009260	1	1	D3
TT	Syl	Solyc01g090460	Solyc07g009290	1	1	D3
TT	Syl	Solyc01g090460	Solyc07g009500	1	1	D3
TT	Syl	Solyc01g090460	Solyc07g052620	1	1	D3
TT	Syl	Solyc01g090460	Solyc07g054220	1	0	D3
TT	Syl	Solyc01g090460	Solyc07g064160	1	1	D3
TT	Syl	Solyc01g090460	Solyc08g007230	1	-1	D3
TT	Syl	Solyc01g090460	Solyc08g061060	1	-1	D3
TT	Syl	Solyc01g090460	Solyc09g074890	1	1	D3
TT	Syl	Solyc01g090460	Solyc10g075100	1	1	D3
TT	Syl	Solyc01g090460	Solyc12g007210	1	0	D3
TT	Syl	Solyc01g091420	Solyc01g005200	1	1	D3
TT	Syl	Solyc01g091420	Solyc01g100460	1	1	D3
TT	Syl	Solyc01g091420	Solyc01g106620	1	1	D3
TT	Syl	Solyc01g091420	Solyc01g106830	1	1	D3
TT	Syl	Solyc01g091420	Solyc01g107170	1	1	D3
TT	Syl	Solyc01g091420	Solyc02g062390	1	1	D3
TT	Syl	Solyc01g091420	Solyc02g077300	1	1	D3
TT	Syl	Solyc01g091420	Solyc02g077880	1	1	D3
TT	Syl	Solyc01g091420	Solyc02g078500	1	1	D3
TT	Syl	Solyc01g091420	Solyc02g092460	1	1	D3
TT	Syl	Solyc01g091420	Solyc02g093130	1	1	D3
TT	Syl	Solyc01g091420	Solyc03g119530	1	1	D3
TT	Syl	Solyc01g091420	Solyc04g005620	1	1	D3
TT	Syl	Solyc01g091420	Solyc04g010270	1	1	D3
TT	Syl	Solyc01g091420	Solyc06g050500	1	1	D3
TT	Syl	Solyc01g091420	Solyc06g051660	1	1	D3
TT	Syl	Solyc01g091420	Solyc06g066420	1	1	D3
TT	Syl	Solyc01g091420	Solyc06g066680	1	1	D3
TT	Syl	Solyc01g091420	Solyc06g068160	1	1	D3
TT	Syl	Solyc01g091420	Solyc06g075220	1	1	D3
TT	Syl	Solyc01g091420	Solyc06g075630	1	1	D3
TT	Syl	Solyc01g091420	Solyc07g055190	1	1	D3
TT	Syl	Solyc01g091420	Solyc07g063210	1	1	D3
TT	Syl	Solyc01g091420	Solyc08g006790	1	1	D3
TT	Syl	Solyc01g091420	Solyc08g067500	1	1	D3
TT	Syl	Solyc01g091420	Solyc08g067510	1	1	D3
TT	Syl	Solyc01g091420	Solyc10g051380	1	1	D3
TT	Syl	Solyc01g091420	Solyc10g055820	1	1	D3
TT	Syl	Solyc01g091420	Solyc10g075150	1	1	D3
TT	Syl	Solyc01g091420	Solyc11g006570	1	1	D3
TT	Syl	Solyc01g091420	Solyc11g006710	1	1	D3
TT	Syl	Solyc01g091420	Solyc11g020670	1	1	D3
TT	Syl	Solyc01g091420	Solyc11g068550	1	1	D3
TT	Syl	Solyc01g091420	Solyc12g007070	1	1	D3
TT	Syl	Solyc01g091420	Solyc12g008660	1	1	D3
TT	Syl	Solyc01g091420	Solyc12g013700	1	1	D3
TT	Syl	Solyc01g091420	Solyc12g042500	1	1	D3
TT	Syl	Solyc01g091420	Solyc12g089300	1	1	D3
TT	Syl	Solyc01g100460	Solyc01g005200	1	1	D3
TT	Syl	Solyc01g100460	Solyc01g091420	1	1	D3
TT	Syl	Solyc02g086430	Solyc01g005410	1	0	D3
TT	Syl	Solyc02g086430	Solyc01g090120	1	1	D3
TT	Syl	Solyc02g086430	Solyc01g090460	1	1	D3
TT	Syl	Solyc02g086430	Solyc01g099270	1	0	D3
TT	Syl	Solyc02g086430	Solyc01g104110	1	0	D3
TT	Syl	Solyc02g086430	Solyc02g032800	1	1	D3
TT	Syl	Solyc02g086430	Solyc02g077400	1	0	D3
TT	Syl	Solyc02g086430	Solyc02g078040	1	1	D3
TT	Syl	Solyc02g086430	Solyc03g033660	1	0	D3
TT	Syl	Solyc02g086430	Solyc03g080180	1	1	D3
TT	Syl	Solyc02g086430	Solyc03g093530	1	0	D3
TT	Syl	Solyc02g086430	Solyc04g054990	1	1	D3
TT	Syl	Solyc02g086430	Solyc04g071580	1	1	D3
TT	Syl	Solyc02g086430	Solyc04g071900	1	1	D3
TT	Syl	Solyc02g086430	Solyc04g082840	1	0	D3
TT	Syl	Solyc02g086430	Solyc06g049050	1	1	D3
TT	Syl	Solyc02g086430	Solyc06g050440	1	0	D3
TT	Syl	Solyc02g086430	Solyc06g053380	1	1	D3
TT	Syl	Solyc02g086430	Solyc06g061080	1	-1	D3
TT	Syl	Solyc02g086430	Solyc06g074040	1	1	D3
TT	Syl	Solyc02g086430	Solyc07g005100	1	1	D3
TT	Syl	Solyc02g086430	Solyc07g005840	1	1	D3
TT	Syl	Solyc02g086430	Solyc07g008240	1	0	D3
TT	Syl	Solyc02g086430	Solyc07g009260	1	1	D3
TT	Syl	Solyc02g086430	Solyc07g009290	1	1	D3
TT	Syl	Solyc02g086430	Solyc07g009500	1	1	D3
TT	Syl	Solyc02g086430	Solyc07g052620	1	1	D3
TT	Syl	Solyc02g086430	Solyc07g054220	1	0	D3
TT	Syl	Solyc02g086430	Solyc07g064160	1	1	D3
TT	Syl	Solyc02g086430	Solyc08g007230	1	-1	D3
TT	Syl	Solyc02g086430	Solyc08g061060	1	-1	D3
TT	Syl	Solyc02g086430	Solyc09g074890	1	1	D3
TT	Syl	Solyc02g086430	Solyc10g075100	1	1	D3
TT	Syl	Solyc02g086430	Solyc12g007210	1	0	D3
TT	Syl	Solyc03g031450	Solyc01g057000	1	1	D3
TT	Syl	Solyc03g031450	Solyc01g090340	1	0	D3
TT	Syl	Solyc03g031450	Solyc02g067750	1	1	D3
TT	Syl	Solyc03g031450	Solyc03g082530	1	1	D3
TT	Syl	Solyc03g031450	Solyc03g113580	1	0	D3
TT	Syl	Solyc03g031450	Solyc03g118810	1	1	D3
TT	Syl	Solyc03g031450	Solyc04g063350	1	0	D3
TT	Syl	Solyc03g031450	Solyc04g080970	1	0	D3
TT	Syl	Solyc03g031450	Solyc04g081560	1	1	D3
TT	Syl	Solyc03g031450	Solyc06g011350	1	0	D3
TT	Syl	Solyc03g031450	Solyc07g009230	1	0	D3
TT	Syl	Solyc03g031450	Solyc07g066330	1	1	D3
TT	Syl	Solyc03g031450	Solyc08g006410	1	1	D3
TT	Syl	Solyc03g031450	Solyc08g075020	1	1	D3
TT	Syl	Solyc03g031450	Solyc09g075360	1	0	D3
TT	Syl	Solyc03g031450	Solyc10g047110	1	1	D3
TT	Syl	Solyc03g031450	Solyc11g021060	1	0	D3
TT	Syl	Solyc03g031450	Solyc11g044910	1	1	D3
TT	Syl	Solyc03g033660	Solyc01g090460	1	0	D3
TT	Syl	Solyc03g033660	Solyc02g086430	1	0	D3
TT	Syl	Solyc04g080970	Solyc01g090340	1	1	D3
TT	Syl	Solyc04g080970	Solyc03g031450	1	0	D3
TT	Syl	Solyc01g090340	Solyc00g009090	1	0	D5
TT	Syl	Solyc01g090340	Solyc01g090560	1	1	D5
TT	Syl	Solyc01g090340	Solyc01g091010	1	1	D5
TT	Syl	Solyc01g090340	Solyc01g096320	1	1	D5
TT	Syl	Solyc01g090340	Solyc01g096370	1	1	D5
TT	Syl	Solyc01g090340	Solyc01g103360	1	1	D5
TT	Syl	Solyc01g090340	Solyc02g065530	1	1	D5
TT	Syl	Solyc01g090340	Solyc02g069960	1	1	D5
TT	Syl	Solyc01g090340	Solyc02g072240	1	1	D5
TT	Syl	Solyc01g090340	Solyc02g078100	1	1	D5
TT	Syl	Solyc01g090340	Solyc02g078250	1	1	D5
TT	Syl	Solyc01g090340	Solyc02g086480	1	1	D5
TT	Syl	Solyc01g090340	Solyc03g006910	1	1	D5
TT	Syl	Solyc01g090340	Solyc03g095940	1	1	D5
TT	Syl	Solyc01g090340	Solyc03g113580	1	1	D5
TT	Syl	Solyc01g090340	Solyc04g007760	1	1	D5
TT	Syl	Solyc01g090340	Solyc04g007790	1	1	D5
TT	Syl	Solyc01g090340	Solyc04g007800	1	0	D5
TT	Syl	Solyc01g090340	Solyc04g008480	1	1	D5
TT	Syl	Solyc01g090340	Solyc04g009820	1	1	D5
TT	Syl	Solyc01g090340	Solyc04g014530	1	0	D5
TT	Syl	Solyc01g090340	Solyc04g017720	1	1	D5
TT	Syl	Solyc01g090340	Solyc04g054740	1	1	D5
TT	Syl	Solyc01g090340	Solyc04g070980	1	1	D5
TT	Syl	Solyc01g090340	Solyc04g071080	1	1	D5
TT	Syl	Solyc01g090340	Solyc04g077510	1	1	D5
TT	Syl	Solyc01g090340	Solyc04g080970	1	1	D5
TT	Syl	Solyc01g090340	Solyc06g034390	1	1	D5
TT	Syl	Solyc01g090340	Solyc06g050920	1	1	D5
TT	Syl	Solyc01g090340	Solyc06g074090	1	1	D5
TT	Syl	Solyc01g090340	Solyc06g083900	1	1	D5
TT	Syl	Solyc01g090340	Solyc07g005630	1	1	D5
TT	Syl	Solyc01g090340	Solyc07g009230	1	1	D5
TT	Syl	Solyc01g090340	Solyc07g052510	1	0	D5
TT	Syl	Solyc01g090340	Solyc07g056360	1	1	D5
TT	Syl	Solyc01g090340	Solyc07g056480	1	1	D5
TT	Syl	Solyc01g090340	Solyc07g056570	1	1	D5
TT	Syl	Solyc01g090340	Solyc08g008610	1	1	D5
TT	Syl	Solyc01g090340	Solyc08g060920	1	0	D5
TT	Syl	Solyc01g090340	Solyc08g061560	1	1	D5
TT	Syl	Solyc01g090340	Solyc08g066880	1	1	D5
TT	Syl	Solyc01g090340	Solyc08g067500	0.2027	0	D5
TT	Syl	Solyc01g090340	Solyc08g067510	0.2027	0	D5
TT	Syl	Solyc01g090340	Solyc08g078300	1	1	D5
TT	Syl	Solyc01g090340	Solyc09g030450	1	1	D5
TT	Syl	Solyc01g090340	Solyc09g065440	1	1	D5
TT	Syl	Solyc01g090340	Solyc09g075360	1	1	D5
TT	Syl	Solyc01g090340	Solyc10g005010	1	1	D5
TT	Syl	Solyc01g090340	Solyc10g005340	1	1	D5
TT	Syl	Solyc01g090340	Solyc10g009240	1	1	D5
TT	Syl	Solyc01g090340	Solyc10g009290	1	1	D5
TT	Syl	Solyc01g090340	Solyc10g054870	1	1	D5
TT	Syl	Solyc01g090340	Solyc10g075150	0.2027	0	D5
TT	Syl	Solyc01g090340	Solyc10g076190	1	1	D5
TT	Syl	Solyc01g090340	Solyc10g076830	1	1	D5
TT	Syl	Solyc01g090340	Solyc10g079640	1	1	D5
TT	Syl	Solyc01g090340	Solyc10g080060	1	1	D5
TT	Syl	Solyc01g090340	Solyc11g007730	1	0	D5
TT	Syl	Solyc01g090340	Solyc11g011330	1	1	D5
TT	Syl	Solyc01g090340	Solyc11g020960	1	1	D5
TT	Syl	Solyc01g090340	Solyc11g021060	1	1	D5
TT	Syl	Solyc01g090340	Solyc11g022590	1	1	D5
TT	Syl	Solyc01g090340	Solyc11g065600	1	1	D5
TT	Syl	Solyc01g090340	Solyc11g067170	1	0	D5
TT	Syl	Solyc01g090340	Solyc12g006470	1	1	D5
TT	Syl	Solyc01g090340	Solyc12g094640	1	1	D5
TT	Syl	Solyc01g090460	Solyc01g088830	1	1	D5
TT	Syl	Solyc01g090460	Solyc01g090120	1	1	D5
TT	Syl	Solyc01g090460	Solyc01g104110	1	0	D5
TT	Syl	Solyc01g090460	Solyc02g032800	1	1	D5
TT	Syl	Solyc01g090460	Solyc02g078040	1	1	D5
TT	Syl	Solyc01g090460	Solyc02g086430	1	1	D5
TT	Syl	Solyc01g090460	Solyc02g093090	1	1	D5
TT	Syl	Solyc01g090460	Solyc03g080180	1	1	D5
TT	Syl	Solyc01g090460	Solyc04g054990	1	1	D5
TT	Syl	Solyc01g090460	Solyc04g071580	1	1	D5
TT	Syl	Solyc01g090460	Solyc04g071900	1	1	D5
TT	Syl	Solyc01g090460	Solyc04g074880	1	1	D5
TT	Syl	Solyc01g090460	Solyc06g049050	1	1	D5
TT	Syl	Solyc01g090460	Solyc06g053380	1	1	D5
TT	Syl	Solyc01g090460	Solyc06g069430	1	1	D5
TT	Syl	Solyc01g090460	Solyc06g074040	1	1	D5
TT	Syl	Solyc01g090460	Solyc07g005100	1	1	D5
TT	Syl	Solyc01g090460	Solyc07g005840	1	1	D5
TT	Syl	Solyc01g090460	Solyc07g009260	1	1	D5
TT	Syl	Solyc01g090460	Solyc07g009290	1	1	D5
TT	Syl	Solyc01g090460	Solyc07g009500	1	1	D5
TT	Syl	Solyc01g090460	Solyc07g014730	1	1	D5
TT	Syl	Solyc01g090460	Solyc07g052980	1	1	D5
TT	Syl	Solyc01g090460	Solyc07g054220	1	0	D5
TT	Syl	Solyc01g090460	Solyc07g064160	1	1	D5
TT	Syl	Solyc01g090460	Solyc08g044510	1	1	D5
TT	Syl	Solyc01g090460	Solyc08g067500	0.2027	0	D5
TT	Syl	Solyc01g090460	Solyc08g067510	0.2027	0	D5
TT	Syl	Solyc01g090460	Solyc09g009200	1	1	D5
TT	Syl	Solyc01g090460	Solyc09g074890	1	1	D5
TT	Syl	Solyc01g090460	Solyc10g075100	1	1	D5
TT	Syl	Solyc01g090460	Solyc10g075150	0.2027	0	D5
TT	Syl	Solyc01g090460	Solyc11g045530	1	1	D5
TT	Syl	Solyc01g090560	Solyc00g009090	1	0	D5
TT	Syl	Solyc01g090560	Solyc01g090340	1	1	D5
TT	Syl	Solyc01g090560	Solyc01g091010	1	1	D5
TT	Syl	Solyc01g090560	Solyc01g096320	1	1	D5
TT	Syl	Solyc01g090560	Solyc01g096370	1	1	D5
TT	Syl	Solyc01g090560	Solyc01g103360	1	1	D5
TT	Syl	Solyc01g090560	Solyc02g065530	1	1	D5
TT	Syl	Solyc01g090560	Solyc02g069960	1	1	D5
TT	Syl	Solyc01g090560	Solyc02g072240	1	1	D5
TT	Syl	Solyc01g090560	Solyc02g078100	1	1	D5
TT	Syl	Solyc01g090560	Solyc02g078250	1	1	D5
TT	Syl	Solyc01g090560	Solyc02g086480	1	1	D5
TT	Syl	Solyc01g090560	Solyc03g006910	1	1	D5
TT	Syl	Solyc01g090560	Solyc03g095940	1	1	D5
TT	Syl	Solyc01g090560	Solyc03g113580	1	1	D5
TT	Syl	Solyc01g090560	Solyc04g007760	1	1	D5
TT	Syl	Solyc01g090560	Solyc04g007790	1	1	D5
TT	Syl	Solyc01g090560	Solyc04g007800	1	0	D5
TT	Syl	Solyc01g090560	Solyc04g008480	1	1	D5
TT	Syl	Solyc01g090560	Solyc04g009820	1	1	D5
TT	Syl	Solyc01g090560	Solyc04g014530	1	0	D5
TT	Syl	Solyc01g090560	Solyc04g017720	1	1	D5
TT	Syl	Solyc01g090560	Solyc04g054740	1	1	D5
TT	Syl	Solyc01g090560	Solyc04g070980	1	1	D5
TT	Syl	Solyc01g090560	Solyc04g071080	1	1	D5
TT	Syl	Solyc01g090560	Solyc04g077510	1	1	D5
TT	Syl	Solyc01g090560	Solyc04g080970	1	1	D5
TT	Syl	Solyc01g090560	Solyc06g034390	1	1	D5
TT	Syl	Solyc01g090560	Solyc06g050920	1	1	D5
TT	Syl	Solyc01g090560	Solyc06g074090	1	1	D5
TT	Syl	Solyc01g090560	Solyc06g083900	1	1	D5
TT	Syl	Solyc01g090560	Solyc07g005630	1	1	D5
TT	Syl	Solyc01g090560	Solyc07g009230	1	1	D5
TT	Syl	Solyc01g090560	Solyc07g052510	1	0	D5
TT	Syl	Solyc01g090560	Solyc07g056360	1	1	D5
TT	Syl	Solyc01g090560	Solyc07g056480	1	1	D5
TT	Syl	Solyc01g090560	Solyc07g056570	1	1	D5
TT	Syl	Solyc01g090560	Solyc08g008610	1	1	D5
TT	Syl	Solyc01g090560	Solyc08g060920	1	0	D5
TT	Syl	Solyc01g090560	Solyc08g061560	1	1	D5
TT	Syl	Solyc01g090560	Solyc08g066880	1	1	D5
TT	Syl	Solyc01g090560	Solyc08g078300	1	1	D5
TT	Syl	Solyc01g090560	Solyc09g030450	1	1	D5
TT	Syl	Solyc01g090560	Solyc09g065440	1	1	D5
TT	Syl	Solyc01g090560	Solyc09g075360	1	1	D5
TT	Syl	Solyc01g090560	Solyc10g005010	1	1	D5
TT	Syl	Solyc01g090560	Solyc10g005340	1	1	D5
TT	Syl	Solyc01g090560	Solyc10g009240	1	1	D5
TT	Syl	Solyc01g090560	Solyc10g009290	1	1	D5
TT	Syl	Solyc01g090560	Solyc10g054870	1	1	D5
TT	Syl	Solyc01g090560	Solyc10g076190	1	1	D5
TT	Syl	Solyc01g090560	Solyc10g076830	1	1	D5
TT	Syl	Solyc01g090560	Solyc10g079640	1	1	D5
TT	Syl	Solyc01g090560	Solyc10g080060	1	1	D5
TT	Syl	Solyc01g090560	Solyc11g007730	1	0	D5
TT	Syl	Solyc01g090560	Solyc11g011330	1	1	D5
TT	Syl	Solyc01g090560	Solyc11g020960	1	1	D5
TT	Syl	Solyc01g090560	Solyc11g021060	1	1	D5
TT	Syl	Solyc01g090560	Solyc11g022590	1	1	D5
TT	Syl	Solyc01g090560	Solyc11g065600	1	1	D5
TT	Syl	Solyc01g090560	Solyc11g067170	1	0	D5
TT	Syl	Solyc01g090560	Solyc12g006470	1	1	D5
TT	Syl	Solyc01g090560	Solyc12g094640	1	1	D5
TT	Syl	Solyc01g091010	Solyc01g090340	1	1	D5
TT	Syl	Solyc01g091010	Solyc01g090560	1	1	D5
TT	Syl	Solyc02g086430	Solyc01g088830	1	1	D5
TT	Syl	Solyc02g086430	Solyc01g090120	1	1	D5
TT	Syl	Solyc02g086430	Solyc01g090460	1	1	D5
TT	Syl	Solyc02g086430	Solyc01g104110	1	0	D5
TT	Syl	Solyc02g086430	Solyc02g032800	1	1	D5
TT	Syl	Solyc02g086430	Solyc02g078040	1	1	D5
TT	Syl	Solyc02g086430	Solyc02g093090	1	1	D5
TT	Syl	Solyc02g086430	Solyc03g080180	1	1	D5
TT	Syl	Solyc02g086430	Solyc04g054990	1	1	D5
TT	Syl	Solyc02g086430	Solyc04g071580	1	1	D5
TT	Syl	Solyc02g086430	Solyc04g071900	1	1	D5
TT	Syl	Solyc02g086430	Solyc04g074880	1	1	D5
TT	Syl	Solyc02g086430	Solyc06g049050	1	1	D5
TT	Syl	Solyc02g086430	Solyc06g053380	1	1	D5
TT	Syl	Solyc02g086430	Solyc06g069430	1	1	D5
TT	Syl	Solyc02g086430	Solyc06g074040	1	1	D5
TT	Syl	Solyc02g086430	Solyc07g005100	1	1	D5
TT	Syl	Solyc02g086430	Solyc07g005840	1	1	D5
TT	Syl	Solyc02g086430	Solyc07g009260	1	1	D5
TT	Syl	Solyc02g086430	Solyc07g009290	1	1	D5
TT	Syl	Solyc02g086430	Solyc07g009500	1	1	D5
TT	Syl	Solyc02g086430	Solyc07g014730	1	1	D5
TT	Syl	Solyc02g086430	Solyc07g052980	1	1	D5
TT	Syl	Solyc02g086430	Solyc07g054220	1	0	D5
TT	Syl	Solyc02g086430	Solyc07g064160	1	1	D5
TT	Syl	Solyc02g086430	Solyc08g044510	1	1	D5
TT	Syl	Solyc02g086430	Solyc09g009200	1	1	D5
TT	Syl	Solyc02g086430	Solyc09g074890	1	1	D5
TT	Syl	Solyc02g086430	Solyc10g075100	1	1	D5
TT	Syl	Solyc02g086430	Solyc11g045530	1	1	D5
TT	Syl	Solyc06g069430	Solyc01g090460	1	1	D5
TT	Syl	Solyc06g069430	Solyc02g086430	1	1	D5
