# Supplementary material for: Gene regulatory networks for compatible versus incompatible grafts identify a role for SlWOX4 during junction formation
Source: Plant Cell. 2021 Oct 5;34(1):535–56. doi: 10.1093/plcell/koab246 (PMC8846177; doi:10.1093/plcell/koab246)
Supplement: koab246_Supplementary_Data [file koab246_Supplementary_Data.zip › tpc.21.00627_SupplementalDS5.xlsx]

## Sheet: Sheet1
Supplemental Data. Thomas et al. (2021). Plant Cell.
Supplemental Dataset S5 Gene expression values in pepper:pepper self graft. Gene expression, log2 fold change (fc) and false discovary rates (q) are given for the pepper:pepper self grafts at 1 (1d), 3 (3d), and 5 (5d) days after grafting.
gene_ID	PP_1d	PP_3d	PP_5d	log2fc_PP_1d_PP_3d	log2fc_PP_1d_PP_5d	log2fc_PP_3d_PP_5d	qPP_1d_PP_3d	qPP_1d_PP_5d	qPP_3d_PP_5d
CA01g00030	0.0726049	0	0	65535	65535	0	1	1	1
CA01g00040	0	0.628027	0.338882	65535	65535	-0.890046	1	1	1
CA01g00050	0	0	0	0	0	0	1	1	1
CA01g00100	9.7608	35.2338	19.8898	1.85189	1.02696	-0.824932	0.000176334	0.0238387	0.0306586
CA01g00110	1.11477	1.24852	2.11979	0.163468	0.927175	0.763707	1	1	1
CA01g00120	0	0	0	0	0	0	1	1	1
CA01g00130	186.229	736.403	287.391	1.98342	0.625939	-1.35748	0.000176334	0.0207981	0.000176334
CA01g00140	3.17277	3.38751	5.47902	0.0944859	0.788176	0.69369	0.849429	0.0634608	0.105835
CA01g00150	37.9713	43.3274	50.4112	0.190371	0.408834	0.218463	0.517501	0.157338	0.460984
CA01g00210	19.0294	24.5684	26.0659	0.368577	0.453935	0.0853581	0.225149	0.129399	0.793926
CA01g00230	1.33855	0.647871	0.224629	-1.04689	-2.57505	-1.52816	1	1	1
CA01g00270	8.22491	2.99362	4.11695	-1.45811	-0.998424	0.459687	0.000641051	0.0135115	0.321233
CA01g00300	1.40155	0.729295	0.498628	-0.942453	-1.49099	-0.548539	1	1	1
CA01g00360	4.0147	6.66515	2.01723	0.731345	-0.992916	-1.72426	0.17693	0.154155	0.0187937
CA01g00370	26.2023	17.4473	24.4767	-0.586693	-0.0982865	0.488407	0.03014	0.738643	0.0732258
CA01g00390	29.0915	51.9906	39.6359	0.837652	0.446208	-0.391444	0.0155885	0.204975	0.24347
CA01g00400	16.4602	16.1777	15.4654	-0.0249694	-0.0899303	-0.064961	0.949061	0.809322	0.864812
CA01g00480	62.4458	129.118	75.9269	1.04801	0.282005	-0.766009	0.000176334	0.383686	0.00794125
CA01g00500	4.061	5.58164	5.32745	0.458853	0.391608	-0.0672447	0.212159	0.296876	0.867038
CA01g00510	0	0.705599	0.498928	65535	65535	-0.500018	1	1	1
CA01g00540	0.709012	1.42605	1.69678	1.00814	1.25892	0.250781	1	1	1
CA01g00560	14.7255	11.2899	16.7001	-0.383284	0.181535	0.564819	0.206939	0.560128	0.0611404
CA01g00580	15.9504	24.9197	20.3333	0.643694	0.350254	-0.293441	0.0308356	0.268565	0.334401
CA01g00640	0	0	0	0	0	0	1	1	1
CA01g00650	0.343968	0.402754	0.181367	0.227623	-0.923361	-1.15098	1	1	1
CA01g00660	0	0	0.0164118	0	65535	65535	1	1	1
CA01g00670	99.4749	103.245	126.373	0.0536744	0.34529	0.291615	0.85178	0.180682	0.264238
CA01g00700	1.16094	2.24306	0.851637	0.950178	-0.446983	-1.39716	1	1	1
CA01g00730	0	0	0	0	0	0	1	1	1
CA01g00760	0.509745	0.0872166	0.119467	-2.5471	-2.09317	0.453936	1	1	1
CA01g00790	121.613	115.285	107.281	-0.0770889	-0.180902	-0.103813	0.808041	0.549462	0.740727
CA01g00800	45.898	42.2781	18.637	-0.118521	-1.30026	-1.18174	0.775283	0.00325626	0.00880489
CA01g00850	0	0	0	0	0	0	1	1	1
CA01g00860	0	0	0	0	0	0	1	1	1
CA01g00870	242.737	188.405	193.575	-0.365559	-0.3265	0.0390597	0.160614	0.21491	0.89746
CA01g00990	0	0.121787	0	65535	0	65535	1	1	1
CA01g01000	0	0	0	0	0	0	1	1	1
CA01g01010	15.071	16.1732	15.0788	0.101824	0.000742736	-0.101082	0.853429	0.985856	0.853313
CA01g01020	13.5481	15.3445	15.6979	0.179631	0.212482	0.0328514	0.694515	0.631218	0.943179
CA01g01030	57.9503	48.1277	56.0138	-0.267949	-0.0490345	0.218914	0.575957	0.924275	0.656734
CA01g01070	0.141223	0.224709	0.133595	0.670085	-0.0801002	-0.750185	1	1	1
CA01g01100	9.16369	28.6497	21.9604	1.64452	1.2609	-0.383618	0.000176334	0.000176334	0.230088
CA01g01110	40.5055	28.4568	28.3741	-0.509348	-0.513547	-0.00419877	0.0629674	0.0602668	0.990954
CA01g01120	112.734	80.5652	92.8251	-0.484696	-0.280337	0.204359	0.0580425	0.289543	0.443836
CA01g01140	0.0299059	0.0380437	0.0240887	0.34723	-0.312073	-0.659303	1	1	1
CA01g01170	22.6279	23.7896	19.0593	0.0722297	-0.247605	-0.319835	0.847152	0.489967	0.369027
CA01g01190	0	0	0	0	0	0	1	1	1
CA01g01200	0	0	0	0	0	0	1	1	1
CA01g01210	81.6581	163.109	126.015	0.998172	0.625928	-0.372245	0.000176334	0.024023	0.162422
CA01g01220	355.584	131.84	198.074	-1.4314	-0.844153	0.587247	0.000176334	0.00106828	0.0241161
CA01g01240	0	0	0	0	0	0	1	1	1
CA01g01250	15.5651	12.8853	4.97569	-0.272589	-1.64534	-1.37276	0.722897	0.0832046	0.145915
CA01g01260	10.1212	10.209	8.80063	0.0124658	-0.201698	-0.214164	0.982759	0.674104	0.653856
CA01g01280	12.1269	8.25107	8.93894	-0.555552	-0.44003	0.115522	0.147236	0.263915	0.80007
CA01g01340	8.29473	5.10374	9.30362	-0.70064	0.165597	0.866238	0.132257	0.719318	0.0597905
CA01g01370	20.1628	46.9029	25.8537	1.21798	0.358673	-0.859303	0.000176334	0.253859	0.00325626
CA01g01390	5.28625	1.95869	4.23993	-1.43235	-0.318202	1.11415	0.0247549	0.549995	0.0755536
CA01g01400	14.3711	2.40067	5.0667	-2.58166	-1.50405	1.07761	0.000176334	0.000176334	0.00276377
CA01g01420	39.4208	36.0262	21.0674	-0.129909	-0.903946	-0.774036	0.817706	0.0952069	0.159369
CA01g01430	0	0	1.24562	0	65535	65535	1	1	1
CA01g01590	3.9697	1.56024	3.91766	-1.34726	-0.0190366	1.32822	0.00480481	0.964975	0.00386196
CA01g01600	18.5977	19.906	16.778	0.0980767	-0.148558	-0.246634	0.820597	0.740297	0.565581
CA01g01610	0	0	0	0	0	0	1	1	1
CA01g01650	331.082	537.377	390.315	0.698744	0.237448	-0.461296	0.00503614	0.375749	0.0753256
CA01g01750	12.279	3.29001	6.89148	-1.90003	-0.833311	1.06672	0.000176334	0.016963	0.0100905
CA01g01760	0.0107359	0.0784669	0.148348	2.86965	3.78847	0.918825	1	1	1
CA01g01770	3.72627	5.62238	14.2379	0.593449	1.93394	1.34049	0.274707	0.000176334	0.00337894
CA01g01780	0	0.0385573	0	65535	0	65535	1	1	1
CA01g01820	12.8442	10.2996	10.8695	-0.31853	-0.240836	0.0776938	0.366931	0.505631	0.84438
CA01g01830	2.30812	0.420273	0.969214	-2.45732	-1.25183	1.20549	0.013317	0.0382694	1
CA01g01840	0	0	0	0	0	0	1	1	1
CA01g01850	0.0288845	0	0	65535	65535	0	1	1	1
CA01g01860	0.0361897	0	0	65535	65535	0	1	1	1
CA01g01870	0.308094	0.0869135	0.185559	-1.82572	-0.731493	1.09423	1	1	1
CA01g01880	7.36651	1.59296	1.33263	-2.20927	-2.46671	-0.257442	0.000176334	0.000176334	1
CA01g01890	7.88107	3.19227	5.49533	-1.30381	-0.520185	0.783622	0.000176334	0.0797406	0.0155885
CA01g01910	0.0167584	0.0808494	1.37543	2.27035	6.35886	4.08851	1	1	1
CA01g01960	0.680943	0	0.0675167	65535	-3.33422	65535	1	1	1
CA01g01990	0.167428	0.188078	0.156885	0.167795	-0.0938275	-0.261622	1	1	1
CA01g02000	0.020027	0	0	65535	65535	0	1	1	1
CA01g02020	51.196	103.749	94.3758	1.019	0.882385	-0.13661	0.000929088	0.00492079	0.672985
CA01g02030	64.5904	124.25	110.146	0.94386	0.770028	-0.173832	0.0180232	0.0592378	0.671193
CA01g02040	3.94941	3.66888	2.48632	-0.106299	-0.667628	-0.561329	0.84227	0.211726	0.297368
CA01g02120	12.3919	10.8713	11.7297	-0.188865	-0.0792308	0.109635	0.554202	0.815303	0.745483
CA01g02130	0.636971	0.295375	1.14502	-1.10868	0.846078	1.95476	1	1	1
CA01g02140	36.2514	131.892	65.3665	1.86325	0.850514	-1.01274	0.000176334	0.0025126	0.000338033
CA01g02180	48.651	22.7205	16.0951	-1.09848	-1.59584	-0.497368	0.133994	0.0693599	0.606896
CA01g02220	7.25123	7.83586	7.60098	0.111866	0.0679587	-0.0439078	0.783553	0.876358	0.919755
CA01g02250	1.96825	0.642193	2.29706	-1.61584	0.22287	1.83871	1	1	1
CA01g02270	54.9247	194.477	134.687	1.82407	1.29408	-0.529985	0.000176334	0.000492045	0.0705195
CA01g02290	0.444966	0.602949	0.287125	0.43834	-0.632018	-1.07036	1	1	1
CA01g02320	93.2967	100.843	103.381	0.112208	0.148072	0.0358635	0.69243	0.594212	0.901078
CA01g02330	57.9864	58.1497	40.4504	0.00405778	-0.519562	-0.52362	0.990699	0.0832046	0.0801204
CA01g02340	68.5356	150.627	104.932	1.13606	0.61453	-0.521529	0.000176334	0.0257635	0.0502147
CA01g02350	4.33875	4.07632	3.39934	-0.0900115	-0.352023	-0.262012	0.839477	0.395321	0.543652
CA01g02370	75.5394	151.297	130.08	1.00208	0.784099	-0.217982	0.000338033	0.00468787	0.426362
CA01g02390	166.192	184.097	194.736	0.147621	0.228676	0.0810542	0.604554	0.421917	0.790152
CA01g02440	20.3912	44.2347	24.5649	1.11723	0.268654	-0.84858	0.000176334	0.410181	0.00445354
CA01g02450	20.875	6.74052	12.8289	-1.63085	-0.702377	0.928469	0.000176334	0.0359739	0.011137
CA01g02460	6.30046	5.16864	5.99056	-0.285673	-0.072766	0.212907	0.463139	0.85793	0.591792
CA01g02510	6.92706	1.79571	3.7153	-1.94769	-0.898764	1.04893	0.000176334	0.0127829	0.0158849
CA01g02520	73.5639	75.5455	73.5094	0.038349	-0.0010678	-0.0394168	0.902931	0.998085	0.897882
CA01g02530	97.5393	93.3068	80.7549	-0.0640013	-0.272434	-0.208432	0.831063	0.324548	0.45767
CA01g02560	0.0491955	0	0.0432827	65535	-0.184735	65535	1	1	1
CA01g02570	5.02718	8.69089	9.24987	0.789755	0.879683	0.0899284	0.429944	0.380145	0.937901
CA01g02580	3.24604	3.99967	4.47409	0.301199	0.462912	0.161714	1	1	1
CA01g02590	0	0	0	0	0	0	1	1	1
CA01g02610	3.35928	0.428313	1.60461	-2.97141	-1.06592	1.90549	0.0107187	0.051521	1
CA01g02620	6.50326	3.04028	5.02386	-1.09696	-0.372367	0.724594	0.0186008	0.40422	0.141579
CA01g02640,CA01g02650	20.8436	14.1209	15.8043	-0.561776	-0.399293	0.162483	0.261749	0.436811	0.78098
CA01g02670	56.0885	40.3009	37.4349	-0.476893	-0.58332	-0.106427	0.332648	0.229905	0.849873
CA01g02680	2.74731	1.29116	2.61733	-1.08935	-0.0699216	1.01943	0.0381845	0.89619	0.0514385
CA01g02770	64.954	293.179	144.753	2.17429	1.1561	-1.01819	0.000176334	0.000176334	0.000492045
CA01g02780	5.81345	0.598853	1.68544	-3.27912	-1.78627	1.49285	0.00225913	0.00288856	1
CA01g02790	116.353	72.587	69.6991	-0.68072	-0.739293	-0.0585727	0.00772171	0.00349986	0.83864
CA01g02800	5.50064	0.899835	2.48765	-2.61187	-1.14482	1.46705	0.000176334	0.00628457	0.0175469
CA01g02810	8.69266	1.6182	2.96452	-2.42541	-1.552	0.87341	0.000338033	0.000929088	0.143788
CA01g02820	19.2823	8.00061	8.8906	-1.26909	-1.11692	0.152171	0.000176334	0.000641051	0.7034
CA01g02830	0	0	0	0	0	0	1	1	1
CA01g02840	0	0	0	0	0	0	1	1	1
CA01g02850	13.4917	6.46901	13.2901	-1.06046	-0.0217216	1.03874	0.0154899	0.959282	0.0165696
CA01g02860	4.72819	4.45233	6.15456	-0.0867262	0.380368	0.467094	0.893419	0.477556	0.396699
CA01g02870	0.697099	0.102132	0.357274	-2.77093	-0.964334	1.8066	1	1	1
CA01g02880	1.13486	0.261907	0.405263	-2.1154	-1.48559	0.629806	1	1	1
CA01g02890	27.3536	56.6139	29.9488	1.04943	0.130768	-0.91866	0.000176334	0.691852	0.00120676
CA01g02910	9.7168	31.6842	17.2058	1.70521	0.824339	-0.880869	0.269553	1	0.519378
CA01g02930	1.3176	1.80192	2.42602	0.451618	0.880674	0.429056	1	0.0491428	0.334344
CA01g02940	4.69919	2.28723	5.74085	-1.03881	0.288853	1.32766	0.00923539	0.441211	0.000641051
CA01g02950	5.14319	2.10447	3.81901	-1.28921	-0.429465	0.859744	0.0217335	0.359207	0.119126
CA01g02980	67.1289	209.728	115.355	1.64351	0.781079	-0.862434	0.000176334	0.00409831	0.00106828
CA01g02990	0.00943735	0	0	65535	65535	0	1	1	1
CA01g03000	4.58119	4.57193	6.63692	-0.00291674	0.534793	0.53771	0.98059	0.335567	0.347601
CA01g03060	7.6196	4.33061	6.79126	-0.815146	-0.166037	0.649109	0.0547488	0.699475	0.127045
CA01g03070	931.536	1568.42	737.938	0.751629	-0.336112	-1.08774	0.015294	0.271075	0.000492045
CA01g03080	7.80915	19.3245	7.38845	1.3072	-0.079893	-1.38709	0.00583411	0.896841	0.00421721
CA01g03100	13.6145	13.8564	15.7976	0.0254101	0.214561	0.189151	0.951793	0.582259	0.631265
CA01g03110	5.15009	30.2401	12.4394	2.55379	1.27225	-1.28154	0.0689732	0.307034	0.125013
CA01g03150	51.8555	51.7182	50.8278	-0.00382381	-0.0288794	-0.0250556	0.991553	0.932175	0.941332
CA01g03160	82.4202	198.791	172.293	1.27018	1.06379	-0.206388	0.000176334	0.000176334	0.472383
CA01g03210	0.0486331	0	0.0227145	65535	-1.09832	65535	1	1	1
CA01g03220	0.318069	0.0875961	0.333077	-1.8604	0.0665131	1.92692	1	1	1
CA01g03250	92.6893	128.309	98.0262	0.469151	0.0807641	-0.388387	0.0695157	0.779552	0.139896
CA01g03260	2.40305	4.90239	8.06364	1.02862	1.74657	0.717948	0.0188888	0.000176334	0.0470093
CA01g03340	47.0834	178.269	58.4385	1.92076	0.311699	-1.60906	0.000176334	0.340168	0.000176334
CA01g03350	84.6337	195.232	126.157	1.20588	0.57592	-0.629964	0.000176334	0.023016	0.0139099
CA01g03360	29.2017	5.69394	20.1555	-2.35855	-0.534878	1.82368	0.000176334	0.113077	0.000176334
CA01g03390	0	0	0	0	0	0	1	1	1
CA01g03400	0.143826	0	0	65535	65535	0	1	1	1
CA01g03410	0.94817	2.82654	3.26765	1.57582	1.78504	0.209218	1	0.0561983	0.765263
CA01g03420	0.0212275	0	0.122372	65535	2.52727	65535	1	1	1
CA01g03430	0.0398981	0.0360352	0	-0.146914	65535	65535	1	1	1
CA01g03440	27.9607	18.6372	22.6119	-0.585218	-0.306318	0.2789	0.0648495	0.34557	0.418518
CA01g03470	4.476	1.07616	2.02327	-2.05632	-1.14552	0.910794	0.000786224	0.0178382	1
CA01g03480	3.02461	0.758031	2.18659	-1.99642	-0.46807	1.52835	0.00526695	0.355208	1
CA01g03490	27.8568	18.3607	17.0571	-0.601408	-0.707654	-0.106246	0.530566	0.470976	0.941668
CA01g03500	4.00669	0.39257	0.800513	-3.35139	-2.32341	1.02798	0.00200166	0.000492045	1
CA01g03510	0	0.0742571	0	65535	0	65535	1	1	1
CA01g03520	33.9377	55.7295	36.7894	0.715552	0.116402	-0.59915	0.00445354	0.687415	0.0217335
CA01g03530	1.41772	0.445339	0.978653	-1.6706	-0.534702	1.13589	1	1	1
CA01g03540	0.399975	0.179509	0.529247	-1.15585	0.404031	1.55988	1	1	1
CA01g03550	86.4948	60.5315	128.306	-0.514927	0.568909	1.08384	0.0622541	0.0648495	0.000492045
CA01g03610	2.41702	0.998385	1.4006	-1.27556	-0.787182	0.48838	1	1	1
CA01g03620	32.1361	210.87	101.351	2.71408	1.65709	-1.057	0.000176334	0.000176334	0.000338033
CA01g03670	0.916079	1.43539	1.05491	0.647893	0.203575	-0.444319	1	1	1
CA01g03730	38.771	42.2926	38.5267	0.125426	-0.00912003	-0.134547	0.729741	0.981872	0.709517
CA01g03800	0	0	0	0	0	0	1	1	1
CA01g03810	0	0	0	0	0	0	1	1	1
CA01g03820	0	0	0	0	0	0	1	1	1
CA01g03830	1.36594	0.627435	0.566829	-1.12235	-1.26891	-0.146554	1	1	1
CA01g03840	0.442699	0.113419	0.268103	-1.96466	-0.723539	1.24112	1	1	1
CA01g03850	5.67759	4.14194	7.96712	-0.454971	0.48878	0.943751	0.216437	0.151518	0.00815306
CA01g03860	38.9481	62.1664	46.3679	0.674584	0.251576	-0.423008	0.0117607	0.397233	0.123208
CA01g03900	0.388015	0.829159	1.90298	1.09554	2.29407	1.19854	1	1	1
CA01g03910	50.8965	47.6837	49.4323	-0.0940721	-0.0421141	0.051958	0.763856	0.897501	0.872278
CA01g03930	0.511164	0.158978	0.543477	-1.68496	0.088433	1.77339	1	1	1
CA01g03950	5.79891	8.67844	9.46168	0.581655	0.706315	0.12466	0.105124	0.044097	0.745525
CA01g03980	13.2909	11.2202	18.3113	-0.244333	0.462296	0.706629	0.569192	0.226585	0.0685848
CA01g03990	0	0	0	0	0	0	1	1	1
CA01g04010	0	0	0	0	0	0	1	1	1
CA01g04060	0	0	0	0	0	0	1	1	1
CA01g04080	17.1211	44.7873	28.6205	1.38732	0.741277	-0.646041	0.000176334	0.0315407	0.0386965
CA01g04090	73.2896	74.5445	74.7549	0.0244946	0.0285599	0.00406528	0.940946	0.929987	0.990317
CA01g04100	20.6676	7.93615	8.69406	-1.38086	-1.24927	0.131589	0.000176334	0.000492045	0.757338
CA01g04110	27.9142	83.774	51.5961	1.58551	0.886264	-0.699241	0.000176334	0.00288856	0.0075023
CA01g04140	0	0	0	0	0	0	1	1	1
CA01g04180	92.48	257.598	169.207	1.47791	0.871573	-0.606335	0.000176334	0.00397949	0.0332112
CA01g04190	0	0	0	0	0	0	1	1	1
CA01g04200	212.626	183.289	202.327	-0.214198	-0.0716265	0.142571	0.429737	0.813442	0.625169
CA01g04210	0.123767	0	0.0519172	65535	-1.25334	65535	1	1	1
CA01g04220	13.2466	8.71166	14.0724	-0.604605	0.0872436	0.691848	0.0633648	0.800686	0.0377574
CA01g04230	12.1719	8.73568	14.2485	-0.478558	0.227261	0.705819	0.162042	0.510425	0.0358002
CA01g04240	0.811887	1.33927	1.78847	0.722098	1.13938	0.417279	1	1	1
CA01g04250	0.0252374	0	0	65535	65535	0	1	1	1
CA01g04260	0	0	0	0	0	0	1	1	1
CA01g04320	128.643	157.475	118.523	0.291746	-0.118212	-0.409957	0.262338	0.673568	0.105903
CA01g04330	21.8953	26.1404	28.1329	0.25566	0.361639	0.105979	0.621663	0.460324	0.83377
CA01g04350	12.9508	30.3818	16.9533	1.23016	0.388524	-0.841637	0.000176334	0.25094	0.00457113
CA01g04400	0	0	0	0	0	0	1	1	1
CA01g04420	2.69091	1.13738	4.05333	-1.24238	0.591011	1.83339	0.091388	0.293421	0.0209761
CA01g04530	4.19771	3.28036	7.37704	-0.35575	0.813438	1.16919	0.669542	0.245777	0.106048
CA01g04580	96.6179	43.5775	63.1009	-1.14871	-0.61463	0.534077	0.000176334	0.0226545	0.0601872
CA01g04590	468.324	270.493	337.7	-0.791913	-0.471763	0.32015	0.00161175	0.0753256	0.233807
CA01g04610	1375.73	4631.39	1618.54	1.75125	0.23449	-1.51676	0.000176334	0.445751	0.000176334
CA01g04620	148.677	527.716	285.85	1.82758	0.943076	-0.8845	0.000176334	0.00934271	0.0269849
CA01g04630	0.33238	0.207607	0	-0.678978	65535	65535	1	1	1
CA01g04640	69.5155	13.2575	35.7164	-2.39052	-0.960751	1.42977	0.000176334	0.000176334	0.000176334
CA01g04650	19.0012	28.9192	25.759	0.605942	0.43899	-0.166952	0.0567593	0.179544	0.620005
CA01g04660	0.59232	0.237816	0.391727	-1.31653	-0.596529	0.720002	1	1	1
CA01g04670	0.846669	0.667156	0.850983	-0.343774	0.00733197	0.351106	1	1	1
CA01g04690	0.256119	0.428992	0.396166	0.744135	0.629292	-0.114844	1	1	1
CA01g04730	25.0346	10.3639	13.6383	-1.27236	-0.876257	0.396105	0.000176334	0.0025126	0.224723
CA01g04740	2.41271	1.71597	2.25932	-0.49163	-0.0947666	0.396864	1	1	1
CA01g04770	0	0.685381	0	65535	0	65535	1	1	1
CA01g04830	7.43912	11.9768	7.57552	0.687041	0.0262147	-0.660826	0.0625728	0.954389	0.0788259
CA01g04840	26.8412	19.466	23.9754	-0.463497	-0.162899	0.300598	0.127931	0.612816	0.342864
CA01g04850	0.437835	0.186886	0.716209	-1.22823	0.709992	1.93822	1	1	1
CA01g04860	0.0348322	0	0	65535	65535	0	1	1	1
CA01g04870	17.3486	18.9142	19.8203	0.124647	0.192156	0.0675083	0.791243	0.675259	0.890013
CA01g04890	9.23951	2.71128	7.27897	-1.76884	-0.344082	1.42476	0.000176334	0.296933	0.000492045
CA01g04920	0	0	0	0	0	0	1	1	1
CA01g04930	0.297352	0.325486	1.34279	0.130427	2.17499	2.04456	1	1	1
CA01g04950	23.6808	6.76254	21.2318	-1.80808	-0.157488	1.65059	0.0191783	0.78587	0.0335501
CA01g04990	0	0	0	0	0	0	1	1	1
CA01g05000	33.1096	10.5058	18.4825	-1.65606	-0.841091	0.814973	0.000176334	0.017255	0.0468436
CA01g05010	178.886	595.772	321.575	1.73572	0.846114	-0.889604	0.000176334	0.00349986	0.00349986
CA01g05020	3.13157	0.363625	0.443148	-3.10636	-2.82103	0.285335	0.0450106	0.0372411	1
CA01g05030	8.54688	9.2944	8.70533	0.120964	0.0265009	-0.0944634	0.821129	0.961185	0.858968
CA01g05060	0	0	0	0	0	0	1	1	1
CA01g05070	0	0	1.73925	0	65535	65535	1	1	1
CA01g05090	4.63314	5.08581	5.34566	0.134487	0.206378	0.0718914	0.772427	0.639975	0.87632
CA01g05110	60.2327	22.5518	37.4046	-1.41731	-0.68733	0.729975	0.000176334	0.0070634	0.00628457
CA01g05130	9.86224	2.32493	7.14271	-2.08473	-0.465444	1.61929	0.00583411	0.33617	0.0257635
CA01g05140	22.6214	23.0464	25.3222	0.0268518	0.162717	0.135865	0.948987	0.665181	0.720279
CA01g05150	56.8117	29.8376	70.9868	-0.929058	0.321362	1.25042	0.00349986	0.277384	0.000176334
CA01g05210	0.488247	0.660536	0.990515	0.436027	1.02057	0.584541	1	1	1
CA01g05220	0.695391	1.17329	1.77817	0.75466	1.3545	0.59984	1	1	1
CA01g05250	0	0	0	0	0	0	1	1	1
CA01g05260	0	0	0	0	0	0	1	1	1
CA01g05280	0	0	0	0	0	0	1	1	1
CA01g05310	0	0	0	0	0	0	1	1	1
CA01g05320	0	0	0	0	0	0	1	1	1
CA01g05330	44.5282	76.0341	57.7602	0.771926	0.375356	-0.396571	0.0165696	0.280568	0.228158
CA01g05350	0	0.100724	0.129389	65535	65535	0.361304	1	1	1
CA01g05360	51.1396	37.001	38.0818	-0.466876	-0.42534	0.0415365	0.0770793	0.108893	0.892168
CA01g05370	15.4391	7.2694	10.092	-1.08668	-0.613366	0.473309	0.00503614	0.0911678	0.240101
CA01g05390	0.270646	0.308842	0.581723	0.190463	1.10392	0.913461	1	1	1
CA01g05410	23.8557	39.1552	25.209	0.714869	0.0796066	-0.635262	0.0131341	0.818734	0.0283761
CA01g05450	1.92982	0.678913	1.31508	-1.50717	-0.553314	0.953857	1	1	1
CA01g05480	31.9806	12.8404	18.863	-1.3165	-0.761635	0.554868	0.000176334	0.00672785	0.0809478
CA01g05510	118.439	511.857	179.1	2.1116	0.596628	-1.51498	0.000176334	0.0309252	0.000176334
CA01g05520	0	0	0	0	0	0	1	1	1
CA01g05530	115.534	176.784	227.05	0.613672	0.9747	0.361028	0.0173531	0.000176334	0.167236
CA01g05540	0	0.0915929	0	65535	0	65535	1	1	1
CA01g05550	13.8526	16.4577	28.8842	0.248602	1.06012	0.811522	0.483155	0.000492045	0.0106131
CA01g05570	15.5644	7.2901	13.4613	-1.09424	-0.209435	0.884803	0.013317	0.624424	0.0431785
CA01g05590	6.84847	3.05753	5.02542	-1.16341	-0.446537	0.716876	0.00683982	0.238014	0.0972812
CA01g05610	0.849041	1.21349	1.00941	0.515259	0.249608	-0.265651	1	1	1
CA01g05620	0.146715	0.271124	0.390619	0.885936	1.41274	0.526808	1	1	1
CA01g05630	55.3163	40.7324	45.2661	-0.441526	-0.289273	0.152253	0.0904297	0.280799	0.589714
CA01g05640	0	0	0	0	0	0	1	1	1
CA01g05650	0	0	0	0	0	0	1	1	1
CA01g05670	0	0.152229	0	65535	0	65535	1	1	1
CA01g05690	0	0	0	0	0	0	1	1	1
CA01g05740	13.2312	12.9387	13.6686	-0.03226	0.0469137	0.0791738	0.945104	0.919308	0.862624
CA01g05750	0	0	0	0	0	0	1	1	1
CA01g05760	0	0	0	0	0	0	1	1	1
CA01g05830	0	0	0	0	0	0	1	1	1
CA01g05840	17.3534	32.8184	24.6309	0.919289	0.505255	-0.414034	0.0208925	0.241345	0.315148
CA01g05860	0	0	0	0	0	0	1	1	1
CA01g05870	0	0	0	0	0	0	1	1	1
CA01g05900	0	0	0	0	0	0	1	1	1
CA01g05920	7.15832	5.09646	6.13989	-0.490125	-0.221409	0.268717	0.216744	0.591511	0.53672
CA01g05930	44.3767	99.2369	58.5998	1.16107	0.401092	-0.75998	0.000176334	0.138576	0.00200166
CA01g05950	213.964	503.024	323.567	1.23326	0.596696	-0.63656	0.000176334	0.0220165	0.0131341
CA01g05990	1.64821	3.32185	2.85298	1.01109	0.791569	-0.21952	0.0823017	0.205718	0.714383
CA01g06010	9.14961	4.83975	5.64947	-0.918776	-0.695593	0.223182	0.0712934	0.154731	0.701371
CA01g06020	22.9383	12.388	11.5581	-0.888812	-0.988854	-0.100042	0.00912806	0.00503614	0.810195
CA01g06060	0.123446	0	0	65535	65535	0	1	1	1
CA01g06070	0	0	0	0	0	0	1	1	1
CA01g06110	0	0	0	0	0	0	1	1	1
CA01g06120	1.30195	28.4527	7.15663	4.44982	2.4586	-1.99121	0.000492045	0.0075023	0.000176334
CA01g06140	6.84953	2.21945	2.46072	-1.6258	-1.47693	0.148874	0.0018724	0.00174121	0.801065
CA01g06160	2.1225	2.78835	2.70406	0.393642	0.349361	-0.0442808	1	1	1
CA01g06240	58.904	53.7799	43.4766	-0.1313	-0.438127	-0.306827	0.6443	0.127931	0.296475
CA01g06260	115.004	213.973	149.778	0.895737	0.381141	-0.514595	0.000176334	0.151652	0.0460145
CA01g06310	0	0	0	0	0	0	1	1	1
CA01g06360	0	0.117573	0	65535	0	65535	1	1	1
CA01g06390	0.0945108	0.0650455	0	-0.539029	65535	65535	1	1	1
CA01g06400	490.207	870.018	540.902	0.827654	0.141976	-0.685678	0.00147886	0.643984	0.010928
CA01g06410	391.89	579.315	567.459	0.563899	0.534067	-0.0298314	0.0312784	0.0467599	0.92618
CA01g06460	18.911	15.8714	12.8163	-0.252795	-0.561242	-0.308448	0.566918	0.187596	0.496098
CA01g06480	34.3245	12.3444	6.5086	-1.47538	-2.39882	-0.92344	0.000176334	0.000176334	0.00772171
CA01g06540	0	0	0	0	0	0	1	1	1
CA01g06550	1.00645	0.32075	0.32741	-1.64975	-1.6201	0.0296471	1	1	1
CA01g06560	23.7626	29.0652	24.4759	0.290601	0.0426717	-0.247929	0.418052	0.9158	0.482341
CA01g06570	0	0	0	0	0	0	1	1	1
CA01g06580	0	0	0	0	0	0	1	1	1
CA01g06590	0	0	0	0	0	0	1	1	1
CA01g06610	33.3534	16.822	20.9188	-0.987479	-0.673034	0.314445	0.000176334	0.0136103	0.298955
CA01g06620	0.0904679	0.0959096	0.112381	0.0842684	0.312916	0.228647	1	1	1
CA01g06650	115.346	127.8	76.1667	0.147912	-0.59874	-0.746652	0.591324	0.0183108	0.00263866
CA01g06680	31.9534	18.2898	34.3997	-0.804933	0.106426	0.91136	0.00325626	0.714339	0.000641051
CA01g06700	0	0	0	0	0	0	1	1	1
CA01g06720	33.7928	19.2922	24.6119	-0.808704	-0.457363	0.35134	0.00174121	0.0789797	0.186948
CA01g06730	1.08911	0.441127	0.869539	-1.30389	-0.324828	0.979058	1	1	1
CA01g06740	79.282	82.2581	80.8822	0.0531652	0.0288297	-0.0243355	0.869888	0.932213	0.939455
CA01g06770	5.71728	1.76812	3.6374	-1.69312	-0.652422	1.04069	0.000338033	0.0856819	0.0254904
CA01g06780	10.8955	5.20583	8.74691	-1.06554	-0.316892	0.748646	0.00225913	0.349579	0.0351192
CA01g06800	12.4398	7.53962	5.64837	-0.722402	-1.13906	-0.416658	0.340884	0.158388	0.638875
CA01g06860	37.8459	42.1844	41.3637	0.156573	0.128228	-0.0283451	0.564816	0.639325	0.922538
CA01g06870	32.1016	17.6078	24.3022	-0.866432	-0.401556	0.464876	0.000641051	0.121617	0.0727624
CA01g06890	19.8508	31.5578	25.7289	0.668803	0.374192	-0.294611	0.0395712	0.277087	0.375969
CA01g06900	15.213	27.9686	19.6653	0.878506	0.370352	-0.508154	0.0278447	0.392631	0.182707
CA01g06910	0	0	0	0	0	0	1	1	1
CA01g06920	520.725	304.051	240.319	-0.776209	-1.11557	-0.339364	0.00213108	0.000176334	0.198287
CA01g06970	50.9196	117.671	78.4747	1.20846	0.624007	-0.584456	0.000176334	0.0432607	0.0399856
CA01g06980	3.08095	0.309152	0.778908	-3.31698	-1.98385	1.33313	0.00106828	0.00161175	1
CA01g06990	2.7505	0.797541	0.94955	-1.78607	-1.53438	0.251686	1	1	1
CA01g07000	5.79735	0.946519	1.94849	-2.61469	-1.57303	1.04165	0.00891329	0.0234829	1
CA01g07010	11.6957	7.76018	6.75864	-0.59182	-0.791176	-0.199357	0.026894	0.00349986	0.496795
CA01g07020	80.7086	56.1249	76.4934	-0.524083	-0.0773884	0.446695	0.0391245	0.790152	0.0836565
CA01g07040	131.809	77.338	77.6176	-0.769205	-0.763999	0.005206	0.00301275	0.00337894	0.986797
CA01g07050	47.2607	27.6667	52.694	-0.772489	0.156997	0.929485	0.00945027	0.617883	0.0018724
CA01g07060	33.572	42.108	26.5642	0.326837	-0.337776	-0.664614	0.242702	0.255391	0.0179354
CA01g07070	0	0.00964665	0	65535	0	65535	1	1	1
CA01g07080	2.6458	0.511779	0.390699	-2.37011	-2.75958	-0.389463	0.061696	0.0808723	1
CA01g07130	0	0	0	0	0	0	1	1	1
CA01g07160	73.1264	125.39	87.3767	0.777953	0.256856	-0.521097	0.00120676	0.339843	0.0402369
CA01g07170	15.485	11.2812	15.4292	-0.456954	-0.00520922	0.451744	0.135346	0.98925	0.140298
CA01g07180	0	0	0	0	0	0	1	1	1
CA01g07190	3.88641	8.73369	4.41759	1.16815	0.184822	-0.983332	0.0165696	0.746859	0.0352917
CA01g07200	1.16921	1.84127	1.88112	0.655165	0.686051	0.0308867	1	1	1
CA01g07220	145.999	619.202	434.797	2.08445	1.57438	-0.510068	0.000176334	0.000176334	0.0834297
CA01g07240	48.7102	65.6169	82.4986	0.429844	0.760146	0.330302	0.132423	0.00617398	0.261866
CA01g07250	2.61448	2.80324	3.12273	0.100575	0.256287	0.155712	0.873862	0.673483	0.806006
CA01g07260	0.0664294	0	0.0673267	65535	0.0193565	65535	1	1	1
CA01g07320	143.765	138.347	160.4	-0.0554255	0.157955	0.21338	0.856755	0.572607	0.439865
CA01g07340	2.94233	0.489307	1.98692	-2.58814	-0.56642	2.02172	0.00263866	0.244477	1
CA01g07350	7.51703	3.30369	5.37607	-1.18609	-0.483612	0.702473	0.00200166	0.17693	0.0778474
CA01g07360	0.0222444	0.122126	0.688631	2.45685	4.95222	2.49536	1	1	1
CA01g07370	0	0	0.0588893	0	65535	65535	1	1	1
CA01g07400	2.65461	1.22307	1.64349	-1.11799	-0.691742	0.426246	0.0311908	0.149751	1
CA01g07440	47.9735	132.822	70.3314	1.46919	0.551932	-0.917257	0.000176334	0.0566013	0.000641051
CA01g07490	0.643659	0.649848	3.49172	0.0138065	2.43957	2.42576	1	0.10254	0.0905761
CA01g07500	1.82229	2.30971	5.45442	0.341956	1.58167	1.23971	1	0.121686	0.172246
CA01g07520	0	0	0	0	0	0	1	1	1
CA01g07530	0	0	0	0	0	0	1	1	1
CA01g07540	6.00372	4.64969	5.67139	-0.368721	-0.0821521	0.286569	0.367633	0.852658	0.501544
CA01g07550	0	0	0.0194893	0	65535	65535	1	1	1
CA01g07570	7.0701	10.4837	16.5259	0.568351	1.22492	0.656572	0.113572	0.000338033	0.0506246
CA01g07580	0.491033	2.6253	2.6149	2.41859	2.41287	-0.00572426	1	0.015687	0.986143
CA01g07590	0.127662	0.313892	0.14424	1.29793	0.176138	-1.1218	1	1	1
CA01g07600	0	4.63694	0	65535	0	65535	1	1	1
CA01g07620	0	0	0	0	0	0	1	1	1
CA01g07630	54.0576	42.0051	48.7185	-0.363933	-0.150028	0.213905	0.19966	0.629936	0.48656
CA01g07650	0	0	0	0	0	0	1	1	1
CA01g07670	0.0196105	0	0	65535	65535	0	1	1	1
CA01g07690	0.0215274	0	0.0399105	65535	0.890598	65535	1	1	1
CA01g07750	84.0283	85.0679	85.4784	0.0177398	0.0246862	0.00694643	0.956546	0.938272	0.982411
CA01g07780	108.148	76.3718	90.8462	-0.501898	-0.251512	0.250386	0.0472548	0.342537	0.346165
CA01g07830	10.3421	10.3206	8.84593	-0.00300238	-0.22544	-0.222438	0.993764	0.554823	0.562141
CA01g07850	2.70973	6.33506	3.29141	1.22521	0.280556	-0.944652	0.00934271	0.591324	0.027584
CA01g07880	42.1339	54.8283	52.9541	0.379939	0.32976	-0.0501788	0.166976	0.238192	0.874179
CA01g07900	2.00198	3.88923	3.81737	0.958057	0.93115	-0.0269068	0.077694	0.0832046	0.957228
CA01g07910	3609.16	4673.27	1815.63	0.372767	-0.991197	-1.36396	0.155968	0.000176334	0.000176334
CA01g07920	34.3217	50.2538	46.3349	0.550109	0.432976	-0.117133	0.0319808	0.0962672	0.675487
CA01g07970	180.018	492.637	286.631	1.45239	0.671056	-0.781332	0.000176334	0.01501	0.00288856
CA01g07990	22.7506	27.0854	24.3606	0.251608	0.0986432	-0.152965	0.399462	0.756132	0.612259
CA01g08010	19.9274	42.4934	32.0154	1.09249	0.684013	-0.408474	0.000176334	0.0117607	0.128086
CA01g08020	4.31294	2.57344	4.06066	-0.744973	-0.0869572	0.658016	0.339143	0.913101	0.408038
CA01g08050	0	0	0	0	0	0	1	1	1
CA01g08060	131.379	200.394	170.173	0.609111	0.373275	-0.235836	0.0162779	0.148632	0.375915
CA01g08070	91.7099	54.7945	144.221	-0.743048	0.653134	1.39618	0.00386196	0.00998441	0.000176334
CA01g08090	0	0	0	0	0	0	1	1	1
CA01g08100	0	0	0	0	0	0	1	1	1
CA01g08170	0	0	0.0202406	0	65535	65535	1	1	1
CA01g08180	55.9905	34.4133	42.1113	-0.702214	-0.410973	0.291242	0.00386196	0.112864	0.275584
CA01g08190	1.12412	0.943692	2.19754	-0.252406	0.967093	1.2195	1	1	1
CA01g08200	36.2747	21.2654	23.5669	-0.770457	-0.622199	0.148258	0.00628457	0.0309252	0.658001
CA01g08210	1.76422	0.738824	1.77967	-1.25573	0.012578	1.26831	1	1	1
CA01g08220	13.1781	4.01581	21.2315	-1.71438	0.688065	2.40244	0.00134411	0.0776168	0.000176334
CA01g08250	2.50854	0.719028	1.21527	-1.80273	-1.04558	0.757153	0.0238387	0.0900607	1
CA01g08260	0.597232	0	0.145568	65535	-2.0366	65535	1	1	1
CA01g08270	11.3678	9.05491	12.6351	-0.328186	0.152485	0.480671	0.425321	0.716096	0.225511
CA01g08280	3.87955	0.707559	1.35871	-2.45497	-1.51366	0.941313	0.000176334	0.00106828	1
CA01g08290	0	0	0	0	0	0	1	1	1
CA01g08300	0	0.114022	0	65535	0	65535	1	1	1
CA01g08310	0.0536065	0.163062	0.364933	1.60494	2.76715	1.16221	1	1	1
CA01g08330	5.61317	3.4005	6.64855	-0.723066	0.244225	0.967292	0.0445143	0.484601	0.00583411
CA01g08340	52.8815	159.004	88.5062	1.58823	0.743014	-0.845217	0.000176334	0.0117607	0.00362137
CA01g08370	5.77961	10.5164	6.02631	0.863593	0.0603027	-0.80329	0.0491428	0.910981	0.0681179
CA01g08380	0.556485	0.354594	0.537706	-0.650173	-0.049525	0.600648	1	1	1
CA01g08390	1.77005	0.311082	1.70443	-2.50842	-0.0545005	2.45392	1	1	1
CA01g08400	3.42233	0	0	65535	65535	0	1	1	1
CA01g08410	2.11733	2.07275	1.4977	-0.0307008	-0.499502	-0.468801	1	1	1
CA01g08430	0	0	0	0	0	0	1	1	1
CA01g08440	34.7472	8.89739	18.1493	-1.96544	-0.936982	1.02846	0.000176334	0.000338033	0.000641051
CA01g08450	9.32894	0.950436	2.67097	-3.29505	-1.80435	1.4907	0.266335	0.170632	1
CA01g08460	0	0	0	0	0	0	1	1	1
CA01g08470	0	0	0	0	0	0	1	1	1
CA01g08500	0	0	0	0	0	0	1	1	1
CA01g08510	161.576	306.963	255.146	0.925856	0.659114	-0.266742	0.000492045	0.0117607	0.330505
CA01g08520	0.173958	0.0140249	0.111232	-3.63268	-0.645163	2.98752	1	1	1
CA01g08560	0	0	0	0	0	0	1	1	1
CA01g08620	13.9965	15.2156	18.0146	0.120484	0.364098	0.243613	0.684711	0.182015	0.383636
CA01g08630	0	0	0	0	0	0	1	1	1
CA01g08690	0.0174017	0.00948462	0.00656944	-0.875569	-1.40539	-0.52982	1	1	1
CA01g08730	4.11353	1.2554	2.65894	-1.71223	-0.629529	1.0827	0.00549701	0.166268	0.0605053
CA01g08740	0	0	0	0	0	0	1	1	1
CA01g08760	39.0494	22.8439	19.8824	-0.773493	-0.973812	-0.200319	0.00480481	0.000492045	0.498736
CA01g08770	35.332	19.2714	34.596	-0.874519	-0.0303724	0.844146	0.00739609	0.932689	0.00923539
CA01g08780	64.6668	48.8296	55.8884	-0.405269	-0.210477	0.194792	0.179482	0.502288	0.549172
CA01g08790	25.1821	49.4928	32.0341	0.974821	0.34721	-0.627611	0.00869657	0.395806	0.0839552
CA01g08830	1.3658	1.96504	1.91933	0.52481	0.490856	-0.0339548	1	1	1
CA01g08840	68.4469	105.413	78.6921	0.622999	0.201233	-0.421766	0.0318933	0.534742	0.151052
CA01g08850	26.8585	29.3065	25.2179	0.125843	-0.0909292	-0.216772	0.808831	0.866967	0.669769
CA01g08860	0.108924	0.347829	0.104176	1.67506	-0.0642988	-1.73936	1	1	1
CA01g08870	1.79128	3.31538	2.57619	0.888185	0.524249	-0.363937	0.117363	0.385566	0.516478
CA01g08890	3.54752	2.09112	3.16048	-0.762536	-0.16667	0.595866	0.151452	0.764116	0.279118
CA01g08900	0.712796	0.149735	0.168758	-2.25108	-2.07853	0.172543	1	1	1
CA01g08910	9.17887	6.87538	12.4812	-0.416878	0.44337	0.860247	0.235241	0.1777	0.0108239
CA01g08920	26.1761	52.9526	37.1027	1.01645	0.503277	-0.513176	0.000176334	0.0860547	0.063048
CA01g08940	0.354936	0.0988483	0.136367	-1.84427	-1.38006	0.464209	1	1	1
CA01g08960	0	0	0	0	0	0	1	1	1
CA01g08970	57.5066	78.033	90.3855	0.440358	0.652365	0.212006	0.491259	0.290971	0.735484
CA01g08990	89.5996	46.3194	57.8085	-0.951877	-0.632211	0.319666	0.000176334	0.0114495	0.227615
CA01g09000	0	0	0	0	0	0	1	1	1
CA01g09030	0.0951553	0.25834	0.0744555	1.44092	-0.353905	-1.79482	1	1	1
CA01g09050	0	0	0	0	0	0	1	1	1
CA01g09060	0	0	0	0	0	0	1	1	1
CA01g09070	9.28474	27.2165	41.2653	1.55155	2.152	0.60045	0.000176334	0.000176334	0.03623
CA01g09080	3.10454	1.58673	1.78831	-0.968323	-0.795779	0.172543	1	1	1
CA01g09100	12.4131	13.2232	14.0256	0.0912111	0.176202	0.0849911	0.891374	0.793108	0.898732
CA01g09110	0	0	0.170061	0	65535	65535	1	1	1
CA01g09120	14.0284	19.5944	15.1071	0.482089	0.106874	-0.375214	0.122373	0.767232	0.22894
CA01g09180	0	0.237842	0.0448444	65535	65535	-2.40701	1	1	1
CA01g09190	0.141407	0	0.0640335	65535	-1.14296	65535	1	1	1
CA01g09200	18.1752	21.2399	15.0762	0.224802	-0.269705	-0.494507	0.589248	0.532853	0.222529
CA01g09230	0.0439485	0	0.110321	65535	1.32782	65535	1	1	1
CA01g09250	1.90523	0.611957	1.20246	-1.63847	-0.663973	0.974492	1	1	1
CA01g09290	0	0	0.0145608	0	65535	65535	1	1	1
CA01g09300	4.65303	6.96063	3.97203	0.581047	-0.228294	-0.809341	0.1557	0.638554	0.0580425
CA01g09340	2.38624	0.302746	0.558912	-2.97856	-2.09405	0.884514	1	1	1
CA01g09360	0	0	0	0	0	0	1	1	1
CA01g09370	0	0	0	0	0	0	1	1	1
CA01g09400	4.8903	1.77078	2.25814	-1.46553	-1.11479	0.350748	1	1	1
CA01g09410	0	0	0	0	0	0	1	1	1
CA01g09420	6.57713	1.18671	2.72001	-2.47049	-1.27385	1.19664	0.0025126	0.0160815	0.0961935
CA01g09440	10.3215	5.61647	10.7252	-0.877919	0.055357	0.933276	0.0258543	0.894938	0.0173531
CA01g09480	6.95148	1.27919	2.89679	-2.44209	-1.26286	1.17922	0.000338033	0.0103025	0.0679623
CA01g09490	10.1905	1.28283	4.15784	-2.98982	-1.29332	1.6965	0.016865	0.0408279	0.100735
CA01g09500	16.7145	5.07803	7.10049	-1.71876	-1.23511	0.483649	0.000176334	0.000176334	0.127931
CA01g09540	0.177622	0	0	65535	65535	0	1	1	1
CA01g09550	0	0	0	0	0	0	1	1	1
CA01g09560	48.713	12.9464	14.9547	-1.91176	-1.70371	0.208054	0.000176334	0.000176334	0.543988
CA01g09570	0	0.186036	0	65535	0	65535	1	1	1
CA01g09580	0	0	0	0	0	0	1	1	1
CA01g09600	26.7821	47.7058	31.4034	0.832897	0.229653	-0.603244	0.0018724	0.439302	0.0246634
CA01g09610	0	0	0	0	0	0	1	1	1
CA01g09620	10.8915	4.55163	8.68166	-1.25874	-0.327158	0.931586	0.000338033	0.264468	0.00349986
CA01g09630	30.4039	20.3841	20.8598	-0.576809	-0.543529	0.0332806	0.0278447	0.0399856	0.912188
CA01g09640	2.69251	3.37733	3.50699	0.326933	0.381283	0.0543506	0.538465	0.463036	0.919978
CA01g09650	0.0446862	0.0765574	0.535994	0.776713	3.58431	2.8076	1	1	1
CA01g09670	11.2231	6.6191	12.1731	-0.76177	0.117225	0.878995	0.231412	0.850443	0.173145
CA01g09700	29.7175	26.8535	28.8664	-0.146203	-0.0419211	0.104282	0.668433	0.905721	0.766552
CA01g09710	8.73978	2.44979	7.04033	-1.83494	-0.311954	1.52298	0.000176334	0.394057	0.000786224
CA01g09720	8.28676	3.38468	6.51677	-1.29179	-0.346651	0.945138	0.000176334	0.299754	0.00945027
CA01g09770	9.9763	5.14303	5.94825	-0.955888	-0.74604	0.209848	0.0495551	0.116943	0.709386
CA01g09780	1.15206	1.23325	1.64818	0.0982411	0.516653	0.418411	1	1	1
CA01g09790	0	0	0	0	0	0	1	1	1
CA01g09800	0	0	0	0	0	0	1	1	1
CA01g09820	1.67324	0	0	65535	65535	0	1	1	1
CA01g09840	19.294	19.2462	18.0481	-0.00358334	-0.0963096	-0.0927263	0.9926	0.759634	0.772888
CA01g09850	0.708226	0.161463	0.679588	-2.13301	-0.0595489	2.07346	1	1	1
CA01g09860	143.318	283.001	166.938	0.981584	0.22009	-0.761494	0.000176334	0.417215	0.00200166
CA01g09870	1.89107	1.65664	0.47133	-0.190949	-2.0044	-1.81345	1	1	1
CA01g09880	0	0	0	0	0	0	1	1	1
CA01g09890	0	0	0	0	0	0	1	1	1
CA01g09910	0.034822	0.0599322	0.045739	0.783334	0.393428	-0.389906	1	1	1
CA01g09920	13.1073	8.08844	13.6832	-0.696443	0.0620323	0.758475	0.0263886	0.855207	0.0163764
CA01g09930	20.3104	10.0474	13.3492	-1.01539	-0.605457	0.40993	0.0352047	0.175249	0.423369
CA01g09950	20.1907	11.4295	14.4894	-0.820932	-0.47869	0.342243	0.119126	0.352588	0.561661
CA01g09960	0.478979	0.578418	1.26373	0.272149	1.39966	1.12751	1	1	1
CA01g09980	5.43457	4.10019	4.53137	-0.406476	-0.262219	0.144257	0.573048	0.721457	0.858255
CA01g09990	0	0	0	0	0	0	1	1	1
CA01g10000	27.0511	19.6207	21.2911	-0.463307	-0.345437	0.11787	0.0807971	0.189363	0.682773
CA01g10020	53.7683	57.9132	59.2911	0.107136	0.141061	0.033925	0.714646	0.620744	0.91467
CA01g10030	1159.62	1511.91	910.635	0.382727	-0.348703	-0.731429	0.191057	0.218042	0.010928
CA01g10040	0.340276	0.196083	0.210001	-0.795237	-0.696312	0.0989255	1	1	1
CA01g10050	6.84637	13.5369	26.8553	0.983484	1.97179	0.98831	0.0116581	0.000176334	0.00200166
CA01g10090	38.7779	34.9928	41.4488	-0.148176	0.0960947	0.244271	0.683209	0.792748	0.476136
CA01g10110	0	0	0	0	0	0	1	1	1
CA01g10120	0	0	0	0	0	0	1	1	1
CA01g10140	375.078	762.311	608.248	1.02319	0.697471	-0.325719	0.000176334	0.0147112	0.270252
CA01g10160	0.150094	0.105934	0.11961	-0.502697	-0.327527	0.17517	1	1	1
CA01g10170	2.19892	1.85672	1.54942	-0.24404	-0.50507	-0.26103	1	1	1
CA01g10220	0	0	0	0	0	0	1	1	1
CA01g10230	46.6135	76.5755	64.5898	0.716134	0.470557	-0.245577	0.00325626	0.066101	0.362864
CA01g10240	113.098	153.577	130.133	0.441387	0.202409	-0.238978	0.100452	0.484195	0.393572
CA01g10250	1.86752	0.612956	1.49454	-1.60727	-0.321429	1.28584	1	1	1
CA01g10270	0	0	0	0	0	0	1	1	1
CA01g10280	0	0	0	0	0	0	1	1	1
CA01g10290	0	0	0	0	0	0	1	1	1
CA01g10300	1.48004	1.09083	1.96042	-0.440213	0.405528	0.84574	1	1	1
CA01g10340	0	0	0	0	0	0	1	1	1
CA01g10350	59.6268	40.413	72.0916	-0.561143	0.273871	0.835013	0.0438462	0.328694	0.00147886
CA01g10360	20.9551	56.8239	38.3465	1.43919	0.87179	-0.567404	0.000176334	0.000786224	0.0315407
CA01g10370	60.5668	174.931	100.223	1.53019	0.72662	-0.803566	0.000176334	0.00594709	0.00161175
CA01g10380	33.3064	52.4592	41.1776	0.655398	0.306061	-0.349337	0.0158849	0.291083	0.204481
CA01g10390	63.4925	95.23	69.162	0.58483	0.123394	-0.461437	0.0253988	0.663551	0.0777711
CA01g10410	91.7519	222.304	125.851	1.27672	0.455913	-0.820811	0.000176334	0.0994534	0.00238701
CA01g10420	40.669	29.7877	33.783	-0.449213	-0.267633	0.18158	0.127794	0.370374	0.563953
CA01g10430	27.4829	32.5771	31.4752	0.245326	0.195684	-0.0496421	0.445545	0.54322	0.88484
CA01g10460	0	0	0	0	0	0	1	1	1
CA01g10520	3.28398	5.62298	6.09664	0.775889	0.892569	0.11668	0.297424	0.228883	0.874568
CA01g10530	5.47169	22.1774	12.5163	2.01903	1.19375	-0.825281	0.00538183	0.0842581	0.12644
CA01g10600	0.0138686	0.0111563	0.869213	-0.313968	5.96981	6.28378	1	1	1
CA01g10610	1.01191	0.989027	1.46348	-0.0329973	0.532324	0.565321	1	1	1
CA01g10620	0.0582942	0.0340883	0.0578077	-0.774077	-0.0120916	0.761985	1	1	1
CA01g10630	17.81	4.58655	8.65998	-1.95721	-1.04026	0.916954	0.000641051	0.0115542	0.0762384
CA01g10640	24.6925	7.16813	11.7485	-1.7844	-1.07159	0.712809	0.000176334	0.000338033	0.0532932
CA01g10660	3.09488	1.6121	1.89561	-0.940943	-0.70722	0.233723	0.101731	0.198847	1
CA01g10670	3.07362	2.64853	7.58298	-0.214751	1.30282	1.51757	0.679339	0.00161175	0.000492045
CA01g10680	2.01131	0.509373	0.847597	-1.98134	-1.24668	0.734655	1	1	1
CA01g10730	5.87988	1.48825	3.07975	-1.98217	-0.932974	1.04919	0.000176334	0.00837133	0.0170593
CA01g10770	0	0	0	0	0	0	1	1	1
CA01g10810	0	0	0	0	0	0	1	1	1
CA01g10820	0	0	0	0	0	0	1	1	1
CA01g10840	0	0	0	0	0	0	1	1	1
CA01g10870	12.2384	9.24804	9.34018	-0.404196	-0.389893	0.0143026	0.506714	0.520358	0.977109
CA01g10920	36.5169	106.253	39.6716	1.54086	0.119542	-1.42132	0.000176334	0.712502	0.000176334
CA01g10940	192.535	193.156	155.617	0.00465062	-0.307119	-0.311769	0.988722	0.287705	0.259581
CA01g10950	80.1029	86.1887	79.3721	0.105645	-0.0132225	-0.118867	0.712679	0.967349	0.683531
CA01g10970	9.54687	4.60576	6.73726	-1.05159	-0.502865	0.548723	0.00445354	0.145518	0.149486
CA01g10990	0	0	0	0	0	0	1	1	1
CA01g11000	11.7922	34.0605	15.0844	1.53027	0.355222	-1.17504	0.00200166	0.530807	0.0160815
CA01g11060	0.0232455	0	0	65535	65535	0	1	1	1
CA01g11070	0.47102	0.124747	0.249231	-1.91678	-0.918305	0.998478	1	1	1
CA01g11090	17.9766	3.87568	8.22882	-2.2136	-1.12736	1.08623	0.000176334	0.000641051	0.00650926
CA01g11110	4.72443	2.14996	4.63215	-1.13583	-0.0284579	1.10737	0.0943421	0.972923	0.104122
CA01g11120	40.8424	122.901	53.7531	1.58935	0.39628	-1.19307	0.000176334	0.28879	0.000492045
CA01g11160	0	0	0	0	0	0	1	1	1
CA01g11170	0	0	0	0	0	0	1	1	1
CA01g11210	2.23497	9.66665	5.27132	2.11276	1.23791	-0.874852	0.0306586	0.170255	0.187849
CA01g11230	52.7224	19.3867	33.528	-1.44334	-0.653048	0.790296	0.000176334	0.0117607	0.00200166
CA01g11240	5.03491	18.7001	17.5	1.89301	1.79732	-0.0956894	0.000492045	0.000492045	0.834205
CA01g11270	0	0	0	0	0	0	1	1	1
CA01g11320	0	0	0	0	0	0	1	1	1
CA01g11330	0.0457453	0.0319811	0.072179	-0.516404	0.657954	1.17436	1	1	1
CA01g11350	0.634041	0.241424	0.201624	-1.39301	-1.65291	-0.259902	1	1	1
CA01g11360	63.4164	53.3025	45.0594	-0.250653	-0.493028	-0.242374	0.463387	0.148367	0.504291
CA01g11370	96.2094	131.34	146.812	0.449057	0.60972	0.160663	0.0827559	0.0155885	0.554535
CA01g11380	387.467	569.846	448.144	0.556498	0.20989	-0.346608	0.0450953	0.487855	0.219252
CA01g11390	102.616	67.5164	165.963	-0.603942	0.693609	1.29755	0.0211656	0.0248472	0.000176334
CA01g11410	0	0	0	0	0	0	1	1	1
CA01g11420	2.53885	0.705045	3.49443	-1.84839	0.46088	2.30927	0.0434266	0.432067	0.0219237
CA01g11430	6.86121	5.36109	6.96528	-0.355937	0.0217199	0.377656	0.368116	0.96037	0.333584
CA01g11440	0	0	0	0	0	0	1	1	1
CA01g11460	0	0	0	0	0	0	1	1	1
CA01g11490	0.319784	0.102108	0.174666	-1.647	-0.872503	0.774493	1	1	1
CA01g11520	0	0	0	0	0	0	1	1	1
CA01g11530	0	0	0	0	0	0	1	1	1
CA01g11540	0.47311	1.87317	1.75745	1.98523	1.89324	-0.0919949	1	1	1
CA01g11550	88.4288	91.4455	80.3827	0.048396	-0.137631	-0.186027	0.869129	0.616227	0.492599
CA01g11560	43.7771	94.6498	54.3643	1.11242	0.312485	-0.799939	0.000338033	0.362918	0.0106131
CA01g11600	8.9823	6.97584	8.66614	-0.364717	-0.0516943	0.313022	0.348366	0.903525	0.436131
CA01g11610	35.0896	22.541	33.8632	-0.63849	-0.0513241	0.587166	0.214246	0.926293	0.255044
CA01g11640	0	0	0	0	0	0	1	1	1
CA01g11650	0	0	0	0	0	0	1	1	1
CA01g11680	0	0	0	0	0	0	1	1	1
CA01g11740	20.3757	13.0905	14.3791	-0.638338	-0.502875	0.135462	0.13212	0.233027	0.782415
CA01g11750	31.2074	47.761	40.526	0.613943	0.37696	-0.236984	0.0827559	0.306016	0.515499
CA01g11770	41.2968	34.5886	32.1759	-0.255734	-0.360051	-0.104317	0.359363	0.186692	0.727584
CA01g11800	0.974033	0.365361	0.576479	-1.41465	-0.756701	0.657947	1	1	1
CA01g11810	0.134488	0.814791	1.00449	2.59895	2.90092	0.301969	1	1	1
CA01g11840	1.33909	4.34141	2.32088	1.69691	0.793413	-0.903495	0.066254	1	0.237127
CA01g11900	0.800209	6.75033	3.84283	3.07651	2.26372	-0.812789	0.00492079	0.019369	0.157402
CA01g11910	8.92064	2.52839	6.33021	-1.81893	-0.494895	1.32403	0.00783187	0.333584	0.0400677
CA01g11950	15.3241	7.14531	10.9338	-1.10073	-0.486998	0.613732	0.000492045	0.105338	0.063285
CA01g12000	42.8584	24.8437	40.1337	-0.786694	-0.0947636	0.69193	0.0572389	0.830294	0.102397
CA01g12030	65.3524	68.7621	62.3837	0.0733734	-0.0670711	-0.140445	0.806545	0.824717	0.632183
CA01g12080	34.2252	108.027	69.2332	1.65825	1.0164	-0.641851	0.000176334	0.000176334	0.0182141
CA01g12090	7.11682	28.8382	30.4172	2.01868	2.09558	0.0769048	0.000176334	0.000176334	0.817366
CA01g12160	0.238784	1.03193	0.157771	2.11157	-0.597878	-2.70945	1	1	1
CA01g12180	0	0	0	0	0	0	1	1	1
CA01g12200	1.96191	0.428164	0.40225	-2.19602	-2.28609	-0.0900696	1	1	1
CA01g12210	0.22656	0.156501	0.225429	-0.533717	-0.00721605	0.526501	1	1	1
CA01g12250	0	0	0	0	0	0	1	1	1
CA01g12310	2.47036	1.13808	2.65508	-1.11812	0.104032	1.22216	0.0590795	0.858894	0.039294
CA01g12320	16.8368	8.7121	12.4351	-0.950526	-0.437205	0.513321	0.00421721	0.162171	0.129876
CA01g12330	0	0	0	0	0	0	1	1	1
CA01g12340	0	0	0	0	0	0	1	1	1
CA01g12360	25.9271	68.4942	35.8014	1.40152	0.465554	-0.935966	0.000176334	0.178854	0.0025126
CA01g12370	0.0360808	0.080398	0	1.15593	65535	65535	1	1	1
CA01g12380	0.118395	0.0426099	0.145796	-1.47435	0.300346	1.77469	1	1	1
CA01g12410	0	0	0	0	0	0	1	1	1
CA01g12420	0	0	0.191927	0	65535	65535	1	1	1
CA01g12450	0	0	0	0	0	0	1	1	1
CA01g12460	29.1544	20.9634	26.1854	-0.475841	-0.154955	0.320886	0.240462	0.715274	0.450031
CA01g12470	27.4662	21.1163	25.6028	-0.3793	-0.101359	0.277941	0.290397	0.793108	0.457154
CA01g12480	53.3931	66.1298	66.5971	0.308648	0.318808	0.0101601	0.392684	0.378003	0.981904
CA01g12490	39.9891	68.9636	58.1744	0.786229	0.54078	-0.245449	0.00492079	0.0605853	0.392896
CA01g12500	13.038	8.28259	15.173	-0.654574	0.218781	0.873355	0.0531324	0.518244	0.00902093
CA01g12520	67.6961	21.0199	47.0361	-1.68732	-0.525305	1.16201	0.000176334	0.0435956	0.000176334
CA01g12530	0	0	0	0	0	0	1	1	1
CA01g12550	5.80987	6.74945	2.34472	0.216265	-1.30909	-1.52536	0.6331	0.00891329	0.00288856
CA01g12560	25.3241	37.9195	56.9139	0.58243	1.16827	0.585842	0.0375865	0.000176334	0.0252145
CA01g12570	0	0	0	0	0	0	1	1	1
CA01g12580	0	0	0	0	0	0	1	1	1
CA01g12590	0	0	0	0	0	0	1	1	1
CA01g12610	1.11247	1.10188	0.328562	-0.0138019	-1.75953	-1.74572	1	1	1
CA01g12630	2.22869	0.977826	1.95457	-1.18854	-0.189345	0.9992	1	1	1
CA01g12650	0	1.14047	0.562293	65535	65535	-1.02024	1	1	1
CA01g12660	4.77688	26.7554	25.5954	2.48569	2.42175	-0.063946	0.000176334	0.000176334	0.869203
CA01g12700	0	0	0	0	0	0	1	1	1
CA01g12710	4.97087	5.85521	10.5018	0.236222	1.07907	0.842847	0.4958	0.000176334	0.00683982
CA01g12720	26.1251	10.5193	24.8164	-1.3124	-0.0741392	1.23826	0.000176334	0.820762	0.000176334
CA01g12730	0	0	0	0	0	0	1	1	1
CA01g12740	0	0	0.0758429	0	65535	65535	1	1	1
CA01g12750	0	0	0	0	0	0	1	1	1
CA01g12760	0	0.0769532	0	65535	0	65535	1	1	1
CA01g12790	0	0	0	0	0	0	1	1	1
CA01g12800	12.6182	5.2507	7.05995	-1.26492	-0.837774	0.427147	0.00134411	0.0202265	0.306242
CA01g12810	0	0	0	0	0	0	1	1	1
CA01g12820	0	0	0	0	0	0	1	1	1
CA01g12830,CA01g12840	464.368	307.562	303.008	-0.594392	-0.615912	-0.0215193	0.344134	0.358887	0.97638
CA01g12890	0	0	0	0	0	0	1	1	1
CA01g12910	0	0	0	0	0	0	1	1	1
CA01g12920	0	0	0	0	0	0	1	1	1
CA01g12940	0	0	0	0	0	0	1	1	1
CA01g12950	7.96809	8.96668	7.24355	0.17034	-0.137537	-0.307877	0.68273	0.749039	0.437796
CA01g12960	16.373	47.2074	28.6984	1.5277	0.809654	-0.718043	0.000176334	0.0075023	0.011137
CA01g12970	17.2626	12.7964	17.8482	-0.43191	0.0481329	0.480043	0.411321	0.929753	0.358505
CA01g13020	67.6102	66.2077	42.2166	-0.0302415	-0.67943	-0.649189	0.919826	0.0198476	0.0264786
CA01g13030	3653.71	9172.05	8807.2	1.32788	1.26932	-0.0585603	0.000338033	0.000492045	0.901395
CA01g13050,CA01g13060	0.794876	2.43163	0.686827	1.61312	-0.210783	-1.8239	0.0237624	1	0.016963
CA01g13090	0	0	0	0	0	0	1	1	1
CA01g13100	31.0012	146.923	89.1413	2.24466	1.52377	-0.720891	0.000176334	0.000176334	0.00538183
CA01g13130	284.625	867.721	406.505	1.60817	0.514213	-1.09396	0.000176334	0.0484029	0.000176334
CA01g13150	20.785	36.8958	31.1666	0.827917	0.58446	-0.243457	0.00147886	0.0268129	0.367579
CA01g13180	0.383273	1.22207	0.240413	1.67288	-0.672856	-2.34574	1	1	1
CA01g13250	247.32	396.667	335.02	0.681547	0.437865	-0.243681	0.0170593	0.126232	0.432275
CA01g13280	21.6147	27.5267	21.776	0.34882	0.0107322	-0.338088	0.419886	0.988829	0.438157
CA01g13290	0.289594	0.143821	0	-1.00975	65535	65535	1	1	1
CA01g13300	24.6887	11.5899	17.671	-1.09098	-0.482473	0.60851	0.00445354	0.174797	0.124805
CA01g13310	49.2499	145.258	66.8975	1.56042	0.44183	-1.11859	0.000176334	0.104911	0.000176334
CA01g13330	5.05432	9.68582	6.0842	0.938357	0.267552	-0.670806	0.0304823	0.590805	0.111519
CA01g13340	0	0	0	0	0	0	1	1	1
CA01g13350	35.3996	40.495	40.8879	0.194009	0.207941	0.0139315	0.518045	0.489173	0.966269
CA01g13370	99.0613	227.281	128.786	1.19809	0.37858	-0.819505	0.000176334	0.143986	0.000492045
CA01g13380	112.196	267.61	121.601	1.25411	0.116134	-1.13797	0.000176334	0.6932	0.000176334
CA01g13390	0	0	0	0	0	0	1	1	1
CA01g13400	9.00823	8.19003	20.8411	-0.137375	1.21012	1.34749	0.745996	0.000492045	0.000176334
CA01g13430	1.59803	0.879156	1.04485	-0.862104	-0.613002	0.249103	1	1	1
CA01g13450	0.166247	0	0	65535	65535	0	1	1	1
CA01g13460	0.0266645	0	0	65535	65535	0	1	1	1
CA01g13470	0	0	0	0	0	0	1	1	1
CA01g13480	12.0323	19.9084	13.6211	0.726466	0.178932	-0.547534	0.0231102	0.627075	0.096414
CA01g13500	0	0	0	0	0	0	1	1	1
CA01g13510	0.0150579	0	0	65535	65535	0	1	1	1
CA01g13520	817.452	993.984	629.937	0.282088	-0.375927	-0.658015	0.286212	0.150527	0.00998441
CA01g13530	0	0	0	0	0	0	1	1	1
CA01g13540	21.9513	34.5836	34.2617	0.655781	0.64229	-0.013491	0.0431785	0.0467599	0.972491
CA01g13560	0	0	0	0	0	0	1	1	1
CA01g13590	18.7017	14.4638	16.4644	-0.370715	-0.183817	0.186898	0.186119	0.534593	0.532704
CA01g13600	0.185351	0.682305	0.056876	1.88016	-1.70436	-3.58452	1	1	1
CA01g13620	0.364954	0.0543601	0	-2.74709	65535	65535	1	1	1
CA01g13630	0	0	0	0	0	0	1	1	1
CA01g13640	14.2447	2.41295	4.92978	-2.56156	-1.53084	1.03073	0.000176334	0.000176334	0.00238701
CA01g13670	0	0	0	0	0	0	1	1	1
CA01g13680	1.5253	1.38717	0.941459	-0.136952	-0.696125	-0.559173	1	1	1
CA01g13700	0	0	0	0	0	0	1	1	1
CA01g13710	0	0	0	0	0	0	1	1	1
CA01g13720	1.03428	0.393502	0.325109	-1.39418	-1.66963	-0.275447	1	1	1
CA01g13780	0	0.136792	0	65535	0	65535	1	1	1
CA01g13790	0.445755	0.452081	0.670222	0.0203298	0.588388	0.568058	1	1	1
CA01g13800	45.5356	68.8705	63.0388	0.596892	0.469246	-0.127646	0.0214502	0.0766974	0.663734
CA01g13830	0	0	0	0	0	0	1	1	1
CA01g13860	0.026712	0.0675726	0.284049	1.33895	3.41058	2.07163	1	1	1
CA01g13910	43.8708	75.4244	64.5086	0.781772	0.556232	-0.22554	0.158715	0.333801	0.694164
CA01g13940	35.0556	14.1124	17.8426	-1.31268	-0.974317	0.338365	0.000176334	0.00200166	0.349073
CA01g13970	0	0	0	0	0	0	1	1	1
CA01g13990	0	0	0	0	0	0	1	1	1
CA01g14000	3.71339	9.19203	1.65828	1.30765	-1.16305	-2.47069	0.0366548	0.169297	0.0100905
CA01g14030	0	0	0	0	0	0	1	1	1
CA01g14050	5.60908	1.14199	2.52217	-2.29621	-1.1531	1.14311	0.000176334	0.000641051	0.00397949
CA01g14070	0	0	0	0	0	0	1	1	1
CA01g14080	0.535289	0.0654704	0	-3.0314	65535	65535	1	1	1
CA01g14090	0.17321	0	0.075826	65535	-1.19176	65535	1	1	1
CA01g14100	102.993	202.639	153.951	0.976371	0.579935	-0.396435	0.000338033	0.0353786	0.13911
CA01g14160	9.48043	11.4035	10.0174	0.26645	0.079487	-0.186963	0.440286	0.835033	0.600721
CA01g14190	0.559197	0.745998	13.8359	0.415816	4.62892	4.2131	1	0.049803	0.0196558
CA01g14200	30.0847	29.9771	25.1574	-0.00517021	-0.258043	-0.252873	0.990537	0.41931	0.429475
CA01g14210	117.054	142.199	112.943	0.28073	-0.0515818	-0.332312	0.285865	0.863057	0.199783
CA01g14220	0	0	0	0	0	0	1	1	1
CA01g14240	0.265323	0.0920207	0.118343	-1.52772	-1.16477	0.362949	1	1	1
CA01g14250	0	0	0	0	0	0	1	1	1
CA01g14260	0.517629	0.0993402	0.299552	-2.38147	-0.789112	1.59236	1	1	1
CA01g14280	4.04479	0.386828	1.05311	-3.3863	-1.94141	1.44489	1	1	1
CA01g14290	0	0	0	0	0	0	1	1	1
CA01g14300	1.19931	0.275645	0.70949	-2.12132	-0.757348	1.36397	1	1	1
CA01g14350	0	0	0	0	0	0	1	1	1
CA01g14360	0	0	0	0	0	0	1	1	1
CA01g14370	2.58397	1.28263	1.62373	-1.01048	-0.670275	0.340201	1	1	1
CA01g14380	14.6636	6.39521	11.5604	-1.19718	-0.343052	0.854126	0.149684	0.65181	0.33579
CA01g14390	8.48704	5.62777	6.99057	-0.592699	-0.279851	0.312848	0.389348	0.705852	0.688726
CA01g14410	0.987909	1.24424	1.42057	0.332819	0.52402	0.1912	1	1	1
CA01g14440	5.02167	5.61302	5.18734	0.160609	0.0468256	-0.113784	0.762081	0.933536	0.831714
CA01g14460	0	0	0	0	0	0	1	1	1
CA01g14470	0	0	0	0	0	0	1	1	1
CA01g14480	0	0	0	0	0	0	1	1	1
CA01g14490	0	0	0	0	0	0	1	1	1
CA01g14500	0	0	0	0	0	0	1	1	1
CA01g14510	0	0	0	0	0	0	1	1	1
CA01g14520	0	0	0	0	0	0	1	1	1
CA01g14530	0.0368921	0	0	65535	65535	0	1	1	1
CA01g14540	0	0	0	0	0	0	1	1	1
CA01g14550	0.702026	0.435301	0.250998	-0.68951	-1.48385	-0.794336	1	1	1
CA01g14560	0	0	0	0	0	0	1	1	1
CA01g14620	0	0	0	0	0	0	1	1	1
CA01g14630	0.0687285	0	0	65535	65535	0	1	1	1
CA01g14640	0	0	0	0	0	0	1	1	1
CA01g14650	0	0	0	0	0	0	1	1	1
CA01g14660	0	0	0	0	0	0	1	1	1
CA01g14670	0	0	0	0	0	0	1	1	1
CA01g14680	0	0	0	0	0	0	1	1	1
CA01g14690	0	0	0	0	0	0	1	1	1
CA01g14700	0	0	0	0	0	0	1	1	1
CA01g14710	0	0	0	0	0	0	1	1	1
CA01g14750	22.7268	53.4062	128.85	1.23261	2.50323	1.27062	0.00276377	0.000176334	0.000176334
CA01g14760	0	0	0	0	0	0	1	1	1
CA01g14770	0	0	0	0	0	0	1	1	1
CA01g14780	0.049092	0.181441	0.112304	1.88594	1.19385	-0.692085	1	1	1
CA01g14830	0	0	0	0	0	0	1	1	1
CA01g14840	0	1.20973	0.239399	65535	65535	-2.33719	1	1	1
CA01g14850	0	0	0	0	0	0	1	1	1
CA01g14860	106.69	257.378	165.87	1.27046	0.636624	-0.63384	0.000176334	0.017255	0.0155885
CA01g14880	0	0	0	0	0	0	1	1	1
CA01g14890	0	0.0708049	0.0185297	65535	65535	-1.93401	1	1	1
CA01g14920	0.0733414	0.0167552	0	-2.13002	65535	65535	1	1	1
CA01g14950	0	0	0	0	0	0	1	1	1
CA01g14960	0	0	0	0	0	0	1	1	1
CA01g14970	0	0	0	0	0	0	1	1	1
CA01g14980	41.7795	25.7732	26.9791	-0.696922	-0.630956	0.0659659	0.0415006	0.057964	0.874058
CA01g14990	0	0.0738371	0	65535	0	65535	1	1	1
CA01g15000	0	0	0	0	0	0	1	1	1
CA01g15010	0	0	0	0	0	0	1	1	1
CA01g15020	0	0	0	0	0	0	1	1	1
CA01g15030	0	0	0	0	0	0	1	1	1
CA01g15060	0	0	0	0	0	0	1	1	1
CA01g15070	0.0831751	0	0.04566	65535	-0.86522	65535	1	1	1
CA01g15080	0	0	0	0	0	0	1	1	1
CA01g15090	0	0	0	0	0	0	1	1	1
CA01g15100	0	0	0	0	0	0	1	1	1
CA01g15110	0	0	0	0	0	0	1	1	1
CA01g15120	0	0	0.106026	0	65535	65535	1	1	1
CA01g15130	0.276957	0.193076	0.353175	-0.520497	0.350721	0.871218	1	1	1
CA01g15140	1.20769	0.616449	0.547641	-0.970202	-1.14095	-0.170752	1	1	1
CA01g15160	0	0	0	0	0	0	1	1	1
CA01g15170	0	0	0	0	0	0	1	1	1
CA01g15200	0	0	0	0	0	0	1	1	1
CA01g15210	0	0	0	0	0	0	1	1	1
CA01g15220	0	0	0	0	0	0	1	1	1
CA01g15230	0	0	0	0	0	0	1	1	1
CA01g15240	0	0	0	0	0	0	1	1	1
CA01g15250	0	0	0	0	0	0	1	1	1
CA01g15260	0	0	0	0	0	0	1	1	1
CA01g15270,CA01g15280	0	0	0	0	0	0	1	1	1
CA01g15330,CA01g15340	0	0	0	0	0	0	1	1	1
CA01g15350	0	0	0	0	0	0	1	1	1
CA01g15410	21.1633	12.3167	17.2946	-0.78095	-0.291242	0.489707	0.00457113	0.293193	0.0868765
CA01g15430	17.2681	3.18288	5.34858	-2.4397	-1.69088	0.748823	0.000176334	0.000176334	0.150219
CA01g15440	19.6267	15.8959	22.2188	-0.304165	0.178961	0.483126	0.29771	0.5379	0.0864312
CA01g15460	301.821	934.052	467.592	1.62981	0.631557	-0.998252	0.000176334	0.0145121	0.000176334
CA01g15470	0	0	0	0	0	0	1	1	1
CA01g15480	58.8936	84.4572	67.4773	0.520109	0.196291	-0.323818	0.0414154	0.465624	0.209747
CA01g15490	8.16654	4.91576	6.73196	-0.732311	-0.278698	0.453614	0.0200377	0.376773	0.167366
CA01g15500	0.580261	0.949023	1.21971	0.709742	1.07176	0.362019	1	1	1
CA01g15510	0.0624717	0.0537536	0.0569678	-0.21684	-0.133055	0.0837845	1	1	1
CA01g15520	0	0	0	0	0	0	1	1	1
CA01g15530	0	0	0	0	0	0	1	1	1
CA01g15540	0	0	0	0	0	0	1	1	1
CA01g15550	0.229618	0	0	65535	65535	0	1	1	1
CA01g15560	49.7876	68.659	50.6751	0.463662	0.0254908	-0.438171	0.074409	0.932838	0.0889531
CA01g15620	14.9731	24.8674	17.6302	0.731884	0.235675	-0.496208	0.0115542	0.452679	0.0798923
CA01g15630	0	0	0	0	0	0	1	1	1
CA01g15640	45.807	111.341	72.824	1.28135	0.668846	-0.612504	0.000176334	0.0182141	0.0203221
CA01g15660	28.867	38.0443	36.2177	0.398258	0.327273	-0.0709852	0.173588	0.281259	0.827927
CA01g15670	374.399	624.811	383.558	0.738844	0.03487	-0.703974	0.00325626	0.907781	0.00492079
CA01g15680	0	1.09468	2.37838	65535	65535	1.11947	1	1	1
CA01g15700	110.496	138.989	100.463	0.330972	-0.137338	-0.46831	0.253569	0.662871	0.102257
CA01g15710	0.114985	0.189068	0.323869	0.717468	1.49397	0.776503	1	1	1
CA01g15720	0	0	0	0	0	0	1	1	1
CA01g15750	88.4743	65.4639	64.9128	-0.43456	-0.446756	-0.0121964	0.291711	0.293653	0.984776
CA01g15760	0	0	0	0	0	0	1	1	1
CA01g15800	0.0409283	0	0	65535	65535	0	1	1	1
CA01g15810	0	0	0	0	0	0	1	1	1
CA01g15840	81.971	108.278	87.7158	0.40155	0.0977234	-0.303826	0.118976	0.733986	0.254568
CA01g15860	0	0	0	0	0	0	1	1	1
CA01g15900	0	0	0	0	0	0	1	1	1
CA01g15940	10.8716	3.59907	6.59873	-1.59487	-0.72031	0.874564	0.000176334	0.031454	0.0203221
CA01g15950	564.61	1548.87	854.715	1.45589	0.598188	-0.8577	0.000176334	0.0210714	0.00225913
CA01g15960	0	0	0	0	0	0	1	1	1
CA01g15990	0	0	0	0	0	0	1	1	1
CA01g16000	63.7274	58.2172	75.428	-0.130469	0.243185	0.373654	0.643208	0.365795	0.14909
CA01g16010	20.2779	5.8756	12.784	-1.7871	-0.665568	1.12153	0.000176334	0.0123826	0.000176334
CA01g16020	23.7386	14.1912	21.3125	-0.742238	-0.155533	0.586705	0.00717411	0.587318	0.0354646
CA01g16030	42.3352	16.4073	29.0091	-1.36752	-0.545349	0.822171	0.000176334	0.0420071	0.00397949
CA01g16040	23.2068	24.5458	14.813	0.0809309	-0.647681	-0.728612	0.926254	0.477661	0.414951
CA01g16090	0	0	0	0	0	0	1	1	1
CA01g16110	0.0192834	0	0.0237279	65535	0.299226	65535	1	1	1
CA01g16120	132.676	320.471	169.787	1.27229	0.355822	-0.916466	0.000176334	0.169933	0.000492045
CA01g16160	0	0	0	0	0	0	1	1	1
CA01g16170	0	0	0	0	0	0	1	1	1
CA01g16180	0.05207	0.0264194	0.0351372	-0.978854	-0.567453	0.411401	1	1	1
CA01g16190	0.0217314	0	0	65535	65535	0	1	1	1
CA01g16200	0.118957	0.164774	0.0530129	0.470043	-1.16603	-1.63607	1	1	1
CA01g16210	0	0	0	0	0	0	1	1	1
CA01g16220	75.8165	138.284	90.776	0.867047	0.259799	-0.607248	0.00225913	0.390348	0.0279346
CA01g16230	33.7201	15.5436	19.9988	-1.11728	-0.753699	0.363585	0.000176334	0.0070634	0.235484
CA01g16250	199.566	107.957	143.435	-0.886411	-0.476472	0.409939	0.000641051	0.0603456	0.118413
CA01g16260	0.236924	0	0.0666215	65535	-1.83036	65535	1	1	1
CA01g16270	1.07303	0.0770783	0.0624121	-3.79923	-4.10373	-0.304499	1	1	1
CA01g16280	1.43486	0.174563	0.15831	-3.03909	-3.18009	-0.140998	1	1	1
CA01g16290	0	0	0	0	0	0	1	1	1
CA01g16300	0	0	0	0	0	0	1	1	1
CA01g16330	8.62973	10.9007	9.31293	0.337029	0.10992	-0.227109	0.710075	0.905885	0.790834
CA01g16370	0	0	0	0	0	0	1	1	1
CA01g16400	397.067	449.518	409.114	0.178996	0.0431205	-0.135876	0.519028	0.88692	0.63832
CA01g16410	10.7717	9.38035	9.14872	-0.19953	-0.235602	-0.0360721	0.682196	0.625584	0.946534
CA01g16420	0	0	0	0	0	0	1	1	1
CA01g16500	20.937	14.0511	18.5925	-0.575373	-0.171331	0.404043	0.0383542	0.552671	0.150019
CA01g16530	20.7698	53.6202	28.3506	1.36829	0.448896	-0.919396	0.000492045	0.255626	0.00858841
CA01g16540	31.2728	43.3381	28.8779	0.470729	-0.114945	-0.585673	0.101233	0.727716	0.0425061
CA01g16550	0.417884	0.0471942	0	-3.14642	65535	65535	1	1	1
CA01g16560	0.931905	0	0.14401	65535	-2.69401	65535	1	1	1
CA01g16570	11.1239	12.6402	13.0544	0.184351	0.230864	0.0465138	0.618682	0.526166	0.904083
CA01g16580	0	0	0	0	0	0	1	1	1
CA01g16590	0	0	0	0	0	0	1	1	1
CA01g16610	0	0	0	0	0	0	1	1	1
CA01g16620	0	0	0	0	0	0	1	1	1
CA01g16630	155.438	294.536	131.652	0.922104	-0.239612	-1.16172	0.000492045	0.4029	0.000176334
CA01g16640	0	0	0	0	0	0	1	1	1
CA01g16650	0	0.284506	0	65535	0	65535	1	1	1
CA01g16660	0	0	0	0	0	0	1	1	1
CA01g16670	3.00967	1.48586	5.34866	-1.01831	0.82957	1.84788	0.024023	0.0305708	0.000176334
CA01g16680	51.7142	73.0993	54.4837	0.499297	0.0752632	-0.424034	0.049803	0.792194	0.102185
CA01g16700	37.0717	44.0441	35.1862	0.248632	-0.0753087	-0.32394	0.608897	0.888677	0.503991
CA01g16710	27.892	39.4751	26.0499	0.501092	-0.0985758	-0.599668	0.211418	0.838837	0.130629
CA01g16730	46.2185	8.53013	17.986	-2.43783	-1.3616	1.07623	0.000176334	0.000176334	0.000786224
CA01g16750	16.0174	15.3835	17.3361	-0.0582608	0.114138	0.172399	0.885781	0.763276	0.639281
CA01g16760	30.0226	36.1301	31.8989	0.267151	0.0874537	-0.179697	0.383424	0.790485	0.560715
CA01g16770	8.3942	5.82346	8.31001	-0.527516	-0.0145433	0.512972	0.109319	0.967817	0.118835
CA01g16790	17.5469	14.5882	16.6213	-0.266415	-0.0781795	0.188236	0.527983	0.862503	0.669587
CA01g16800	48.1283	111.02	80.0926	1.20586	0.734783	-0.471072	0.00134411	0.0500496	0.174546
CA01g16810	6.86792	17.4915	18.3397	1.34871	1.41703	0.0683193	0.000338033	0.000176334	0.855165
CA01g16820	19.2682	18.9476	12.6388	-0.0242073	-0.608361	-0.584154	0.947881	0.0719859	0.0862807
CA01g16870	0	0	0	0	0	0	1	1	1
CA01g16890	110.692	194.162	114.014	0.810708	0.0426531	-0.768055	0.0018724	0.892868	0.00457113
CA01g16900	0	0.0389486	0.0341865	65535	65535	-0.188147	1	1	1
CA01g16920	114.648	839.596	375.311	2.87248	1.71088	-1.16161	0.000176334	0.000176334	0.000176334
CA01g16990	102.035	171.438	118.365	0.748625	0.214177	-0.534448	0.00445354	0.441679	0.0364002
CA01g17000	0.490945	0.809514	0.743963	0.721495	0.599671	-0.121825	1	1	1
CA01g17010	0	0	0	0	0	0	1	1	1
CA01g17050	21.1306	11.5607	16.9929	-0.870105	-0.314408	0.555697	0.00147886	0.25678	0.047338
CA01g17060	0	0	0	0	0	0	1	1	1
CA01g17080	119.316	122.245	126.727	0.0349911	0.0869361	0.0519449	0.905923	0.756174	0.859364
CA01g17100	0	0	0	0	0	0	1	1	1
CA01g17220	0	0	0	0	0	0	1	1	1
CA01g17260	0	0	0	0	0	0	1	1	1
CA01g17280	14.8182	4.18041	9.52328	-1.82566	-0.637842	1.18781	0.000176334	0.0279346	0.000641051
CA01g17300	23.9102	26.2216	31.0977	0.133131	0.379183	0.246053	0.794967	0.408821	0.598497
CA01g17310	0	0.0299872	0	65535	0	65535	1	1	1
CA01g17340	65.9318	102.264	31.8865	0.633245	-1.04803	-1.68127	0.0534561	0.00739609	0.000176334
CA01g17360	46.1504	124.166	68.879	1.42786	0.57772	-0.850137	0.000176334	0.0254904	0.000338033
CA01g17370	111.264	49.3107	40.9348	-1.17401	-1.44259	-0.268574	0.00106828	0.000338033	0.524933
CA01g17380	33.996	14.9505	22.1741	-1.18517	-0.616486	0.568684	0.0132171	0.164995	0.270368
CA01g17390	27.9022	20.9755	19.878	-0.411669	-0.489202	-0.0775321	0.160333	0.100452	0.822509
CA01g17400	12.5061	16.4706	17.3829	0.397258	0.475039	0.0777811	0.271303	0.17999	0.843558
CA01g17410	20.3793	9.3681	15.8538	-1.12127	-0.362276	0.758998	0.000176334	0.203621	0.0140116
CA01g17420	0	0	0	0	0	0	1	1	1
CA01g17440	244.546	352.387	302.498	0.527051	0.306819	-0.220232	0.0426743	0.280741	0.453445
CA01g17450	0	0	0	0	0	0	1	1	1
CA01g17460	20.5474	20.9822	16.8813	0.0302093	-0.283526	-0.313736	0.927016	0.351067	0.29987
CA01g17470	28.8359	30.7264	25.5999	0.091615	-0.171727	-0.263342	0.82353	0.662871	0.49343
CA01g17500	0	0	0	0	0	0	1	1	1
CA01g17530	0	0	0	0	0	0	1	1	1
CA01g17540	6.77261	3.02841	4.10238	-1.16115	-0.72325	0.437901	0.00639741	0.0636151	0.330782
CA01g17550	0	0	0	0	0	0	1	1	1
CA01g17580	0	0	0.0417778	0	65535	65535	1	1	1
CA01g17590	0	0	0.0166913	0	65535	65535	1	1	1
CA01g17610	0.307743	0	0.415356	65535	0.432623	65535	1	1	1
CA01g17630	0	0	0	0	0	0	1	1	1
CA01g17650	0.120642	0	0	65535	65535	0	1	1	1
CA01g17660	27.0537	7.24284	8.34517	-1.9012	-1.69681	0.204386	0.000176334	0.000786224	0.721457
CA01g17680	18.1609	11.729	16.1466	-0.630757	-0.169607	0.46115	0.0297895	0.576711	0.117292
CA01g17690	0.144521	0	0.11745	65535	-0.29923	65535	1	1	1
CA01g17710	1.77443	2.02493	1.26297	0.190517	-0.490536	-0.681053	1	1	1
CA01g17750	2.40103	1.2973	1.59978	-0.888135	-0.58578	0.302355	1	1	1
CA01g17770	16.7289	4.16336	9.7311	-2.00653	-0.781672	1.22486	0.000176334	0.00672785	0.000641051
CA01g17820	10.9679	2.63188	5.29029	-2.05912	-1.05186	1.00725	0.000338033	0.016865	0.0627295
CA01g17830	0.329448	0.35165	0.964974	0.0940883	1.55044	1.45635	1	1	1
CA01g17840	0	0	0	0	0	0	1	1	1
CA01g17850	14.3715	20.2212	16.2333	0.492658	0.175748	-0.31691	0.305273	0.747199	0.525772
CA01g17860	4.55449	0.97051	1.19432	-2.23047	-1.9311	0.299371	0.0253988	0.0256715	1
CA01g17870	23.0396	22.8922	37.511	-0.00926083	0.703195	0.712456	0.975479	0.00998441	0.0110313
CA01g17880	38.2195	29.4892	38.8294	-0.374121	0.0228424	0.396964	0.388604	0.95958	0.368169
CA01g17890	26.0835	25.4143	28.824	-0.0374934	0.144137	0.18163	0.927248	0.706294	0.62157
CA01g17920	9.02916	9.09866	10.1171	0.0110625	0.164126	0.153063	0.985561	0.713989	0.739656
CA01g17980	0	0	0	0	0	0	1	1	1
CA01g17990	0	0	0	0	0	0	1	1	1
CA01g18010	0	0	0	0	0	0	1	1	1
CA01g18050	0	0	0	0	0	0	1	1	1
CA01g18070	0	0	0	0	0	0	1	1	1
CA01g18140	413.895	240.751	282.409	-0.781723	-0.551479	0.230244	0.00433603	0.0442628	0.409346
CA01g18150	0.420244	0.268243	0.594296	-0.647686	0.499954	1.14764	1	1	1
CA01g18190	19.7515	34.7204	39.8483	0.813824	1.01256	0.198733	0.0131341	0.00174121	0.546932
CA01g18200	238.282	508.806	328.938	1.09445	0.465148	-0.629299	0.000176334	0.110946	0.0215449
CA01g18210	387.93	919.683	608.686	1.24534	0.649903	-0.595439	0.000176334	0.0351192	0.0386118
CA01g18220	0.0932337	0.00830367	0.0685747	-3.48903	-0.443175	3.04586	1	1	1
CA01g18230	0.0412155	0	0.0778643	65535	0.917776	65535	1	1	1
CA01g18240	64.8432	121.209	67.4591	0.902474	0.0570587	-0.845416	0.00276377	0.876567	0.00445354
CA01g18280	1.93794	0.284528	0.850009	-2.76789	-1.18898	1.57891	1	1	1
CA01g18290	2.49369	0.313045	0.549591	-2.99384	-2.18185	0.811989	0.0321581	0.0238387	1
CA01g18330	0.153765	0.0544512	0.631307	-1.49769	2.03761	3.53531	1	1	1
CA01g18350	0	0	0.0771057	0	65535	65535	1	1	1
CA01g18400	12.0234	2.23325	2.76825	-2.42863	-2.1188	0.309829	0.00561151	0.00606089	1
CA01g18410	0.405306	0.279974	2.76552	-0.533717	2.77047	3.30418	1	1	1
CA01g18450	12.8361	32.3131	16.6194	1.33192	0.372662	-0.959255	0.00480481	0.491061	0.0331249
CA01g18470	4.79889	0.310278	1.24924	-3.95107	-1.94166	2.00941	0.00628457	0.000786224	1
CA01g18480	9.55154	4.18964	3.95988	-1.18891	-1.27028	-0.0813714	0.00583411	0.00421721	0.887413
CA01g18490	0.272063	0.391537	0.289282	0.525207	0.0885358	-0.436671	1	1	1
CA01g18510	6.48935	3.38718	2.48745	-0.93799	-1.3834	-0.445415	0.250115	0.129053	1
CA01g18520	0.0217744	0.0235907	0	0.115583	65535	65535	1	1	1
CA01g18550	11.8498	8.11986	8.63027	-0.545332	-0.457381	0.0879513	0.144253	0.218347	0.839159
CA01g18560	0.361008	0.0761127	0.27454	-2.24582	-0.395012	1.85081	1	1	1
CA01g18570,CA01g18580	0	0	0.0184897	0	65535	65535	1	1	1
CA01g18590	0.547409	0	0.0603361	65535	-3.18153	65535	1	1	1
CA01g18600	10.4193	8.16528	17.6813	-0.35169	0.762964	1.11465	0.339468	0.0181174	0.00106828
CA01g18610	37.7109	14.4305	14.7095	-1.38586	-1.35823	0.0276279	0.000176334	0.000176334	0.9411
CA01g18630	8.95036	18.524	9.02676	1.04938	0.0122635	-1.03711	0.0229219	0.98771	0.019369
CA01g18650	0.0286625	0.0128758	0.0187666	-1.1545	-0.610996	0.543505	1	1	1
CA01g18660	16.3075	4.13741	6.39512	-1.97874	-1.3505	0.628244	0.000176334	0.000176334	0.0558779
CA01g18680	7.27862	25.568	17.3543	1.8126	1.25356	-0.559047	0.000176334	0.00174121	0.144319
CA01g18690	49.797	29.1081	33.0154	-0.774636	-0.592922	0.181715	0.00728504	0.04032	0.580306
CA01g18710	4.44955	13.1606	3.73522	1.5645	-0.252466	-1.81696	0.0256715	0.771407	0.0210714
CA01g18760	12.5993	7.19178	11.2988	-0.808928	-0.157178	0.651749	0.130147	0.771489	0.236175
CA01g18770	16.945	11.0914	16.2373	-0.611425	-0.0615517	0.549874	0.0608216	0.862264	0.093808
CA01g18790	0.0565046	0.654732	0.205056	3.53446	1.85958	-1.67489	1	1	1
CA01g18860	0	0	0	0	0	0	1	1	1
CA01g18870	185.934	398.604	200.256	1.10017	0.107055	-0.99311	0.000176334	0.704584	0.000176334
CA01g18890	12.2486	12.7733	4.80196	0.060511	-1.35092	-1.41143	0.878934	0.00106828	0.000786224
CA01g18910	0	0	0.527559	0	65535	65535	1	1	1
CA01g18950	0.918586	0.125353	0.367294	-2.87342	-1.32248	1.55095	1	1	1
CA01g18970	0.268008	4.31605	5.12043	4.00937	4.25592	0.246553	0.189487	0.189487	0.720193
CA01g18990	0	0	0	0	0	0	1	1	1
CA01g19040	1.43342	0.195413	0.509094	-2.87486	-1.49346	1.3814	1	1	1
CA01g19060	0	0	0	0	0	0	1	1	1
CA01g19100	0	0	0	0	0	0	1	1	1
CA01g19120	0	0	0	0	0	0	1	1	1
CA01g19140	0.0162445	0	0	65535	65535	0	1	1	1
CA01g19150	0	0	0	0	0	0	1	1	1
CA01g19160	0	0	0	0	0	0	1	1	1
CA01g19170	0.249854	0.797495	0.240035	1.67439	-0.0578421	-1.73223	1	1	1
CA01g19180	0	0	0	0	0	0	1	1	1
CA01g19200	18.0355	90.4012	30.8508	2.3255	0.774466	-1.55103	0.000176334	0.0264786	0.000176334
CA01g19210	11.9711	9.93849	10.118	-0.26846	-0.242627	0.0258324	0.475788	0.520554	0.951868
CA01g19220	15.2267	10.6976	12.2422	-0.509319	-0.314738	0.194581	0.154024	0.382157	0.619415
CA01g19230	5.01742	3.2131	2.36215	-0.642978	-1.08684	-0.443864	0.489225	0.273136	1
CA01g19240	37.4999	14.9751	34.2005	-1.32432	-0.132868	1.19145	0.000176334	0.685109	0.000338033
CA01g19250	0	0.0328567	0	65535	0	65535	1	1	1
CA01g19300	27.2677	42.8106	38.531	0.650776	0.498829	-0.151948	0.0496373	0.14637	0.680369
CA01g19310	41.1794	45.7809	50.9277	0.152824	0.306529	0.153705	0.627967	0.305615	0.621616
CA01g19320	14.3726	39.5068	20.4569	1.45878	0.509265	-0.949515	0.000338033	0.243643	0.0119681
CA01g19360	20.7698	1.97029	3.85708	-3.39801	-2.42891	0.969103	0.000176334	0.000176334	0.0687413
CA01g19370	24.0425	60.9218	22.8222	1.34137	-0.0751466	-1.41652	0.000176334	0.840086	0.000176334
CA01g19380	0.963378	1.46708	2.03808	0.606775	1.08104	0.474262	1	1	1
CA01g19400	2.03946	0.544586	0.768914	-1.90496	-1.40729	0.497664	1	1	1
CA01g19410	44.2147	41.9986	40.5694	-0.074186	-0.124134	-0.0499481	0.810816	0.687325	0.87632
CA01g19430	28.778	30.4797	25.2647	0.0828804	-0.187843	-0.270723	0.804321	0.556796	0.382425
CA01g19470	5.52046	9.47336	6.61827	0.779088	0.261666	-0.517422	0.0466774	0.540892	0.177893
CA01g19480	25.763	41.6473	31.926	0.692922	0.30943	-0.383492	0.0969174	0.496696	0.35947
CA01g19490	80.9286	146.301	85.9791	0.854222	0.0873361	-0.766886	0.00848039	0.817586	0.0179354
CA01g19500	0.426406	1.60886	0.171951	1.91574	-1.31023	-3.22597	1	1	1
CA01g19510	0	0	0	0	0	0	1	1	1
CA01g19540	6.51775	13.3516	7.60084	1.03457	0.221785	-0.812782	0.0317148	0.697966	0.0809478
CA01g19550	0.135104	0.0249476	0.0472355	-2.43709	-1.51612	0.920969	1	1	1
CA01g19560	0.315968	0.174205	0.104583	-0.858993	-1.59513	-0.736134	1	1	1
CA01g19570	4.17031	10.5218	9.70291	1.33515	1.21826	-0.116892	0.00134411	0.00362137	0.783347
CA01g19600	0	0	0	0	0	0	1	1	1
CA01g19640	9.41003	23.3718	13.382	1.3125	0.508024	-0.804474	0.00106828	0.24554	0.0419219
CA01g19660	0	0.0259032	0	65535	0	65535	1	1	1
CA01g19670	56.5181	69.0477	46.8016	0.288879	-0.272157	-0.561036	0.329035	0.373287	0.0499664
CA01g19690	85.5593	78.0832	95.4189	-0.131913	0.157349	0.289262	0.637672	0.574008	0.276679
CA01g19710	33.7399	92.768	50.4339	1.45917	0.579936	-0.879235	0.000176334	0.0658642	0.00225913
CA01g19720	99.0309	226.309	151.625	1.19234	0.614561	-0.577783	0.000641051	0.0697479	0.0629674
CA01g19740	1.61727	0.823938	1.24734	-0.972948	-0.374705	0.598243	1	1	1
CA01g19750	10.1458	10.1986	12.0123	0.00748552	0.243627	0.236141	0.983571	0.493086	0.516904
CA01g19760	31.8884	65.3617	41.1584	1.03542	0.368156	-0.66726	0.000338033	0.254153	0.0215449
CA01g19770	22.2228	25.5973	99.2281	0.203952	2.15871	1.95476	0.54712	0.000176334	0.000176334
CA01g19790	30.5679	16.8147	28.1868	-0.862293	-0.116996	0.745296	0.000929088	0.685626	0.00515241
CA01g19820	1161.76	3759.58	2422.28	1.69426	1.06006	-0.634205	0.000176334	0.000176334	0.0475042
CA01g19830	238.347	738.102	401.188	1.63076	0.751218	-0.879541	0.000176334	0.011241	0.00503614
CA01g19850	17.8809	23.1555	18.1988	0.372937	0.0254261	-0.347511	0.283168	0.946924	0.316433
CA01g19860	0.746163	0.573983	0.545311	-0.378482	-0.452412	-0.0739301	1	1	1
CA01g19870	6.80057	8.2759	4.46475	0.28326	-0.607077	-0.890337	0.554486	0.22277	0.064697
CA01g19890	0	0	0	0	0	0	1	1	1
CA01g19900	0.0257689	0	0	65535	65535	0	1	1	1
CA01g19910	0	0	0	0	0	0	1	1	1
CA01g19920	24.4191	22.1022	23.559	-0.143817	-0.05173	0.0920873	0.610675	0.863018	0.759338
CA01g19930	0	0	0	0	0	0	1	1	1
CA01g19950	1565.74	5551.14	3012.44	1.82594	0.944082	-0.881854	0.000176334	0.0025126	0.00662128
CA01g19960	0	0	0	0	0	0	1	1	1
CA01g19980	826.179	1822.53	806.103	1.14142	-0.0354901	-1.17691	0.000176334	0.910318	0.000176334
CA01g20010	4.4489	1.10744	2.00256	-2.00621	-1.15161	0.854609	0.000338033	0.00923539	1
CA01g20030	404.391	754.419	399.672	0.899616	-0.0169319	-0.916548	0.000176334	0.958801	0.000338033
CA01g20050	0	0	0	0	0	0	1	1	1
CA01g20060	119.531	61.3131	76.0914	-0.963117	-0.651581	0.311537	0.000176334	0.0120718	0.274882
CA01g20070	152.269	74.665	80.9148	-1.02812	-0.912148	0.115971	0.000338033	0.000641051	0.715096
CA01g20080,CA01g20090	692.139	422.567	294.633	-0.711881	-1.23214	-0.520261	0.18842	0.0320696	0.40074
CA01g20100	45.7579	105.915	68.2534	1.21081	0.576882	-0.633928	0.000176334	0.0461792	0.0175469
CA01g20120	212.211	313.273	279.719	0.561921	0.398478	-0.163443	0.0354646	0.161454	0.585943
CA01g20130	0	0	0	0	0	0	1	1	1
CA01g20140	1.13069	0.639658	1.10429	-0.821835	-0.0340847	0.78775	1	1	1
CA01g20150	25.1725	23.3012	36.3907	-0.111444	0.531724	0.643168	0.840049	0.270075	0.186437
CA01g20160	28.6371	30.507	32.8734	0.0912572	0.199038	0.10778	0.866126	0.698418	0.835194
CA01g20170	3.74321	22.4947	2.64376	2.58724	-0.501685	-3.08893	0.000176334	0.532125	0.00120676
CA01g20180	78.8801	188.046	118.662	1.25335	0.589127	-0.664222	0.000176334	0.0195609	0.00955737
CA01g20240	3.70978	7.21271	4.76782	0.959206	0.361995	-0.597211	0.017255	0.446769	0.155767
CA01g20260	50.1365	32.0677	36.1628	-0.644739	-0.471356	0.173383	0.0220165	0.0962672	0.583113
CA01g20270	17.842	36.0788	24.1207	1.01587	0.43499	-0.580882	0.00515241	0.257883	0.092708
CA01g20310	0	0	0	0	0	0	1	1	1
CA01g20370	0	0	0	0	0	0	1	1	1
CA01g20400	0	0	0	0	0	0	1	1	1
CA01g20510	0	0	0	0	0	0	1	1	1
CA01g20520	0	0	0	0	0	0	1	1	1
CA01g20600	0.047134	0.118777	0	1.33342	65535	65535	1	1	1
CA01g20610	0.0381796	0.0450961	0.0730308	0.240201	0.935701	0.695501	1	1	1
CA01g20620	0	0	0	0	0	0	1	1	1
CA01g20660	0	0	0	0	0	0	1	1	1
CA01g20670	4.61552	5.52627	5.40824	0.259812	0.228666	-0.0311464	1	1	1
CA01g20680	0	0	0	0	0	0	1	1	1
CA01g20700	1.80003	2.39298	1.24555	0.410783	-0.531239	-0.942022	1	1	1
CA01g20710	0	0	0	0	0	0	1	1	1
CA01g20720	0	0.0534061	0	65535	0	65535	1	1	1
CA01g20790	8.09254	4.81936	3.41392	-0.747753	-1.24516	-0.49741	0.138848	0.0291656	0.410752
CA01g20800	46.3846	34.2069	39.8183	-0.439357	-0.220215	0.219142	0.149552	0.481936	0.499834
CA01g20810	0	0	0	0	0	0	1	1	1
CA01g20820	25.3063	9.18797	12.5615	-1.46168	-1.01049	0.451191	0.000176334	0.000176334	0.119874
CA01g20840	0	0	0	0	0	0	1	1	1
CA01g20860	105.034	101.784	132.686	-0.0453498	0.337159	0.382509	0.894352	0.253859	0.196213
CA01g20870	50.9727	133.325	79.9066	1.38715	0.648589	-0.738557	0.000176334	0.0103025	0.00362137
CA01g20880	22.611	4.68649	4.39398	-2.27045	-2.36343	-0.0929792	0.000176334	0.000176334	0.831793
CA01g20890	507.782	674.936	653.534	0.41054	0.364054	-0.0464863	0.163259	0.229605	0.898388
CA01g20920	226.996	201.716	200.608	-0.170341	-0.178292	-0.00795186	0.538516	0.524836	0.978483
CA01g20930	0	0	0	0	0	0	1	1	1
CA01g20940	21.2476	19.1522	12.4704	-0.149795	-0.768798	-0.619003	0.646899	0.0151012	0.0551512
CA01g20950	20.1736	13.063	20.2151	-0.626976	0.00296942	0.629945	0.0247549	0.993577	0.0242067
CA01g21000	39.363	29.9641	32.0525	-0.393607	-0.296406	0.0972011	0.1405	0.27436	0.743391
CA01g21020	85.1454	296.203	184.843	1.79859	1.1183	-0.680288	0.000176334	0.000176334	0.0106131
CA01g21040	0	0	0	0	0	0	1	1	1
CA01g21050	119.131	80.5538	113.998	-0.564529	-0.0635392	0.500989	0.0332999	0.830378	0.0584411
CA01g21100	0.0323123	0.0294584	0.0429646	-0.133404	0.411066	0.544469	1	1	1
CA01g21110	0.9647	0	0.953372	65535	-0.0170413	65535	1	1	1
CA01g21120	13.0284	20.4669	11.8871	0.651633	-0.132267	-0.783899	0.230446	0.838113	0.151452
CA01g21130	20.6436	42.2654	28.4015	1.03378	0.460273	-0.573508	0.000338033	0.138163	0.0465928
CA01g21160	0	0	0	0	0	0	1	1	1
CA01g21170	0.170131	0	0	65535	65535	0	1	1	1
CA01g21230	0	0	0	0	0	0	1	1	1
CA01g21260	14.4216	34.6108	26.6161	1.26299	0.884065	-0.378923	0.000176334	0.0147112	0.2647
CA01g21290	0.0396485	0	0	65535	65535	0	1	1	1
CA01g21300	111.401	87.8284	101.044	-0.342997	-0.140771	0.202226	0.189051	0.619324	0.462464
CA01g21330	9.08658	11.8717	10.7741	0.385721	0.245763	-0.139958	0.469863	0.665464	0.800647
CA01g21340	15.756	36.5835	31.7356	1.21529	1.0102	-0.20509	0.000176334	0.000176334	0.469914
CA01g21370	174.219	162.394	148.445	-0.101407	-0.230977	-0.129569	0.720886	0.378487	0.645019
CA01g21390	83.7196	73.804	107.551	-0.181867	0.361384	0.543252	0.51327	0.161647	0.0376709
CA01g21400	0.0354114	0.0184911	0.0223777	-0.937385	-0.662152	0.275233	1	1	1
CA01g21410	0	0	0	0	0	0	1	1	1
CA01g21420	0	0	0	0	0	0	1	1	1
CA01g21470	0.0156532	0	0.0175429	65535	0.164428	65535	1	1	1
CA01g21480	0	0	0	0	0	0	1	1	1
CA01g21490	81.4903	133.552	115.679	0.712704	0.505425	-0.207279	0.0106131	0.0757813	0.470873
CA01g21500	4.13879	1.24285	1.86516	-1.73556	-1.14991	0.585646	0.0128846	0.0295242	1
CA01g21520	0	0	0	0	0	0	1	1	1
CA01g21540	0	0	0	0	0	0	1	1	1
CA01g21570	9.24487	12.3057	12.6294	0.412598	0.450062	0.0374644	0.227315	0.191425	0.923662
CA01g21580	28.9024	20.2923	25.6199	-0.510254	-0.173923	0.336331	0.0908729	0.591419	0.297046
CA01g21590	3.5073	1.6172	2.86441	-1.11686	-0.292119	0.824738	0.017255	0.506319	0.0859797
CA01g21610	19.0597	12.5707	18.7982	-0.600456	-0.0199284	0.580528	0.0415006	0.953711	0.0469273
CA01g21620	68.8875	40.9846	46.1124	-0.74916	-0.579089	0.170071	0.00349986	0.023203	0.542306
CA01g21680	19.2395	11.7396	18.7097	-0.712687	-0.0402838	0.672403	0.0139099	0.904895	0.020703
CA01g21690	0	0	0	0	0	0	1	1	1
CA01g21760	5.51731	1.83302	2.51772	-1.58974	-1.13185	0.457893	0.067498	0.143394	1
CA01g21770	0	0	0	0	0	0	1	1	1
CA01g21790	0	0	0	0	0	0	1	1	1
CA01g21800	77.6212	67.6394	63.8178	-0.198587	-0.282493	-0.0839061	0.480774	0.299585	0.78127
CA01g21860	18.2567	21.8036	24.0766	0.256137	0.399201	0.143064	0.461396	0.23512	0.69087
CA01g21900	0	0	0	0	0	0	1	1	1
CA01g21910	180.973	215.132	187.011	0.249444	0.0473424	-0.202101	0.427449	0.892826	0.53305
CA01g21930	0	0	0	0	0	0	1	1	1
CA01g21940	0.0742707	0.043215	0	-0.781261	65535	65535	1	1	1
CA01g21980	1.55895	0.239485	0.61569	-2.70257	-1.3403	1.36227	1	1	1
CA01g22070	48.9053	117.842	74.481	1.26879	0.606881	-0.661914	0.000176334	0.0188888	0.00858841
CA01g22110	0	0	0	0	0	0	1	1	1
CA01g22130	0.104646	0.472724	0.273251	2.17548	1.38471	-0.790769	1	1	1
CA01g22160	0	0	0	0	0	0	1	1	1
CA01g22170	2142.22	4325.85	1945.35	1.01387	-0.139079	-1.15295	0.000641051	0.648127	0.000338033
CA01g22230	0	0	0	0	0	0	1	1	1
CA01g22240	0	0	0	0	0	0	1	1	1
CA01g22270	24.3688	18.3082	25.9809	-0.412546	0.0924157	0.504961	0.465827	0.873557	0.364873
CA01g22280	39.1798	20.5713	29.0867	-0.929477	-0.429751	0.499726	0.000176334	0.117924	0.0716015
CA01g22310	190.207	231.653	211.06	0.284398	0.150084	-0.134314	0.303396	0.628012	0.663777
CA01g22340	2.08113	2.99245	7.28756	0.523959	1.80807	1.28411	0.216934	0.000176334	0.000786224
CA01g22350	0	0	0	0	0	0	1	1	1
CA01g22360	0	0	0	0	0	0	1	1	1
CA01g22370	0	0	0	0	0	0	1	1	1
CA01g22380	0	0	0	0	0	0	1	1	1
CA01g22390	13.0786	24.1553	40.4385	0.885132	1.62852	0.743389	0.0941359	0.000786224	0.102257
CA01g22420	124.114	137.362	114.031	0.146323	-0.122228	-0.268551	0.599859	0.665822	0.30596
CA01g22430	57.7294	112.951	74.0546	0.96832	0.359284	-0.609036	0.000641051	0.238433	0.0297003
CA01g22460	94.745	80.6239	104.775	-0.232842	0.145171	0.378013	0.522564	0.695314	0.279004
CA01g22480	13.3927	22.1511	7.7933	0.725934	-0.781138	-1.50707	0.0379275	0.065083	0.000929088
CA01g22510	23.4759	35.0531	30.1063	0.578365	0.358888	-0.219476	0.0379275	0.214973	0.451859
CA01g22530	82.3036	120.784	101.072	0.553403	0.296354	-0.257049	0.0320696	0.269086	0.340061
CA01g22540	0	0	0	0	0	0	1	1	1
CA01g22550	0	0	0	0	0	0	1	1	1
CA01g22600	89.2199	88.0058	86.4133	-0.0197674	-0.046113	-0.0263455	0.94622	0.87288	0.929987
CA01g22610	1.78219	0.818899	0.53285	-1.12189	-1.74185	-0.619957	1	1	1
CA01g22630	0	0	0	0	0	0	1	1	1
CA01g22680	2783.5	9875.54	5345.37	1.82696	0.94139	-0.885571	0.000176334	0.0098783	0.0271581
CA01g22710	30.1394	75.7657	41.3165	1.32989	0.455069	-0.874825	0.000176334	0.117575	0.00106828
CA01g22750	0.152141	0.850691	0.42554	2.48323	1.48389	-0.999338	1	1	1
CA01g22760	9.01728	5.37145	5.69948	-0.74738	-0.661862	0.0855181	0.0557969	0.0886561	0.856356
CA01g22770	8.10361	1.82915	3.9096	-2.14739	-1.05154	1.09585	0.000176334	0.000786224	0.00313444
CA01g22780	27.4042	8.47983	11.4937	-1.69229	-1.25355	0.438737	0.0176444	0.0450953	0.574999
CA01g22820	0	0	0	0	0	0	1	1	1
CA01g22830	0	0	0	0	0	0	1	1	1
CA01g22840	0	0	0	0	0	0	1	1	1
CA01g22850	0	0	0	0	0	0	1	1	1
CA01g22870	0	0	0	0	0	0	1	1	1
CA01g22880	0	0	0	0	0	0	1	1	1
CA01g22910	0	0	0	0	0	0	1	1	1
CA01g23070	0	0	0.0246668	0	65535	65535	1	1	1
CA01g23080	0	0.0392367	0	65535	0	65535	1	1	1
CA01g23130	0.0326908	0	0.0300569	65535	-0.121189	65535	1	1	1
CA01g23140	0.586503	0	0.200169	65535	-1.55092	65535	1	1	1
CA01g23150	0.0348141	0	0	65535	65535	0	1	1	1
CA01g23160	0	0	0	0	0	0	1	1	1
CA01g23180	6.73824	18.0187	16.6929	1.41905	1.30879	-0.110262	0.000176334	0.000338033	0.768121
CA01g23200	59.432	123.13	80.8546	1.05087	0.444089	-0.606785	0.000176334	0.0829041	0.0183108
CA01g23210	29.7976	4.59677	13.8582	-2.6965	-1.10446	1.59205	0.000176334	0.000176334	0.000176334
CA01g23260	0	0	0	0	0	0	1	1	1
CA01g23270	40.5706	66.7349	59.5275	0.718006	0.553122	-0.164884	0.00386196	0.027584	0.542878
CA01g23280	48.1599	65.5383	44.0615	0.444507	-0.128313	-0.572819	0.086802	0.651587	0.027584
CA01g23290	0	0	0	0	0	0	1	1	1
CA01g23310	1.10067	5.66203	4.28326	2.36293	1.96032	-0.402612	0.0101962	0.0232965	0.465417
CA01g23320	1.07623	0.416273	0.282712	-1.37038	-1.92858	-0.558197	1	1	1
CA01g23330	1.47975	0.723562	0.741034	-1.03217	-0.997743	0.0344223	1	1	1
CA01g23360	10.6138	7.43686	4.82356	-0.513176	-1.13777	-0.624595	0.275584	0.0282865	0.253166
CA01g23370	0	0	0	0	0	0	1	1	1
CA01g23400	2.27851	6.92453	17.4839	1.60362	2.93986	1.33624	0.0173531	0.000176334	0.00572501
CA01g23430	61.1588	67.8294	73.6111	0.14935	0.267364	0.118014	0.586085	0.313096	0.677565
CA01g23440	0	0	0	0	0	0	1	1	1
CA01g23450	15.3275	5.93543	7.91953	-1.3687	-0.952638	0.416063	0.000176334	0.00515241	0.286673
CA01g23470	23.9826	61.6567	54.0499	1.36227	1.1723	-0.189965	0.000641051	0.00362137	0.592838
CA01g23480	0	0	0	0	0	0	1	1	1
CA01g23490	189.871	522.839	293.737	1.46135	0.629502	-0.831844	0.000176334	0.0145121	0.000929088
CA01g23500	20.5416	46.9354	32.0175	1.19213	0.640314	-0.551818	0.000929088	0.0905761	0.112653
CA01g23580	8.01762	3.38701	4.6845	-1.24316	-0.775278	0.467884	0.00161175	0.0354646	0.262867
CA01g23630	0.935648	0	0.160239	65535	-2.54574	65535	1	1	1
CA01g23650	0.753511	0.662548	0.499431	-0.185604	-0.593344	-0.407741	1	1	1
CA01g23670	0	0	0	0	0	0	1	1	1
CA01g23680	40.6962	28.8301	35.0595	-0.497317	-0.215089	0.282228	0.0885071	0.473936	0.354831
CA01g23690	65.9645	71.6623	61.6064	0.119524	-0.0986089	-0.218133	0.668255	0.732293	0.423319
CA01g23720	0.221779	0.0575937	0.220813	-1.94514	-0.00629343	1.93884	1	1	1
CA01g23740	0	0	0	0	0	0	1	1	1
CA01g23750	142.95	202.753	152.706	0.504214	0.0952516	-0.408963	0.0480787	0.73438	0.112185
CA01g23780	144.876	172.099	153.424	0.248425	0.0827054	-0.165719	0.358997	0.770318	0.54529
CA01g23790	0	0	0	0	0	0	1	1	1
CA01g23800	30.1454	33.8957	31.9995	0.169168	0.0861154	-0.0830529	0.567441	0.785226	0.790954
CA01g23830	0.0812554	0	0	65535	65535	0	1	1	1
CA01g23850	2.64721	1.68594	1.88074	-0.650919	-0.493173	0.157746	0.3327	0.468107	1
CA01g23860	5.60474	6.2925	3.76318	0.166986	-0.574695	-0.741681	0.851585	0.543072	0.389022
CA01g23870	0.165172	0.1584	0.159015	-0.0603975	-0.0548027	0.00559481	1	1	1
CA01g23890	0.0400957	0	0.0255987	65535	-0.647373	65535	1	1	1
CA01g23900	13.7227	40.3336	26.1421	1.55542	0.929807	-0.625611	0.00683982	0.09764	0.191118
CA01g23910	0	0	0	0	0	0	1	1	1
CA01g23930	0.697739	0.0804777	0.276478	-3.11603	-1.33552	1.7805	1	1	1
CA01g23940	0.220183	0.165996	0.0686209	-0.407559	-1.68199	-1.27443	1	1	1
CA01g23960	0	0	0	0	0	0	1	1	1
CA01g23990	532.016	4018.81	1618.56	2.91723	1.60517	-1.31206	0.000176334	0.000176334	0.00349986
CA01g24000	142.293	128.071	92.0642	-0.151925	-0.628157	-0.476233	0.599063	0.0253988	0.0853815
CA01g24010	0	0	0	0	0	0	1	1	1
CA01g24020	432.785	2441.12	691.571	2.49582	0.676228	-1.81959	0.000176334	0.0151012	0.000176334
CA01g24030	12.8334	9.18426	19.8526	-0.482664	0.629431	1.1121	0.171468	0.0533741	0.00134411
CA01g24040	82.5258	73.4294	91.1261	-0.168487	0.143019	0.311506	0.78847	0.811667	0.594628
CA01g24070	0	0	0	0	0	0	1	1	1
CA01g24090	32.3272	10.8632	21.771	-1.57329	-0.57034	1.00295	0.000176334	0.0395488	0.000338033
CA01g24100	6.19006	1.9383	3.20459	-1.67516	-0.949815	0.725347	0.000176334	0.00238701	0.0380989
CA01g24110	10.8111	2.61728	5.73333	-2.04638	-0.915073	1.13131	0.000176334	0.00161175	0.00161175
CA01g24130	293.163	427.337	277.685	0.543671	-0.0782538	-0.621924	0.0348612	0.790404	0.0139099
CA01g24140	0.0393458	0.292219	1.02501	2.89277	4.70328	1.81051	1	1	1
CA01g24200	44.0986	57.8599	32.0945	0.391832	-0.458406	-0.850238	0.59541	0.587733	0.271474
CA01g24220	28.2257	10.9968	14.8357	-1.35992	-0.927939	0.431984	0.000176334	0.00468787	0.254153
CA01g24230	8.56748	12.6412	12.896	0.561189	0.589979	0.0287896	0.039294	0.0312784	0.92729
CA01g24270	0.144492	0.510391	0.0579189	1.82062	-1.31888	-3.1395	1	1	1
CA01g24290	44.2613	35.2579	40.7795	-0.328101	-0.118203	0.209898	0.243295	0.69127	0.468308
CA01g24310	0.789745	0.246136	0.248873	-1.68193	-1.66598	0.0159533	1	1	1
CA01g24340	258.024	222.433	355.273	-0.214131	0.461423	0.675554	0.435767	0.0929279	0.0126803
CA01g24350	42.974	41.6704	25.5395	-0.0444418	-0.750735	-0.706293	0.912793	0.0483214	0.0639266
CA01g24360	6.90781	2.08508	2.99827	-1.72812	-1.2041	0.524026	0.000176334	0.00337894	0.283968
CA01g24370	3.93073	0.387755	0.43552	-3.34158	-3.17399	0.167595	0.21067	0.1888	1
CA01g24380	5.98835	1.20805	1.15709	-2.30948	-2.37165	-0.0621744	0.0018724	0.0025126	1
CA01g24390	0	0	0	0	0	0	1	1	1
CA01g24400	0.157388	0	0.0937912	65535	-0.746801	65535	1	1	1
CA01g24410	0	0	0	0	0	0	1	1	1
CA01g24420	21.8106	34.8229	20.573	0.675006	-0.0842792	-0.759285	0.0565211	0.847914	0.0360608
CA01g24440	18.0953	23.8583	16.5813	0.398872	-0.126063	-0.524935	0.170695	0.69899	0.0730695
CA01g24470	57.1857	46.0766	47.4956	-0.311618	-0.267861	0.0437578	0.235772	0.313176	0.882244
CA01g24540	28.8685	24.4323	27.2375	-0.240706	-0.0839	0.156806	0.406812	0.787209	0.601849
CA01g24550	34.2254	60.6026	44.7453	0.82431	0.386666	-0.437643	0.00325626	0.18618	0.109949
CA01g24560	20.0348	25.9169	25.7368	0.371385	0.361326	-0.0100592	0.26034	0.281373	0.979277
CA01g24580	13.3328	2.26755	11.2152	-2.55577	-0.249522	2.30624	0.000176334	0.460779	0.000176334
CA01g24590	18.7405	16.9341	32.8651	-0.146224	0.810402	0.956626	0.646209	0.00276377	0.000786224
CA01g24690	15.8071	36.317	31.5651	1.20007	0.997758	-0.202316	0.000176334	0.000338033	0.512187
CA01g24710	0	0	0	0	0	0	1	1	1
CA01g24790	0	0	0	0	0	0	1	1	1
CA01g24800	0	0	0	0	0	0	1	1	1
CA01g24810	28.6135	26.3671	23.8728	-0.117956	-0.26133	-0.143374	0.772051	0.512091	0.730483
CA01g24820	1.36072	0	0.0616617	65535	-4.46386	65535	1	1	1
CA01g24830	0.064691	0	0.157028	65535	1.27938	65535	1	1	1
CA01g24840	0.955778	0.567557	1.19054	-0.751911	0.316869	1.06878	1	1	1
CA01g24850	0	0	0	0	0	0	1	1	1
CA01g24890	0	0	0	0	0	0	1	1	1
CA01g24930	5.94764	8.17519	5.09401	0.458935	-0.223515	-0.682449	0.302782	0.658449	0.124181
CA01g24940	0.070016	0.00422083	0.0680337	-4.05209	-0.041435	4.01065	1	1	1
CA01g24950	24.7956	28.5929	33.4722	0.205577	0.432882	0.227305	0.456684	0.10024	0.404274
CA01g24960	27.676	44.8751	28.9104	0.697279	0.062952	-0.634327	0.0117607	0.850718	0.0252145
CA01g24970	22.6583	25.7461	26.4077	0.184314	0.22092	0.0366062	0.545337	0.467145	0.913834
CA01g24980	5.1515	0.99147	2.49251	-2.37735	-1.0474	1.32996	0.000176334	0.00761194	0.0127829
CA01g25000	191.565	283.651	200.931	0.566282	0.0688659	-0.497417	0.0715242	0.84438	0.111161
CA01g25010	27.9284	9.19906	9.80162	-1.60217	-1.51064	0.0915333	0.000176334	0.000176334	0.824672
CA01g25030	1.3443	0.309472	0.525228	-2.11898	-1.35584	0.763134	1	1	1
CA01g25040	0	0	0	0	0	0	1	1	1
CA01g25050	4.74323	0.732553	1.59019	-2.69487	-1.57667	1.1182	0.0741783	0.0907245	1
CA01g25060	6.39601	0.997883	2.25299	-2.68023	-1.50533	1.1749	0.000176334	0.000338033	0.0191783
CA01g25120	0	0	0	0	0	0	1	1	1
CA01g25150	711.678	741.34	640.142	0.0589108	-0.152833	-0.211744	0.845298	0.57533	0.432537
CA01g25160	108.117	85.2419	92.6527	-0.342954	-0.222684	0.120271	0.187533	0.406335	0.665414
CA01g25170	0	0	0	0	0	0	1	1	1
CA01g25200	0	0	0	0	0	0	1	1	1
CA01g25210	0.402859	0	0.223797	65535	-0.848081	65535	1	1	1
CA01g25230	0.0932938	0	0.0382143	65535	-1.28767	65535	1	1	1
CA01g25270	2.40668	1.7046	1.21701	-0.49761	-0.98371	-0.486101	1	1	1
CA01g25280	0	0	0	0	0	0	1	1	1
CA01g25290	5.39634	4.07722	6.56878	-0.404394	0.283645	0.688039	0.253108	0.416582	0.0483214
CA01g25300	11.8844	5.43937	7.22878	-1.12755	-0.717239	0.410312	0.000176334	0.0110313	0.18747
CA01g25310	1.78069	2.80847	2.13797	0.65735	0.263806	-0.393544	1	1	1
CA01g25330	19.5194	1.66567	6.36219	-3.55073	-1.61732	1.93342	0.000176334	0.000176334	0.000176334
CA01g25340	41.0563	5.33532	14.4254	-2.94396	-1.50899	1.43497	0.000176334	0.000176334	0.00301275
CA01g25370	15.8866	19.7343	19.3463	0.312895	0.284242	-0.0286529	0.299299	0.348801	0.932763
CA01g25380	11.4212	15.1492	11.1666	0.407533	-0.0325169	-0.44005	0.382948	0.953936	0.344583
CA01g25400	0	0	0	0	0	0	1	1	1
CA01g25410	27.9426	14.7288	34.7918	-0.92383	0.316277	1.24011	0.000176334	0.241807	0.000176334
CA01g25430	24.0363	42.9522	32.9407	0.83752	0.454658	-0.382862	0.00503614	0.139359	0.193495
CA01g25440	3.0138	4.22178	2.8693	0.486268	-0.0708828	-0.557151	0.410956	0.915461	0.342864
CA01g25450	0	0	0	0	0	0	1	1	1
CA01g25470	0	0	0	0	0	0	1	1	1
CA01g25480	0	0	0	0	0	0	1	1	1
CA01g25490	0.813065	0.616554	8.63508	-0.399144	3.40877	3.80791	1	0.0319808	0.089248
CA01g25510	35.6185	116.371	71.2659	1.70803	1.00058	-0.707452	0.000176334	0.000786224	0.00739609
CA01g25530	47.3822	123.209	50.1006	1.37869	0.0804831	-1.29821	0.000176334	0.795749	0.000176334
CA01g25560	21.0023	7.88629	13.7013	-1.41313	-0.616232	0.796894	0.000338033	0.0616157	0.0335501
CA01g25580	45.8403	93.6849	65.3184	1.0312	0.510872	-0.520327	0.000176334	0.0508723	0.0432607
CA01g25600	6.03824	3.96372	5.15285	-0.607271	-0.228756	0.378515	0.237658	0.666836	0.488913
CA01g25630	20.0884	14.6133	20.8695	-0.459083	0.0550357	0.514118	0.202146	0.888921	0.15046
CA01g25650	0	0	0	0	0	0	1	1	1
CA01g25670	34.4917	57.1259	43.9874	0.727898	0.350841	-0.377057	0.00397949	0.197141	0.160204
CA01g25680	52.0529	64.49	50.9836	0.309096	-0.0299444	-0.33904	0.392789	0.94239	0.34793
CA01g25710	0	0	0	0	0	0	1	1	1
CA01g25720	34.1698	86.8009	53.0326	1.34499	0.634156	-0.710831	0.000176334	0.0119681	0.00480481
CA01g25740	34.859	8.61154	15.6629	-2.01719	-1.15418	0.863008	0.000176334	0.000176334	0.00397949
CA01g25750	16.69	5.47023	9.16098	-1.60931	-0.865414	0.743901	0.000176334	0.00515241	0.0328628
CA01g25760	18.2233	18.3207	5.38511	0.00769349	-1.75874	-1.76643	0.982796	0.0376709	0.0363159
CA01g25770	89.5473	86.616	98.3113	-0.0480174	0.134707	0.182724	0.938884	0.816633	0.752571
CA01g25790	25.451	40.8964	38.573	0.684255	0.599869	-0.0843859	0.0264786	0.0538608	0.800441
CA01g25800	43.3133	65.3811	57.2463	0.594062	0.40237	-0.191692	0.0470093	0.190306	0.536816
CA01g25810	12.4357	3.35903	6.10793	-1.88837	-1.02573	0.86264	0.000176334	0.000786224	0.0120718
CA01g25820	0	0	0	0	0	0	1	1	1
CA01g25830	4.0536	0.581559	1.19609	-2.80121	-1.76088	1.04032	0.00923539	0.0115542	1
CA01g25840	11.9143	9.47897	12.2056	-0.329897	0.0348474	0.364745	0.330836	0.925759	0.269783
CA01g25850	0	2.19588	0.129517	65535	65535	-4.08359	1	1	1
CA01g25910	0	0.0587927	0	65535	0	65535	1	1	1
CA01g25920	0	0	0	0	0	0	1	1	1
CA01g25930	0.25276	0.27225	0.12509	0.107163	-1.0148	-1.12196	1	1	1
CA01g25960	0.0217897	0.0341344	0.0728405	0.647578	1.74109	1.09351	1	1	1
CA01g25970	0	0	0	0	0	0	1	1	1
CA01g25980	0	0	0	0	0	0	1	1	1
CA01g26040	0	0	0	0	0	0	1	1	1
CA01g26050	0	0	0	0	0	0	1	1	1
CA01g26060	0	0	0	0	0	0	1	1	1
CA01g26070	0	0	0	0	0	0	1	1	1
CA01g26080	0	0	0	0	0	0	1	1	1
CA01g26090,CA01g26100	0	0.0382871	0.242808	65535	65535	2.66489	1	1	1
CA01g26110	0	0	0	0	0	0	1	1	1
CA01g26170	5.91756	6.2716	7.91499	0.0838317	0.419586	0.335754	0.87597	0.367633	0.480672
CA01g26190	141.037	91.7089	65.938	-0.620944	-1.09689	-0.475951	0.0280244	0.000338033	0.135278
CA01g26220	16.6783	8.01383	13.3251	-1.05741	-0.323826	0.733582	0.00161175	0.319138	0.0354646
CA01g26230	144.079	107.177	143.972	-0.426872	-0.00107369	0.425798	0.179608	0.995307	0.182141
CA01g26240	303.703	780.891	318.362	1.36246	0.0680091	-1.29445	0.000176334	0.883796	0.00106828
CA01g26250	54.0899	18.4137	20.5482	-1.55458	-1.39635	0.158231	0.0255814	0.0325995	0.849956
CA01g26260	227.865	1353.2	835.417	2.57013	1.87432	-0.695808	0.000176334	0.000176334	0.0255814
CA01g26270	0.543863	3.45454	8.50123	2.66718	3.96636	1.29918	0.0525683	0.023016	0.0209761
CA01g26280	1.17572	17.081	9.42374	3.86077	3.00276	-0.858017	0.00174121	0.00628457	0.0566013
CA01g26290	0	0	0.0336374	0	65535	65535	1	1	1
CA01g26320	72.7205	693.094	279.776	3.25262	1.94384	-1.30878	0.000176334	0.000176334	0.000176334
CA01g26330	2.74288	14.274	6.37848	2.37962	1.21752	-1.1621	0.000176334	0.0116581	0.00594709
CA01g26340	103.995	395.737	199.74	1.92803	0.941611	-0.986422	0.000176334	0.000641051	0.000176334
CA01g26350	5.69425	6.65788	7.90542	0.225557	0.473337	0.24778	0.624424	0.262454	0.577369
CA01g26400	25.7353	17.4292	17.1048	-0.562241	-0.589351	-0.02711	0.0628075	0.0490601	0.941181
CA01g26420	0.0571469	0.0330844	0.0850675	-0.788525	0.573934	1.36246	1	1	1
CA01g26460	133.623	209.325	157.998	0.647582	0.241745	-0.405838	0.00837133	0.367686	0.11336
CA01g26470	0.426679	0.65721	1.56158	0.623204	1.87179	1.24858	1	1	1
CA01g26490	13.8437	29.252	21.2121	1.07931	0.615661	-0.463649	0.000786224	0.0625728	0.136148
CA01g26530	0	0.062252	0.161573	65535	65535	1.376	1	1	1
CA01g26540	43.5406	11.8508	23.3686	-1.87738	-0.897788	0.979594	0.000176334	0.00672785	0.0134184
CA01g26570	871.343	1046.01	645.915	0.263586	-0.431897	-0.695483	0.32837	0.0967039	0.00739609
CA01g26590	0	13.3141	53.7395	65535	65535	2.01303	0.000176334	0.000176334	0.00147886
CA01g26620	4.20333	1.3812	2.60412	-1.6056	-0.690737	0.914868	0.000338033	0.0679623	0.0390388
CA01g26680	0	0	0.0789244	0	65535	65535	1	1	1
CA01g26690	0	0	0.267401	0	65535	65535	1	1	1
CA01g26710	385.872	880.659	665.114	1.19046	0.785481	-0.404981	0.00106828	0.0360608	0.252174
CA01g26730	54.6972	68.085	71.4545	0.315871	0.385559	0.0696877	0.289942	0.185746	0.826662
CA01g26750	41.4438	63.1296	47.9955	0.607162	0.211743	-0.395418	0.22277	0.697401	0.426728
CA01g26760	2.63321	1.82347	2.39518	-0.530133	-0.136686	0.393447	0.278772	0.792442	0.439503
CA01g26770	0	0	0	0	0	0	1	1	1
CA01g26780	0	0	0	0	0	0	1	1	1
CA01g26790	0.0883817	0.166516	0.154948	0.913842	0.809961	-0.103882	1	1	1
CA01g26800	24.1569	33.6143	26.5553	0.476643	0.136568	-0.340075	0.19527	0.740208	0.358288
CA01g26870	27.2022	35.558	31.012	0.386452	0.189103	-0.197348	0.153624	0.509061	0.487054
CA01g26880	9.68663	8.0578	11.5761	-0.26561	0.257085	0.522695	0.446304	0.446202	0.113786
CA01g26920	3.32043	6.67684	5.34484	1.0078	0.686777	-0.321018	0.116872	0.305557	0.608575
CA01g26930	29.5274	55.2103	44.4732	0.902885	0.590881	-0.312004	0.0254904	0.158059	0.432898
CA01g26940	0.435866	0.205516	0.139851	-1.08464	-1.63999	-0.555358	1	1	1
CA01g26950	5.80363	6.06165	3.36789	0.0627555	-0.785109	-0.847864	0.928162	0.263561	0.231834
CA01g26960	227.264	134.402	143.947	-0.757813	-0.658835	0.0989779	0.00445354	0.0124854	0.741413
CA01g26970	0	0	0	0	0	0	1	1	1
CA01g27000	0	0	0.0307653	0	65535	65535	1	1	1
CA01g27010	0.132431	0.137033	0	0.0492864	65535	65535	1	1	1
CA01g27040	0.0315738	0	0	65535	65535	0	1	1	1
CA01g27070	6.60806	0.40035	1.26062	-4.04489	-2.39009	1.6548	0.00606089	0.000641051	1
CA01g27080	0.234188	0.133169	0.0701597	-0.814413	-1.73895	-0.92454	1	1	1
CA01g27120	18.0246	15.9601	15.2204	-0.17549	-0.243958	-0.068468	0.760767	0.663328	0.906502
CA01g27130	19.6163	14.9497	12.455	-0.391932	-0.65533	-0.263399	0.312081	0.0804171	0.527104
CA01g27160	17.6642	38.8854	29.8103	1.1384	0.754978	-0.383419	0.00325626	0.053941	0.295332
CA01g27180	18.5567	61.8013	47.4905	1.7357	1.3557	-0.379997	0.000176334	0.000176334	0.177192
CA01g27190	0.0390107	0.0532079	0.250137	0.447769	2.68078	2.23301	1	1	1
CA01g27220	303.156	589.183	420.082	0.958654	0.470611	-0.488043	0.000176334	0.0707514	0.057159
CA01g27240	26.5749	22.3794	24.7639	-0.247894	-0.10183	0.146064	0.410027	0.756959	0.647711
CA01g27290	655.809	778.493	756.222	0.247409	0.205534	-0.0418748	0.358019	0.451453	0.892362
CA01g27300	3.07003	1.29424	2.66107	-1.24614	-0.206245	1.0399	0.00848039	0.643803	0.0305708
CA01g27390	10.95	57.6753	28.0551	2.39702	1.35733	-1.03969	0.000176334	0.00120676	0.00174121
CA01g27420	0.52624	0.71607	1.15196	0.444381	1.1303	0.685917	1	1	1
CA01g27430	8.33255	19.0521	30.9972	1.19312	1.89531	0.702188	0.00717411	0.000176334	0.054021
CA01g27440	2.55793	3.57965	4.1698	0.484845	0.705003	0.220158	0.435816	0.227193	0.714646
CA01g27450	67.7617	63.2721	57.1305	-0.0988997	-0.246209	-0.14731	0.721677	0.354293	0.593688
CA01g27460	2.10028	0.960369	0.792038	-1.12892	-1.40694	-0.27802	1	1	1
CA01g27470	43.8941	84.6239	44.3474	0.947038	0.0148234	-0.932215	0.000176334	0.963573	0.000176334
CA01g27480	5.26442	3.10357	3.86508	-0.762344	-0.445777	0.316567	0.101593	0.322625	0.530665
CA01g27500	0.0771596	0.0794234	0.0775864	0.0417184	0.00795799	-0.0337604	1	1	1
CA01g27510	0	0.301119	0.200478	65535	65535	-0.586891	1	1	1
CA01g27520	0	0.304944	0	65535	0	65535	1	1	1
CA01g27530	383.049	414.592	347.389	0.114163	-0.140979	-0.255142	0.731132	0.675666	0.446153
CA01g27540	0.0512814	0.106508	0.143206	1.05445	1.48159	0.427136	1	1	1
CA01g27550	13.7278	9.54558	11.7968	-0.5242	-0.218704	0.305495	0.0943421	0.502094	0.351121
CA01g27600	0	0	0	0	0	0	1	1	1
CA01g27650	102.591	136.515	110.43	0.412145	0.106228	-0.305917	0.113786	0.714778	0.265754
CA01g27660	2.38395	3.58598	1.77273	0.589012	-0.427381	-1.01639	1	1	1
CA01g27670	0	0	0	0	0	0	1	1	1
CA01g27690	73.6292	64.226	62.0158	-0.19712	-0.247642	-0.0505214	0.474441	0.368864	0.869166
CA01g27710	0	0	0	0	0	0	1	1	1
CA01g27750	0	0	0	0	0	0	1	1	1
CA01g27830	28.7355	9.37253	15.1659	-1.61632	-0.922006	0.694317	0.000176334	0.00174121	0.0426743
CA01g27850	3.96517	2.92231	4.18312	-0.440276	0.0771944	0.51747	0.328261	0.876948	0.242645
CA01g27860	0.15049	3.28486	1.2323	4.44809	3.03361	-1.41448	1	1	1
CA01g27870	0.0713246	0.0947239	0.139949	0.409329	0.972431	0.563102	1	1	1
CA01g27880	0	0	0	0	0	0	1	1	1
CA01g27890	0.905969	8.17299	3.14132	3.17333	1.79384	-1.37949	0.00200166	0.0323345	0.00837133
CA01g27910	6.52022	2.95393	8.36554	-1.14229	0.359539	1.50182	0.00238701	0.280512	0.000176334
CA01g27930	25.3568	23.1322	24.2418	-0.132473	-0.0648765	0.0675969	0.722767	0.864095	0.857287
CA01g27980	0.331033	0.570536	1.12262	0.785346	1.76182	0.976476	1	1	1
CA01g28000	0	0	0	0	0	0	1	1	1
CA01g28020	0.0641751	0.342837	0.0897782	2.41744	0.484351	-1.93309	1	1	1
CA01g28030	0.0706649	0.251661	0.107356	1.83241	0.603342	-1.22907	1	1	1
CA01g28060	0.863793	0.709987	0.906584	-0.282893	0.0697545	0.352648	1	1	1
CA01g28120	93.0895	67.1501	109.35	-0.47123	0.232266	0.703496	0.266864	0.578876	0.0856059
CA01g28130	0	0	0	0	0	0	1	1	1
CA01g28140	0	0	0	0	0	0	1	1	1
CA01g28160	2282.52	2660.13	1708.69	0.220873	-0.417735	-0.638608	0.456015	0.122792	0.0204178
CA01g28220	1.43621	0.622409	0.695535	-1.20633	-1.04607	0.16026	1	1	1
CA01g28230	0.483165	0.382209	0.365768	-0.338155	-0.401588	-0.0634328	1	1	1
CA01g28260	32.2069	15.9983	20.7967	-1.00945	-0.631014	0.378436	0.00538183	0.0707514	0.323456
CA01g28280	0	0	0	0	0	0	1	1	1
CA01g28290	88.2462	48.619	48.2134	-0.860014	-0.8721	-0.0120866	0.000929088	0.000929088	0.97081
CA01g28300	0.0754668	0	0	65535	65535	0	1	1	1
CA01g28360	0	0	0	0	0	0	1	1	1
CA01g28390	56.8094	94.6064	94.3691	0.735808	0.732185	-0.00362272	0.0266547	0.0282865	0.994524
CA01g28400	87.0885	142.448	130.427	0.709879	0.58269	-0.127189	0.0297003	0.0818525	0.724137
CA01g28410	0	0	0	0	0	0	1	1	1
CA01g28420	0	0	0	0	0	0	1	1	1
CA01g28440	0	0	0	0	0	0	1	1	1
CA01g28450	2.53029	0.975179	1.15033	-1.37557	-1.13726	0.23831	1	1	1
CA01g28460	0	0	0	0	0	0	1	1	1
CA01g28470	0	0	0	0	0	0	1	1	1
CA01g28490	32.6878	24.1723	30.7193	-0.4354	-0.0896104	0.345789	0.116802	0.767361	0.219192
CA01g28510	27.7705	5.01778	9.92355	-2.46843	-1.48462	0.983808	0.00120676	0.00538183	0.14372
CA01g28530	0.0303858	0.0480901	0	0.662343	65535	65535	1	1	1
CA01g28540	0	0	0	0	0	0	1	1	1
CA01g28550	0	0	0.348966	0	65535	65535	1	1	1
CA01g28570	24.36	18.8399	25.7556	-0.370717	0.0803719	0.451089	0.213946	0.804858	0.118694
CA01g28580	2.1315	6.0685	3.64588	1.50947	0.774399	-0.735071	0.0624923	0.363081	0.292282
CA01g28590	14.8712	14.4031	5.4142	-0.0461364	-1.4577	-1.41156	0.945023	0.375264	0.388131
CA01g28600	8.08222	4.87807	4.16632	-0.72844	-0.955979	-0.227539	0.209993	0.119807	0.751853
CA01g28630	0	0	0	0	0	0	1	1	1
CA01g28640	0	0	0	0	0	0	1	1	1
CA01g28690	2.20103	0.58689	1.03519	-1.90702	-1.08828	0.818739	1	1	1
CA01g28700	0.0986293	0	0.0996943	65535	0.0154942	65535	1	1	1
CA01g28740	0	0	0	0	0	0	1	1	1
CA01g28750	2.14739	2.1447	1.208	-0.00180649	-0.829964	-0.828158	1	1	1
CA01g28760	3.07627	2.89639	3.16391	-0.0869294	0.0405226	0.127452	0.899328	0.953414	0.851259
CA01g28780	0.0412324	0.0247354	0.0648859	-0.737202	0.654126	1.39133	1	1	1
CA01g28790	0	0	0	0	0	0	1	1	1
CA01g28840	1.61853	1.65258	0.456237	0.0300406	-1.82682	-1.85687	1	1	1
CA01g28850	0.418327	1.24251	0.495159	1.57055	0.243261	-1.32729	1	1	1
CA01g28860	74.331	30.6734	66.9724	-1.27698	-0.150396	1.12658	0.000176334	0.627967	0.000176334
CA01g28900	2.18901	1.70613	2.74185	-0.359552	0.324869	0.684421	1	1	1
CA01g28910	0	0	0	0	0	0	1	1	1
CA01g28920	0	0	0	0	0	0	1	1	1
CA01g28930	17.3499	12.0986	25.334	-0.520084	0.546144	1.06623	0.101731	0.0688949	0.000786224
CA01g28950	20.2734	13.9761	12.3532	-0.536631	-0.714706	-0.178076	0.265109	0.134267	0.752241
CA01g28980	60.4172	22.8951	52.2261	-1.39992	-0.210187	1.18973	0.000176334	0.487651	0.000176334
CA01g28990	0	0	0	0	0	0	1	1	1
CA01g29020	0	0	0	0	0	0	1	1	1
CA01g29030	0.264805	0.873207	0	1.72139	65535	65535	1	1	1
CA01g29040	0.02262	0	0.038568	65535	0.769801	65535	1	1	1
CA01g29050	0	0	0	0	0	0	1	1	1
CA01g29070	0.848728	0.130501	0.46048	-2.70125	-0.882163	1.81908	1	1	1
CA01g29110	5.17908	4.50346	4.59567	-0.201664	-0.172421	0.0292434	0.656154	0.706896	0.952559
CA01g29140	0	0	0	0	0	0	1	1	1
CA01g29160	0	0	0	0	0	0	1	1	1
CA01g29170	0	0	0	0	0	0	1	1	1
CA01g29180	65.1638	97.7269	83.3299	0.584686	0.354765	-0.229921	0.023016	0.17929	0.396857
CA01g29200	18.6105	29.057	23.4758	0.642768	0.335056	-0.307713	0.023931	0.262513	0.290626
CA01g29230	0	0	0	0	0	0	1	1	1
CA01g29270	0.428859	0.209963	0.590607	-1.03037	0.461695	1.49207	1	1	1
CA01g29280	0.273918	0.771719	0.726513	1.49433	1.40724	-0.0870881	1	1	1
CA01g29290	3.81948	2.31213	1.09508	-0.724155	-1.80234	-1.07819	0.14512	0.00617398	1
CA01g29310	0	0	0	0	0	0	1	1	1
CA01g29320	0.380427	3.63017	0.94963	3.25435	1.31975	-1.9346	1	1	1
CA01g29330	2.9943	4.4197	3.65982	0.561731	0.289553	-0.272178	0.203683	0.541135	0.551508
CA01g29340	0	0	0	0	0	0	1	1	1
CA01g29350	0	0	0	0	0	0	1	1	1
CA01g29370	13.9395	8.98691	12.5888	-0.633277	-0.147028	0.486249	0.0754006	0.701631	0.186628
CA01g29380	0.672536	0.672291	0.98315	-0.000525984	0.547799	0.548325	1	1	1
CA01g29410	11.6681	4.58119	10.2925	-1.34877	-0.180972	1.1678	0.000492045	0.621709	0.00325626
CA01g29420	0.0190465	0	0.100806	65535	2.40398	65535	1	1	1
CA01g29430	585.625	447.471	391.308	-0.388183	-0.581674	-0.19349	0.139896	0.023931	0.480019
CA01g29480	0	0	0	0	0	0	1	1	1
CA01g29490	2.68402	2.73296	2.32033	0.026068	-0.210065	-0.236133	1	1	1
CA01g29500	0.0194848	0.0491013	0	1.33342	65535	65535	1	1	1
CA01g29550	0	0	0	0	0	0	1	1	1
CA01g29560	0.100512	0.515444	0.0246134	2.35845	-2.02985	-4.3883	1	1	1
CA01g29570	4.92693	1.61167	2.61972	-1.61213	-0.911274	0.700853	0.00549701	0.0420071	0.219982
CA01g29580	0	0	0	0	0	0	1	1	1
CA01g29600	1.27372	2.69705	2.65608	1.08233	1.06024	-0.0220867	1	1	1
CA01g29610	1135.92	2329.45	2113.31	1.03613	0.895647	-0.140484	0.00225913	0.00966451	0.732953
CA01g29650	0.817002	1.13419	1.47912	0.473256	0.856332	0.383075	1	1	1
CA01g29700	32.2701	112.704	52.3758	1.80427	0.698704	-1.10556	0.000176334	0.0178382	0.000176334
CA01g29730	0	0	0	0	0	0	1	1	1
CA01g29740	0	0	0	0	0	0	1	1	1
CA01g29780	0	0.0529415	0	65535	0	65535	1	1	1
CA01g29790	0.0899748	0.172364	0.147806	0.937866	0.716112	-0.221754	1	1	1
CA01g29810	0.604124	1.90667	3.28214	1.65814	2.44172	0.783583	1	1	1
CA01g29820	0.939274	1.52858	0.965977	0.702573	0.0404435	-0.66213	1	1	1
CA01g29830	1.0349	3.49558	3.14696	1.75604	1.60447	-0.15157	1	1	1
CA01g29840	0.884176	3.14205	2.40301	1.8293	1.44244	-0.386862	1	1	1
CA01g29880	15.2182	15.2389	18.1981	0.00196102	0.257991	0.25603	0.983894	0.63658	0.641422
CA01g29890	12.4349	13.9354	13.69	0.164365	0.138727	-0.0256377	0.803073	0.830698	0.978236
CA01g29900	8.49116	9.22366	9.71373	0.119379	0.194064	0.0746857	0.787535	0.657139	0.867081
CA01g29930	0.0997192	0	0	65535	65535	0	1	1	1
CA01g29940	5.17376	5.31258	6.53016	0.0382003	0.335905	0.297704	0.964864	0.686071	0.724354
CA01g29970	100.684	72.3064	65.7076	-0.477635	-0.615697	-0.138062	0.059159	0.0148116	0.62494
CA01g30030	0.0788883	0.0235349	0.0512399	-1.74501	-0.622545	1.12247	1	1	1
CA01g30060	17.35	5.91245	7.90684	-1.55311	-1.13376	0.419346	0.000176334	0.000176334	0.190995
CA01g30070	9.45819	3.86146	5.90115	-1.29242	-0.680568	0.611849	0.000176334	0.0341606	0.0884338
CA01g30130	19.1736	6.38663	13.5095	-1.586	-0.505153	1.08084	0.000176334	0.0763915	0.000641051
CA01g30150	0.0525691	0.0596915	0.150495	0.18331	1.51742	1.33411	1	1	1
CA01g30160	0	0	0	0	0	0	1	1	1
CA01g30210	0	0	0	0	0	0	1	1	1
CA01g30220	0	0	0	0	0	0	1	1	1
CA01g30230	0	0	0	0	0	0	1	1	1
CA01g30250	3.86849	0.899391	2.45065	-2.10475	-0.658605	1.44614	1	1	1
CA01g30260	5.52087	7.63822	4.84353	0.468342	-0.188837	-0.657179	0.449823	0.796698	0.296475
CA01g30270	3.82657	1.10985	2.68665	-1.78569	-0.510246	1.27544	0.144851	0.575381	1
CA01g30280	93.4263	50.3358	53.2943	-0.892244	-0.809846	0.0823971	0.000492045	0.000929088	0.774564
CA01g30290	0.520931	0	0.666657	65535	0.355853	65535	1	1	1
CA01g30300	16.7082	1.79748	9.42977	-3.2165	-0.825258	2.39124	0.101666	0.523845	1
CA01g30320	21.4729	25.919	30.9618	0.271494	0.52797	0.256475	0.317318	0.0389546	0.331329
CA01g30330	17.6094	18.1278	22.4024	0.0418548	0.347307	0.305452	0.917296	0.325162	0.388029
CA01g30370	1.26234	3.34258	3.22934	1.40486	1.35514	-0.0497227	0.100381	0.105835	0.945182
CA01g30380	0.667623	0.0745342	0.230892	-3.16306	-1.53182	1.63124	1	1	1
CA01g30390	0.868252	0.606249	0.248882	-0.518204	-1.80265	-1.28445	1	1	1
CA01g30440	0.156136	0.103179	0.259116	-0.597648	0.730794	1.32844	1	1	1
CA01g30460	48.4183	48.6088	41.9865	0.00566482	-0.205627	-0.211291	0.991264	0.631626	0.627075
CA01g30490	7.01328	13.3794	7.59923	0.931855	0.115764	-0.816091	0.0151993	0.796	0.0295242
CA01g30510	47.7713	58.508	58.9268	0.292492	0.30278	0.0102883	0.26839	0.253279	0.972085
CA01g30530	497.524	551.137	352.33	0.147647	-0.49784	-0.645486	0.603024	0.0538608	0.0121758
CA01g30540	1.4895	2.32448	5.50628	0.642083	1.88625	1.24417	1	0.0186008	0.0482385
CA01g30570	141.001	334.506	243.48	1.24632	0.788097	-0.458227	0.000176334	0.00134411	0.0792084
CA01g30580	29.8163	62.8747	37.7647	1.07638	0.340937	-0.735439	0.00433603	0.397017	0.0375865
CA01g30600	4.24028	4.95139	3.12652	0.223676	-0.4396	-0.663275	1	1	1
CA01g30630	0	0	0	0	0	0	1	1	1
CA01g30640	0.263267	0.179581	0.164592	-0.551895	-0.677635	-0.12574	1	1	1
CA01g30680	0	0	0	0	0	0	1	1	1
CA01g30700	0.0176489	0.152732	0.123047	3.11336	2.80156	-0.311794	1	1	1
CA01g30710	27.2775	15.0013	21.5726	-0.862622	-0.338513	0.524109	0.02339	0.360169	0.18132
CA01g30720	1.52081	0.904128	2.93699	-0.750238	0.9495	1.69974	1	0.109389	0.0185036
CA01g30730	4.07545	2.22362	2.56774	-0.874053	-0.66646	0.207592	0.100876	0.200161	0.736469
CA01g30740	0	0	0	0	0	0	1	1	1
CA01g30760	0	0	0	0	0	0	1	1	1
CA01g30800	0	0	0	0	0	0	1	1	1
CA01g30810	0	0	0	0	0	0	1	1	1
CA01g30820	0.13878	0	0.0733138	65535	-0.920643	65535	1	1	1
CA01g30840	2.00112	1.40836	2.18992	-0.506786	0.130074	0.636861	1	1	1
CA01g30850	5.63684	3.11782	5.02586	-0.85435	-0.165516	0.688833	0.237127	0.817626	0.364437
CA01g30900	0	0	0	0	0	0	1	1	1
CA01g30910	0	0	0	0	0	0	1	1	1
CA01g30920	0	0	0	0	0	0	1	1	1
CA01g30930	0.784406	0.313025	0.554754	-1.32532	-0.499753	0.825568	1	1	1
CA01g30940	0	0	0	0	0	0	1	1	1
CA01g30950	0	0	0	0	0	0	1	1	1
CA01g30960	0	0	0	0	0	0	1	1	1
CA01g30980	75.7491	98.8944	72.0655	0.384661	-0.071919	-0.45658	0.149154	0.815429	0.0944839
CA01g31040	7.81485	5.31037	4.6126	-0.557405	-0.760638	-0.203233	0.293653	0.153957	0.744921
CA01g31180	55.5471	71.7074	54.8273	0.368411	-0.0188173	-0.387228	0.174034	0.954162	0.155441
CA01g31210	3.36486	2.79967	6.83091	-0.265288	1.02153	1.28682	0.577274	0.010928	0.00200166
CA01g31220	0.0840852	0.0300421	0.116212	-1.48487	0.466835	1.9517	1	1	1
CA01g31240	0	0	0.0216185	0	65535	65535	1	1	1
CA01g31260	0	0.0366726	0.148917	65535	65535	2.02173	1	1	1
CA01g31270	5.50214	3.67247	4.35459	-0.583244	-0.337458	0.245786	0.231773	0.488049	0.645343
CA01g31290	221.962	135.137	146.84	-0.715897	-0.59607	0.119827	0.00538183	0.023203	0.669192
CA01g31300	33.6237	7.3363	14.1173	-2.19635	-1.25201	0.944343	0.000176334	0.000176334	0.00174121
CA01g31330	73.2469	29.5917	40.2295	-1.30757	-0.864515	0.443059	0.000176334	0.000929088	0.100312
CA01g31350	0	0	0.393842	0	65535	65535	1	1	1
CA01g31370	0.404154	0.68726	1.95199	0.765953	2.27197	1.50601	1	1	1
CA01g31380	23.9135	46.1201	41.2635	0.947573	0.787044	-0.160528	0.000641051	0.00325626	0.576053
CA01g31390	16.7516	25.6553	17.0734	0.614962	0.027451	-0.587511	0.0605853	0.95008	0.0720634
CA01g31400	15.9557	19.6743	26.7959	0.302234	0.747939	0.445705	0.550324	0.10562	0.332865
CA01g31420	11.5612	14.0232	19.888	0.27853	0.782613	0.504082	0.620285	0.116242	0.312645
CA01g31430	1.20987	0.489922	0.762324	-1.30423	-0.666377	0.637853	1	1	1
CA01g31450	71.6641	171.36	115.718	1.2577	0.691288	-0.566417	0.000176334	0.00572501	0.0271581
CA01g31470	13.2416	12.8237	14.5133	-0.0462663	0.132298	0.178564	0.898541	0.695669	0.589482
CA01g31490	11.5432	7.01979	17.8525	-0.717542	0.629085	1.34663	0.069281	0.0750955	0.000929088
CA01g31500	28.0704	81.2723	60.0038	1.53371	1.096	-0.437709	0.000176334	0.000176334	0.0969174
CA01g31520	18.2634	6.33608	9.73448	-1.52729	-0.907778	0.619513	0.000176334	0.00134411	0.051683
CA01g31610	3.2553	6.09632	9.37482	0.905147	1.526	0.620852	0.0872472	0.00397949	0.164283
CA01g31630	148.437	119.16	108.372	-0.316949	-0.45386	-0.136912	0.217676	0.0757813	0.625678
CA01g31650	16.0351	110.464	54.2587	2.78427	1.75862	-1.02565	0.000176334	0.000176334	0.000338033
CA01g31660	48.5675	29.2139	37.496	-0.733334	-0.373255	0.36008	0.00362137	0.149419	0.174609
CA01g31690	17.6254	23.7998	22.8833	0.43329	0.376636	-0.0566541	0.176488	0.236298	0.870082
CA01g31700	70.6703	237.598	189.232	1.74935	1.42098	-0.328364	0.000176334	0.000176334	0.264297
CA01g31710	0	0	0	0	0	0	1	1	1
CA01g31720	0	0	0	0	0	0	1	1	1
CA01g31730	0	0	0	0	0	0	1	1	1
CA01g31740	516.783	125.028	195.705	-2.04731	-1.40088	0.646432	0.000176334	0.000176334	0.0162779
CA01g31790	0	0	0	0	0	0	1	1	1
CA01g31800	9.89383	5.92894	6.93401	-0.738755	-0.512839	0.225916	0.114555	0.273714	0.679162
CA01g31820	11.3922	6.54977	6.90235	-0.798526	-0.722883	0.075643	0.0258543	0.0447647	0.866434
CA01g31830	0.110743	0.292171	0.0658637	1.39959	-0.749665	-2.14925	1	1	1
CA01g31840	0.214254	0.333262	0.155183	0.637333	-0.46535	-1.10268	1	1	1
CA01g31850	17.5081	10.28	15.9376	-0.768175	-0.135587	0.632588	0.0242067	0.701593	0.0653184
CA01g31860	235.585	378.834	283.096	0.68532	0.265044	-0.420276	0.0118633	0.375264	0.131784
CA01g31930	0.0973696	0	0	65535	65535	0	1	1	1
CA01g31970	0	0	0	0	0	0	1	1	1
CA01g31990	0	0	0	0	0	0	1	1	1
CA01g32000	0.501392	5.88039	3.50063	3.5519	2.8036	-0.748297	0.00934271	0.0226545	0.128086
CA01g32020	0	0	0	0	0	0	1	1	1
CA01g32030	54.386	23.3044	35.4221	-1.22263	-0.618587	0.604047	0.00161175	0.0793615	0.132836
CA01g32080	0	0	0	0	0	0	1	1	1
CA01g32100	0.0145432	0	0	65535	65535	0	1	1	1
CA01g32110	0	0	0	0	0	0	1	1	1
CA01g32120	0	0.408731	0	65535	0	65535	1	1	1
CA01g32130	0	0	0	0	0	0	1	1	1
CA01g32140	11.1059	8.04732	10.0022	-0.46475	-0.151014	0.313735	0.280568	0.736989	0.48118
CA01g32150	31.8747	39.9281	54.2003	0.324991	0.765889	0.440898	0.237005	0.00374259	0.100949
CA01g32160	0.240809	0.0600413	0.0189574	-2.00386	-3.66706	-1.6632	1	1	1
CA01g32180	0	0.0509311	0	65535	0	65535	1	1	1
CA01g32200	0	0	0	0	0	0	1	1	1
CA01g32210	0.162273	0.0370336	0.091038	-2.13152	-0.833883	1.29763	1	1	1
CA01g32300	6.20896	1.5811	3.7803	-1.97342	-0.715853	1.25757	0.0673414	0.327341	0.205222
CA01g32320	0.0515378	0	0	65535	65535	0	1	1	1
CA01g32340	0.345616	0.575182	0.376707	0.734849	0.124274	-0.610574	1	1	1
CA01g32390	2.18468	0.725943	0.72899	-1.58949	-1.58345	0.00604299	0.00549701	0.00349986	1
CA01g32420	69.1922	66.9449	59.59	-0.0476361	-0.215541	-0.167904	0.914384	0.598643	0.690144
CA01g32450	0.188597	0.111569	0.0954868	-0.757373	-0.98193	-0.224558	1	1	1
CA01g32510	0	0	0	0	0	0	1	1	1
CA01g32540	60.2657	19.2331	22.829	-1.64774	-1.40047	0.247273	0.000176334	0.000176334	0.43728
CA01g32630	0	0	0	0	0	0	1	1	1
CA01g32650	0	0	0	0	0	0	1	1	1
CA01g32660	0	0	0	0	0	0	1	1	1
CA01g32670	47.0158	61.5827	61.2084	0.389379	0.380583	-0.00879606	0.142246	0.155182	0.978236
CA01g32680	75.5675	99.0272	86.1664	0.390058	0.189358	-0.2007	0.166007	0.52651	0.486403
CA01g32720	0	0	0	0	0	0	1	1	1
CA01g32800	9.58642	6.35147	8.32304	-0.593902	-0.203882	0.390019	0.082377	0.562091	0.270597
CA01g32830	0	0	0	0	0	0	1	1	1
CA01g32840	0	0	0	0	0	0	1	1	1
CA01g32850	0.42831	0	0	65535	65535	0	1	1	1
CA01g32890	0.0653414	0	0	65535	65535	0	1	1	1
CA01g32900	0.025388	0.0299872	0	0.240201	65535	65535	1	1	1
CA01g32910	1.94587	0.881535	1.70186	-1.14232	-0.193306	0.949018	1	1	1
CA01g32930	0	0	0	0	0	0	1	1	1
CA01g32980	0	0	0	0	0	0	1	1	1
CA01g33010	0	0	0	0	0	0	1	1	1
CA01g33020	0	0	0	0	0	0	1	1	1
CA01g33040	0.156578	0.114876	0.111244	-0.446802	-0.493152	-0.0463498	1	1	1
CA01g33070	6.34739	2.31245	3.57142	-1.45674	-0.829668	0.627073	0.000492045	0.0212607	0.1285
CA01g33080	4.57364	7.19434	8.50582	0.653521	0.895109	0.241588	0.115324	0.0253063	0.548488
CA01g33090	13.6409	28.2373	23.1078	1.04966	0.760439	-0.289224	0.13413	0.292282	0.670551
CA01g33130	32.7834	60.5644	43.4485	0.885505	0.406342	-0.479163	0.000641051	0.153624	0.0775409
CA01g33150	0.0212083	0.0381479	0	0.846978	65535	65535	1	1	1
CA01g33160	0	0	0	0	0	0	1	1	1
CA01g33170	44.1258	83.0013	48.205	0.911512	0.127561	-0.783952	0.000641051	0.677518	0.00349986
CA01g33180	35.8531	31.6172	30.8562	-0.181389	-0.216538	-0.0351491	0.569139	0.4919	0.923588
CA01g33230	0	0.125547	0.22607	65535	65535	0.848536	1	1	1
CA01g33240	9.28275	17.5443	10.9388	0.918381	0.236829	-0.681552	0.0136103	0.57836	0.0640057
CA01g33280	0.0206971	0.0244466	0.0960977	0.240201	2.21507	1.97487	1	1	1
CA01g33320	0.457498	0.622161	0.528065	0.443522	0.20695	-0.236573	1	1	1
CA01g33330	11.2436	8.79989	14.5807	-0.353541	0.374956	0.728498	0.279703	0.253108	0.0201319
CA01g33340	2.0818	1.3957	1.68342	-0.57684	-0.306434	0.270407	1	1	1
CA01g33350	29.3048	4.01422	17.9049	-2.86795	-0.710785	2.15716	0.000176334	0.0124854	0.000176334
CA01g33360	58.1132	9.9598	31.6052	-2.54468	-0.878706	1.66597	0.000176334	0.00594709	0.000338033
CA01g33370	12.3694	6.85851	15.194	-0.850814	0.296719	1.14753	0.00772171	0.356075	0.000786224
CA01g33420	112.309	212.938	201.876	0.922963	0.846002	-0.076961	0.000176334	0.000929088	0.795831
CA01g33430	0.0556282	0.04762	0	-0.224248	65535	65535	1	1	1
CA01g33500	0.506281	0	0.0422889	65535	-3.58159	65535	1	1	1
CA01g33520	0	0	0	0	0	0	1	1	1
CA01g33530	1.1371	0.192682	0.807658	-2.56106	-0.493543	2.06752	1	1	1
CA01g33540	20.4354	26.6723	23.2591	0.384274	0.186726	-0.197548	0.152711	0.516281	0.48138
CA01g33570	47.4142	56.0478	138.711	0.241339	1.54869	1.30736	0.49447	0.000176334	0.000176334
CA01g33590	3.88389	11.8309	7.93322	1.60698	1.0304	-0.576578	0.000176334	0.00538183	0.0935888
CA01g33620	7.27794	2.73861	3.53256	-1.41009	-1.04282	0.367269	0.122373	0.205408	1
CA01g33630	5.56804	2.67104	1.77228	-1.05977	-1.65156	-0.591797	0.0524872	0.0101962	0.365526
CA01g33640	26.6987	18.0265	22.0302	-0.566653	-0.277285	0.289368	0.0280244	0.307144	0.288555
CA01g33650	2049.42	6776.67	3465.68	1.72536	0.757926	-0.967438	0.000176334	0.00337894	0.000176334
CA01g33690	496.594	1129.94	620.505	1.18611	0.321377	-0.864734	0.000176334	0.244831	0.000929088
CA01g33760	0	0	0	0	0	0	1	1	1
CA01g33780	1.83653	7.07139	5.59433	1.94501	1.60698	-0.33803	0.00147886	0.0075023	0.468107
CA01g33840	1.78598	0.382123	0.744795	-2.22461	-1.2618	0.962805	1	1	1
CA01g33850	9.39142	1.86121	4.4893	-2.3351	-1.06485	1.27025	0.000176334	0.00147886	0.00325626
CA01g33870	0.4307	0.489114	0.318248	0.183488	-0.436531	-0.620019	1	1	1
CA01g33880	0.138403	0.0123862	0.143924	-3.48207	0.0564294	3.5385	1	1	1
CA01g33920	43.1149	81.828	51.3084	0.92441	0.251009	-0.673401	0.0115542	0.528963	0.0560394
CA01g33940	22.8299	19.1564	22.1755	-0.253099	-0.0419586	0.21114	0.340826	0.887926	0.439453
CA01g33960	0	0	0	0	0	0	1	1	1
CA01g33970	322.137	665.196	506.743	1.04611	0.653583	-0.392524	0.000338033	0.0105086	0.126162
CA01g33990	30.7508	42.1964	41.8064	0.456494	0.443098	-0.0133964	0.115185	0.1285	0.967817
CA01g34000	0.312969	0.322062	1.02001	0.041319	1.70449	1.66317	1	1	1
CA01g34020	0	0	0	0	0	0	1	1	1
CA01g34030	0	0	0	0	0	0	1	1	1
CA01g34040	1.2575	3.5848	1.55512	1.51133	0.306468	-1.20486	0.106191	1	0.158454
CA01g34050	7.68145	6.48437	6.8656	-0.244412	-0.161994	0.0824185	0.488657	0.652619	0.826373
CA01g34060	14.6232	10.0593	4.55644	-0.539728	-1.68228	-1.14255	0.254627	0.00639741	0.0561175
CA01g34100	4.07535	0.687379	0.787426	-2.56775	-2.37171	0.196039	0.000176334	0.000176334	1
CA01g34130	0	0	0.507253	0	65535	65535	1	1	1
CA01g34140	10.0803	18.7916	9.63581	0.898558	-0.0650551	-0.963613	0.0107187	0.884607	0.00639741
CA01g34150	1.97393	2.27726	1.74248	0.206227	-0.179931	-0.386157	0.641792	1	0.37763
CA01g34170	42.2291	13.4351	18.5305	-1.65223	-1.18834	0.46389	0.000176334	0.000176334	0.208401
CA01g34180	2.2745	3.36264	6.59829	0.564045	1.53654	0.972498	0.372531	0.0132171	0.0685848
CA01g34190	0	0	0	0	0	0	1	1	1
CA01g34220	0	0	0	0	0	0	1	1	1
CA01g34250	29.1204	72.9142	61.973	1.32417	1.08961	-0.234559	0.000176334	0.00106828	0.460324
CA01g34290	1736.79	6610.93	3360.57	1.92843	0.952278	-0.976149	0.000176334	0.000338033	0.00106828
CA01g34300	0.871	0.153832	0.329169	-2.50132	-1.40384	1.09747	1	1	1
CA01g34320	18.7809	27.2703	18.5077	0.538066	-0.0211362	-0.559202	0.0938816	0.956044	0.080493
CA01g34330	0	0	0	0	0	0	1	1	1
CA01g34340	0	0	0	0	0	0	1	1	1
CA01g34350	0	0	0	0	0	0	1	1	1
CA01g34360	0	0	0	0	0	0	1	1	1
CA01g34370	0	0	0	0	0	0	1	1	1
CA01g34380,CA01g34390	0	0	0	0	0	0	1	1	1
CA01g34400	0	0	0	0	0	0	1	1	1
CA01g34410	0	0.100321	0.0291889	65535	65535	-1.78113	1	1	1
CA01g34420	0	0	0	0	0	0	1	1	1
CA01g34430	0	0	0	0	0	0	1	1	1
CA01g34440	0	0	0	0	0	0	1	1	1
CA01g34450	17.0864	19.1814	18.9921	0.166862	0.152552	-0.0143103	0.720751	0.742224	0.971486
CA01g34520	7.16532	6.42948	5.97698	-0.15633	-0.261615	-0.105285	0.772466	0.634105	0.85395
CA01g34530	82.3777	77.5253	70.7561	-0.0875871	-0.219399	-0.131812	0.809859	0.526708	0.71752
CA01g34570	0.125686	0.156429	0.165023	0.315678	0.392842	0.077164	1	1	1
CA01g34580	0.050116	0	0	65535	65535	0	1	1	1
CA01g34590	0	0.0144476	0	65535	0	65535	1	1	1
CA01g34600	14.8082	14.9347	18.1296	0.0122723	0.291946	0.279674	0.969371	0.296588	0.321567
CA01g34610	57.6349	224.051	122.39	1.95881	1.08647	-0.872341	0.000176334	0.00628457	0.0106131
CA01g34650	114.985	168.157	124.145	0.548365	0.11058	-0.437785	0.0276735	0.695585	0.0859797
CA01g34680	0.357682	0	0	65535	65535	0	1	1	1
CA01g34690	0	0	0	0	0	0	1	1	1
CA01g34700	0.0148906	0.437224	0.284224	4.8759	4.25455	-0.621345	1	1	1
CA01g34720	0	0.0597323	0	65535	0	65535	1	1	1
CA01g34730	26.1168	14.6021	38.7686	-0.838799	0.569909	1.40871	0.0158849	0.0718335	0.000176334
CA01g34740	0.206092	0.453542	0.511075	1.13795	1.31025	0.1723	1	1	1
CA01g34790	0	0	0.0357214	0	65535	65535	1	1	1
CA01g34800	0.0876492	0.321171	0.0986153	1.87353	0.170072	-1.70346	1	1	1
CA01g34820	4.37399	2.79513	6.3914	-0.646033	0.547182	1.19322	0.379877	0.387873	0.0894685
CA01g34830	10.9901	6.06879	13.7517	-0.856726	0.323403	1.18013	0.110665	0.527595	0.0258543
CA01g34860	300.538	272.401	375.872	-0.141814	0.322694	0.464509	0.610867	0.220588	0.0787546
CA01g34870	42.9681	14.722	40.153	-1.54529	-0.097757	1.44754	0.00683982	0.842348	0.0108239
CA01g00010	4.02121	4.70436	4.24183	0.226367	0.0770554	-0.149312	0.772508	0.920359	0.848482
CA01g00020	0.282673	0.320702	0	0.182098	65535	65535	1	1	1
CA01g00060	1.25163	5.40847	3.76386	2.11141	1.5884	-0.523011	0.000641051	0.00783187	0.241868
CA01g00070	60.409	115.859	76.3071	0.939535	0.337055	-0.60248	0.00301275	0.324602	0.0580425
CA01g00080	170.432	239.721	126.248	0.492158	-0.432939	-0.925097	0.226525	0.339574	0.0267342
CA01g00090	216.948	280.999	275.676	0.373217	0.345625	-0.0275917	0.150422	0.209686	0.930398
CA01g00160	41.0851	37.1029	38.1188	-0.147085	-0.108112	0.0389728	0.596672	0.704996	0.89727
CA01g00170	16.4966	6.14211	10.9988	-1.42537	-0.584832	0.840536	0.000176334	0.0396547	0.0101962
CA01g00180	48.3201	78.9328	55.2032	0.708002	0.192129	-0.515873	0.00728504	0.55324	0.0777711
CA01g00190	2.85646	4.17587	4.54115	0.547849	0.668829	0.120979	0.372153	0.276736	0.854366
CA01g00200	4.236	12.4295	13.1818	1.55299	1.63777	0.0847771	0.00386196	0.00263866	0.857287
CA01g00220	27.2417	35.0267	35.4497	0.362639	0.379958	0.0173191	0.177127	0.159369	0.955046
CA01g00240	2.24855	4.68197	2.51978	1.05812	0.164305	-0.893819	0.0296119	0.775025	0.0561983
CA01g00250	14.5908	5.89513	17.619	-1.30747	0.272073	1.57954	0.00213108	0.446718	0.000176334
CA01g00260	62.7923	102.068	117.696	0.700865	0.90641	0.205545	0.00650926	0.000176334	0.461698
CA01g00280	2.09266	8.55976	2.69156	2.03223	0.363102	-1.66913	0.000176334	0.535469	0.00174121
CA01g00290	0	0	0.0328629	0	65535	65535	1	1	1
CA01g00310	2075.61	1818.21	1325.92	-0.191012	-0.646538	-0.455526	0.483952	0.0106131	0.0724498
CA01g00320	485.551	3291.5	708.914	2.76105	0.545988	-2.21506	0.000176334	0.13796	0.000176334
CA01g00330	77.5135	98.5303	64.8187	0.34612	-0.258037	-0.604157	0.4408	0.594533	0.175817
CA01g00340	5.06002	9.11508	8.80119	0.849111	0.798555	-0.0505558	0.155833	0.193558	0.940561
CA01g00350	109.628	118.362	120.036	0.110591	0.130846	0.0202553	0.700003	0.660733	0.948574
CA01g00380	24.5004	86.7256	21.0542	1.82365	-0.218697	-2.04235	0.000176334	0.624752	0.000176334
CA01g00410	6.50446	4.82402	6.53552	-0.431194	0.00687386	0.438068	0.37388	0.988761	0.367686
CA01g00420	0.773416	2.47644	3.55031	1.67895	2.19863	0.519676	0.00492079	0.000492045	0.23267
CA01g00430	22.5479	33.4124	24.7771	0.567394	0.136014	-0.43138	0.033725	0.650681	0.117924
CA01g00440	41.866	32.6119	43.5856	-0.360384	0.0580709	0.418455	0.178277	0.846062	0.114415
CA01g00450	44.613	69.2241	49.8844	0.63381	0.161123	-0.472688	0.00955737	0.56152	0.0623336
CA01g00460	0.0133232	0.0223003	0	0.743121	65535	65535	1	1	1
CA01g00470	6.19152	5.14931	5.54428	-0.265915	-0.159295	0.10662	0.470308	0.678221	0.79279
CA01g00490	14.5441	20.1396	18.5576	0.469601	0.351573	-0.118028	0.197474	0.348204	0.76204
CA01g00520	26.5831	19.7499	18.9418	-0.42867	-0.488942	-0.0602718	0.13151	0.086802	0.858052
CA01g00530	2.43958	4.97115	4.26149	1.02695	0.804726	-0.222221	0.0197518	0.070675	0.608897
CA01g00550	76.1739	37.4565	42.6226	-1.02408	-0.83768	0.186401	0.000176334	0.000786224	0.498385
CA01g00570	283.959	87.1119	155.984	-1.70474	-0.864284	0.84046	0.000176334	0.00147886	0.00120676
CA01g00590	9.23426	7.92178	9.94796	-0.221171	0.107404	0.328575	0.681705	0.845902	0.537592
CA01g00600	7.36676	6.46982	7.15052	-0.187304	-0.0429831	0.144321	0.776197	0.946333	0.831274
CA01g00610	0	0	0	0	0	0	1	1	1
CA01g00620	72.1187	99.7086	23.4187	0.467343	-1.62272	-2.09006	0.156032	0.000176334	0.000176334
CA01g00630	0	0.0822855	0	65535	0	65535	1	1	1
CA01g00680	0.249484	0	0.141683	65535	-0.816282	65535	1	1	1
CA01g00690	22.1846	12.9318	18.8156	-0.778634	-0.237629	0.541005	0.0368963	0.527446	0.162549
CA01g00710	143.609	517.264	170.167	1.84876	0.24481	-1.60395	0.000176334	0.447794	0.000176334
CA01g00720	0	0	0	0	0	0	1	1	1
CA01g00740	28.3174	25.9579	27.4124	-0.125515	-0.0468605	0.0786543	0.65449	0.874091	0.790613
CA01g00750	25.221	27.3548	19.9021	0.117171	-0.341708	-0.458879	0.725491	0.289309	0.143788
CA01g00770	5.96051	1.24984	3.75602	-2.2537	-0.666234	1.58746	0.0623336	0.359417	0.13762
CA01g00780	215.815	302.892	254.937	0.489009	0.240345	-0.248664	0.0553129	0.359051	0.346946
CA01g00810	3.74016	11.9694	8.0755	1.67818	1.11045	-0.567726	0.000176334	0.000929088	0.061696
CA01g00820	0.160965	0.672927	0.173726	2.0637	0.110062	-1.95364	1	1	1
CA01g00830	9.96294	11.24	9.21404	0.173994	-0.112737	-0.286731	0.644212	0.776955	0.439044
CA01g00840	0.0772255	0.180677	0.144335	1.22627	0.902275	-0.323993	1	1	1
CA01g00880	29.2347	18.0034	32.4408	-0.699417	0.150126	0.849544	0.0253063	0.652488	0.00717411
CA01g00890	0.668903	0.645349	0.511232	-0.0517176	-0.387819	-0.336102	1	1	1
CA01g00900	75.5463	69.8015	66.1358	-0.114103	-0.19193	-0.0778274	0.719276	0.536674	0.815226
CA01g00910	49.8345	83.0097	83.7572	0.736133	0.749067	0.012934	0.0181174	0.0149112	0.971787
CA01g00920	25.4471	47.2151	32.1873	0.891747	0.338989	-0.552758	0.00617398	0.336336	0.0841076
CA01g00930	0	0	0.0262807	0	65535	65535	1	1	1
CA01g00940	0	0	0	0	0	0	1	1	1
CA01g00950	0	0	0	0	0	0	1	1	1
CA01g00960	0	0.0929285	0.179629	65535	65535	0.950826	1	1	1
CA01g00970	5.16523	1.8874	2.96681	-1.45243	-0.799918	0.652516	0.00549701	0.0718335	0.217489
CA01g00980	22.3397	6.14803	10.6469	-1.86141	-1.06917	0.792238	0.000176334	0.000176334	0.0101962
CA01g01040	0	0	0	0	0	0	1	1	1
CA01g01050	0	0	0.0222017	0	65535	65535	1	1	1
CA01g01060	0.0988171	0.0186146	0.155884	-2.40833	0.657638	3.06596	1	1	1
CA01g01080	2.64423	2.35319	2.98215	-0.168235	0.173501	0.341736	0.789135	0.772842	0.562331
CA01g01090	68.6038	51.0071	54.8662	-0.427591	-0.322371	0.105221	0.270192	0.401887	0.809532
CA01g01130	5.93653	9.97587	7.39176	0.748821	0.316297	-0.432524	0.0394651	0.431641	0.239857
CA01g01150	220.38	280.044	263.19	0.345659	0.256113	-0.089546	0.215698	0.367579	0.781019
CA01g01160	34.8802	42.7238	37.1669	0.292631	0.091608	-0.201023	0.451912	0.828693	0.612495
CA01g01180	13.3509	8.67791	10.6289	-0.621523	-0.328948	0.292574	0.0793615	0.356236	0.441781
CA01g01230	1.60297	0.666221	0.640289	-1.26667	-1.32395	-0.0572777	1	1	1
CA01g01270	264.014	62.5245	122.299	-2.07812	-1.1102	0.967919	0.000176334	0.000176334	0.000176334
CA01g01290	5.88793	3.75656	6.60242	-0.648349	0.165235	0.813584	0.380615	0.810275	0.249157
CA01g01300	28.6919	124.279	49.2431	2.11487	0.779279	-1.33559	0.000176334	0.00409831	0.000176334
CA01g01310	4.30609	3.50083	5.58543	-0.298683	0.375289	0.673972	0.571044	0.442951	0.169615
CA01g01320	22.7376	13.4613	19.9643	-0.756263	-0.187658	0.568605	0.0146123	0.566776	0.0768522
CA01g01330	7.94256	8.50506	8.50242	0.0987169	0.0982693	-0.000447582	0.774144	0.774683	0.995919
CA01g01350	0	0.706661	0	65535	0	65535	1	1	1
CA01g01360	2.12811	0.837324	1.18897	-1.34572	-0.839864	0.505852	1	1	1
CA01g01380	9.7533	1.43191	1.03282	-2.76795	-3.2393	-0.471359	0.000176334	0.000176334	1
CA01g01410	0.257358	0.0811037	0.0620354	-1.66593	-2.05261	-0.386676	1	1	1
CA01g01440	26.8805	10.4833	9.6402	-1.35847	-1.47943	-0.120953	0.000176334	0.000176334	0.781104
CA01g01450	840.562	3143.17	1368.02	1.9028	0.702664	-1.20013	0.000176334	0.00628457	0.000176334
CA01g01460	103.606	17.5498	30.7006	-2.56158	-1.75477	0.80681	0.000176334	0.000176334	0.00468787
CA01g01470	72.2748	76.6921	66.039	0.0855856	-0.130173	-0.215759	0.769973	0.65422	0.431076
CA01g01480	5.87312	2.77703	3.4262	-1.08058	-0.777519	0.303063	0.0524068	0.142787	0.629986
CA01g01490	8.76647	11.0197	10.8871	0.330011	0.312557	-0.0174546	0.528724	0.558922	0.982301
CA01g01500	1.46884	0.0634112	0.181285	-4.53379	-3.01834	1.51545	1	1	1
CA01g01510	2.19422	0.25988	0.166764	-3.07779	-3.71782	-0.640032	1	1	1
CA01g01520	2.51346	0.365113	0.318457	-2.78326	-2.9805	-0.197245	1	1	1
CA01g01530	0.514813	0.0403548	0.086092	-3.67324	-2.5801	1.09314	1	1	1
CA01g01540	0.688291	0.272823	0.497635	-1.33506	-0.467932	0.867123	1	1	1
CA01g01550	0	0	0	0	0	0	1	1	1
CA01g01560	0.405617	0.0993149	0.0821495	-2.03004	-2.30379	-0.273758	1	1	1
CA01g01570	0.0207806	0.0261389	0.0475383	0.330963	1.19385	0.862888	1	1	1
CA01g01580	7.3642	5.12388	3.26764	-0.523291	-1.17228	-0.648986	0.327451	0.0490601	0.304648
CA01g01620	4.32993	5.20852	3.31718	0.266528	-0.384388	-0.650916	0.583905	0.460066	0.187784
CA01g01630	0.0400392	0.0230875	0	-0.794299	65535	65535	1	1	1
CA01g01640	0	0.0202518	0	65535	0	65535	1	1	1
CA01g01660	2.33929	2.26121	2.93436	-0.0489748	0.326976	0.375951	0.923851	0.460726	0.394582
CA01g01670	19.392	45.3588	26.5956	1.22592	0.455724	-0.770195	0.000176334	0.166976	0.0100905
CA01g01680	101.562	162.408	103.155	0.67726	0.0224562	-0.654804	0.00717411	0.942053	0.0108239
CA01g01690	9.46417	6.10866	10.8685	-0.631621	0.199603	0.831223	0.137156	0.629891	0.0455126
CA01g01700	0	0	0.217621	0	65535	65535	1	1	1
CA01g01710	5.5523	14.0975	14.8701	1.34428	1.42125	0.0769721	0.0142125	0.0101962	0.890555
CA01g01720	0	0	0	0	0	0	1	1	1
CA01g01730	1.47796	3.10815	2.94551	1.07244	0.994907	-0.077538	0.0257635	0.0417546	0.872642
CA01g01740	0.717962	3.16644	2.63055	2.14088	1.87338	-0.267496	0.000338033	0.00134411	0.546108
CA01g01790	0.758757	0.180893	0.704463	-2.0685	-0.107115	1.96138	1	1	1
CA01g01800	20.3256	14.0167	16.6348	-0.536145	-0.289091	0.247054	0.0520872	0.300872	0.402632
CA01g01810	209.711	311.181	240.423	0.56935	0.197173	-0.372177	0.0222927	0.472738	0.154024
CA01g01900	0	0	1.86197	0	65535	65535	1	1	1
CA01g01920	18.9476	33.6146	30.9128	0.827072	0.70619	-0.120882	0.00837133	0.0274298	0.729741
CA01g01930	72.9318	37.4854	40.0391	-0.960219	-0.865138	0.0950808	0.21479	0.252869	0.926782
CA01g01940,CA01g01950	1.59409	0.0456683	0.16834	-5.1254	-3.24328	1.88212	1	1	1
CA01g01970	23.0753	20.1965	23.8572	-0.192242	0.0480742	0.240316	0.739868	0.936011	0.677122
CA01g01980	0	0.0408578	0	65535	0	65535	1	1	1
CA01g02010	189.281	161.481	101.566	-0.22916	-0.898105	-0.668945	0.393417	0.000176334	0.00891329
CA01g02050	0.315725	0.318547	0.234229	0.0128366	-0.43075	-0.443587	1	1	1
CA01g02060	86.1044	74.8963	83.253	-0.201193	-0.0485852	0.152607	0.453497	0.871633	0.592129
CA01g02070	0.210919	0.101744	0.0625266	-1.05175	-1.75415	-0.702398	1	1	1
CA01g02080	0.585434	0.188077	0.909567	-1.63819	0.635674	2.27386	1	1	1
CA01g02090	0	0	0	0	0	0	1	1	1
CA01g02100	0.559276	1.662	2.13276	1.57129	1.93109	0.359801	1	0.03014	0.568942
CA01g02110	19.9105	11.7225	16.7184	-0.764248	-0.252095	0.512153	0.0187937	0.459711	0.140632
CA01g02150	28.4055	44.1505	69.541	0.636263	1.2917	0.655433	0.0164714	0.000176334	0.0151993
CA01g02160	0	0	0	0	0	0	1	1	1
CA01g02170	20.9779	40.6481	35.5215	0.954318	0.759824	-0.194494	0.077694	0.156361	0.714778
CA01g02190	6.94703	1.67763	2.28196	-2.04997	-1.60613	0.443846	0.00826275	0.016963	1
CA01g02200	3.37349	1.40939	1.01898	-1.25918	-1.72712	-0.467943	0.0686637	0.0383542	1
CA01g02210	50.9911	35.9048	35.7548	-0.506069	-0.512108	-0.00603849	0.115395	0.113147	0.98474
CA01g02230	34.4468	20.7533	30.1342	-0.731029	-0.192967	0.538062	0.00409831	0.476952	0.0412481
CA01g02240	0.518275	1.20353	1.65797	1.21548	1.67763	0.462149	1	1	1
CA01g02260	9.12933	6.97507	10.2808	-0.388301	0.171369	0.55967	0.253978	0.620381	0.0896164
CA01g02280	0.0287689	0	0	65535	65535	0	1	1	1
CA01g02300	14.6357	5.67873	8.86031	-1.36585	-0.724064	0.641788	0.000176334	0.015687	0.0594771
CA01g02310	110.152	167.876	117.249	0.607899	0.0900782	-0.517821	0.0141117	0.747933	0.0375865
CA01g02360	18.8987	15.8134	18.4839	-0.257138	-0.0320182	0.22512	0.44316	0.93118	0.50489
CA01g02380	1.68265	0.685821	1.16033	-1.29483	-0.536195	0.758632	1	1	1
CA01g02400	0	0	0.120197	0	65535	65535	1	1	1
CA01g02410	0.263145	0.17764	0.0592841	-0.566903	-2.15014	-1.58324	1	1	1
CA01g02420	5.32829	6.31324	4.6213	0.24471	-0.205373	-0.450083	1	1	1
CA01g02430	0	0	0	0	0	0	1	1	1
CA01g02470	16.0168	8.87935	14.5147	-0.851057	-0.142065	0.708992	0.0259433	0.70842	0.0642424
CA01g02480	1911.73	3754.71	2762.71	0.973818	0.531202	-0.442616	0.00672785	0.104911	0.226953
CA01g02490	99.0901	90.6113	91.7062	-0.12905	-0.111722	0.0173286	0.638001	0.689302	0.954946
CA01g02500	18.7417	14.0534	18.3338	-0.415329	-0.0317424	0.383587	0.146835	0.920777	0.177319
CA01g02540	12.9826	3.87127	9.00666	-1.7457	-0.527515	1.21819	0.000176334	0.0988028	0.00120676
CA01g02550	49.526	34.1782	45.9244	-0.53511	-0.108925	0.426185	0.204607	0.812732	0.32778
CA01g02600	0	0	0	0	0	0	1	1	1
CA01g02630	0	0.0130059	0.0919106	65535	65535	2.82106	1	1	1
CA01g02660	0.277187	0.0598438	0.34686	-2.21159	0.323491	2.53508	1	1	1
CA01g02690	9.23696	2.94512	6.39703	-1.64909	-0.530017	1.11907	0.000176334	0.118976	0.00583411
CA01g02700	7.81087	3.79621	0.745276	-1.04092	-3.38964	-2.34871	0.0640833	0.00858841	0.03014
CA01g02710	8.17797	5.56823	6.61623	-0.554524	-0.305734	0.24879	0.225869	0.509111	0.622808
CA01g02720	7.21647	6.77693	6.83088	-0.090662	-0.0792222	0.0114397	0.892251	0.908669	0.975018
CA01g02730	22.9087	18.0724	16.9783	-0.342106	-0.432204	-0.0900981	0.309582	0.194771	0.818449
CA01g02740	8.5665	2.56483	3.72168	-1.73984	-1.20275	0.537091	0.0615365	0.125215	1
CA01g02750	2.31287	0.616771	1.09792	-1.90688	-1.07491	0.831963	1	1	1
CA01g02760	0	0	0	0	0	0	1	1	1
CA01g02900	0.735262	2.74	1.22671	1.89784	0.738459	-1.15939	1	1	1
CA01g02920	278.42	890.267	477.861	1.67697	0.779327	-0.897647	0.000176334	0.00213108	0.000492045
CA01g02960	88.523	88.2872	83.0111	-0.00384768	-0.0927477	-0.0889	0.990954	0.769761	0.776621
CA01g02970	29.1968	29.1834	33.6581	-0.000661839	0.205144	0.205806	0.995161	0.543072	0.542356
CA01g03010	24.1453	8.80255	11.7103	-1.45575	-1.04396	0.411784	0.000176334	0.000641051	0.227557
CA01g03020	0	0	0	0	0	0	1	1	1
CA01g03030	2.74317	11.5242	10.0381	2.07075	1.87157	-0.199173	0.00349986	0.00639741	0.700757
CA01g03040	106.644	447.249	233.973	2.06828	1.13354	-0.934738	0.000176334	0.000176334	0.00120676
CA01g03050	24.1172	176.983	51.6137	2.87548	1.09769	-1.77778	0.000176334	0.00106828	0.000176334
CA01g03090	22.6017	14.1304	19.0199	-0.677627	-0.248926	0.428701	0.0195609	0.401161	0.147835
CA01g03120	24.9026	20.2617	19.0425	-0.297537	-0.387073	-0.0895361	0.367953	0.238787	0.814021
CA01g03130	10.7604	5.76226	8.37208	-0.901026	-0.362076	0.538951	0.0433432	0.384256	0.236357
CA01g03140	17.786	10.0503	16.8141	-0.823507	-0.0810718	0.742436	0.20233	0.901581	0.255978
CA01g03170	0	0.11509	0.147811	65535	65535	0.360988	1	1	1
CA01g03180	0	1.58383	0.593791	65535	65535	-1.41539	1	1	1
CA01g03190	25.9858	34.6254	20.3555	0.414109	-0.352307	-0.766416	0.135817	0.234162	0.00606089
CA01g03200	0	0	0	0	0	0	1	1	1
CA01g03230	0.0394159	0	0.0646498	65535	0.713871	65535	1	1	1
CA01g03240	18.715	17.0282	18.803	-0.136271	0.00677052	0.143042	0.686828	0.984847	0.667192
CA01g03270	0.126004	0.1073	0.387323	-0.231812	1.62007	1.85188	1	1	1
CA01g03280	0.0202414	0	0.0740906	65535	1.87198	65535	1	1	1
CA01g03290	0.260209	0.342052	2.67059	0.394543	3.35941	2.96487	1	0.0185036	0.0141117
CA01g03300	0.110551	0.136987	0	0.309323	65535	65535	1	1	1
CA01g03310	0.676485	1.07436	1.11557	0.667351	0.721647	0.0542957	1	1	1
CA01g03320	9.72519	15.0508	12.3238	0.630039	0.341654	-0.288385	0.0542649	0.321402	0.383424
CA01g03330	80.7189	154.846	122.071	0.93986	0.59674	-0.34312	0.000176334	0.0237624	0.213016
CA01g03370	1.45259	0.99135	0.533509	-0.551159	-1.44504	-0.893882	1	1	1
CA01g03380	0.0350425	0.0420441	0.0291215	0.262798	-0.267021	-0.52982	1	1	1
CA01g03450	10.4029	18.2517	14.5444	0.81105	0.483484	-0.327565	0.0117607	0.151251	0.309808
CA01g03460	554.604	896.944	651.631	0.69356	0.232597	-0.460963	0.00561151	0.391201	0.072684
CA01g03560	5.403	11.2835	8.85982	1.06238	0.713517	-0.348866	0.0126803	0.0985865	0.382157
CA01g03570	183.342	216.062	240.686	0.236907	0.392615	0.155708	0.368275	0.128431	0.576616
CA01g03580	21.0369	19.7232	26.3734	-0.0930268	0.326161	0.419188	0.759758	0.263796	0.153957
CA01g03590	10.2685	24.11	26.9295	1.23141	1.39097	0.159557	0.000929088	0.000176334	0.652216
CA01g03600	22.2774	12.9546	21.1677	-0.782121	-0.0737181	0.708403	0.00923539	0.82276	0.0218287
CA01g03630	8.92656	9.36266	10.4059	0.0688135	0.221218	0.152405	0.863931	0.550797	0.688189
CA01g03640	1.86504	1.35007	2.20962	-0.466178	0.244589	0.710767	1	1	1
CA01g03650	0.0528385	0	0	65535	65535	0	1	1	1
CA01g03660	19.4105	18.168	37.5635	-0.0954416	0.952491	1.04793	0.805106	0.00174121	0.00120676
CA01g03680	12.3075	33.4783	15.7427	1.44369	0.355142	-1.08854	0.000176334	0.331002	0.000176334
CA01g03690	0	0	0	0	0	0	1	1	1
CA01g03700	0	0	0	0	0	0	1	1	1
CA01g03710	0	0	0	0	0	0	1	1	1
CA01g03720	4.76287	1.4613	2.25176	-1.70458	-1.08078	0.623803	0.000492045	0.0144124	1
CA01g03740	3.84732	2.1121	2.23302	-0.865175	-0.784857	0.0803186	0.267563	0.311636	1
CA01g03750	0.0795955	0.0116801	0.478398	-2.76863	2.58745	5.35608	1	1	1
CA01g03760	0	0	0	0	0	0	1	1	1
CA01g03770	0	0	0	0	0	0	1	1	1
CA01g03780	0	0	0	0	0	0	1	1	1
CA01g03790	99.7364	42.4608	85.3248	-1.23199	-0.225154	1.00683	0.000176334	0.406917	0.000176334
CA01g03870	9.21484	9.93058	8.89535	0.107919	-0.0509084	-0.158828	0.826812	0.922192	0.75056
CA01g03880	21.8278	26.3313	24.5269	0.270612	0.168197	-0.102415	0.470923	0.664635	0.792616
CA01g03890	13.1238	14.0323	15.7179	0.0965653	0.26023	0.163664	0.782955	0.4203	0.620285
CA01g03920	0	0.0915929	0	65535	0	65535	1	1	1
CA01g03940	6.33056	2.29831	5.77235	-1.46176	-0.133175	1.32859	0.00349986	0.763276	0.00628457
CA01g03960	4.05689	3.54712	3.89449	-0.193728	-0.0589404	0.134788	0.634151	0.891063	0.748609
CA01g03970	0.0510904	0.0188469	0.00870764	-1.43872	-2.5527	-1.11398	1	1	1
CA01g04000	0.562801	2.6853	4.39665	2.25439	2.96571	0.711319	0.00955737	0.00200166	0.14372
CA01g04020	12.4914	4.16847	8.69118	-1.58335	-0.523313	1.06003	0.000176334	0.0796643	0.00238701
CA01g04030	5.86191	5.06026	5.29263	-0.212161	-0.147386	0.0647754	0.630124	0.737861	0.891026
CA01g04040	103.53	252.154	153.623	1.28425	0.569345	-0.714905	0.000176334	0.0391245	0.00650926
CA01g04050	0	0	0	0	0	0	1	1	1
CA01g04070	10.4142	8.59669	11.5463	-0.276698	0.148882	0.42558	0.528469	0.736513	0.31304
CA01g04120	111.964	162.276	144.466	0.53542	0.3677	-0.16772	0.0417546	0.175564	0.555586
CA01g04130	4.15085	1.20831	3.73981	-1.78042	-0.150443	1.62997	0.0941359	0.855289	0.111233
CA01g04150	15.9207	17.2185	19.0963	0.113055	0.262389	0.149334	0.808305	0.563006	0.743595
CA01g04160	44.1198	49.246	42.9841	0.158579	-0.0376235	-0.196203	0.676892	0.927967	0.609789
CA01g04170	11.4995	11.9891	13.643	0.0601454	0.246588	0.186443	0.889704	0.527595	0.639189
CA01g04270	0	0	0.0845981	0	65535	65535	1	1	1
CA01g04280	0.149274	0.0332652	0.0899195	-2.16588	-0.731257	1.43462	1	1	1
CA01g04290	50.5671	61.9823	53.7821	0.293656	0.0889266	-0.20473	0.262572	0.758746	0.455709
CA01g04300	0	0	0	0	0	0	1	1	1
CA01g04310	7.27358	3.43956	3.81099	-1.08044	-0.9325	0.147943	0.0142125	0.028905	0.776621
CA01g04340	7.14386	76.8051	21.0137	3.42643	1.55656	-1.86987	0.000176334	0.000338033	0.000176334
CA01g04360	4.54661	3.76299	4.81808	-0.272912	0.083668	0.35658	0.519274	0.846992	0.385411
CA01g04370	4.05463	0.991714	1.89679	-2.03158	-1.09601	0.935564	0.00134411	0.017255	1
CA01g04380	86.4425	105.071	76.2636	0.281558	-0.180745	-0.462303	0.288267	0.519176	0.0766195
CA01g04390	18.8754	14.5631	22.5528	-0.374193	0.256796	0.63099	0.205038	0.381894	0.0262975
CA01g04410	0	0	0	0	0	0	1	1	1
CA01g04430	48.642	138.305	78.5583	1.50758	0.691561	-0.816016	0.000176334	0.00848039	0.00200166
CA01g04440	21.7226	23.9754	43.4913	0.142359	1.00153	0.859171	0.69225	0.000786224	0.00313444
CA01g04450	27.5597	27.274	52.5095	-0.0150318	0.930021	0.945052	0.972524	0.00397949	0.00397949
CA01g04460	7.34812	2.36533	10.4351	-1.63533	0.505999	2.14133	0.000338033	0.150986	0.000176334
CA01g04470	0.0110584	0	0	65535	65535	0	1	1	1
CA01g04480	0.0268983	0	0.010904	65535	-1.30266	65535	1	1	1
CA01g04490	0	0.0394975	0.203319	65535	65535	2.36391	1	1	1
CA01g04500	0	0	0	0	0	0	1	1	1
CA01g04510	1.53908	1.43807	1.3179	-0.0979385	-0.223828	-0.12589	1	1	1
CA01g04520	6.18081	14.512	12.7849	1.23138	1.04858	-0.182799	0.000338033	0.00301275	0.591792
CA01g04540	0.328717	0.395678	1.24788	0.26748	1.92456	1.65708	1	1	1
CA01g04550	2.4019	3.98314	6.58927	0.729729	1.45594	0.726212	0.232251	0.0157863	0.175751
CA01g04560	219.154	184.124	168.397	-0.251265	-0.38008	-0.128816	0.341431	0.138712	0.64056
CA01g04570	96.3383	146.748	185.373	0.607161	0.94425	0.337089	0.131987	0.0151012	0.378434
CA01g04600	0	0	0	0	0	0	1	1	1
CA01g04680	349.837	203.388	249.726	-0.782447	-0.486339	0.296108	0.00238701	0.0755536	0.277899
CA01g04700	1.3304	8.67861	4.48613	2.7056	1.75361	-0.951994	0.0228298	0.0883583	0.147501
CA01g04710	0	0	0	0	0	0	1	1	1
CA01g04720	0.609241	0	0	65535	65535	0	1	1	1
CA01g04750	48.0269	48.169	57.496	0.00425946	0.259618	0.255358	0.990355	0.543652	0.545434
CA01g04760	12.0872	7.04237	19.9462	-0.779346	0.722632	1.50198	0.162485	0.135753	0.0070634
CA01g04780	77.8952	30.8058	72.7316	-1.33833	-0.0989534	1.23938	0.000176334	0.739782	0.000176334
CA01g04790	0.565419	0.766912	0.914642	0.439741	0.693886	0.254146	1	1	1
CA01g04800	86.5117	162.766	149.521	0.911828	0.789381	-0.122447	0.000176334	0.0018724	0.660828
CA01g04810	1.47379	12.6429	10.3297	3.10073	2.8092	-0.291536	0.000176334	0.000176334	0.444772
CA01g04820	2.56576	8.43264	5.89226	1.7166	1.19943	-0.517163	0.00276377	0.0288162	0.257939
CA01g04880	6.64608	16.6637	8.52695	1.32613	0.359528	-0.966607	0.00174121	0.413383	0.0098783
CA01g04900	7.90109	10.3691	20.3634	0.392169	1.36585	0.973683	0.281144	0.000176334	0.00349986
CA01g04910	0	0	0	0	0	0	1	1	1
CA01g04940	5341.58	15530.5	7829.15	1.53976	0.551589	-0.988173	0.000176334	0.125347	0.0163764
CA01g04960	0.735335	6.29314	11.411	3.09731	3.95588	0.858573	0.00409831	0.0018724	0.0497201
CA01g04970	4.44869	3.4939	5.08765	-0.348545	0.193617	0.542161	0.504939	0.705984	0.265281
CA01g04980	4.4332	5.68098	8.02325	0.357792	0.855838	0.498045	1	1	1
CA01g05040	0	0.183853	0	65535	0	65535	1	1	1
CA01g05050	0	0	0	0	0	0	1	1	1
CA01g05080	0.896684	1.60588	4.01721	0.840691	2.16352	1.32283	1	0.0151012	0.042171
CA01g05100	251.08	509.432	331.274	1.02074	0.39988	-0.620863	0.000176334	0.120361	0.0137096
CA01g05120	27.2914	7.62426	31.6383	-1.83978	0.213224	2.053	0.000176334	0.496548	0.000176334
CA01g05160	0.0300973	0.0873028	0.0526402	1.5364	0.806532	-0.729865	1	1	1
CA01g05170	80.4384	159.08	128.793	0.983798	0.679096	-0.304703	0.000176334	0.0153937	0.27639
[truncated: 28,091 more rows]
