# Supplementary material for: Gene regulatory networks for compatible versus incompatible grafts identify a role for SlWOX4 during junction formation
Source: Plant Cell. 2021 Oct 5;34(1):535–56. doi: 10.1093/plcell/koab246 (PMC8846177; doi:10.1093/plcell/koab246)
Supplement: koab246_Supplementary_Data [file koab246_Supplementary_Data.zip › tpc.21.00627_SupplementalDS6.xlsx]

## Sheet: Sheet1
Supplemental Data. Thomas et al. (2021). Plant Cell.
Supplemental Dataset S6 Gene expression values in tomato:pepper and pepper:tomato heterografts. Gene expression, log2 fold change (fc) and false discovery rates (q) are given for the tomato:pepper and pepper:tomato heterografts at 1 (1d), 3 (3d), and 5 (5d) days after grafting.
gene_ID	PT_1d	PT_3d	PT_5d	TP_1d	TP_3d	TP_5d	log2fc_PT_1d_PT_3d	log2fc_PT_1d_PT_5d	log2fc_PT_3d_PT_5d	log2fc_TP_1d_TP_3d	log2fc_TP_1d_TP_5d	log2fc_TP_3d_TP_5d	qPT_1d_PT_3d	qPT_1d_PT_5d	qPT_3d_PT_5d	qTP_1d_TP_3d	qTP_1d_TP_5d	qTP_3d_TP_5d
CA01g00030	0	0	0	0	0	0	0	0	0	0	0	0	1	1	1	1	1	1
CA01g00040	0.150551	0	0	0	0	0	65535	65535	0	0	0	0	1	1	1	1	1	1
CA01g00050	0	0	0	0	0	0	0	0	0	0	0	0	1	1	1	1	1	1
CA01g00100	8.7952	11.2787	10.8956	7.29613	17.0102	5.42376	0.358819	0.308957	-0.0498616	1.2212	-0.427839	-1.64903	0.3836	0.465291	0.914152	0.00251903	0.358364	0.000432255
CA01g00110	0.302712	0.92238	0.651972	0.15779	0.161738	1.94811	1.60741	1.10686	-0.50055	0.0356582	3.626	3.59034	1	1	1	1	0.00534029	0.00559338
CA01g00120	0	0	0	0	0	0	0	0	0	0	0	0	1	1	1	1	1	1
CA01g00130	117.574	104.602	280.189	76.661	509.716	26.5392	-0.168657	1.25283	1.42149	2.73313	-1.53037	-4.26349	0.641021	0.000230555	0.000230555	0.000230555	0.000230555	0.000230555
CA01g00140	2.94934	1.60634	1.39794	0.849736	0.780201	6.09341	-0.876618	-1.07709	-0.20047	-0.123169	2.84216	2.96533	0.0406164	0.00860963	0.681458	1	0.000230555	0.000230555
CA01g00150	13.8389	35.3323	13.731	16.3445	4.79072	39.2174	1.35226	-0.0112868	-1.36355	-1.77049	1.26269	3.03318	0.000230555	0.975696	0.000230555	0.000230555	0.000230555	0.000230555
CA01g00210	12.6541	11.0745	16.6479	6.51183	11.9441	10.0175	-0.192362	0.395736	0.588098	0.875166	0.621382	-0.253785	0.578119	0.21238	0.0601962	0.00860963	0.0668199	0.458669
CA01g00230	0.30495	0.861471	0	0.188943	0.0192643	0.459061	1.49823	65535	65535	-3.29395	1.28073	4.57468	1	1	1	1	1	1
CA01g00270	1.2645	1.33627	2.89132	0.52259	0.941811	2.39445	0.0796455	1.19316	1.11351	0.849757	2.19594	1.34619	0.886238	0.00802424	0.0123186	1	0.00207852	0.00872548
CA01g00300	0.285125	0	0.282527	0.307033	0	0.84226	65535	-0.0132091	65535	65535	1.45587	65535	1	1	1	1	1	1
CA01g00360	2.4357	4.36343	0.171329	1.75173	0.35372	2.11197	0.841122	-3.8295	-4.67062	-2.3081	0.26981	2.57791	0.0987453	0.031478	0.0312909	0.0237523	0.68274	0.014574
CA01g00370	19.3182	6.8321	18.1821	6.24823	10.9775	7.5908	-1.49956	-0.0874441	1.41212	0.813026	0.280805	-0.532221	0.000230555	0.798042	0.000230555	0.00998555	0.405349	0.0933987
CA01g00390	26.6408	17.7783	23.7864	10.3651	30.0794	11.7651	-0.583521	-0.1635	0.420021	1.53704	0.182771	-1.35427	0.102354	0.657839	0.244053	0.000230555	0.681768	0.000230555
CA01g00400	11.5245	7.25808	8.8412	5.83359	7.43575	7.00404	-0.667039	-0.382385	0.284653	0.350093	0.263803	-0.0862901	0.0503032	0.258808	0.429615	0.344279	0.486706	0.824475
CA01g00480	47.823	44.697	40.9302	34.8199	62.6995	33.3902	-0.0975274	-0.224538	-0.127011	0.848542	-0.0604882	-0.90903	0.786724	0.508877	0.724278	0.00907254	0.877962	0.00456831
CA01g00500	2.30934	1.604	3.38257	1.08658	2.70313	1.87949	-0.525808	0.550638	1.07645	1.31483	0.790545	-0.524288	0.185565	0.131336	0.00469699	0.00146443	0.0615629	0.180597
CA01g00510	0.0157112	0.214587	0	0.140738	0	0.657181	3.77169	65535	65535	65535	2.22328	65535	1	1	1	1	1	1
CA01g00540	0.520839	0.901142	1.83118	0.217675	0.471388	0.626227	0.790919	1.81387	1.02295	1.11474	1.52451	0.409771	1	0.00322643	0.0286977	1	1	1
CA01g00560	13.5949	4.14444	12.7732	2.40964	5.47966	6.43839	-1.71382	-0.0899467	1.62387	1.18527	1.41788	0.232613	0.000230555	0.793866	0.000230555	0.000800149	0.000230555	0.50593
CA01g00580	13.4721	9.76903	13.0938	4.93017	11.9947	7.81694	-0.463684	-0.041088	0.422596	1.28269	0.664967	-0.617725	0.156412	0.911651	0.195757	0.000230555	0.0571783	0.0621317
CA01g00640	0	0	0	0	0	0	0	0	0	0	0	0	1	1	1	1	1	1
CA01g00650	0.437245	0.48092	0.19051	0	1.28721	0.194631	0.137353	-1.19858	-1.33593	65535	65535	-2.72543	1	1	1	1	1	1
CA01g00660	0	0	0	0	0	0	0	0	0	0	0	0	1	1	1	1	1	1
CA01g00670	62.3203	43.083	61.8197	31.3259	45.5817	53.8977	-0.532584	-0.0116357	0.520948	0.5411	0.782869	0.241769	0.0812029	0.975477	0.0876276	0.0760494	0.00860963	0.454996
CA01g00700	0.529989	0.221036	0.0913867	1.14653	4.43995	0.26392	-1.26168	-2.53591	-1.27423	1.95326	-2.11911	-4.07237	1	1	1	0.00417379	1	0.00766888
CA01g00730	0	0	0	0	0	0	0	0	0	0	0	0	1	1	1	1	1	1
CA01g00760	0.200284	0.0472928	0.0748345	0	0	0.0724648	-2.08235	-1.42027	0.662084	0	65535	65535	1	1	1	1	1	1
CA01g00790	101.532	25.8501	76.9632	21.6369	94.2597	12.0136	-1.97369	-0.399698	1.574	2.12315	-0.848825	-2.97198	0.000230555	0.192173	0.000230555	0.000230555	0.0209147	0.000230555
CA01g00800	29.3004	6.45129	21.1636	3.44142	39.3216	2.31144	-2.18326	-0.469335	1.71393	3.51424	-0.574215	-4.08846	0.000230555	0.232628	0.000432255	0.000230555	0.436309	0.000230555
CA01g00850	0	0	0	0	0	0	0	0	0	0	0	0	1	1	1	1	1	1
CA01g00860	0	0	0	0	0	0	0	0	0	0	0	0	1	1	1	1	1	1
CA01g00870	166.718	60.7413	145.731	59.6368	93.2013	74.4337	-1.45666	-0.194094	1.26256	0.644147	0.319754	-0.324394	0.000230555	0.559965	0.000230555	0.0468388	0.323678	0.342059
CA01g00990	0.0568474	0	0	0.0390145	0.0405676	0.0339468	65535	65535	0	0.0563166	-0.200737	-0.257054	1	1	1	1	1	1
CA01g01000	0	0.0346897	0	0	0.0294397	0	65535	0	65535	65535	0	65535	1	1	1	1	1	1
CA01g01010	10.4844	4.46026	10.1574	3.25838	7.41452	4.84283	-1.23305	-0.0457202	1.18733	1.1862	0.571695	-0.614501	0.0118819	0.927647	0.0165642	0.0270947	0.313661	0.223183
CA01g01020	9.7825	5.69948	10.3766	5.17891	5.80008	5.32957	-0.779372	0.0850582	0.86443	0.163424	0.0413701	-0.122054	0.0559557	0.842562	0.0337511	0.735056	0.934853	0.801142
CA01g01030	51.7751	27.5528	46.978	22.0113	30.8775	23.8816	-0.910061	-0.140275	0.769786	0.488311	0.117656	-0.370655	0.0277576	0.748541	0.0624506	0.291241	0.824475	0.441054
CA01g01070	0.52744	0.0464619	0.24729	0	0.289128	0.0201961	-3.50488	-1.0928	2.41208	65535	65535	-3.83956	1	1	1	1	1	1
CA01g01100	7.35373	11.9711	7.96396	6.80591	10.6429	6.63123	0.703009	0.11501	-0.587999	0.645029	-0.0375103	-0.682539	0.0330254	0.762742	0.0748059	0.0636492	0.928406	0.0465013
CA01g01110	33.5828	10.4496	19.9389	9.23778	14.7802	9.48487	-1.68427	-0.752138	0.932136	0.678049	0.038082	-0.639967	0.000230555	0.0116622	0.00251903	0.0383263	0.920401	0.0494641
CA01g01120	83.9771	25.1526	66.1728	26.4702	48.3714	28.7988	-1.73929	-0.343757	1.39553	0.869785	0.121641	-0.748145	0.000230555	0.273753	0.000230555	0.00495555	0.720785	0.0129708
CA01g01140	0.0190484	0	0.0167994	0.039241	0.105742	0.0574308	65535	-0.181259	65535	1.43011	0.549461	-0.880648	1	1	1	1	1	1
CA01g01170	15.6852	8.62459	20.9216	14.1873	7.59511	7.12496	-0.862878	0.415588	1.27847	-0.901455	-0.993644	-0.0921894	0.015837	0.212869	0.000230555	0.012646	0.00860963	0.836552
CA01g01190	0	0	0	0	0	0	0	0	0	0	0	0	1	1	1	1	1	1
CA01g01200	0	0	0	0.0786335	0	0	0	0	0	65535	65535	0	1	1	1	1	1	1
CA01g01210	63.8875	36.2588	103.939	24.1102	89.3911	40.5848	-0.817204	0.702137	1.51934	1.89048	0.751294	-1.13919	0.00670872	0.0212117	0.000230555	0.000230555	0.0222924	0.000230555
CA01g01220	216.068	56.3204	84.208	37.3791	68.2917	50.2895	-1.93976	-1.35946	0.5803	0.86948	0.428026	-0.441454	0.000230555	0.000230555	0.058808	0.00584365	0.196259	0.189139
CA01g01240	0	0	0	0	0	0	0	0	0	0	0	0	1	1	1	1	1	1
CA01g01250	1.41939	5.13295	0.384338	4.80755	0.54886	10.6882	1.85452	-1.88483	-3.73934	-3.13079	1.15265	4.28344	0.0762841	1	0.198971	0.288532	0.0796645	0.298249
CA01g01260	7.32579	5.55275	4.15783	3.57758	2.74327	5.35768	-0.399783	-0.817153	-0.417371	-0.383088	0.582624	0.965712	0.3359	0.0490476	0.340703	0.438817	0.191111	0.0356512
CA01g01280	8.31943	2.7618	11.2494	3.14674	5.36176	1.33781	-1.59088	0.435297	2.02617	0.76885	-1.23398	-2.00283	0.000230555	0.219485	0.000230555	0.0770549	0.0155218	0.000230555
CA01g01340	6.767	1.29457	8.68768	0.533317	3.01139	1.48891	-2.38604	0.360455	2.74649	2.49736	1.48119	-1.01617	0.000230555	0.356515	0.000230555	0.00222668	0.0367252	0.058808
CA01g01370	17.7144	9.57281	20.0203	6.16937	36.1078	7.28868	-0.887907	0.176544	1.06445	2.54912	0.240536	-2.30858	0.00546663	0.6066	0.00130426	0.000230555	0.532362	0.000230555
CA01g01390	4.20656	0.87706	3.48661	0.440665	1.17826	0.95155	-2.26189	-0.270817	1.99108	1.4189	1.1106	-0.308305	0.000620881	0.557279	0.00146443	0.0648331	1	0.642644
CA01g01400	11.1794	0.624862	7.89895	0.420373	2.06786	1.07849	-4.16116	-0.50111	3.66005	2.29839	1.35927	-0.939128	0.000230555	0.110556	0.000230555	0.000230555	0.00755169	0.016979
CA01g01420	36.8945	13.3225	16.9067	31.6661	19.2785	11.3584	-1.46954	-1.12581	0.34373	-0.715943	-1.47918	-0.763241	0.00114071	0.0141503	0.511173	0.113131	0.00377281	0.141564
CA01g01430	0.564235	2.32895	0	0.932639	0	0	2.04531	65535	65535	65535	65535	0	1	1	1	1	1	1
CA01g01590	1.74656	1.08057	3.03992	0.337427	0.6251	2.08748	-0.692719	0.799517	1.49224	0.889512	2.62912	1.7396	0.0882251	0.0277576	0.000800149	1	0.000230555	0.000620881
CA01g01600	10.3645	2.87027	7.7357	8.65968	16.2442	1.47456	-1.85239	-0.422041	1.43035	0.907543	-2.55403	-3.46157	0.000432255	0.287645	0.00237384	0.0153138	0.000230555	0.000230555
CA01g01610	0	0	0	0	0	0	0	0	0	0	0	0	1	1	1	1	1	1
CA01g01650	246.091	205.337	187.572	163.287	215.804	187.686	-0.2612	-0.39175	-0.13055	0.402314	0.200911	-0.201403	0.419866	0.21536	0.698163	0.203329	0.549535	0.559484
CA01g01750	5.98909	1.8838	4.92594	1.20808	1.1336	2.91936	-1.66869	-0.281937	1.38675	-0.0917953	1.27294	1.36474	0.000230555	0.441464	0.000230555	0.865069	0.00469699	0.00237384
CA01g01760	0	0.13771	0	0.0283879	0.0585271	0.113375	65535	0	65535	1.04383	1.99775	0.953924	1	1	1	1	1	1
CA01g01770	1.22553	2.72553	4.99946	0.825724	0.639946	8.46174	1.15313	2.02837	0.875236	-0.367711	3.35722	3.72493	0.0360948	0.000620881	0.0533903	1	0.000230555	0.000230555
CA01g01780	0	0	0	0	0	0	0	0	0	0	0	0	1	1	1	1	1	1
CA01g01820	9.34488	4.02222	7.88952	3.42577	5.43136	3.40311	-1.21619	-0.244239	0.971946	0.664885	-0.00957491	-0.67446	0.000620881	0.491085	0.00658613	0.0824161	0.981662	0.0757375
CA01g01830	1.61511	0.135573	0.588724	0.125213	0.135174	0.218957	-3.57448	-1.45597	2.11852	0.110425	0.806255	0.695831	0.00162128	0.00658613	1	1	1	1
CA01g01840	0	0	0	0	0	0	0	0	0	0	0	0	1	1	1	1	1	1
CA01g01850	0	0	0	0	0	0	0	0	0	0	0	0	1	1	1	1	1	1
CA01g01860	0.0362866	0	0.0351164	0	0.0492626	0	65535	-0.0472899	65535	65535	0	65535	1	1	1	1	1	1
CA01g01870	0.3746	0.0463538	0.0769966	0.0276356	0.0340901	0.0750697	-3.01459	-2.28248	0.732107	0.302826	1.44171	1.13888	1	1	1	1	1	1
CA01g01880	4.27532	0.32725	1.52823	0.182698	0.330164	0.508093	-3.70757	-1.48418	2.2234	0.853721	1.47563	0.621908	0.000230555	0.000230555	0.000230555	1	1	1
CA01g01890	5.87024	1.19547	4.47205	1.01504	1.31547	1.77406	-2.29584	-0.392485	1.90335	0.374042	0.805515	0.431473	0.000230555	0.213497	0.000230555	0.335531	0.0309239	0.240984
CA01g01910	0.0535605	0.362682	0.0166165	0.347607	0	4.49976	2.75946	-1.68855	-4.44802	65535	3.69432	65535	1	1	1	1	0.000230555	0.000230555
CA01g01960	0.51765	0	0.14634	0.0188824	0.0190154	0	65535	-1.82265	65535	0.0101254	65535	65535	1	1	1	1	1	1
CA01g01990	0.0227991	0.0968615	0.0354552	0.0434335	0	0.0434345	2.08695	0.637021	-1.44993	65535	3.32279e-05	65535	1	1	1	1	1	1
CA01g02000	0.0400594	0	0.0668132	0	0.0427626	0.0949044	65535	0.737992	65535	65535	65535	1.15012	1	1	1	1	1	1
CA01g02020	46.6917	32.699	49.9666	21.5574	56.3954	27.8136	-0.513922	0.0977958	0.611718	1.38739	0.367605	-1.01979	0.12302	0.781858	0.0660281	0.000230555	0.318479	0.00336519
CA01g02030	43.5426	31.7343	67.7781	19.4204	66.9542	28.6991	-0.456382	0.638393	1.09478	1.7856	0.563435	-1.22217	0.295997	0.0944344	0.0100985	0.000230555	0.248223	0.00322643
CA01g02040	0.838611	0.61928	2.32145	2.31164	2.41954	0.225096	-0.43741	1.46895	1.90636	0.065817	-3.3603	-3.42612	1	0.00456831	0.00130426	0.898453	0.00237384	0.00222668
CA01g02120	10.1485	3.72175	8.66587	4.05967	6.3691	4.08423	-1.44721	-0.227847	1.21937	0.649729	0.00870245	-0.641026	0.000230555	0.483249	0.000230555	0.0462432	0.982849	0.0555387
CA01g02130	0.159623	0.226606	0.0216877	0.178191	0.0466617	0.759087	0.505516	-2.87972	-3.38524	-1.93311	2.09084	4.02395	1	1	1	1	1	1
CA01g02140	36.6737	38.8387	41.7727	22.0421	88.7407	12.7508	0.0827505	0.187815	0.105065	2.00933	-0.789669	-2.799	0.805486	0.559484	0.756478	0.000230555	0.0125365	0.000230555
CA01g02180	27.8093	5.7829	18.1467	8.16218	18.5171	9.52831	-2.26571	-0.615863	1.64984	1.18184	0.223266	-0.95857	0.0154175	0.302972	0.051729	0.0994055	0.78627	0.167226
CA01g02220	3.79634	3.11039	2.4128	4.49579	1.7316	7.4764	-0.287511	-0.653902	-0.36639	-1.37647	0.733769	2.11023	0.49643	0.091748	0.389511	0.00177614	0.0303721	0.000230555
CA01g02250	1.91252	0.168612	2.5921	0.18166	0.700738	0.179669	-3.5037	0.438646	3.94234	1.94763	-0.0159045	-1.96354	0.0222924	0.399219	0.0215079	1	1	1
CA01g02270	14.883	97.8906	35.316	66.3356	104.74	71.2827	2.71751	1.24666	-1.47085	0.658955	0.103768	-0.555186	0.000230555	0.00162128	0.000230555	0.0393029	0.775276	0.0812803
CA01g02290	0.410024	0.0330884	0.315071	0	0.173705	0.29485	-3.63131	-0.380033	3.25128	65535	65535	0.76334	1	1	1	1	1	1
CA01g02320	70.0531	40.5224	58.9267	32.0025	47.9175	37.5903	-0.789731	-0.249527	0.540204	0.582366	0.232175	-0.350191	0.008493	0.448279	0.0785193	0.0584049	0.475214	0.27114
CA01g02330	31.6435	25.1862	23.2021	17.9182	20.5768	12.6807	-0.329279	-0.447653	-0.118374	0.199599	-0.498791	-0.698389	0.325015	0.173213	0.748499	0.573192	0.168205	0.0499677
CA01g02340	60.0898	39.8289	74.5893	28.3843	93.3312	26.7862	-0.593306	0.311849	0.905154	1.71727	-0.0836065	-1.80087	0.0452168	0.309162	0.00251903	0.000230555	0.821848	0.000230555
CA01g02350	3.45568	1.11371	2.12819	1.45824	1.85755	1.19061	-1.6336	-0.699344	0.934258	0.349173	-0.292524	-0.641697	0.000230555	0.0623733	0.0277576	0.419818	0.530725	0.137809
CA01g02370	61.6214	53.5129	62.6374	29.7738	71.4768	65.4858	-0.203545	0.0235916	0.227136	1.26343	1.13714	-0.126294	0.540902	0.947861	0.47709	0.000230555	0.000230555	0.707536
CA01g02390	120.936	71.8649	152.179	47.2897	102.807	65.3122	-0.750885	0.331521	1.08241	1.12034	0.465827	-0.654512	0.0187151	0.341524	0.000620881	0.000230555	0.152057	0.0449588
CA01g02440	14.6727	9.28574	13.4484	9.16273	28.2708	5.40324	-0.66005	-0.125709	0.534341	1.62546	-0.761953	-2.38741	0.0441843	0.720523	0.106803	0.000230555	0.0331154	0.000230555
CA01g02450	8.46915	0.724946	3.80857	2.13552	5.39227	1.42419	-3.54627	-1.15297	2.39331	1.33631	-0.584446	-1.92075	0.000230555	0.00251903	0.000230555	0.00390745	0.252154	0.000230555
CA01g02460	3.56894	1.69925	1.87439	1.34281	1.52815	4.08303	-1.0706	-0.929073	0.141524	0.18653	1.60439	1.41786	0.0116622	0.0159419	0.773555	0.696265	0.000230555	0.000620881
CA01g02510	3.56705	1.058	2.99281	0.284224	0.415167	1.14212	-1.75339	-0.253231	1.50016	0.546663	2.00662	1.45995	0.000230555	0.513411	0.000432255	1	0.00146443	0.00469699
CA01g02520	65.7724	29.3123	44.4267	24.9556	36.8398	17.6082	-1.16597	-0.566055	0.599919	0.561902	-0.503114	-1.06502	0.000230555	0.0578375	0.0480336	0.0752716	0.124689	0.000230555
CA01g02530	81.4335	31.2407	49.3265	30.8385	48.2337	21.9793	-1.3822	-0.723259	0.658938	0.645307	-0.488591	-1.1339	0.000230555	0.0141503	0.0318403	0.0394805	0.137058	0.000432255
CA01g02560	0.0594518	0	0.0220502	0	0	0.0218444	65535	-1.43093	65535	0	65535	65535	1	1	1	1	1	1
CA01g02570	5.86294	3.84066	3.72968	3.39445	1.78918	7.90344	-0.610271	-0.652571	-0.0423008	-0.923876	1.2193	2.14318	0.463809	0.419392	0.956046	0.350286	0.114469	0.0486228
CA01g02580	1.72901	2.54971	2.10166	1.52448	1.75862	3.2088	0.560383	0.281584	-0.278799	0.206131	1.07372	0.867589	1	1	1	1	0.325015	0.392285
CA01g02590	0.0416667	0	0	0	0	0.0166955	65535	65535	0	0	65535	65535	1	1	1	1	1	1
CA01g02610	1.92772	0.513899	1.08472	0.236877	0.20972	0.957088	-1.90734	-0.829574	1.07776	-0.175675	2.01451	2.19019	0.00237384	0.0802004	0.0629301	1	1	1
CA01g02620	3.80445	1.46986	1.96467	0.864437	0.524021	2.44863	-1.37201	-0.953398	0.418608	-0.722137	1.50214	2.22428	0.00322643	0.0276632	0.394564	1	0.00350181	0.000432255
CA01g02640,CA01g02650	21.4195	4.6253	11.4584	3.47794	7.79787	3.3158	-2.21131	-0.902525	1.30878	1.16485	-0.0688752	-1.23372	0.000230555	0.0281343	0.0115523	0.0276632	0.915953	0.0221945
CA01g02670	48.0361	11.8747	26.9632	11.5614	21.0715	9.01036	-2.01622	-0.833124	1.1831	0.865978	-0.359659	-1.22564	0.000432255	0.047353	0.0240442	0.112986	0.571688	0.0252961
CA01g02680	1.59608	0.647939	1.70526	0.344638	0.418185	0.792514	-1.3006	0.0954606	1.39606	0.279058	1.20135	0.922296	0.00825809	0.845743	0.00443821	1	1	1
CA01g02770	50.2102	80.8605	81.6089	53.3661	173.237	38.7828	0.687453	0.700746	0.0132929	1.69875	-0.460508	-2.15926	0.0254884	0.021014	0.969463	0.000230555	0.160491	0.000230555
CA01g02780	4.2376	0.376537	2.28405	0.0911203	0.329625	0.4461	-3.49238	-0.891657	2.60073	1.85498	2.29152	0.436541	0.000230555	0.0326628	0.000800149	1	1	1
CA01g02790	72.0123	16.8547	62.9769	17.818	51.5097	18.9407	-2.0951	-0.193421	1.90168	1.53151	0.0881565	-1.44335	0.000230555	0.556334	0.000230555	0.000230555	0.802168	0.000230555
CA01g02800	4.00633	0.529624	2.8763	0.15786	0.371439	0.645118	-2.91924	-0.478066	2.44118	1.23448	2.03092	0.796438	0.000230555	0.195819	0.000230555	1	1	1
CA01g02810	6.14869	0.789012	4.24676	0.386838	0.356044	1.18365	-2.96216	-0.533916	2.42824	-0.119672	1.61344	1.73311	0.000230555	0.156677	0.000230555	1	0.0180044	0.0151034
CA01g02820	13.2381	2.75672	9.49603	1.70624	3.67248	2.5878	-2.26367	-0.479296	1.78437	1.10594	0.600905	-0.505031	0.000230555	0.146015	0.000230555	0.00930184	0.181122	0.220677
CA01g02830	0	0	0	0	0	0	0	0	0	0	0	0	1	1	1	1	1	1
CA01g02840	0	0	0	0	0	0	0	0	0	0	0	0	1	1	1	1	1	1
CA01g02850	8.11378	3.2603	6.54109	2.25449	2.00418	6.17859	-1.31537	-0.310844	1.00452	-0.169788	1.45448	1.62426	0.00146443	0.445523	0.0192212	0.771141	0.00162128	0.000432255
CA01g02860	2.37784	2.79445	2.0431	1.23902	0.685348	5.40338	0.232913	-0.218893	-0.451805	-0.854287	2.12467	2.97895	0.675764	0.704875	0.423532	0.208974	0.000230555	0.000432255
CA01g02870	0.342164	0.0496932	0.188604	0.0612542	0.0811469	0.182853	-2.78357	-0.859327	1.92424	0.405728	1.57781	1.17208	1	1	1	1	1	1
CA01g02880	0.281436	0.0789763	0.741681	0	0.224685	0.163656	-1.83332	1.39799	3.23131	65535	65535	-0.457237	1	1	1	1	1	1
CA01g02890	16.6839	25.3008	16.4706	16.7725	20.364	14.4774	0.600723	-0.0185617	-0.619285	0.279921	-0.212297	-0.492218	0.0539661	0.960603	0.0480336	0.402487	0.540709	0.122948
CA01g02910	23.7773	10.0763	7.73446	4.52276	16.3066	9.89312	-1.23862	-1.62021	-0.381598	1.85018	1.12922	-0.72096	0.220309	0.140058	0.765358	0.369832	1	0.529127
CA01g02930	0.839714	0.510172	1.4407	0.126314	1.04823	0.611104	-0.718914	0.778796	1.49771	3.05287	2.2744	-0.778468	1	0.0632492	0.00130426	0.000432255	1	0.0890443
CA01g02940	1.3922	1.40656	1.92166	0.65632	0.517285	2.85246	0.0148098	0.464987	0.450177	-0.343441	2.11974	2.46318	0.977495	0.251338	0.26252	1	0.000230555	0.000230555
CA01g02950	4.61405	0.387781	2.82524	0.489826	0.779952	0.827304	-3.57272	-0.707659	2.86506	0.671116	0.756148	0.0850317	0.000230555	0.0832575	0.000230555	1	1	1
CA01g02980	43.227	60.3253	86.8643	30.86	146.666	23.5749	0.480831	1.00683	0.526001	2.24873	-0.388482	-2.63721	0.122599	0.000432255	0.0939221	0.000230555	0.253466	0.000230555
CA01g02990	0	0	0	0	0	0	0	0	0	0	0	0	1	1	1	1	1	1
CA01g03000	4.49263	1.49809	6.45478	0.155374	1.66831	2.54226	-1.58444	0.522809	2.10724	3.42457	4.0323	0.607728	0.00634047	0.237556	0.000620881	0.189139	0.189139	0.280846
CA01g03060	5.48508	1.87134	4.64334	1.22479	3.30042	1.84809	-1.55144	-0.240348	1.31109	1.43011	0.593502	-0.836612	0.000230555	0.53882	0.0036379	0.00294644	0.225015	0.0492988
CA01g03070	1038.93	75.8753	1074.32	119.159	2027.83	8.96646	-3.77532	0.0483283	3.82365	4.08897	-3.73221	-7.82118	0.000230555	0.919335	0.000230555	0.000230555	0.000230555	0.000230555
CA01g03080	6.60672	3.88164	5.12229	0.428252	17.436	6.18341	-0.76727	-0.367146	0.400124	5.34747	3.85187	-1.49559	0.0970055	0.425951	0.411103	0.00266254	0.00322643	0.000432255
CA01g03100	7.315	4.89955	4.18088	6.40885	7.41795	5.12948	-0.57821	-0.807052	-0.228842	0.210955	-0.321255	-0.53221	0.136988	0.0411434	0.602249	0.611609	0.432444	0.165927
CA01g03110	3.98784	2.48333	0.309046	10.5718	51.3828	0	-0.683335	-3.68972	-3.00638	2.28106	65535	65535	0.546591	0.106233	1	0.00404141	0.000230555	0.000230555
CA01g03150	39.2208	31.9636	22.0461	17.7295	19.8462	21.3725	-0.295191	-0.831095	-0.535904	0.162711	0.269603	0.106892	0.352403	0.00546663	0.0887473	0.649919	0.428667	0.764071
CA01g03160	64.1679	84.6394	82.5195	41.3146	99.9108	45.2719	0.399477	0.362883	-0.0365941	1.27399	0.131962	-1.14203	0.195573	0.240143	0.917925	0.000230555	0.693301	0.000230555
CA01g03210	0.120266	0	0	0	0	0.0319127	65535	65535	0	0	65535	65535	1	1	1	1	1	1
CA01g03220	0.187772	0	0	0	0	0.0412048	65535	65535	0	0	65535	65535	1	1	1	1	1	1
CA01g03250	64.9862	37.0675	66.2409	38.1956	89.0973	27.9938	-0.809978	0.0275884	0.837566	1.22198	-0.4483	-1.67028	0.00658613	0.940605	0.00584365	0.000230555	0.160491	0.000230555
CA01g03260	0.826468	2.57914	2.67551	0.401669	0.28843	6.05547	1.64186	1.69478	0.0529267	-0.477787	3.91416	4.39195	0.000973074	0.000800149	0.911067	1	0.000230555	0.000230555
CA01g03340	37.0208	19.6999	55.5808	35.0506	172.289	7.21336	-0.910148	0.586251	1.4964	2.29732	-2.2807	-4.57801	0.00417379	0.0579189	0.000230555	0.000230555	0.000230555	0.000230555
CA01g03350	68.462	83.9236	69.2726	46.5143	106.551	42.3131	0.293772	0.0169815	-0.27679	1.1958	-0.13657	-1.33237	0.354016	0.962267	0.381149	0.000230555	0.684118	0.000230555
CA01g03360	17.8171	2.98607	9.58761	2.74571	2.11949	7.61958	-2.57695	-0.894022	1.68292	-0.373462	1.47253	1.846	0.000230555	0.008493	0.000230555	0.487705	0.00114071	0.000230555
CA01g03390	0	0	0	0	0	0	0	0	0	0	0	0	1	1	1	1	1	1
CA01g03400	0.289642	0	0.186868	0	0	0	65535	-0.632252	65535	0	0	0	1	1	1	1	1	1
CA01g03410	0.997381	2.80285	0.428975	1.10643	0.949431	1.70667	1.49068	-1.21725	-2.70793	-0.220774	0.625279	0.846053	0.0161491	1	0.00609175	1	0.3045	0.177379
CA01g03420	0	0.0820899	0	0	0	0.0850542	65535	0	65535	0	65535	65535	1	1	1	1	1	1
CA01g03430	0.0253504	0	0.0375936	0	0	0	65535	0.568482	65535	0	0	0	1	1	1	1	1	1
CA01g03440	17.4006	7.88087	11.5967	9.67416	9.45076	9.7273	-1.14271	-0.585418	0.557291	-0.0337071	0.00790311	0.0416102	0.000800149	0.0703776	0.10876	0.934231	0.983858	0.915769
CA01g03470	3.50303	0.363392	2.48606	0.25474	0.359608	0.503704	-3.269	-0.494743	2.77426	0.497398	0.983551	0.486153	0.000230555	0.209539	0.000230555	1	1	1
CA01g03480	1.87915	0.537567	1.38341	0.347018	0.445251	1.02961	-1.80556	-0.441854	1.36371	0.359609	1.56902	1.20941	0.00146443	0.340979	0.0152085	1	1	1
CA01g03490	16.4145	4.26016	13.7363	7.06309	4.35915	10.8035	-1.946	-0.256979	1.68902	-0.696251	0.613134	1.30938	0.0813553	0.747846	0.110773	0.566781	0.533453	0.242361
CA01g03500	2.53796	0.124571	1.69687	0.109576	0.31962	0.161114	-4.34862	-0.58079	3.76783	1.54442	0.556147	-0.988278	0.000432255	0.165142	0.00146443	1	1	1
CA01g03510	0	0	0.209507	0	0	0	0	65535	65535	0	0	0	1	1	1	1	1	1
CA01g03520	23.0157	16.3352	24.9981	20.8739	33.2332	9.83394	-0.494633	0.1192	0.613832	0.670923	-1.08586	-1.75678	0.105221	0.722651	0.0448722	0.0364568	0.000620881	0.000230555
CA01g03530	1.19566	0.389404	0.0954149	0.142364	0.081992	0.996842	-1.61846	-3.64744	-2.02898	-0.796031	2.80778	3.60381	0.039392	0.00778704	1	1	0.00998555	0.0166681
CA01g03540	0.245753	0.132894	0.231739	0.0486428	0.0347226	0.0889665	-0.886933	-0.084706	0.802227	-0.486351	0.871034	1.35739	1	1	1	1	1	1
CA01g03550	55.83	47.9129	24.4966	36.9831	27.1298	23.7518	-0.220626	-1.18846	-0.967837	-0.446987	-0.638829	-0.191842	0.546209	0.000230555	0.00336519	0.196003	0.0449588	0.586805
CA01g03610	2.03054	0.707774	0.494728	1.21174	0.466852	0.582138	-1.5205	-2.03716	-0.516654	-1.37604	-1.05764	0.318397	1	1	1	1	1	1
CA01g03620	23.7174	27.9173	89.9831	41.8316	213.149	19.1488	0.235214	1.92371	1.68849	2.3492	-1.12734	-3.47654	0.523018	0.000230555	0.000230555	0.000230555	0.00308605	0.000230555
CA01g03670	0.314844	0.458926	0.558016	0.474539	0.552056	0.50346	0.543622	0.825667	0.282044	0.218289	0.08535	-0.132939	1	1	1	1	1	1
CA01g03730	27.7831	14.7959	22.7338	19.2002	24.8502	12.774	-0.909014	-0.289371	0.619644	0.372134	-0.587907	-0.960041	0.00695206	0.409088	0.0727959	0.287929	0.100974	0.00571873
CA01g03800	0	0	0	0	0	0	0	0	0	0	0	0	1	1	1	1	1	1
CA01g03810	0	0	0	0	0	0	0	0	0	0	0	0	1	1	1	1	1	1
CA01g03820	0	0	0	0	0	0	0	0	0	0	0	0	1	1	1	1	1	1
CA01g03830	0.452909	0.529454	0.0663249	0.222327	0.0121508	0.978146	0.225284	-2.7716	-2.99688	-4.19355	2.13737	6.33092	1	1	1	1	0.00280502	0.129198
CA01g03840	0.227359	0.128374	0.141664	0.109571	0.0613041	0.124602	-0.824617	-0.682492	0.142126	-0.837805	0.185463	1.02327	1	1	1	1	1	1
CA01g03850	5.05406	2.20124	2.73321	0.552059	1.10571	2.44366	-1.19912	-0.886847	0.312277	1.00208	2.14615	1.14407	0.000973074	0.0109965	0.447808	0.0405279	0.000230555	0.00707242
CA01g03860	27.7893	16.4626	27.8393	15.9647	34.5786	14.1994	-0.75534	0.00259046	0.757931	1.115	-0.169052	-1.28405	0.0148916	0.994502	0.0137231	0.000230555	0.636615	0.000230555
CA01g03900	0.209138	0.436811	0.984045	0.257396	0.723268	0.85168	1.06255	2.23427	1.17171	1.49054	1.72632	0.235781	1	1	1	1	1	1
CA01g03910	35.7065	26.5595	19.4698	18.7428	15.0562	22.5911	-0.426961	-0.874951	-0.447991	-0.315973	0.269419	0.585391	0.166783	0.00377281	0.162013	0.340215	0.426587	0.0733307
CA01g03930	0.394986	0.0132204	0.446273	0.0123413	0.102184	0.0372761	-4.90096	0.176124	5.07709	3.0496	1.59475	-1.45485	1	1	1	1	1	1
CA01g03950	6.36991	2.05523	9.63179	1.0693	8.13677	2.5706	-1.63197	0.596531	2.2285	2.92779	1.26544	-1.66235	0.000230555	0.0659494	0.000230555	0.000230555	0.00790628	0.000230555
CA01g03980	3.96188	6.61212	3.7287	5.48159	2.11481	17.3381	0.738929	-0.087509	-0.826438	-1.37407	1.66128	3.03535	0.0827959	0.859622	0.0471833	0.00609175	0.000230555	0.000230555
CA01g03990	0	0	0	0	0	0	0	0	0	0	0	0	1	1	1	1	1	1
CA01g04010	0	0	0	0.0302017	0	0	0	0	0	65535	65535	0	1	1	1	1	1	1
CA01g04060	0	0	0	0	0	0	0	0	0	0	0	0	1	1	1	1	1	1
CA01g04080	15.2713	15.2404	18.274	10.6701	22.672	13.0692	-0.00292322	0.258974	0.261897	1.08734	0.292605	-0.794736	0.995852	0.477389	0.469851	0.00266254	0.443214	0.0191213
CA01g04090	62.5535	31.6058	41.7231	23.5983	45.7456	27.682	-0.984903	-0.584245	0.400658	0.954948	0.230263	-0.724685	0.00162128	0.0551253	0.210723	0.00350181	0.504801	0.0215079
CA01g04100	8.26401	2.27383	7.4361	1.51102	2.6666	5.03966	-1.86172	-0.152297	1.70942	0.819479	1.7378	0.918324	0.000230555	0.685901	0.000230555	0.0740283	0.000230555	0.0224858
CA01g04110	20.0701	33.8178	26.0074	19.4442	41.1065	29.9335	0.752734	0.373871	-0.378863	1.08003	0.622423	-0.457605	0.0137231	0.243755	0.229127	0.000230555	0.0475209	0.140058
CA01g04140	0	0	0	0	0	0	0	0	0	0	0	0	1	1	1	1	1	1
CA01g04180	87.8634	79.5593	122.838	54.8945	175.433	43.4261	-0.143232	0.483427	0.62666	1.67619	-0.3381	-2.01429	0.683794	0.127124	0.0466703	0.000230555	0.329004	0.000230555
CA01g04190	0	0	0	0	0	0	0	0	0	0	0	0	1	1	1	1	1	1
CA01g04200	179.758	86.0083	74.5152	55.1163	81.6853	57.7377	-1.06351	-1.27045	-0.206941	0.567597	0.067035	-0.500562	0.000620881	0.000230555	0.529859	0.0721748	0.845546	0.114108
CA01g04210	0.037861	0	0.0279734	0.026253	0	0	65535	-0.436659	65535	65535	65535	0	1	1	1	1	1	1
CA01g04220	6.52913	6.01216	3.52285	5.22166	1.33499	11.2401	-0.119008	-0.890146	-0.771138	-1.96768	1.10607	3.07375	0.762978	0.0131854	0.036547	0.000230555	0.000620881	0.000230555
CA01g04230	10.445	3.67239	9.53755	4.20125	4.96252	4.00406	-1.50802	-0.131119	1.3769	0.240256	-0.0693531	-0.309609	0.000230555	0.717445	0.000230555	0.530295	0.872235	0.425951
CA01g04240	1.23207	0.434316	1.11302	0.856942	1.34663	0.510451	-1.50427	-0.146605	1.35766	0.652085	-0.747425	-1.39951	0.0624506	0.83781	1	0.357332	1	0.116029
CA01g04250	0	0	0	0	0.0377678	0	0	0	0	65535	0	65535	1	1	1	1	1	1
CA01g04260	0	0	0	0	0	0	0	0	0	0	0	0	1	1	1	1	1	1
CA01g04320	87.4727	63.085	62.9056	68.4047	76.5752	56.7101	-0.471536	-0.475646	-0.00411	0.162781	-0.27049	-0.433271	0.113614	0.112061	0.990416	0.632099	0.406394	0.165076
CA01g04330	15.8192	7.04048	19.2722	5.18731	16.5629	5.51183	-1.16793	0.284848	1.45278	1.6749	0.0875452	-1.58735	0.0151034	0.518071	0.00266254	0.00192816	0.889496	0.00237384
CA01g04350	10.2373	12.2271	8.10658	11.562	11.224	8.12901	0.256253	-0.336667	-0.59292	-0.0428114	-0.508241	-0.46543	0.45664	0.325173	0.0745693	0.910503	0.144603	0.176236
CA01g04400	0	0	0	0	0	0	0	0	0	0	0	0	1	1	1	1	1	1
CA01g04420	3.67876	0.221823	4.68937	0.558005	1.26067	1.1409	-4.05174	0.350175	4.40191	1.17584	1.03182	-0.144015	0.0036379	0.431156	0.00308605	0.0825684	0.140058	0.822826
CA01g04530	7.51332	0.345076	7.0905	0	6.17893	0.392637	-4.44447	-0.0835627	4.3609	65535	65535	-3.97609	0.0328436	0.877719	0.0348408	0.000230555	1	0.0264308
CA01g04580	74.6485	6.78059	65.2485	13.1635	41.9534	7.52345	-3.46063	-0.194167	3.26646	1.67225	-0.807073	-2.47932	0.000230555	0.554523	0.000230555	0.000230555	0.0287905	0.000230555
CA01g04590	439.78	72.2587	169.895	32.1061	153.057	83.9219	-2.60554	-1.37213	1.2334	2.25315	1.3862	-0.866949	0.000230555	0.000230555	0.000230555	0.000230555	0.000230555	0.00584365
CA01g04610	1474.9	1374.89	813.617	400.493	1484.02	101.175	-0.101301	-0.858194	-0.756893	1.88966	-1.98493	-3.87459	0.78797	0.00802424	0.0211134	0.000230555	0.000230555	0.000230555
CA01g04620	169.269	197.352	144.976	55.0371	254.245	31.3479	0.221452	-0.223505	-0.444957	2.20775	-0.812035	-3.01978	0.597236	0.579342	0.261069	0.000230555	0.0103271	0.000230555
CA01g04630	0.217556	0.0957664	0.21685	0	0	0	-1.1838	-0.0046856	1.17911	0	0	0	1	1	1	1	1	1
CA01g04640	55.5148	2.7479	54.8061	3.97667	12.6381	3.57221	-4.33647	-0.0185361	4.31794	1.66814	-0.154745	-1.82289	0.000230555	0.958729	0.000230555	0.000230555	0.699511	0.000230555
CA01g04650	16.9667	12.8687	9.97625	12.3418	13.4344	12.7614	-0.398841	-0.766137	-0.367296	0.122376	0.0482271	-0.0741489	0.230275	0.0168745	0.292651	0.749255	0.906604	0.848805
CA01g04660	0.379777	0	0.381471	0.11886	0	0	65535	0.00642046	65535	65535	65535	0	1	1	1	1	1	1
CA01g04670	0.740859	0	0.137056	0.401468	0.399586	0	65535	-2.43443	65535	-0.00677915	65535	65535	1	1	1	1	1	1
CA01g04690	0.10004	0.115142	0.050794	0.123107	0.104097	2.17821	0.202848	-0.977841	-1.18069	-0.241986	4.14516	4.38714	1	1	1	1	0.00266254	0.00521219
CA01g04730	19.4643	3.1243	17.7209	2.40171	7.39036	3.37296	-2.63922	-0.135381	2.50384	1.62158	0.489952	-1.13163	0.000230555	0.689106	0.000230555	0.000230555	0.204832	0.00177614
CA01g04740	1.75657	0.84038	0.657847	0.647862	0.0306497	1.25486	-1.06364	-1.41693	-0.353291	-4.40174	0.953763	5.3555	0.0726412	0.0266199	1	1	0.139785	0.129198
CA01g04770	0	0.0549113	0	0.49727	0	0	65535	0	65535	65535	65535	0	1	1	1	1	1	1
CA01g04830	12.6231	2.25656	6.11862	2.21198	11.0376	1.91135	-2.48386	-1.04478	1.43908	2.31901	-0.210746	-2.52976	0.000230555	0.00207852	0.000800149	0.000230555	0.678642	0.000230555
CA01g04840	21.6136	6.70168	14.4007	8.7843	9.22237	11.4151	-1.68934	-0.585794	1.10355	0.0702108	0.377943	0.307732	0.000230555	0.0618874	0.00146443	0.858248	0.273339	0.379054
CA01g04850	0.111323	0.132604	0.143806	0.0108676	0	0.485272	0.252369	0.369371	0.117002	65535	5.48069	65535	1	1	1	1	1	1
CA01g04860	0	0	0	0	0	0	0	0	0	0	0	0	1	1	1	1	1	1
CA01g04870	13.0347	11.2706	6.54017	7.03077	3.7216	11.7312	-0.209794	-0.994959	-0.785165	-0.91776	0.738594	1.65635	0.6261	0.0200205	0.0720975	0.056441	0.0731098	0.000800149
CA01g04890	6.76121	1.42845	3.70274	1.16155	0.851349	2.87056	-2.24283	-0.868688	1.37414	-0.448232	1.30528	1.75351	0.000230555	0.0071932	0.000620881	0.338605	0.000800149	0.000230555
CA01g04920	0	0	0	0	0	0	0	0	0	0	0	0	1	1	1	1	1	1
CA01g04930	0.556621	0.300889	0	0	0	0.645251	-0.887463	65535	65535	0	65535	65535	1	1	1	1	1	1
CA01g04950	24.3121	5.21422	3.94621	2.67246	2.89394	1.88699	-2.22115	-2.62313	-0.401984	0.114868	-0.50208	-0.616948	0.000432255	0.000230555	0.529274	0.893683	0.545206	0.460503
CA01g04990	0	0	0	0	0	0	0	0	0	0	0	0	1	1	1	1	1	1
CA01g05000	25.7439	4.99606	12.914	3.03554	3.90281	7.3914	-2.36537	-0.995295	1.37007	0.362561	1.28389	0.921333	0.000230555	0.0036379	0.000620881	0.468553	0.00508432	0.0324805
CA01g05010	162.233	280.299	210.203	99.4619	371.301	69.6474	0.788902	0.373716	-0.415187	1.90037	-0.514073	-2.41445	0.0382364	0.266137	0.285712	0.000230555	0.190037	0.000230555
CA01g05020	1.98581	0.182545	0.306663	0.065147	0.149752	0.563676	-3.44341	-2.69501	0.748404	1.2008	3.1131	1.91229	0.0193217	0.0132933	1	1	1	1
CA01g05030	7.55379	2.93543	4.93419	2.64876	6.58517	1.48576	-1.36363	-0.614388	0.749238	1.3139	-0.834117	-2.14802	0.00571873	0.151117	0.122948	0.00390745	0.144938	0.000230555
CA01g05060	0	0	0	0	0	0	0	0	0	0	0	0	1	1	1	1	1	1
CA01g05070	0	0	0.0254275	0	0	1.86835	0	65535	65535	0	65535	65535	1	1	1	1	0.000230555	0.000230555
CA01g05090	4.71801	2.0792	2.7148	2.19346	2.12522	2.33805	-1.18215	-0.797333	0.384818	-0.0455976	0.0920967	0.137694	0.00237384	0.0328436	0.36836	0.930409	0.851698	0.774433
CA01g05110	39.0217	8.93875	30.2477	15.1727	13.109	11.1758	-2.12613	-0.367454	1.75868	-0.210919	-0.441102	-0.230182	0.000230555	0.227621	0.000230555	0.516781	0.155272	0.481798
CA01g05130	6.808	1.31958	1.69867	1.03537	0.200545	4.11177	-2.36715	-2.00283	0.364327	-2.36814	1.98962	4.35776	0.000800149	0.000230555	0.594954	1	0.00336519	0.0311074
CA01g05140	14.7406	9.34239	14.8805	6.3903	11.6579	7.9797	-0.657936	0.0136245	0.67156	0.867354	0.320449	-0.546905	0.0718624	0.974566	0.0702989	0.0247196	0.449342	0.154803
CA01g05150	37.0319	11.8485	48.7568	10.0266	16.4826	28.4758	-1.64407	0.396836	2.0409	0.717112	1.5059	0.788791	0.000230555	0.215916	0.000230555	0.0528869	0.000230555	0.0157318
CA01g05210	0.472114	0.109899	0.550444	0.134333	0.294358	0.10793	-2.10295	0.221461	2.32441	1.13176	-0.315719	-1.44748	1	1	1	1	1	1
CA01g05220	0.573709	0.344629	0.894572	0.174574	0.813009	0.282913	-0.735276	0.640879	1.37616	2.21943	0.696522	-1.52291	1	1	1	1	1	1
CA01g05250	0	0	0	0	0	0	0	0	0	0	0	0	1	1	1	1	1	1
CA01g05260	0	0	0	0	0	0	0	0	0	0	0	0	1	1	1	1	1	1
CA01g05280	0	0	0	0	0	0	0	0	0	0	0	0	1	1	1	1	1	1
CA01g05310	0	0	0	0	0	0	0	0	0	0	0	0	1	1	1	1	1	1
CA01g05320	0	0	0	0	0	0	0	0	0	0	0	0	1	1	1	1	1	1
CA01g05330	32.7612	25.9237	40.433	15.5411	36.2485	21.5582	-0.337716	0.303547	0.641264	1.22183	0.472144	-0.749685	0.353267	0.391926	0.0619692	0.000973074	0.220309	0.029633
CA01g05350	0	0.108111	0.0380624	0	0	0.162686	65535	65535	-1.50608	0	65535	65535	1	1	1	1	1	1
CA01g05360	35.7476	12.9143	29.8045	12.1282	19.1183	12.1518	-1.46888	-0.262319	1.20657	0.656591	0.0028016	-0.653789	0.000230555	0.417545	0.000230555	0.0324805	0.993694	0.0300046
CA01g05370	12.3487	2.86042	10.2828	2.16133	5.0131	2.98693	-2.11006	-0.264119	1.84594	1.21378	0.466744	-0.747041	0.000230555	0.459177	0.000230555	0.00683137	0.317473	0.0641899
CA01g05390	0.184171	0.19214	0.111574	0.1137	0.176203	0.550657	0.0611099	-0.723045	-0.784154	0.631998	2.27592	1.64392	1	1	1	1	1	1
CA01g05410	17.5582	14.8958	13.8186	11.7864	20.0262	8.32275	-0.237242	-0.345534	-0.108293	0.764764	-0.501989	-1.26675	0.477389	0.292045	0.763404	0.0188183	0.14074	0.000432255
CA01g05450	1.51118	0.301337	1.22195	0.168119	0.31906	0.435408	-2.32623	-0.30649	2.01974	0.924344	1.37288	0.44854	0.00237384	0.537275	0.00469699	1	1	1
CA01g05480	19.8632	5.03259	9.65919	4.91455	3.84143	9.84427	-1.98073	-1.04012	0.940601	-0.355414	1.00222	1.35764	0.000230555	0.000620881	0.00469699	0.339081	0.00294644	0.000230555
CA01g05510	95.2413	40.4815	197.642	49.8226	512.258	19.3355	-1.23432	1.05323	2.28756	3.362	-1.36555	-4.72755	0.000230555	0.000432255	0.000230555	0.000230555	0.000230555	0.000230555
CA01g05520	0	0	0	0	0	0	0	0	0	0	0	0	1	1	1	1	1	1
CA01g05530	82.1362	84.7707	103.938	71.0031	48.7601	115.217	0.0455476	0.33964	0.294093	-0.542183	0.698399	1.24058	0.898523	0.272705	0.356083	0.0795894	0.0207161	0.000230555
CA01g05540	0.140841	0	0.0517032	0	0.0676685	0	65535	-1.44574	65535	65535	0	65535	1	1	1	1	1	1
CA01g05550	6.01688	5.90656	9.2448	3.70184	3.01747	12.6127	-0.0266986	0.619626	0.646325	-0.294901	1.76856	2.06346	0.951688	0.0799701	0.0627741	0.501817	0.000230555	0.000230555
CA01g05570	11.0415	3.12969	6.2055	1.81778	2.99919	5.04394	-1.81885	-0.831318	0.987527	0.722401	1.47238	0.749978	0.000432255	0.0280392	0.0347488	0.175781	0.00430665	0.117703
CA01g05590	5.04732	0.822645	3.89143	0.933321	1.14821	1.63229	-2.61718	-0.375217	2.24196	0.298944	0.806452	0.507508	0.000230555	0.325881	0.000230555	0.571734	0.0885217	0.27316
CA01g05610	0.372489	0.266384	1.01389	0.10697	1.76438	0.060609	-0.48369	1.44463	1.92832	4.04388	-0.81961	-4.86349	1	1	1	0.226901	1	0.115825
CA01g05620	0	0	0.184608	0	0.200306	0	0	65535	65535	65535	0	65535	1	1	1	1	1	1
CA01g05630	42.0217	13.6441	28.784	10.2352	22.2623	13.6271	-1.62286	-0.545866	1.07699	1.12106	0.412939	-0.708124	0.000230555	0.068729	0.000432255	0.000432255	0.195448	0.0211134
CA01g05640	0	0	0	0	0	0	0	0	0	0	0	0	1	1	1	1	1	1
CA01g05650	0	0	0	0	0	0	0	0	0	0	0	0	1	1	1	1	1	1
CA01g05670	0.0381103	0.209513	0	0	0.314335	0.408308	2.45879	65535	65535	65535	65535	0.377355	1	1	1	1	1	1
CA01g05690	0	0	0	0	0	0	0	0	0	0	0	0	1	1	1	1	1	1
CA01g05740	12.0548	4.62142	9.8206	3.5858	6.74947	5.05695	-1.38319	-0.295718	1.08748	0.912478	0.49597	-0.416508	0.000973074	0.431409	0.00584365	0.0344798	0.27923	0.338816
CA01g05750	0	0	0	0.0563513	0	0	0	0	0	65535	65535	0	1	1	1	1	1	1
CA01g05760	0	0	0	0	0	0	0	0	0	0	0	0	1	1	1	1	1	1
CA01g05830	0	0	0	0	0	0	0	0	0	0	0	0	1	1	1	1	1	1
CA01g05840	2.21752	25.9641	1.34784	21.9512	0.640458	39.4029	3.5495	-0.718301	-4.2678	-5.09905	0.844	5.94305	0.000230555	0.296611	0.000230555	0.00280502	0.0136155	0.00222668
CA01g05860	0	0	0	0	0	0	0	0	0	0	0	0	1	1	1	1	1	1
CA01g05870	0	0	0	0	0	0	0	0	0	0	0	0	1	1	1	1	1	1
CA01g05900	0	0	0	0	0	0	0	0	0	0	0	0	1	1	1	1	1	1
CA01g05920	5.86116	1.28141	3.49202	1.66072	2.54496	1.56551	-2.19345	-0.747126	1.44632	0.615837	-0.0851743	-0.701011	0.000230555	0.0425403	0.00266254	0.167615	0.873911	0.121132
CA01g05930	31.3973	29.8621	34.9101	21.0784	51.432	24.5124	-0.0723243	0.153007	0.225331	1.2869	0.217746	-1.06915	0.838304	0.645886	0.489446	0.000230555	0.505739	0.000620881
CA01g05950	144.415	109.164	228.771	84.2288	363.881	62.3559	-0.403723	0.663682	1.0674	2.11108	-0.433786	-2.54487	0.200447	0.0240442	0.000432255	0.000230555	0.183072	0.000230555
CA01g05990	1.08749	0.408956	0.501486	1.73923	3.19942	0.236893	-1.41098	-1.11672	0.294264	0.879363	-2.87614	-3.7555	0.0283213	0.0555387	1	0.0787435	0.00130426	0.000230555
CA01g06010	6.79135	1.71434	4.81793	2.32369	2.9893	1.77382	-1.98605	-0.495285	1.49076	0.363386	-0.389557	-0.752943	0.000230555	0.249364	0.00508432	0.495201	0.491481	0.172374
CA01g06020	14.292	3.27562	10.0252	3.74067	7.40392	4.8298	-2.12537	-0.511571	1.6138	0.984992	0.368665	-0.616327	0.000230555	0.137058	0.000230555	0.0116622	0.384343	0.109847
CA01g06060	0.0618881	0	0	0	0.397945	0	65535	65535	0	65535	0	65535	1	1	1	1	1	1
CA01g06070	0	0	0	0	0	0	0	0	0	0	0	0	1	1	1	1	1	1
CA01g06110	0	0	0	0	0	0	0	0	0	0	0	0	1	1	1	1	1	1
CA01g06120	3.72665	1.08333	5.37453	0.822557	14.4327	0.0303019	-1.78241	0.528261	2.31067	4.13309	-4.76264	-8.89572	0.00621662	0.236542	0.000973074	0.000230555	1	0.0978676
CA01g06140	5.23763	0.514075	3.16423	0.566814	1.301	0.577033	-3.34886	-0.727059	2.6218	1.19868	0.025779	-1.1729	0.000230555	0.0583236	0.000230555	0.028416	1	0.0359143
CA01g06160	2.19872	1.17368	0.943837	0.802009	0.954082	1.089	-0.90563	-1.22005	-0.314425	0.250494	0.441319	0.190825	0.283314	0.188645	1	1	1	1
CA01g06240	22.362	8.35878	26.1178	25.4172	43.8272	6.23116	-1.41969	0.223982	1.64367	0.786022	-2.02823	-2.81425	0.000230555	0.498729	0.000230555	0.0172877	0.000230555	0.000230555
CA01g06260	80.5246	94.5219	73.0876	69.5249	147.345	61.6445	0.231218	-0.139803	-0.371021	1.08359	-0.173557	-1.25715	0.460188	0.669472	0.225685	0.000800149	0.60669	0.000230555
CA01g06310	0	0	0	0	0	0	0	0	0	0	0	0	1	1	1	1	1	1
CA01g06360	0	0	0.0530928	0	0	0	0	65535	65535	0	0	0	1	1	1	1	1	1
CA01g06390	0.0126994	0	0.0224001	0	0.0485205	0.0500335	65535	0.818741	65535	65535	65535	0.0443013	1	1	1	1	1	1
CA01g06400	430.99	204.451	300.906	164.773	477.521	98.7014	-1.0759	-0.518343	0.55756	1.53508	-0.739338	-2.27442	0.000230555	0.0862848	0.0657124	0.000230555	0.0188183	0.000230555
CA01g06410	384.88	168.65	314.16	121.141	380.593	112.768	-1.19038	-0.292911	0.89747	1.65156	-0.103329	-1.75489	0.000230555	0.353433	0.00377281	0.000230555	0.764449	0.000230555
CA01g06460	16.4437	4.96212	13.0714	4.86366	11.06	2.85297	-1.7285	-0.331115	1.39739	1.18524	-0.769575	-1.95482	0.000432255	0.384501	0.00177614	0.00584365	0.122391	0.000230555
CA01g06480	13.3982	2.30116	3.93633	5.74117	9.25315	0.327013	-2.54161	-1.76712	0.774486	0.6886	-4.13393	-4.82253	0.000230555	0.000230555	0.0733307	0.0393029	0.000230555	0.000230555
CA01g06540	0.0537131	0	0	0	0	0	65535	65535	0	0	0	0	1	1	1	1	1	1
CA01g06550	0.691505	0.0589117	0.706936	0.232215	0.319715	0.104131	-3.55311	0.0318411	3.58495	0.461324	-1.15706	-1.61838	1	1	1	1	1	1
CA01g06560	21.3615	10.2994	15.5027	11.4746	15.1501	9.02765	-1.05245	-0.462497	0.589955	0.400888	-0.346021	-0.74691	0.00130426	0.172955	0.0970055	0.264278	0.363502	0.0397447
CA01g06570	0	0	0	0	0	0	0	0	0	0	0	0	1	1	1	1	1	1
CA01g06580	0	0	0	0	0	0	0	0	0	0	0	0	1	1	1	1	1	1
CA01g06590	0.793403	0	0	0	0	0	65535	65535	0	0	0	0	1	1	1	1	1	1
CA01g06610	25.3135	5.49614	17.5725	6.18379	7.89911	7.04128	-2.20342	-0.526587	1.67683	0.353198	0.187347	-0.165852	0.000230555	0.0814313	0.000230555	0.303429	0.609069	0.649554
CA01g06620	0.0119056	0	0.0860003	0.0237684	0	0	65535	2.8527	65535	65535	65535	0	1	1	1	1	1	1
CA01g06650	121.781	12.9007	91.3266	12.3491	117.035	8.92028	-3.23877	-0.415186	2.82359	3.24446	-0.469251	-3.71371	0.000230555	0.205963	0.000230555	0.000230555	0.178477	0.000230555
CA01g06680	22.1697	7.21421	25.117	7.33785	9.9509	10.2531	-1.61968	0.180074	1.79975	0.43947	0.482637	0.043167	0.000230555	0.579994	0.000230555	0.172567	0.13367	0.905751
CA01g06700	0	0	0	0	0	0	0	0	0	0	0	0	1	1	1	1	1	1
CA01g06720	22.8263	6.68456	21.4342	8.00656	10.232	8.02063	-1.77179	-0.0907852	1.68101	0.353834	0.00253233	-0.351302	0.000230555	0.789509	0.000230555	0.260178	0.993559	0.260241
CA01g06730	0.68926	0.280739	0.57179	0.120839	0.195121	0.295432	-1.29582	-0.269562	1.02626	0.691279	1.28974	0.598457	1	1	1	1	1	1
CA01g06740	56.4632	23.7828	36.8603	32.7906	51.7975	27.1379	-1.24739	-0.615242	0.632151	0.659601	-0.272973	-0.932573	0.000230555	0.0419319	0.0443565	0.0474368	0.426219	0.00390745
CA01g06770	3.97881	0.873025	3.12446	0.820791	0.897279	1.22555	-2.18824	-0.348728	1.83951	0.128543	0.578339	0.449796	0.000230555	0.342544	0.000230555	1	0.218324	0.340651
CA01g06780	8.4166	1.86958	7.32643	2.04329	3.24967	2.7321	-2.17052	-0.200127	1.9704	0.6694	0.419113	-0.250287	0.000230555	0.566119	0.000230555	0.090632	0.292218	0.524842
CA01g06800	7.51587	1.89144	7.28464	0.76513	4.06366	1.96443	-1.99046	-0.0450843	1.94537	2.409	1.36033	-1.04867	0.0369041	0.946304	0.0385043	0.12531	1	0.211882
CA01g06860	26.4743	18.4602	31.3952	12.4743	21.9624	13.9886	-0.520173	0.245951	0.766124	0.81608	0.165293	-0.650787	0.0902497	0.444395	0.0147854	0.00596872	0.62789	0.0366348
CA01g06870	24.7544	5.79441	18.5385	4.53095	9.06486	5.388	-2.09495	-0.417161	1.67779	1.00047	0.249936	-0.750533	0.000230555	0.17565	0.000230555	0.000800149	0.466878	0.0156265
CA01g06890	15.5088	13.5783	13.7001	9.16625	17.9416	9.62688	-0.191785	-0.178896	0.012889	0.968908	0.0707361	-0.898172	0.598587	0.63031	0.97401	0.00482603	0.869599	0.010439
CA01g06900	11.7277	11.4718	8.98029	8.55637	12.5339	9.40965	-0.0318278	-0.385089	-0.353261	0.55076	0.137142	-0.413618	0.943651	0.342984	0.390551	0.173277	0.762357	0.314277
CA01g06910	0	0	0	0	0	0	0	0	0	0	0	0	1	1	1	1	1	1
CA01g06920	180.951	196.228	47.8747	230.908	81.329	207.804	0.116932	-1.91826	-2.0352	-1.50548	-0.152096	1.35338	0.775078	0.000230555	0.000230555	0.000230555	0.702803	0.000230555
CA01g06970	52.1387	80.2025	29.0689	50.6098	54.7685	70.6031	0.621291	-0.842877	-1.46417	0.113928	0.480314	0.366386	0.0482864	0.0106623	0.000230555	0.744772	0.132377	0.26444
CA01g06980	2.49386	0.199728	1.29702	0.081405	0.136138	0.241989	-3.64227	-0.943176	2.69909	0.74188	1.57175	0.829872	0.000230555	0.0174936	0.000230555	1	1	1
CA01g06990	3.06798	0.0668714	1.45729	0.124722	0.232247	0.50585	-5.51976	-1.07401	4.44575	0.896944	2.01999	1.12305	0.135376	0.0940693	0.130362	1	1	1
CA01g07000	4.23213	0.365388	2.57773	0.139567	0.486613	0.281583	-3.53388	-0.715285	2.8186	1.80182	1.0126	-0.789216	0.00294644	0.1219	0.0107732	1	1	1
CA01g07010	10.6615	1.82666	6.99172	1.41028	3.2054	1.83971	-2.54513	-0.608697	1.93644	1.18452	0.383491	-0.801028	0.000230555	0.0458998	0.000230555	0.000230555	0.286961	0.0146795
CA01g07020	65.5415	17.5625	62.8482	11.2063	29.6852	28.0365	-1.89991	-0.0605362	1.83938	1.40543	1.323	-0.0824372	0.000230555	0.8619	0.000230555	0.000230555	0.000230555	0.813496
CA01g07040	83.082	8.31324	99.9621	14.82	86.3964	2.9801	-3.32105	0.266846	3.5879	2.54343	-2.31411	-4.85754	0.000230555	0.428188	0.000230555	0.000230555	0.000230555	0.000230555
CA01g07050	33.3741	13.9619	19.0199	8.81894	8.96139	19.6365	-1.25723	-0.811221	0.446011	0.0231167	1.15486	1.13175	0.000230555	0.0107732	0.19067	0.954647	0.000973074	0.000973074
CA01g07060	19.3282	7.96172	18.1206	11.8348	23.6379	6.59915	-1.27955	-0.0930767	1.18648	0.998068	-0.842683	-1.84075	0.000230555	0.787764	0.000230555	0.00114071	0.0112204	0.000230555
CA01g07070	0	0	0	0	0.00895738	0	0	0	0	65535	0	65535	1	1	1	1	1	1
CA01g07080	1.38682	0.0804877	0.181339	0.173506	0.0964076	0.255516	-4.10687	-2.93502	1.17185	-0.847765	0.558429	1.40619	0.251031	0.0538019	1	1	1	1
CA01g07130	0	0	0	0	0	0	0	0	0	0	0	0	1	1	1	1	1	1
CA01g07160	53.4035	53.4227	43.5163	38.4423	59.3481	33.5809	0.00051834	-0.29538	-0.295898	0.626509	-0.195051	-0.82156	0.998961	0.342005	0.343308	0.0402692	0.560723	0.00571873
CA01g07170	12.0245	6.68957	6.71634	5.69994	5.81626	7.1878	-0.845988	-0.840227	0.00576094	0.0291457	0.334604	0.305459	0.00695206	0.00683137	0.988261	0.941491	0.329406	0.382112
CA01g07180	0	0	0	0	0	0	0	0	0	0	0	0	1	1	1	1	1	1
CA01g07190	2.24192	4.00195	3.38351	1.15575	3.62011	2.93915	0.835971	0.593789	-0.242182	1.6472	1.34657	-0.300632	0.0680942	0.216895	0.616676	0.00251903	0.0131854	0.537714
CA01g07200	0.665835	0.312393	2.16406	0.329909	1.08501	2.32188	-1.0918	1.7005	2.7923	1.71757	2.81516	1.09758	1	0.00825809	0.00456831	0.0440108	0.00469699	0.0557916
CA01g07220	117.461	139.793	339.004	83.5135	656.217	93.4477	0.251108	1.52912	1.27801	2.97409	0.16215	-2.81194	0.4378	0.000230555	0.000230555	0.000230555	0.649828	0.000230555
CA01g07240	43.8228	15.9235	55.1346	17.1032	62.6239	10.5769	-1.46052	0.331274	1.7918	1.87245	-0.693345	-2.56579	0.000230555	0.290344	0.000230555	0.000230555	0.0377068	0.000230555
CA01g07250	2.55138	0.695076	2.5909	0.481489	2.53059	0.353533	-1.87604	0.0221742	1.89821	2.3939	-0.445658	-2.83956	0.00237384	0.966506	0.00322643	0.00443821	1	0.00162128
CA01g07260	0.0428926	0.0846196	0.0924021	0.104623	0	0	0.980262	1.1072	0.126934	65535	65535	0	1	1	1	1	1	1
CA01g07320	132.555	33.776	149.825	33.1837	79.9033	56.4087	-1.97252	0.176681	2.14921	1.26778	0.765443	-0.502335	0.000230555	0.602291	0.000230555	0.000230555	0.0117714	0.10409
CA01g07340	1.6667	0.040373	3.07559	0.156453	0.428527	0.590783	-5.36746	0.88387	6.25133	1.45366	1.9169	0.463241	0.326771	0.0247196	0.332173	1	1	1
CA01g07350	3.52516	0.28996	7.45745	0.572822	2.10857	1.59173	-3.60376	1.08099	4.68476	1.88011	1.47444	-0.405672	0.000230555	0.00146443	0.000230555	0.000973074	0.00755169	0.334529
CA01g07360	0.108412	0.0351242	0.21244	0	0.0343384	1.10149	-1.62599	0.970526	2.59652	65535	65535	5.00349	1	1	1	1	1	1
CA01g07370	0	0	0	0	0	0.192134	0	0	0	0	65535	65535	1	1	1	1	1	1
CA01g07400	2.00547	0.429194	1.24978	0.425129	0.667875	0.56855	-2.22424	-0.682268	1.54197	0.651677	0.419387	-0.232291	0.000230555	0.104525	0.00559338	1	1	1
CA01g07440	54.5472	27.0101	47.3386	13.0566	82.839	15.9981	-1.01401	-0.204488	0.809519	2.66553	0.293123	-2.37241	0.000800149	0.537948	0.00837464	0.000230555	0.414116	0.000230555
CA01g07490	0.528011	0.189768	0.715322	0.224565	0.441324	0.372073	-1.47633	0.438024	1.91435	0.974704	0.72845	-0.246254	1	1	1	1	1	1
CA01g07500	1.52462	0.204709	1.18695	0.33114	0.684698	0.234554	-2.8968	-0.361187	2.53562	1.04802	-0.497524	-1.54555	1	1	1	1	1	1
CA01g07520	0	0	0	0	0	0	0	0	0	0	0	0	1	1	1	1	1	1
CA01g07530	0	0	0	0	0	0	0	0	0	0	0	0	1	1	1	1	1	1
CA01g07540	3.87703	1.81133	2.73042	2.47494	2.63525	2.04622	-1.0979	-0.505827	0.592078	0.0905438	-0.274436	-0.36498	0.00621662	0.189523	0.153069	0.842602	0.538241	0.397291
CA01g07550	0	0.0240469	0	0.0198481	0	0.0162685	65535	0	65535	65535	-0.286913	65535	1	1	1	1	1	1
CA01g07570	3.4635	5.50926	3.1635	2.00454	0.233682	7.03187	0.669628	-0.130709	-0.800338	-3.10066	1.81064	4.91129	0.0720975	0.766383	0.0410565	0.000800149	0.000230555	0.000230555
CA01g07580	0.358534	0.0418703	0.167937	0.0859495	0.0654179	0.0569974	-3.09811	-1.09419	2.00392	-0.393803	-0.592593	-0.19879	1	1	1	1	1	1
CA01g07590	0.142114	0	0.0558522	0.0597247	0.0144764	0.0117826	65535	-1.34736	65535	-2.04463	-2.34167	-0.297039	1	1	1	1	1	1
CA01g07600	2.64421	0	0	0	1.60434	0	65535	65535	0	65535	0	65535	1	1	1	1	1	1
CA01g07620	0	0	0	0	0	0	0	0	0	0	0	0	1	1	1	1	1	1
CA01g07630	39.8277	16.1322	21.728	20.6267	21.1884	14.2101	-1.30383	-0.874213	0.429613	0.0387565	-0.537602	-0.576358	0.000230555	0.00390745	0.1823	0.91957	0.10076	0.0782885
CA01g07650	0	0	0	0	0	0	0	0	0	0	0	0	1	1	1	1	1	1
CA01g07670	0	0	0	0	0	0	0	0	0	0	0	0	1	1	1	1	1	1
CA01g07690	0	0	0	0	0	0	0	0	0	0	0	0	1	1	1	1	1	1
CA01g07750	57.3227	19.0458	69.0402	21.0899	67.4278	19.2091	-1.58964	0.26833	1.85797	1.67679	-0.134763	-1.81155	0.000230555	0.396408	0.000230555	0.000230555	0.715666	0.000230555
CA01g07780	78.0313	23.173	70.8469	26.9195	44.5369	34.4937	-1.75161	-0.139347	1.61226	0.726351	0.357681	-0.36867	0.000230555	0.673289	0.000230555	0.0146795	0.261127	0.243158
CA01g07830	8.16195	1.88664	11.4867	2.83742	8.03402	2.13067	-2.1131	0.492973	2.60607	1.50154	-0.413268	-1.91481	0.000230555	0.13829	0.000230555	0.000432255	0.349904	0.000230555
CA01g07850	2.86704	1.29208	2.23091	1.35152	6.48242	0.148661	-1.14987	-0.361931	0.787938	2.26195	-3.18449	-5.44643	0.0100985	0.391712	0.0821082	0.000230555	0.0036379	0.000800149
CA01g07880	33.9107	18.1387	28.4664	20.4216	29.5765	25.7905	-0.902672	-0.252484	0.650188	0.534352	0.336745	-0.197608	0.00280502	0.419762	0.0304623	0.080046	0.305169	0.551079
CA01g07900	0.522101	2.09812	1.07302	0.89554	0.762622	2.90375	2.0067	1.03928	-0.967423	-0.231789	1.69709	1.92887	0.00417379	0.111696	0.0591361	1	0.00251903	0.00130426
CA01g07910	2381.72	1534.82	756.249	1470.88	960.467	972.035	-0.633934	-1.65507	-1.02113	-0.614874	-0.597602	0.0172723	0.0342972	0.000230555	0.000432255	0.0458998	0.0570978	0.962085
CA01g07920	18.538	29.1719	18.4882	19.3367	21.3891	24.3499	0.654093	-0.0038788	-0.657972	0.145537	0.332577	0.18704	0.0275681	0.990668	0.0306476	0.673747	0.306415	0.576212
CA01g07970	163.233	152.197	160.987	103.515	303.348	80.6728	-0.100993	-0.0199917	0.0810008	1.55113	-0.35969	-1.91082	0.765399	0.9551	0.817307	0.000230555	0.27068	0.000230555
CA01g07990	17.3772	10.1485	13.7864	8.62702	15.1738	8.07314	-0.775924	-0.333949	0.441975	0.814651	-0.0957336	-0.910384	0.010439	0.285482	0.165012	0.00802424	0.793463	0.00417379
CA01g08010	12.4427	10.2292	21.3423	10.561	25.7693	7.5332	-0.282597	0.778421	1.06102	1.28691	-0.48741	-1.77432	0.36316	0.00941561	0.000432255	0.000230555	0.122807	0.000230555
CA01g08020	3.05682	0.756518	3.3375	1.89103	1.57581	1.60836	-2.01458	0.126738	2.14132	-0.263073	-0.233579	0.0294941	0.0194223	0.836232	0.014044	0.710028	0.747373	0.96556
CA01g08050	0	0	0	0	0	0.263505	0	0	0	0	65535	65535	1	1	1	1	1	1
CA01g08060	84.5847	95.6703	83.1742	52.778	91.5004	69.2129	0.177674	-0.02426	-0.201934	0.793841	0.391105	-0.402737	0.581841	0.94489	0.528353	0.00814157	0.206803	0.190037
CA01g08070	85.5805	3.58839	167.589	9.73752	86.0616	6.10398	-4.57587	0.969577	5.54545	3.14374	-0.673804	-3.81755	0.000230555	0.00146443	0.000230555	0.000230555	0.0910766	0.000230555
CA01g08090	0	0	0	0	0	0	0	0	0	0	0	0	1	1	1	1	1	1
CA01g08100	0	0	0.0147704	0	0	0	0	65535	65535	0	0	0	1	1	1	1	1	1
CA01g08170	0.00625795	0.0173804	0.0133145	0	0	0.0160335	1.4737	1.08924	-0.384466	0	65535	65535	1	1	1	1	1	1
CA01g08180	29.9408	16.6808	23.7182	15.1866	11.4271	18.6111	-0.843923	-0.336117	0.507806	-0.410339	0.293369	0.703707	0.00404141	0.27917	0.0958988	0.189331	0.352349	0.0216064
CA01g08190	0.435514	0.676717	1.24393	0.184172	0	1.57316	0.635832	1.51411	0.878275	65535	3.09453	65535	1	0.0186139	0.121757	1	0.00266254	0.000230555
CA01g08200	29.1779	9.48472	12.6013	8.59355	7.64302	9.20734	-1.6212	-1.21131	0.409893	-0.169111	0.0995304	0.268642	0.000230555	0.000230555	0.221046	0.657924	0.793739	0.46121
CA01g08210	1.28294	0.406292	1.34444	0.0285676	0.304869	1.06115	-1.65887	0.0675459	1.72642	3.41574	5.21511	1.79936	0.0355615	0.91893	0.0360044	1	1	1
CA01g08220	4.15104	3.22516	5.9343	2.07663	0.943376	12.7515	-0.364101	0.515605	0.879706	-1.13834	2.61835	3.75669	0.482334	0.247403	0.0745693	0.080046	0.000230555	0.000230555
CA01g08250	2.47382	0.303242	0.327187	0.382749	0.227312	0.686867	-3.0282	-2.91855	0.109645	-0.751723	0.843633	1.59536	0.000230555	0.000620881	1	1	1	1
CA01g08260	0.159072	0.0701478	0.0757036	0.120533	0	0.042915	-1.18121	-1.07124	0.109965	65535	-1.48988	65535	1	1	1	1	1	1
CA01g08270	8.74177	2.3069	12.7049	2.55914	7.45717	2.06318	-1.92197	0.53939	2.46136	1.54297	-0.310791	-1.85376	0.000230555	0.128926	0.000230555	0.00114071	0.558823	0.000230555
CA01g08280	3.20181	0.13327	2.74015	0.226225	0.337016	0.220926	-4.58646	-0.224633	4.36183	0.575058	-0.0341911	-0.609249	0.000230555	0.556754	0.000230555	1	1	1
CA01g08290	0	0	0	0	0	0	0	0	0	0	0	0	1	1	1	1	1	1
CA01g08300	0	0	0	0	0	0	0	0	0	0	0	0	1	1	1	1	1	1
CA01g08310	0.06273	0.0549428	0.137359	0.0196921	0.0471502	0.132624	-0.191225	1.13073	1.32195	1.25965	2.75165	1.49201	1	1	1	1	1	1
CA01g08330	2.2485	2.00857	3.11413	1.16588	0.562688	3.99585	-0.162797	0.469863	0.63266	-1.05102	1.77708	2.8281	0.69164	0.198606	0.0784414	0.0219006	0.000230555	0.000230555
CA01g08340	37.2563	42.8193	46.0143	30.4912	87.9916	15.6961	0.200777	0.3046	0.103823	1.52897	-0.957988	-2.48696	0.539937	0.333224	0.760069	0.000230555	0.00336519	0.000230555
CA01g08370	3.26065	6.04598	1.6816	3.4574	1.74775	5.796	0.890817	-0.955324	-1.84614	-0.984187	0.745368	1.72956	0.032391	0.0462432	0.000230555	0.0498844	0.0926439	0.000973074
CA01g08380	0.487146	0.20827	0.187	0.161154	0.0822963	0.371705	-1.2259	-1.38132	-0.155416	-0.969545	1.20572	2.17526	1	1	1	1	1	1
CA01g08390	1.25395	0.508581	0.610813	0.545891	0	0.360113	-1.30193	-1.03767	0.264252	65535	-0.600162	65535	1	1	1	1	1	1
CA01g08400	1.40254	0	0	0	0	0.955624	65535	65535	0	0	65535	65535	1	1	1	1	1	1
CA01g08410	0.678671	0.975731	0.669641	0.781471	0.806229	0.909239	0.523771	-0.0193249	-0.543096	0.0449987	0.218469	0.17347	1	1	1	1	1	1
CA01g08430	0.0201683	0	0	0	0	0	65535	65535	0	0	0	0	1	1	1	1	1	1
CA01g08440	20.2883	3.88687	9.23235	2.6377	3.11272	4.30568	-2.38396	-1.13588	1.24809	0.238896	0.70696	0.468063	0.000230555	0.000230555	0.000230555	0.531635	0.0457307	0.189393
CA01g08450	7.50975	0.584172	3.76962	0	0.285551	0.667842	-3.6843	-0.994345	2.68996	65535	65535	1.22576	0.169112	0.180087	0.174481	1	1	1
CA01g08460	0	0	0	0	0	0	0	0	0	0	0	0	1	1	1	1	1	1
CA01g08470	0	0	0	0	0	0	0	0	0	0	0	0	1	1	1	1	1	1
CA01g08500	0	0	0	0	0	0	0	0	0	0	0	0	1	1	1	1	1	1
CA01g08510	117.482	110.239	157.805	80.4522	215.517	61.369	-0.0918033	0.425705	0.517508	1.4216	-0.390622	-1.81222	0.790896	0.166716	0.096566	0.000230555	0.209909	0.000230555
CA01g08520	0.135693	0	0.116298	0	0.016211	0.0165738	65535	-0.222524	65535	65535	65535	0.0319314	1	1	1	1	1	1
CA01g08560	0	0	0	0	0	0	0	0	0	0	0	0	1	1	1	1	1	1
CA01g08620	9.24989	8.06777	12.9836	4.95617	9.58304	6.51423	-0.197265	0.489188	0.686453	0.951257	0.394369	-0.556889	0.542016	0.107529	0.0241406	0.00114071	0.229188	0.0784414
CA01g08630	0	0	0	0	0	0	0	0	0	0	0	0	1	1	1	1	1	1
CA01g08690	0.00607072	0	0	0.00679751	0.0082416	0.0288687	65535	65535	0	0.277918	2.08643	1.80851	1	1	1	1	1	1
CA01g08730	2.59359	0.503059	1.55512	0.514806	0.694772	0.694594	-2.36615	-0.737928	1.62823	0.432511	0.432141	-0.000369669	0.000230555	0.0842462	0.00469699	1	1	1
CA01g08740	0	0	0	0	0	0	0	0	0	0	0	0	1	1	1	1	1	1
CA01g08760	21.5371	7.24398	6.91283	12.0936	11.4473	7.26914	-1.57197	-1.63947	-0.0675056	-0.0792439	-0.734392	-0.655148	0.000230555	0.000230555	0.854256	0.826866	0.016979	0.0385954
CA01g08770	28.3536	12.1124	19.5532	8.70394	10.9559	13.8072	-1.22704	-0.536128	0.690913	0.331973	0.665681	0.333707	0.000230555	0.0905559	0.0354709	0.370896	0.0537197	0.345145
CA01g08780	53.1368	17.2824	33.5706	14.0087	21.7482	23.0861	-1.62041	-0.662513	0.957892	0.634573	0.7207	0.0861274	0.000230555	0.0298195	0.00294644	0.0641105	0.0360948	0.816317
CA01g08790	23.5734	22.7753	14.7056	14.5732	19.6272	15.5205	-0.0496944	-0.680796	-0.631102	0.429537	0.0908565	-0.338681	0.907514	0.073718	0.0918985	0.285189	0.842007	0.399579
CA01g08830	1.23568	1.02529	1.23819	0.469569	1.46757	0.278383	-0.269273	0.00292571	0.272199	1.64402	-0.754266	-2.39828	1	1	1	0.0515614	1	0.0392172
CA01g08840	50.1568	55.5767	33.0688	37.2769	55.3208	35.1199	0.148033	-0.600975	-0.749008	0.56954	-0.0859926	-0.655533	0.6675	0.0599503	0.016979	0.0885968	0.822342	0.0448722
CA01g08850	23.2216	13.9534	10.4208	8.53459	11.3513	9.39273	-0.734848	-1.156	-0.421153	0.411466	0.138222	-0.273244	0.0775859	0.00941561	0.367498	0.418478	0.801384	0.602249
CA01g08860	0.128836	0	0	0	0.480072	0	65535	65535	0	65535	0	65535	1	1	1	1	1	1
CA01g08870	1.0635	1.13238	1.40482	0.601224	1.28378	1.29126	0.0905432	0.401571	0.311028	1.09442	1.1028	0.00838122	0.886695	0.450951	0.578727	0.061163	0.0618062	0.984525
CA01g08890	2.77929	0.550979	2.13175	0.447194	1.06064	0.689003	-2.33465	-0.382681	1.95197	1.24596	0.623609	-0.622352	0.000432255	0.388604	0.00207852	1	1	1
CA01g08900	0.253319	0.368559	0	0	0	0	0.540941	65535	65535	0	0	0	1	1	1	1	1	1
CA01g08910	4.25839	3.85705	2.11053	1.70879	1.58212	4.70019	-0.142809	-1.0127	-0.869892	-0.111118	1.45975	1.57087	0.730466	0.00860963	0.0330254	0.818215	0.000432255	0.000230555
CA01g08920	23.2127	23.9573	16.4475	13.9423	22.6493	13.6016	0.0455529	-0.497042	-0.542595	0.700001	-0.0356852	-0.735686	0.899982	0.112986	0.0820322	0.028416	0.924411	0.0185122
CA01g08940	0.498421	0.0610206	0.0693741	0	0.045398	0	-3.03	-2.8449	0.1851	65535	0	65535	1	1	1	1	1	1
CA01g08960	0	0	0	0	0	0	0	0	0	0	0	0	1	1	1	1	1	1
CA01g08970	170.215	48.1908	126.487	71.3562	140.521	62.9829	-1.82053	-0.428364	1.39216	0.977671	-0.180079	-1.15775	0.000973074	0.296225	0.00778704	0.0180044	0.707704	0.00534029
CA01g08990	71.5949	13.9197	46.3365	16.0967	23.81	15.9639	-2.36273	-0.627709	1.73502	0.564801	-0.0119485	-0.576749	0.000230555	0.0406164	0.000230555	0.0615629	0.973472	0.0612424
CA01g09000	0	0	0	0	0	0	0	0	0	0	0	0	1	1	1	1	1	1
CA01g09030	0.0412585	0.0701324	0.150974	0.0308851	0.0447276	0.0856708	0.765389	1.87154	1.10615	0.534254	1.47189	0.937637	1	1	1	1	1	1
CA01g09050	0.0100255	0	0	0	0	0	65535	65535	0	0	0	0	1	1	1	1	1	1
CA01g09060	0	0	0	0	0	0	0	0	0	0	0	0	1	1	1	1	1	1
CA01g09070	15.2656	11.8467	21.5085	0.714014	13.9222	10.1139	-0.365798	0.494625	0.860423	4.2853	3.82424	-0.46106	0.259764	0.109194	0.00584365	0.000230555	0.000230555	0.19337
CA01g09080	0	0	1.5377	0	0	0	0	65535	65535	0	0	0	1	1	1	1	1	1
CA01g09100	8.89311	8.70669	9.30659	9.65731	6.38093	6.32715	-0.0305638	0.0655646	0.0961283	-0.597856	-0.610066	-0.0122098	0.952501	0.909338	0.867416	0.27566	0.268163	0.977553
CA01g09110	0.184522	0	0	0	0	0	65535	65535	0	0	0	0	1	1	1	1	1	1
CA01g09120	7.49229	8.32665	7.8323	9.25383	7.41512	7.34361	0.152328	0.0640284	-0.0882997	-0.31958	-0.33356	-0.0139802	0.668522	0.863975	0.80793	0.368414	0.332224	0.970498
CA01g09180	0	0.067195	0.03856	0	0	0	65535	65535	-0.801246	0	0	0	1	1	1	1	1	1
CA01g09190	0	0	0.0766374	0	0	0	0	65535	65535	0	0	0	1	1	1	1	1	1
CA01g09200	8.81527	8.13805	5.87965	8.41056	4.66284	9.83671	-0.115322	-0.584274	-0.468952	-0.850992	0.225975	1.07697	0.797171	0.163949	0.272307	0.0539661	0.598953	0.0135091
CA01g09230	0	0	0.106322	0	0.0576816	0.109461	0	65535	65535	65535	65535	0.924239	1	1	1	1	1	1
CA01g09250	1.80425	0.220042	1.04607	0.17834	0.336951	0.226538	-3.03555	-0.786417	2.24913	0.91791	0.345124	-0.572786	0.000230555	0.0580007	0.00114071	1	1	1
CA01g09290	0	0.0295076	0	0	0	0.0152857	65535	0	65535	0	65535	65535	1	1	1	1	1	1
CA01g09300	10.3596	0	8.09568	0.0202804	12.673	0	65535	-0.355745	65535	9.28746	65535	65535	0.000230555	0.309005	0.000230555	0.116998	1	0.000230555
CA01g09340	2.6172	0.130223	1.18587	0.155519	0.23555	0.0880998	-4.32897	-1.14208	3.18689	0.598948	-0.819876	-1.41882	0.139309	0.172698	1	1	1	1
CA01g09360	0	0	0	0	0	0	0	0	0	0	0	0	1	1	1	1	1	1
CA01g09370	0	0	0	0	0	0	0	0	0	0	0	0	1	1	1	1	1	1
CA01g09400	0.296076	0	3.95218	0	0	0	65535	3.73861	65535	0	0	0	1	1	1	1	1	1
CA01g09410	0	0	0	0	0	0	0	0	0	0	0	0	1	1	1	1	1	1
CA01g09420	5.08687	0.221624	3.77508	0.449437	0.592205	0.721706	-4.52059	-0.43027	4.09032	0.397976	0.683292	0.285316	0.00350181	0.317915	0.00521219	1	1	1
CA01g09440	9.88331	1.06965	14.0306	1.2796	5.70067	1.56079	-3.20786	0.505514	3.71337	2.15544	0.286584	-1.86885	0.000230555	0.120573	0.000230555	0.000230555	0.601974	0.000230555
CA01g09480	6.21452	0.854075	4.90948	0.226566	0.454012	0.745333	-2.86321	-0.340072	2.52314	1.0028	1.71795	0.715154	0.000230555	0.362393	0.000230555	1	1	1
CA01g09490	6.99081	1.01256	5.25569	0.336059	1.2022	1.23717	-2.78746	-0.41158	2.37588	1.83889	1.88026	0.041369	0.00130426	0.388764	0.00443821	1	1	1
CA01g09500	12.5292	1.62115	8.27998	1.24348	2.54373	1.70181	-2.9502	-0.597591	2.35261	1.03256	0.452683	-0.579876	0.000230555	0.0536374	0.000230555	0.00390745	0.238331	0.100118
CA01g09540	0.575468	0	0	0	0	0	65535	65535	0	0	0	0	1	1	1	1	1	1
CA01g09550	0	0	0	0	0	0	0	0	0	0	0	0	1	1	1	1	1	1
CA01g09560	30.1643	3.30479	19.9994	2.271	6.1776	4.45538	-3.19021	-0.59289	2.59732	1.44372	0.972216	-0.4715	0.000230555	0.0522217	0.000230555	0.000230555	0.0108849	0.184408
CA01g09570	0	0	0	0.136482	0	0.182939	0	0	0	65535	0.422656	65535	1	1	1	1	1	1
CA01g09580	0	0	0	0.141375	0	0	0	0	0	65535	65535	0	1	1	1	1	1	1
CA01g09600	17.834	15.6227	18.8938	12.3278	23.4642	16.6668	-0.190982	0.0832877	0.27427	0.928547	0.435065	-0.493483	0.559965	0.811539	0.396194	0.00237384	0.170874	0.107094
CA01g09610	0	0	0	0	0	0	0	0	0	0	0	0	1	1	1	1	1	1
CA01g09620	8.59274	3.31206	7.38432	2.32376	2.63991	2.81541	-1.37539	-0.218652	1.15673	0.184022	0.276881	0.0928585	0.000230555	0.49392	0.000230555	0.631508	0.458818	0.812906
CA01g09630	21.2302	6.73457	17.9489	5.92197	9.40347	7.07575	-1.65646	-0.24222	1.41424	0.667116	0.256806	-0.410311	0.000230555	0.450546	0.000230555	0.0334778	0.451153	0.201753
CA01g09640	1.98343	1.13781	2.24706	0.835338	1.77056	1.66636	-0.801733	0.180039	0.981772	1.08377	0.996271	-0.0875037	0.0948592	0.705223	0.0389492	0.0347488	0.0523899	0.865565
CA01g09650	0	0	0.0769036	0	0	0.691163	0	65535	65535	0	65535	65535	1	1	1	1	1	1
CA01g09670	12.7859	2.65595	6.69838	2.43575	6.35517	3.29914	-2.26725	-0.932665	1.33458	1.38356	0.437722	-0.945843	0.00146443	0.0524715	0.0347488	0.0322095	0.533051	0.106014
CA01g09700	21.0554	8.34452	18.9176	5.4445	13.4994	9.02689	-1.33529	-0.154459	1.18083	1.31002	0.729429	-0.58059	0.000432255	0.659127	0.000230555	0.000432255	0.0547921	0.0975156
CA01g09710	6.92743	0.280747	11.1227	0.955361	3.5426	0.94612	-4.62498	0.683109	5.30808	1.89069	-0.0140234	-1.90472	0.000230555	0.0329345	0.000230555	0.000230555	1	0.000432255
CA01g09720	5.88645	1.33246	4.76599	1.3193	1.5384	2.53256	-2.14331	-0.304622	1.83868	0.221659	0.940827	0.719168	0.000230555	0.36858	0.000230555	0.617574	0.0153138	0.0637894
CA01g09770	6.71503	1.48819	5.25498	2.99289	4.50494	2.10107	-2.17383	-0.353711	1.82012	0.58997	-0.510412	-1.10038	0.000432255	0.41147	0.00130426	0.213936	0.324329	0.0243348
CA01g09780	1.05243	0.24525	1.13306	0.302415	0.749079	0.600844	-2.1014	0.106496	2.2079	1.30859	0.990463	-0.318127	1	0.862704	0.0114437	1	1	1
CA01g09790	0	0	0	0	0	0	0	0	0	0	0	0	1	1	1	1	1	1
CA01g09800	0	0	0	0	0	0	0	0	0	0	0	0	1	1	1	1	1	1
CA01g09820	0	0	0	0	0	0	0	0	0	0	0	0	1	1	1	1	1	1
CA01g09840	13.8325	4.71785	12.7435	5.17141	13.6092	6.49645	-1.55186	-0.118297	1.43356	1.39596	0.329094	-1.06686	0.000230555	0.726058	0.000230555	0.000230555	0.339742	0.000230555
CA01g09850	0.614848	0.0425923	0.441974	0.0116069	0.0306779	0.180117	-3.85156	-0.476267	3.3753	1.40221	3.95587	2.55366	1	1	1	1	1	1
CA01g09860	107.943	99.4618	103.288	61.7554	124.827	57.6449	-0.118059	-0.0636074	0.0544518	1.01529	-0.0993714	-1.11466	0.725158	0.852144	0.875018	0.000230555	0.774054	0.000620881
CA01g09870	1.05424	0.323695	0.74903	0.893895	0.942401	0.133841	-1.7035	-0.493111	1.21039	0.0762359	-2.73959	-2.81583	1	1	1	1	1	1
CA01g09880	0	0	0	0	0	0	0	0	0	0	0	0	1	1	1	1	1	1
CA01g09890	0	0	0	0	0	0	0	0	0	0	0	0	1	1	1	1	1	1
CA01g09910	0.0152398	0	0.0294967	0	0.0413791	0	65535	0.95271	65535	65535	0	65535	1	1	1	1	1	1
CA01g09920	10.6583	2.35459	9.21593	2.27032	4.06343	3.59148	-2.17843	-0.209777	1.96865	0.8398	0.661679	-0.17812	0.000230555	0.521051	0.000230555	0.0211134	0.0748819	0.641978
CA01g09930	17.9369	3.66418	11.2706	3.91646	5.14235	4.51811	-2.29136	-0.670359	1.621	0.39288	0.20617	-0.18671	0.000230555	0.0823413	0.00162128	0.45902	0.719588	0.733346
CA01g09950	16.8724	3.80797	10.058	2.97461	5.81574	4.49777	-2.14757	-0.746321	1.40125	0.967263	0.596511	-0.370752	0.000230555	0.0897171	0.0111088	0.105006	0.334076	0.51915
CA01g09960	0.912616	0.0628478	0.956536	0.0487482	0.517014	0.0804101	-3.86007	0.0678128	3.92789	3.40678	0.722028	-2.68476	1	1	1	1	1	1
CA01g09980	3.39901	1.30441	3.30277	1.02866	1.64288	2.02799	-1.38172	-0.041441	1.34027	0.67546	0.97928	0.30382	0.0577549	0.944749	0.0615629	0.421529	0.213308	0.677912
CA01g09990	0	0	0	0	0	0	0	0	0	0	0	0	1	1	1	1	1	1
CA01g10000	17.8664	7.11978	22.8034	7.32446	14.3034	4.56705	-1.32735	0.351997	1.67934	0.965566	-0.68146	-1.64703	0.000230555	0.266195	0.000230555	0.000800149	0.0305555	0.000230555
CA01g10020	43.7017	20.3506	49.4611	17.3924	39.8198	18.1375	-1.10262	0.178605	1.28122	1.19503	0.0605225	-1.13451	0.000230555	0.579758	0.000230555	0.000230555	0.870624	0.000230555
CA01g10030	782.527	561.842	489.448	467.003	705.865	266.016	-0.477976	-0.676984	-0.199008	0.595961	-0.811916	-1.40788	0.171066	0.0429731	0.57751	0.0880763	0.0113326	0.000230555
CA01g10040	0.316663	0.0426238	0.0750043	0.119528	0.0440756	0.140833	-2.89321	-2.0779	0.815314	-1.4393	0.236632	1.67593	1	1	1	1	1	1
CA01g10050	8.21204	9.70236	12.0444	2.12144	7.74753	9.20398	0.240595	0.552546	0.311951	1.86869	2.11721	0.248521	0.528406	0.10645	0.391609	0.000230555	0.000230555	0.498048
CA01g10090	32.5043	13.5853	24.4214	8.34781	16.7	16.5787	-1.25858	-0.412484	0.846098	1.00038	0.98986	-0.0105178	0.000230555	0.215234	0.0138294	0.00546663	0.00707242	0.982335
CA01g10110	0	0	0	0	0	0	0	0	0	0	0	0	1	1	1	1	1	1
CA01g10120	0	0	0	0	0	0	0	0	0	0	0	0	1	1	1	1	1	1
CA01g10140	124.667	437.982	213.23	185.807	308.4	149.931	1.8128	0.774334	-1.03846	0.730999	-0.309506	-1.0405	0.000230555	0.0103271	0.000800149	0.0266199	0.339023	0.00192816
CA01g10160	0.00415197	0.0827652	0.0393372	0.0185962	0.0930183	0.329615	4.31716	3.24403	-1.07313	2.32251	4.1477	1.8252	1	1	1	1	1	1
CA01g10170	1.10432	0.973886	0.805022	1.07327	1.44374	1.11441	-0.181328	-0.456053	-0.274726	0.427799	0.0542617	-0.373538	0.767841	0.460754	1	0.452162	0.93262	0.516735
CA01g10220	0	0	0	0	0	0	0	0	0	0	0	0	1	1	1	1	1	1
CA01g10230	29.9612	37.4816	38.0214	20.0813	42.6909	22.1228	0.323087	0.343713	0.0206261	1.08807	0.139678	-0.948397	0.297402	0.267234	0.955239	0.000230555	0.678089	0.00251903
CA01g10240	85.2048	64.2169	81.0695	40.892	88.5772	47.1808	-0.407981	-0.0717761	0.336205	1.11512	0.20638	-0.908736	0.179185	0.83691	0.280165	0.000230555	0.556476	0.00322643
CA01g10250	2.08285	0.23485	1.419	0.134428	0.713976	0.340729	-3.14875	-0.553687	2.59506	2.40904	1.34179	-1.06725	0.00114071	0.226307	0.00294644	1	1	1
CA01g10270	0	0	0	0	0	0	0	0	0	0	0	0	1	1	1	1	1	1
CA01g10280	0	0	0	0	0	0.254577	0	0	0	0	65535	65535	1	1	1	1	1	1
CA01g10290	0	0	0	0	0	0	0	0	0	0	0	0	1	1	1	1	1	1
CA01g10300	1.2214	0.480445	1.40505	0.127918	0.440648	0.460893	-1.3461	0.202084	1.54818	1.78441	1.84921	0.0648054	0.021014	0.703398	0.00918846	1	1	1
CA01g10340	0	0	0	0	0	0	0	0	0	0	0	0	1	1	1	1	1	1
CA01g10350	35.2774	19.1545	46.955	8.35497	17.2793	33.3281	-0.881061	0.412536	1.2936	1.04834	1.99603	0.947694	0.00390745	0.188892	0.000230555	0.00336519	0.000230555	0.00308605
CA01g10360	11.803	22.0001	20.3656	9.08981	29.7374	9.64012	0.898357	0.786977	-0.11138	1.70996	0.0848011	-1.62516	0.00251903	0.008493	0.748056	0.000230555	0.811836	0.000230555
CA01g10370	31.2218	76.8391	80.8916	33.5501	109.324	25.3151	1.29928	1.37343	0.0741491	1.70423	-0.406318	-2.11054	0.000230555	0.000230555	0.83208	0.000230555	0.199765	0.000230555
CA01g10380	27.777	16.4972	29.4473	13.2977	31.3405	13.3416	-0.751673	0.0842426	0.835916	1.23685	0.00474979	-1.2321	0.0139359	0.801384	0.00814157	0.000230555	0.990633	0.000230555
CA01g10390	47.9479	26.4332	51.0078	19.7406	56.6394	24.804	-0.859118	0.0892511	0.948369	1.52064	0.329407	-1.19123	0.00417379	0.788862	0.00207852	0.000230555	0.317915	0.000230555
CA01g10410	94.7958	73.051	63.4807	39.2293	117.799	38.1793	-0.37592	-0.578505	-0.202585	1.58632	-0.0391394	-1.62546	0.228707	0.0557066	0.521974	0.000230555	0.912288	0.000230555
CA01g10420	25.0997	13.0778	19.3922	10.1917	11.7645	19.5275	-0.94055	-0.372193	0.568357	0.207047	0.938113	0.731065	0.00336519	0.246339	0.0813553	0.56669	0.00482603	0.0245244
CA01g10430	18.42	14.342	19.5518	9.76314	16.8784	12.9642	-0.361032	0.0860225	0.447055	0.789762	0.40912	-0.380643	0.275202	0.811999	0.169373	0.0176984	0.239113	0.252387
CA01g10460	0	0	0	0	0	0	0	0	0	0	0	0	1	1	1	1	1	1
CA01g10520	2.90063	0.456435	8.62785	0.0683864	3.14254	0.199321	-2.66789	1.57263	4.24052	5.52207	1.54331	-3.97876	0.0421939	0.00837464	0.0207161	0.101108	1	0.312387
CA01g10530	5.78569	3.21414	22.475	0.487745	12.5872	0.838911	-0.848055	1.95776	2.80581	4.68969	0.782389	-3.9073	0.174225	0.000230555	0.000620881	0.0512279	1	0.00646372
CA01g10600	0.0130237	0	0.0313746	0.00866686	0	0.529093	65535	1.26845	65535	65535	5.93187	65535	1	1	1	1	1	1
CA01g10610	1.45929	0.104788	2.34379	0	0.596692	0	-3.79971	0.68358	4.48329	65535	0	65535	0.257209	0.268045	0.257444	1	1	1
CA01g10620	0.0452672	0.0106385	0.0863461	0.0059298	0.0723192	0.0304597	-2.08918	0.931666	3.02084	3.60832	2.36084	-1.24748	1	1	1	1	1	1
CA01g10630	11.8809	0.688686	10.0966	2.79146	4.58252	2.6707	-4.10866	-0.234782	3.87388	0.715124	-0.0637971	-0.778921	0.000230555	0.552697	0.000230555	0.120435	0.909602	0.0904005
CA01g10640	19.1378	1.88261	14.952	2.95206	6.77203	2.86941	-3.34562	-0.356082	2.98953	1.19787	-0.040966	-1.23883	0.000230555	0.278071	0.000230555	0.00162128	0.930894	0.00114071
CA01g10660	1.60475	0.532858	1.10498	0.186577	0.816713	0.4614	-1.59053	-0.538332	1.0522	2.13006	1.30625	-0.823811	0.00658613	0.296724	1	1	1	1
CA01g10670	1.02552	2.31384	3.1761	0.175146	0.105669	3.94759	1.17393	1.6309	0.456968	-0.729007	4.49434	5.22335	0.0165642	0.000432255	0.276824	1	0.000230555	0.00778704
CA01g10680	1.63152	0.212091	0.809136	0.182977	0.44153	0.0645623	-2.94346	-1.01176	1.9317	1.27085	-1.5029	-2.77375	0.024623	0.120992	1	1	1	1
CA01g10730	3.39537	0.94918	3.25068	0.767346	0.773699	1.17533	-1.83882	-0.0628266	1.77599	0.0118937	0.615115	0.603221	0.000230555	0.867071	0.000230555	1	0.142431	0.152735
CA01g10770	0	0	0	0	0	0	0	0	0	0	0	0	1	1	1	1	1	1
CA01g10810	0	0	0	0	0	0	0	0	0	0	0	0	1	1	1	1	1	1
CA01g10820	0	0	0	0	0	0	0	0	0	0	0	0	1	1	1	1	1	1
CA01g10840	0	0	0	0	0	0	0	0	0	0	0	0	1	1	1	1	1	1
CA01g10870	7.66715	5.64054	1.14959	5.96752	2.90708	6.46007	-0.442857	-2.73757	-2.29471	-1.03756	0.114418	1.15198	0.395825	0.00508432	0.0125365	0.0861373	0.84918	0.0502229
CA01g10920	23.4498	19.847	37.9953	24.8053	86.3196	8.2697	-0.240649	0.696247	0.936896	1.79904	-1.58474	-3.38378	0.47481	0.0215079	0.00237384	0.000230555	0.000230555	0.000230555
CA01g10940	116.535	70.0175	68.4389	70.7882	80.4753	50.7264	-0.734976	-0.767876	-0.0328996	0.185037	-0.480772	-0.665809	0.0156265	0.0108849	0.927324	0.591244	0.122391	0.0336628
CA01g10950	65.8549	30.8551	43.1535	27.3647	52.518	26.5251	-1.09378	-0.609814	0.48397	0.940497	-0.0449569	-0.985453	0.000432255	0.0465013	0.121266	0.00192816	0.899895	0.00177614
CA01g10970	5.43561	2.573	1.18002	2.24965	0.549132	4.21477	-1.07899	-2.20363	-1.12464	-2.03447	0.905753	2.94023	0.00404141	0.000230555	0.00802424	0.000230555	0.0159419	0.000230555
CA01g10990	0	0	0	0	0	0	0	0	0	0	0	0	1	1	1	1	1	1
CA01g11000	7.80765	9.29368	10.5987	7.00719	15.2887	6.50476	0.251362	0.440932	0.189571	1.12556	-0.10734	-1.2329	0.626188	0.348546	0.703177	0.0138294	0.850385	0.00778704
CA01g11060	0	0	0	0	0	0	0	0	0	0	0	0	1	1	1	1	1	1
CA01g11070	0.23432	0.0413954	0.207703	0.0645452	0.0232576	0.160259	-2.50093	-0.173953	2.32698	-1.47261	1.31202	2.78463	1	1	1	1	1	1
CA01g11090	12.1673	2.1969	5.20256	3.65952	1.57159	3.70295	-2.46946	-1.22571	1.24375	-1.21943	0.01702	1.23645	0.000230555	0.000230555	0.00114071	0.00207852	0.968573	0.00251903
CA01g11110	1.93906	1.81624	1.47735	0.785716	0.358594	3.04644	-0.0943979	-0.392345	-0.297948	-1.13166	1.95504	3.0867	0.881514	0.518902	0.631921	1	0.00495555	0.00953122
CA01g11120	37.6692	31.2551	48.1441	23.3891	69.1702	13.4255	-0.269294	0.353973	0.623267	1.56431	-0.800863	-2.36518	0.470053	0.309005	0.0736401	0.000230555	0.0435758	0.000230555
CA01g11160	0	0	0	0	0	0	0	0	0	0	0	0	1	1	1	1	1	1
CA01g11170	0	0	0	0	0	0	0	0	0	0	0	0	1	1	1	1	1	1
CA01g11210	0.367663	4.53306	0.633751	2.23119	0	1.75471	3.62403	0.785533	-2.8385	65535	-0.346583	65535	0.227801	1	0.0307397	0.000230555	0.654712	0.000230555
CA01g11230	36.3447	7.28723	22.6161	8.00564	7.69179	10.3515	-2.3183	-0.684397	1.63391	-0.0576973	0.370745	0.428442	0.000230555	0.0238488	0.000230555	0.865642	0.227143	0.160019
CA01g11240	6.0638	5.2496	13.0188	4.5492	10.2098	6.69583	-0.208015	1.1023	1.31031	1.16627	0.557651	-0.608622	0.674643	0.00895733	0.00237384	0.00814157	0.232937	0.153472
CA01g11270	0	0	0	0	0	0	0	0	0	0	0	0	1	1	1	1	1	1
CA01g11320	0	0	0	0	0	0	0	0	0	0	0	0	1	1	1	1	1	1
CA01g11330	0.0305705	0	0.038819	0.0545746	0	0.0119548	65535	0.344622	65535	65535	-2.19063	65535	1	1	1	1	1	1
CA01g11350	0.278543	0.09264	0.229362	0.112065	0	0.0639902	-1.58819	-0.280274	1.30792	65535	-0.808409	65535	1	1	1	1	1	1
CA01g11360	50.355	16.5568	27.8039	24.4649	20.4712	21.9115	-1.60471	-0.856848	0.74786	-0.25712	-0.159029	0.0980914	0.000230555	0.010552	0.0407054	0.50738	0.683575	0.809791
CA01g11370	90.2564	54.1921	97.7479	32.5006	67.3099	48.8113	-0.735947	0.115036	0.850983	1.05035	0.586749	-0.463602	0.0166681	0.737548	0.00443821	0.000432255	0.0503032	0.129271
CA01g11380	335.875	153.017	279.603	117.155	272.137	155.987	-1.13424	-0.264547	0.86969	1.21592	0.413008	-0.802914	0.000432255	0.407543	0.00546663	0.000432255	0.225381	0.0102126
CA01g11390	149.776	25.0339	45.2606	30.1082	41.6112	33.8079	-2.58085	-1.72648	0.85437	0.466814	0.167203	-0.299611	0.000230555	0.000230555	0.0102126	0.138634	0.626502	0.37111
CA01g11410	0	0	0	0	0.0266514	0	0	0	0	65535	0	65535	1	1	1	1	1	1
CA01g11420	1.53804	0.321231	4.85097	0.22906	0.920359	0.420594	-2.25941	1.65718	3.91659	2.00647	0.876703	-1.12977	0.00930184	0.00192816	0.000432255	1	1	1
CA01g11430	5.3151	1.98973	5.36896	1.87156	3.34828	2.27854	-1.41752	0.0145477	1.43207	0.839179	0.283869	-0.555311	0.000230555	0.971136	0.000230555	0.0378814	0.522315	0.164149
CA01g11440	0	0	0	0	0	0	0	0	0	0	0	0	1	1	1	1	1	1
CA01g11460	0	0	0	0	0	0	0	0	0	0	0	0	1	1	1	1	1	1
CA01g11490	0	0.119919	0.0361939	0.155333	0.143812	0.0776239	65535	65535	-1.72824	-0.111182	-1.00079	-0.88961	1	1	1	1	1	1
CA01g11520	0	0	0	0	0	0	0	0	0	0	0	0	1	1	1	1	1	1
CA01g11530	0	0.410385	0	0	0	0	65535	0	65535	0	0	0	1	1	1	1	1	1
CA01g11540	8.68964	2.03861	3.12918	4.3939	6.47599	3.10968	-2.09171	-1.47351	0.618201	0.559599	-0.498738	-1.05834	0.14608	0.206571	1	0.645886	1	0.372453
CA01g11550	60.414	33.6752	56.5247	31.3202	48.8388	35.8841	-0.843196	-0.0960011	0.747195	0.640934	0.196249	-0.444685	0.00443821	0.778056	0.0124278	0.0326628	0.558145	0.153403
CA01g11560	35.3828	13.4827	52.3007	11.4401	65.7337	9.96455	-1.39194	0.563783	1.95572	2.52254	-0.199217	-2.72176	0.000230555	0.0855365	0.000230555	0.000230555	0.658059	0.000230555
CA01g11600	8.04035	3.91604	4.33215	4.61472	2.562	3.88692	-1.03786	-0.892174	0.14569	-0.848971	-0.247616	0.601355	0.00534029	0.0139359	0.729947	0.0454716	0.551564	0.16261
CA01g11610	24.6439	6.34077	19.894	12.483	8.8759	11.4149	-1.9585	-0.308896	1.64961	-0.492001	-0.129053	0.362948	0.00130426	0.511322	0.00646372	0.374451	0.829531	0.529127
CA01g11640	0	0	0	0	0	0	0	0	0	0	0	0	1	1	1	1	1	1
CA01g11650	0	0	0	0	0	0	0	0	0	0	0	0	1	1	1	1	1	1
CA01g11680	0	0	0	0	0	0	0	0	0	0	0	0	1	1	1	1	1	1
CA01g11740	14.285	4.1824	8.36554	3.70478	5.70832	5.76701	-1.7721	-0.771975	1.00013	0.623679	0.638436	0.0147569	0.000230555	0.0467553	0.0320243	0.218571	0.198912	0.979403
CA01g11750	25.4937	16.6553	27.9282	10.8844	32.6518	16.3177	-0.614161	0.131584	0.745744	1.58489	0.584168	-1.00072	0.088149	0.731905	0.0399189	0.000230555	0.140328	0.0036379
CA01g11770	31.9099	12.6754	28.8568	8.9934	21.9884	12.7049	-1.33197	-0.145091	1.18688	1.2898	0.498441	-0.791361	0.000230555	0.662575	0.000230555	0.000230555	0.126778	0.00778704
CA01g11800	0.619201	0	0.489654	0.0916506	0	0	65535	-0.338644	65535	65535	65535	0	1	1	1	1	1	1
CA01g11810	0.56902	0	0.97699	0	0.437387	0	65535	0.779864	65535	65535	0	65535	1	1	1	1	1	1
CA01g11840	2.34296	1.96418	0.642762	1.57001	0.134035	3.55291	-0.254411	-1.86598	-1.61157	-3.5501	1.17823	4.72833	0.727364	0.0472675	0.0758158	0.158376	0.0528869	0.158133
CA01g11900	2.44825	1.72661	0.909082	0.993936	4.35865	0.994257	-0.503803	-1.42927	-0.925463	2.13266	0.000467113	-2.13219	0.366041	0.0134015	0.128858	0.00266254	1	0.000620881
CA01g11910	7.11262	1.17448	7.03192	1.24228	1.59855	1.93418	-2.59837	-0.0164625	2.5819	0.363778	0.638735	0.274957	0.000230555	0.974999	0.000432255	0.578586	0.307511	0.661473
CA01g11950	11.426	3.04083	11.3715	2.15047	4.3953	3.16871	-1.90978	-0.00688984	1.90289	1.03131	0.559245	-0.472067	0.000230555	0.984855	0.000230555	0.00456831	0.144603	0.191923
CA01g12000	39.5155	11.6784	12.8638	13.3136	9.4457	11.5704	-1.75858	-1.6191	0.139484	-0.495172	-0.202466	0.292706	0.000230555	0.000230555	0.783798	0.302575	0.676022	0.579803
CA01g12030	48.9147	19.8388	40.3162	19.4873	36.7138	20.5892	-1.30194	-0.278909	1.02303	0.913785	0.0793523	-0.834433	0.000230555	0.376597	0.000973074	0.00207852	0.827073	0.00634047
CA01g12080	29.1889	43.3522	27.2521	50.4094	66.5423	26.7661	0.570686	-0.0990527	-0.669739	0.40058	-0.913282	-1.31386	0.0627741	0.76908	0.0317497	0.217508	0.00390745	0.000230555
CA01g12090	4.98973	15.0989	9.94855	11.0171	9.47195	15.1263	1.59741	0.995527	-0.601884	-0.218009	0.457313	0.675323	0.000230555	0.00571873	0.0658697	0.558048	0.177765	0.0396564
CA01g12160	0.896691	0.702843	0.310706	1.08323	0.161807	0.435396	-0.351409	-1.52906	-1.17765	-2.743	-1.31494	1.42806	1	1	1	1	1	1
CA01g12180	0	0	0	0	0	0	0	0	0	0	0	0	1	1	1	1	1	1
CA01g12200	0.847049	0.146969	0.243229	0.365209	0.201582	0.210996	-2.52693	-1.80013	0.726805	-0.857354	-0.791506	0.065848	1	1	1	1	1	1
CA01g12210	0.173054	0.0521143	0.111129	0.0792098	0	0.11731	-1.73147	-0.638985	1.09249	65535	0.566575	65535	1	1	1	1	1	1
CA01g12250	0	0	0	0	0	0	0	0	0	0	0	0	1	1	1	1	1	1
CA01g12310	1.77964	0.378963	0.994456	0.544523	0.834752	0.631502	-2.23146	-0.839602	1.39185	0.616354	0.213792	-0.402562	0.00114071	0.0877039	1	1	1	1
CA01g12320	12.0418	3.39472	6.50731	2.66339	3.90714	4.77077	-1.82668	-0.887913	0.938769	0.55285	0.84096	0.288109	0.000230555	0.00634047	0.0113326	0.148228	0.0243348	0.450239
CA01g12330	0	0	0	0	0	0	0	0	0	0	0	0	1	1	1	1	1	1
CA01g12340	0	0	0	0	0	0	0	0	0	0	0	0	1	1	1	1	1	1
CA01g12360	19.0003	28.1288	19.4127	15.1302	35.2887	13.2538	0.566027	0.0309753	-0.535052	1.22177	-0.191025	-1.4128	0.0899433	0.939216	0.104574	0.000230555	0.621872	0.000230555
CA01g12370	0.0407997	0.0536605	0.0173975	0.0220883	0.0267808	0	0.3953	-1.22968	-1.62498	0.277918	65535	65535	1	1	1	1	1	1
CA01g12380	0.218032	0.0321825	0.321806	0	0.0141935	0.0281311	-2.76019	0.56165	3.32184	65535	65535	0.986939	1	1	1	1	1	1
CA01g12410	0	0	0	0	0	0	0	0	0	0	0	0	1	1	1	1	1	1
CA01g12420	0	0	0	0	0	0	0	0	0	0	0	0	1	1	1	1	1	1
CA01g12450	0	0	0	0	0	0	0	0	0	0	0	0	1	1	1	1	1	1
CA01g12460	20.6737	7.30815	19.9635	6.27346	13.3245	8.01312	-1.50022	-0.0504327	1.44978	1.08675	0.353102	-0.733648	0.000800149	0.903735	0.000432255	0.0132933	0.460804	0.0804339
CA01g12470	21.8503	7.68437	19.4089	4.71755	10.9866	8.04647	-1.50766	-0.170939	1.33672	1.21963	0.770319	-0.449312	0.000230555	0.638847	0.000230555	0.00322643	0.0714744	0.264911
CA01g12480	38.4415	21.7305	48.3071	12.4013	25.4462	20.7141	-0.822943	0.329571	1.15251	1.03695	0.740115	-0.29684	0.0218017	0.343037	0.000620881	0.00860963	0.0658697	0.458067
CA01g12490	31.784	17.5775	45.1729	12.9246	42.5603	14.4959	-0.854569	0.507158	1.36173	1.71939	0.165519	-1.55387	0.00546663	0.0964904	0.000230555	0.000230555	0.653205	0.000230555
CA01g12500	7.81699	6.75542	5.66894	2.44202	3.0021	6.17315	-0.210568	-0.463535	-0.252968	0.2979	1.33793	1.04003	0.595104	0.183009	0.522713	0.485479	0.000230555	0.00390745
CA01g12520	39.2111	14.0721	19.2263	12.2788	6.14267	20.5189	-1.47843	-1.02818	0.450242	-0.999229	0.740785	1.74001	0.000230555	0.000230555	0.14608	0.00114071	0.0136155	0.000230555
CA01g12530	0	0	0	0	0	0	0	0	0	0	0	0	1	1	1	1	1	1
CA01g12550	6.07698	1.61517	1.84032	1.59859	4.8342	0.859211	-1.91167	-1.7234	0.188271	1.59648	-0.895716	-2.49219	0.000230555	0.000800149	0.73925	0.000620881	0.116998	0.000230555
CA01g12560	34.1034	5.51561	22.8699	3.45955	23.9038	13.1424	-2.62832	-0.576462	2.05186	2.78859	1.92557	-0.863018	0.000230555	0.0639505	0.000230555	0.000230555	0.000230555	0.0115523
CA01g12570	0	0	0	0	0	0	0	0	0	0	0	0	1	1	1	1	1	1
CA01g12580	0	0	0	0	0	0	0	0	0	0	0	0	1	1	1	1	1	1
CA01g12590	0	0	0	0	0	0	0	0	0	0	0	0	1	1	1	1	1	1
CA01g12610	0.618292	0.544834	0.0889154	0.478637	0.0667975	0.702348	-0.182472	-2.79778	-2.61531	-2.84107	0.553254	3.39432	1	1	1	1	1	1
CA01g12630	1.96948	0.514238	0.924322	0.356898	0.314943	1.0227	-1.9373	-1.09134	0.84596	-0.180422	1.5188	1.69922	0.00207852	0.0218017	1	1	0.0142558	0.0224858
CA01g12650	0	0.0285883	0	0	0	0.271884	65535	0	65535	0	65535	65535	1	1	1	1	1	1
CA01g12660	4.74808	26.2088	10.7659	2.45898	4.5898	8.60447	2.46464	1.18106	-1.28358	0.900373	1.80703	0.906654	0.000230555	0.00130426	0.000973074	0.0635676	0.000620881	0.016979
CA01g12700	0	0	0	0	0	0	0	0	0	0	0	0	1	1	1	1	1	1
CA01g12710	1.54908	3.26865	4.13278	2.71777	1.64003	5.32882	1.07728	1.4157	0.338417	-0.7287	0.971392	1.70009	0.00350181	0.000230555	0.31918	0.0484529	0.00336519	0.000230555
CA01g12720	15.7016	4.46207	13.4217	7.03599	7.08925	9.88545	-1.81513	-0.226345	1.58878	0.0108787	0.490553	0.479674	0.000230555	0.49673	0.000230555	0.977834	0.140604	0.153472
CA01g12730	0	0	0	0	0	0	0	0	0	0	0	0	1	1	1	1	1	1
CA01g12740	0	0	0	0	0	0.0796191	0	0	0	0	65535	65535	1	1	1	1	1	1
CA01g12750	0	0	0	0	0	0	0	0	0	0	0	0	1	1	1	1	1	1
CA01g12760	0	0	0	0	0	0	0	0	0	0	0	0	1	1	1	1	1	1
CA01g12790	0	0	0	0	0	0	0	0	0	0	0	0	1	1	1	1	1	1
CA01g12800	10.965	1.37096	7.38866	1.07645	2.66889	2.24765	-2.99964	-0.569515	2.43013	1.30995	1.06213	-0.247824	0.000230555	0.103299	0.000230555	0.00755169	0.0300975	0.592819
CA01g12810	0	0	0	0	0	0	0	0	0	0	0	0	1	1	1	1	1	1
CA01g12820	0	0	0	0	0	0	0	0	0	0	0	0	1	1	1	1	1	1
CA01g12830,CA01g12840	403.133	55.0134	386.279	90.6685	265.782	73.3828	-2.8734	-0.0616112	2.81179	1.55157	-0.305159	-1.85673	0.000230555	0.949192	0.000800149	0.029069	0.730512	0.0167722
CA01g12890	0	0	0	0	0	0	0	0	0	0	0	0	1	1	1	1	1	1
CA01g12910	0	0	0	0	0	0	0	0	0	0	0	0	1	1	1	1	1	1
CA01g12920	0	0	0	0	0	0	0	0	0	0	0	0	1	1	1	1	1	1
CA01g12940	0	0	0	0	0	0	0	0	0	0	0	0	1	1	1	1	1	1
CA01g12950	5.85895	3.17464	5.43854	3.32657	4.99121	2.4324	-0.884047	-0.107422	0.776625	0.585354	-0.451655	-1.03701	0.0201206	0.785731	0.0453024	0.136513	0.291808	0.00930184
CA01g12960	11.0212	19.5466	14.537	13.7393	22.327	14.5203	0.826643	0.399451	-0.427192	0.700483	0.0797644	-0.620718	0.00766888	0.214245	0.170222	0.0225834	0.823176	0.0482026
CA01g12970	11.1941	3.67153	15.7411	6.11188	12.1824	3.8281	-1.60829	0.491794	2.10009	0.995113	-0.674987	-1.6701	0.00336519	0.265905	0.000230555	0.0372635	0.224704	0.00280502
CA01g13020	68.8385	9.89728	28.3885	10.795	54.9379	3.49447	-2.79811	-1.27791	1.52021	2.34744	-1.62722	-3.97466	0.000230555	0.000230555	0.000230555	0.000230555	0.000230555	0.000230555
CA01g13030	6085.61	4224.19	6017.69	1681.06	5709.77	736.853	-0.526726	-0.0161925	0.510534	1.76407	-1.18992	-2.95398	0.219748	0.972057	0.243755	0.000230555	0.000800149	0.000230555
CA01g13050,CA01g13060	1.03566	0.501853	0.937266	0.260764	2.01318	0.0174163	-1.04521	-0.144015	0.901195	2.94866	-3.90423	-6.85289	0.268102	0.818713	1	0.0525564	1	0.330238
CA01g13090	0	0	0	0	0	0	0	0	0	0	0	0	1	1	1	1	1	1
CA01g13100	16.3792	120.976	19.3709	30.454	11.5983	62.7063	2.88479	0.242028	-2.64277	-1.39271	1.04198	2.43469	0.000230555	0.469902	0.000230555	0.000230555	0.000800149	0.000230555
CA01g13130	138.791	262.194	230.797	144.48	417.47	126.097	0.917726	0.733711	-0.184015	1.5308	-0.196335	-1.72714	0.00192816	0.0134015	0.593432	0.000230555	0.557328	0.000230555
CA01g13150	11.8466	13.8427	16.4763	10.6369	17.4226	13.4092	0.224652	0.475917	0.251264	0.71188	0.334144	-0.377736	0.491287	0.122461	0.4378	0.019722	0.29101	0.221783
CA01g13180	0.494388	0.106799	0.50642	0	1.34108	0.365398	-2.21074	0.0346922	2.24544	65535	65535	-1.87586	1	1	1	1	1	1
CA01g13250	188.642	196.995	191.097	126.056	202.82	174.067	0.0625083	0.0186588	-0.0438496	0.686134	0.46558	-0.220554	0.878731	0.962615	0.915541	0.0503032	0.187106	0.572156
CA01g13280	11.1225	6.21384	18.623	6.14082	17.1458	8.52949	-0.839918	0.743612	1.58353	1.48135	0.47403	-1.00732	0.0688106	0.0693574	0.000230555	0.000800149	0.31918	0.0176984
CA01g13290	0.154008	0	0	0	0	0	65535	65535	0	0	0	0	1	1	1	1	1	1
CA01g13300	18.2327	3.63014	11.3846	3.90127	5.4621	6.27991	-2.32843	-0.679442	1.64899	0.485511	0.686799	0.201289	0.000230555	0.0503871	0.000230555	0.286052	0.114829	0.652285
CA01g13310	36.1217	37.8171	50.7464	23.7649	93.9736	15.7514	0.06617	0.490438	0.424268	1.98342	-0.593357	-2.57678	0.846216	0.105577	0.173529	0.000230555	0.0628513	0.000230555
CA01g13330	2.60169	3.30438	3.42352	2.09191	4.18857	2.30166	0.344933	0.396035	0.0511024	1.00164	0.137855	-0.863781	0.45338	0.378406	0.920401	0.0271882	0.796763	0.0497157
CA01g13340	0	0	0	0	0	0	0	0	0	0	0	0	1	1	1	1	1	1
CA01g13350	24.4974	9.40437	26.8763	10.8591	18.9024	16.5066	-1.38123	0.133702	1.51493	0.799672	0.604141	-0.195531	0.000230555	0.690311	0.000230555	0.0117714	0.0652343	0.575703
CA01g13370	74.7333	71.4686	103.51	57.1185	150.955	31.2622	-0.0644406	0.469943	0.534384	1.40209	-0.869539	-2.27163	0.851312	0.13189	0.0926439	0.000230555	0.00456831	0.000230555
CA01g13380	71.6817	66.8375	104.659	54.0967	156.477	30.3284	-0.100949	0.546017	0.646966	1.53234	-0.834872	-2.36721	0.773436	0.0737965	0.0394805	0.000230555	0.00975872	0.000230555
CA01g13390	0	0	0	0	0	0	0	0	0	0	0	0	1	1	1	1	1	1
CA01g13400	2.99857	4.84886	9.21119	0.508562	0.714112	9.83447	0.69337	1.61911	0.925741	0.489727	4.27335	3.78362	0.0856114	0.000230555	0.0112204	1	0.000230555	0.000230555
CA01g13430	1.83024	0.278437	1.76928	0	0.346939	0.11448	-2.71661	-0.0488703	2.66774	65535	65535	-1.59959	0.0606803	0.955035	0.062214	1	1	1
CA01g13450	0.180882	0	0.0411495	0	0	0	65535	-2.13611	65535	0	0	0	1	1	1	1	1	1
CA01g13460	0.132077	0	0.0517474	0.0545342	0	0	65535	-1.35182	65535	65535	65535	0	1	1	1	1	1	1
CA01g13470	0	0	0	0	0	0	0	0	0	0	0	0	1	1	1	1	1	1
CA01g13480	8.58167	9.46831	7.73879	7.2083	10.2502	6.58515	0.14185	-0.149149	-0.290999	0.507922	-0.130444	-0.638365	0.701978	0.691382	0.412679	0.145949	0.73494	0.0622933
CA01g13500	0	0	0	0	0	0	0	0	0	0	0	0	1	1	1	1	1	1
CA01g13510	0	0	0	0	0	0	0	0	0	0	0	0	1	1	1	1	1	1
CA01g13520	714.701	457.644	269.782	388.406	353.075	294.929	-0.643115	-1.40555	-0.762432	-0.13759	-0.397198	-0.259608	0.0337511	0.000230555	0.0102126	0.688625	0.207293	0.418891
CA01g13530	0	0	0	0	0	0	0	0	0	0	0	0	1	1	1	1	1	1
CA01g13540	16.7848	23.8351	12.4783	9.84319	8.6581	19.552	0.505929	-0.427735	-0.933665	-0.185075	0.990116	1.17519	0.129549	0.230095	0.00743276	0.648475	0.00430665	0.000800149
CA01g13560	0	0	0	0	0	0	0	0	0	0	0	0	1	1	1	1	1	1
CA01g13590	15.5649	6.30047	9.97136	6.28646	7.15735	5.84202	-1.30477	-0.642436	0.662331	0.187177	-0.10578	-0.292957	0.000230555	0.0347488	0.0337511	0.592682	0.768171	0.38179
CA01g13600	0.0905653	0.244448	0.417176	0	0	0.0581596	1.4325	2.20362	0.771126	0	65535	65535	1	1	1	1	1	1
CA01g13620	0.324306	0	0	0.0609531	0	0	65535	65535	0	65535	65535	0	1	1	1	1	1	1
CA01g13630	0	0	0	0	0	0	0	0	0	0	0	0	1	1	1	1	1	1
CA01g13640	7.86556	0.980529	6.05735	0.526075	1.11988	1.69047	-3.00392	-0.376863	2.62705	1.09	1.68408	0.594083	0.000230555	0.243936	0.000230555	0.0109965	0.000230555	0.113614
CA01g13670	0	0	0	0	0	0	0	0	0	0	0	0	1	1	1	1	1	1
CA01g13680	0.982311	0.276364	0.739207	0.102699	0.326676	0.260994	-1.82961	-0.410202	1.41941	1.66944	1.34559	-0.323844	0.0142558	0.444599	1	1	1	1
CA01g13700	0	0	0	0	0	0	0	0	0	0	0	0	1	1	1	1	1	1
CA01g13710	0	0	0	0	0	0	0	0	0	0	0	0	1	1	1	1	1	1
CA01g13720	0.301683	0.449045	0.175241	0.356133	0.199043	0.520781	0.573828	-0.783695	-1.35752	-0.839333	0.54826	1.38759	1	1	1	1	1	1
CA01g13780	0	0.0652913	0	0	0	0	65535	0	65535	0	0	0	1	1	1	1	1	1
CA01g13790	0.112424	0.0505355	0.404899	0.0471751	0.0641603	0.053689	-1.15359	1.84861	3.00219	0.443655	0.186601	-0.257054	1	1	1	1	1	1
CA01g13800	37.4999	26.0839	31.983	19.7059	30.9824	34.4679	-0.523726	-0.22958	0.294145	0.652822	0.806625	0.153803	0.0869503	0.461991	0.348648	0.0324805	0.00670872	0.639165
CA01g13830	0	0	0	0	0	0	0	0	0	0	0	0	1	1	1	1	1	1
CA01g13860	0.0596277	0	0.103667	0.0602836	0.294607	0.110385	65535	0.797902	65535	2.28896	0.872704	-1.41625	1	1	1	1	1	1
CA01g13910	36.8551	34.4566	34.0626	27.9217	48.1173	19.6463	-0.0970867	-0.113677	-0.0165903	0.785168	-0.507135	-1.2923	0.861708	0.832788	0.98369	0.115186	0.373801	0.0168745
CA01g13940	27.9307	5.47899	11.937	7.30461	5.94973	6.58477	-2.34987	-1.22642	1.12346	-0.295982	-0.149675	0.146307	0.000230555	0.000230555	0.00177614	0.449437	0.712061	0.718678
CA01g13970	0	0	0	0	0	0	0	0	0	0	0	0	1	1	1	1	1	1
CA01g13990	0	0	0	0	0	0	0	0	0	0	0	0	1	1	1	1	1	1
CA01g14000	1.76043	0.513625	0.270966	1.45003	1.67639	0.0495579	-1.77715	-2.69975	-0.9226	0.209273	-4.87082	-5.08009	0.0551253	0.0440978	1	0.786142	0.115825	0.115825
CA01g14030	0	0	0	0	0	0	0	0	0	0	0	0	1	1	1	1	1	1
CA01g14050	3.77196	0.541708	3.17681	0.317405	0.613595	0.690131	-2.79973	-0.247735	2.55199	0.95096	1.12054	0.169584	0.000230555	0.45902	0.000230555	1	1	1
CA01g14070	0	0	0	0	0	0	0	0	0	0	0	0	1	1	1	1	1	1
CA01g14080	0.0451996	0	0.0634476	0	0	0	65535	0.489255	65535	0	0	0	1	1	1	1	1	1
CA01g14090	0.915614	0	0	0	0	0	65535	65535	0	0	0	0	1	1	1	1	1	1
CA01g14100	91.8821	58.697	75.6819	37.347	114.599	62.6422	-0.646497	-0.279836	0.366662	1.61753	0.746143	-0.871382	0.0344798	0.3694	0.244894	0.000230555	0.0189196	0.00390745
CA01g14160	9.18954	3.30157	7.90642	3.84338	7.89757	3.29934	-1.47684	-0.216969	1.25987	1.03903	-0.220198	-1.25923	0.000230555	0.530051	0.000973074	0.00207852	0.587045	0.000230555
CA01g14190	0.0545211	0.30695	0.857079	0.453145	0.0529096	16.0301	2.49312	3.97454	1.48143	-3.09837	5.14467	8.24304	1	1	1	1	0.00280502	0.113489
CA01g14200	20.7779	7.37455	21.3536	6.11818	18.7571	7.86076	-1.49442	0.0394339	1.53385	1.61627	0.361567	-1.2547	0.000230555	0.912624	0.000230555	0.000230555	0.346176	0.000230555
CA01g14210	70.4897	60.7476	57.5829	57.7737	66.6736	41.3873	-0.214585	-0.291772	-0.0771871	0.206702	-0.481224	-0.687926	0.514102	0.355916	0.821684	0.541832	0.124201	0.026337
CA01g14220	0	0	0	0	0	0	0	0	0	0	0	0	1	1	1	1	1	1
CA01g14240	0.141315	0	0.0920681	0.0366669	0	0.084108	65535	-0.61814	65535	65535	1.19777	65535	1	1	1	1	1	1
CA01g14250	0	0	0	0	0	0	0	0	0	0	0	0	1	1	1	1	1	1
CA01g14260	0.176335	0.0512397	0.426893	0.081949	0.219908	0.0428757	-1.78299	1.27555	3.05854	1.4241	-0.934567	-2.35867	1	1	1	1	1	1
CA01g14280	8.71733	1.11217	0.948248	0.696571	1.04962	0.574842	-2.97051	-3.20055	-0.23004	0.591519	-0.277105	-0.868624	0.00658613	0.00731395	1	1	1	1
CA01g14290	0	0	0	0	0	0	0	0	0	0	0	0	1	1	1	1	1	1
CA01g14300	4.92801	0.239025	0.433815	0.255113	0.347993	0.633735	-4.36577	-3.50585	0.859918	0.447922	1.31275	0.864823	0.00596872	0.000620881	1	1	1	1
CA01g14350	0	0	0	0	0	0	0	0	0	0	0	0	1	1	1	1	1	1
CA01g14360	0	0	0	0	0	0	0	0	0	0	0	0	1	1	1	1	1	1
CA01g14370	1.64827	0.479616	2.00263	0.502416	1.10368	0.524152	-1.781	0.280944	2.06195	1.13536	0.0611036	-1.07426	0.0122094	0.604616	0.00670872	1	1	1
CA01g14380	4.98535	1.26809	5.26549	4.71072	5.02576	1.32434	-1.97504	0.0788713	2.05391	0.0933946	-1.83068	-1.92407	0.0853866	0.913377	0.066503	0.902616	0.0850089	0.0784414
CA01g14390	3.55393	1.50118	2.64378	2.92801	3.8552	0.730034	-1.24332	-0.426816	0.816507	0.396887	-2.00388	-2.40077	0.0831798	0.508586	0.267636	0.544952	0.0391294	0.0231706
CA01g14410	0.469332	0.386884	1.02425	0.327591	1.07761	0.211125	-0.278709	1.12589	1.40459	1.71787	-0.633796	-2.35166	1	1	1	1	1	1
CA01g14440	3.63821	1.64627	2.25054	1.67992	2.83641	1.60548	-1.14403	-0.692958	0.451072	0.75568	-0.065381	-0.821061	0.0163577	0.133321	0.388175	0.125244	0.91095	0.0984523
CA01g14460	0	0	0	0	0	0	0	0	0	0	0	0	1	1	1	1	1	1
CA01g14470	0.033881	0	0	0	0	0	65535	65535	0	0	0	0	1	1	1	1	1	1
CA01g14480	0	0	0	0	0	0	0	0	0	0	0	0	1	1	1	1	1	1
CA01g14490	0	0	0	0	0	0	0	0	0	0	0	0	1	1	1	1	1	1
CA01g14500	0	0	0	0	0	0	0	0	0	0	0	0	1	1	1	1	1	1
CA01g14510	0	0	0	0	0	0	0	0	0	0	0	0	1	1	1	1	1	1
CA01g14520	0	0	0	0	0	0	0	0	0	0	0	0	1	1	1	1	1	1
CA01g14530	0.212242	0.0643661	0.0584238	0	0	0	-1.72133	-1.86108	-0.139745	0	0	0	1	1	1	1	1	1
CA01g14540	0	0	0	0	0	0	0	0	0	0	0	0	1	1	1	1	1	1
CA01g14550	1.18022	0.166923	0.312444	0.191362	0.201901	0.0767263	-2.8218	-1.91738	0.904415	0.0773445	-1.31851	-1.39585	0.0162539	0.0148916	1	1	1	1
CA01g14560	0	0	0	0	0	0	0	0	0	0	0	0	1	1	1	1	1	1
CA01g14620	0	0	0	0	0	0	0	0	0	0	0	0	1	1	1	1	1	1
CA01g14630	0	0	0	0.0397733	0.147048	0	0	0	0	1.88642	65535	65535	1	1	1	1	1	1
CA01g14640	0	0	0	0	0	0	0	0	0	0	0	0	1	1	1	1	1	1
CA01g14650	0	0	0	0	0	0	0	0	0	0	0	0	1	1	1	1	1	1
CA01g14660	0	0	0.179964	0	0	0	0	65535	65535	0	0	0	1	1	1	1	1	1
CA01g14670	0	0	0	0	0	0	0	0	0	0	0	0	1	1	1	1	1	1
CA01g14680	0	0	0	0	0	0	0	0	0	0	0	0	1	1	1	1	1	1
CA01g14690	0	0	0	0	0	0	0	0	0	0	0	0	1	1	1	1	1	1
CA01g14700	0	0	0	0	0	0	0	0	0	0	0	0	1	1	1	1	1	1
CA01g14710	0.395495	0	0.216129	0	0	0	65535	-0.871765	65535	0	0	0	1	1	1	1	1	1
CA01g14750	10.7527	4.01187	6.66196	5.18638	6.20756	2.62837	-1.42235	-0.690683	0.73167	0.2593	-0.98056	-1.23986	0.0135091	0.205018	0.163612	0.635577	0.082264	0.0268103
CA01g14760	0.059927	0	0	0	0	0	65535	65535	0	0	0	0	1	1	1	1	1	1
CA01g14770	0	0	0	0	0	0	0	0	0	0	0	0	1	1	1	1	1	1
CA01g14780	0.17955	0.0806349	0.215403	0.0665551	0	0	-1.15491	0.262654	1.41756	65535	65535	0	1	1	1	1	1	1
CA01g14830	0	0	0	0	0	0	0	0	0	0	0	0	1	1	1	1	1	1
CA01g14840	0	0.432762	0.195106	0	0	0.122215	65535	65535	-1.14932	0	65535	65535	1	1	1	1	1	1
CA01g14850	0	0	0	0	0	0	0	0	0	0	0	0	1	1	1	1	1	1
CA01g14860	81.9845	68.7211	114.956	56.3565	196.689	43.6519	-0.254596	0.487657	0.742253	1.80326	-0.368538	-2.1718	0.424514	0.113614	0.0151034	0.000230555	0.245803	0.000230555
CA01g14880	0	0	0	0	0	0	0	0	0	0	0	0	1	1	1	1	1	1
CA01g14890	0.0157987	0	0	0	0	0	65535	65535	0	0	0	0	1	1	1	1	1	1
CA01g14920	0.108607	0	0.0265772	0	0	0.0173284	65535	-2.03087	65535	0	65535	65535	1	1	1	1	1	1
CA01g14950	0	0	0	0	0	0	0	0	0	0	0	0	1	1	1	1	1	1
CA01g14960	0	0	0	0	0	0	0	0	0	0	0	0	1	1	1	1	1	1
CA01g14970	0.0157927	0	0.0278561	0	0	0	65535	0.818741	65535	0	0	0	1	1	1	1	1	1
CA01g14980	17.0803	3.0046	2.91984	2.8382	0.551171	11.9168	-2.50709	-2.54837	-0.0412827	-2.3644	2.06995	4.43435	0.000230555	0.000230555	0.949698	0.00417379	0.000230555	0.000230555
CA01g14990	0.0372209	0	0	0	0	0	65535	65535	0	0	0	0	1	1	1	1	1	1
CA01g15000	0.0715775	0	0	0	0	0	65535	65535	0	0	0	0	1	1	1	1	1	1
CA01g15010	0	0	0	0	0	0	0	0	0	0	0	0	1	1	1	1	1	1
CA01g15020	0	0	0	0	0	0.224773	0	0	0	0	65535	65535	1	1	1	1	1	1
CA01g15030	0	0	0	0	0	0	0	0	0	0	0	0	1	1	1	1	1	1
CA01g15060	0.0274878	0	0	0	0	0	65535	65535	0	0	0	0	1	1	1	1	1	1
CA01g15070	0.362056	0	0.041401	0	0	0	65535	-3.12848	65535	0	0	0	1	1	1	1	1	1
CA01g15080	0	0	0	0	0	0	0	0	0	0	0	0	1	1	1	1	1	1
CA01g15090	0.184795	0	0.0598421	0	0	0	65535	-1.62669	65535	0	0	0	1	1	1	1	1	1
CA01g15100	0.034737	0	0	0	0	0	65535	65535	0	0	0	0	1	1	1	1	1	1
CA01g15110	0	0	0	0	0	0	0	0	0	0	0	0	1	1	1	1	1	1
CA01g15120	0	0	0	0	0	0	0	0	0	0	0	0	1	1	1	1	1	1
CA01g15130	1.78515	0.186118	0.196596	0.177173	0.197207	0.217574	-3.26175	-3.18273	0.0790171	0.154553	0.296344	0.141791	0.0434028	0.0346593	1	1	1	1
CA01g15140	1.64711	0.208712	0.52618	0.471019	0.320241	0.262104	-2.98034	-1.64631	1.33404	-0.556628	-0.845646	-0.289018	0.00417379	0.00683137	1	1	1	1
CA01g15160	0	0	0	0	0	0	0	0	0	0	0	0	1	1	1	1	1	1
CA01g15170	0	0	0	0	0	0	0	0	0	0	0	0	1	1	1	1	1	1
CA01g15200	0	0	0	0	0	0	0	0	0	0	0	0	1	1	1	1	1	1
CA01g15210	0	0	0	0	0	0	0	0	0	0	0	0	1	1	1	1	1	1
CA01g15220	0	0	0	0	0	0	0	0	0	0	0	0	1	1	1	1	1	1
CA01g15230	0	0	0	0	0	0	0	0	0	0	0	0	1	1	1	1	1	1
CA01g15240	0	0	0	0	0	0	0	0	0	0	0	0	1	1	1	1	1	1
CA01g15250	0	0	0	0	0	0	0	0	0	0	0	0	1	1	1	1	1	1
CA01g15260	0.115991	0	0	0	0	0	65535	65535	0	0	0	0	1	1	1	1	1	1
CA01g15270,CA01g15280	0	0	0	0	0	0	0	0	0	0	0	0	1	1	1	1	1	1
CA01g15330,CA01g15340	0	0	0	0	0	0	0	0	0	0	0	0	1	1	1	1	1	1
CA01g15350	0	0	0	0	0	0	0	0	0	0	0	0	1	1	1	1	1	1
CA01g15410	16.2013	4.48223	16.0041	4.00858	7.35971	5.53592	-1.85382	-0.0176743	1.83615	0.876556	0.46573	-0.410827	0.000230555	0.959669	0.000230555	0.00469699	0.161754	0.205526
CA01g15430	12.8551	1.39533	6.38308	0.623755	1.90298	1.83815	-3.20366	-1.01001	2.19365	1.60921	1.5592	-0.0500087	0.000230555	0.00417379	0.000230555	0.0118819	0.0143616	0.929915
CA01g15440	12.8168	5.31213	15.0227	4.79617	9.53818	6.76602	-1.27067	0.229109	1.49978	0.991831	0.496424	-0.495407	0.000230555	0.475928	0.000230555	0.00207852	0.133533	0.124971
CA01g15460	216.455	407.567	205.458	210.894	399.9	200.755	0.912973	-0.0752214	-0.988194	0.923123	-0.0710777	-0.994201	0.00482603	0.83428	0.00222668	0.00546663	0.851272	0.00192816
CA01g15470	0	0	0	0	0	0	0	0	0	0	0	0	1	1	1	1	1	1
CA01g15480	42.267	28.9655	40.6585	27.1456	53.0247	24.0652	-0.545195	-0.0559732	0.489222	0.965944	-0.173771	-1.13971	0.073718	0.871148	0.108979	0.00207852	0.607651	0.000230555
CA01g15490	5.49795	1.68079	4.61369	1.25059	2.25733	2.37579	-1.70975	-0.252972	1.45678	0.852015	0.9258	0.0737842	0.000230555	0.449637	0.000230555	0.0192212	0.0103271	0.857006
CA01g15500	0.322704	0.769099	0.574747	0.472008	0.467419	0.681262	1.25296	0.832717	-0.420241	-0.0140951	0.529398	0.543493	1	1	1	1	1	1
CA01g15510	0.0406887	0	0	0	0	0	65535	65535	0	0	0	0	1	1	1	1	1	1
CA01g15520	0	0	0	0	0	0	0	0	0	0	0	0	1	1	1	1	1	1
CA01g15530	0	0	0.216339	0.244859	0	0	0	65535	65535	65535	65535	0	1	1	1	1	1	1
CA01g15540	0	0	0	0	0	0	0	0	0	0	0	0	1	1	1	1	1	1
CA01g15550	0	0	0.142859	0	0	0	0	65535	65535	0	0	0	1	1	1	1	1	1
CA01g15560	36.4781	26.1772	31.4699	21.34	35.1857	15.9137	-0.478723	-0.213058	0.265664	0.721428	-0.423294	-1.14472	0.122182	0.513269	0.416819	0.021999	0.184668	0.000230555
CA01g15620	10.0678	10.8289	11.5558	6.1865	13.2521	5.20452	0.10513	0.198863	0.0937324	1.09902	-0.249358	-1.34838	0.767587	0.551707	0.788935	0.000432255	0.483148	0.000230555
CA01g15630	0	0	0	0	0	0	0	0	0	0	0	0	1	1	1	1	1	1
CA01g15640	27.0956	52.5301	34.9834	24.5234	66.6264	32.9419	0.955085	0.368613	-0.586472	1.44194	0.425766	-1.01617	0.00162128	0.254612	0.0548747	0.000230555	0.185691	0.00114071
CA01g15660	21.9769	14.2497	20.0783	8.7457	19.5953	11.0358	-0.625058	-0.130347	0.494711	1.16386	0.335551	-0.82831	0.0482026	0.71166	0.121687	0.000973074	0.344606	0.0116622
CA01g15670	260.185	211.969	215.84	169.563	328.45	130.218	-0.295686	-0.26958	0.0261062	0.953851	-0.380899	-1.33475	0.349299	0.397241	0.941634	0.00192816	0.232081	0.000230555
CA01g15680	0.225055	1.0567	0	0.0629563	0	18.887	2.23121	65535	65535	65535	8.22883	65535	1	1	1	1	0.117973	0.000230555
CA01g15700	75.9553	34.1049	78.3096	35.7636	78.5698	29.7447	-1.15517	0.0440391	1.19921	1.13548	-0.265858	-1.40134	0.000230555	0.906207	0.000432255	0.000230555	0.461415	0.000230555
CA01g15710	0.0596616	0.0895221	0.0517831	0.0222955	0.0143665	0.316483	0.585441	-0.204322	-0.789763	-0.634041	3.82731	4.46135	1	1	1	1	1	1
CA01g15720	0	0	0	0	0	0	0	0	0	0	0	0	1	1	1	1	1	1
CA01g15750	67.4455	18.0474	58.1622	17.2466	54.6563	21.9018	-1.90193	-0.213641	1.68829	1.66408	0.34474	-1.31934	0.000230555	0.585173	0.000620881	0.000230555	0.490896	0.00377281
CA01g15760	0	0	0	0	0	0	0	0	0	0	0	0	1	1	1	1	1	1
CA01g15800	0.104483	0	0.0450376	0	0	0	65535	-1.21406	65535	0	0	0	1	1	1	1	1	1
CA01g15810	0	0	0	0	0	0	0	0	0	0	0	0	1	1	1	1	1	1
CA01g15840	75.6379	27.5402	76.6966	19.8063	81.8609	19.9808	-1.45757	0.0200531	1.47762	2.04722	0.0126531	-2.03456	0.000230555	0.956314	0.000230555	0.000230555	0.973781	0.000230555
CA01g15860	0	0	0	0	0	0	0	0	0	0	0	0	1	1	1	1	1	1
CA01g15900	0	0	0	0	0	0	0	0	0	0	0	0	1	1	1	1	1	1
CA01g15940	8.22562	1.76415	5.27111	0.943683	1.45903	2.13509	-2.22115	-0.642019	1.57914	0.628635	1.17792	0.549286	0.000230555	0.0490476	0.000230555	0.176613	0.010439	0.195757
CA01g15950	574.352	485.781	532.416	313.286	924.158	177.618	-0.241631	-0.109382	0.132249	1.56066	-0.818703	-2.37936	0.454493	0.75377	0.70508	0.000230555	0.00802424	0.000230555
CA01g15960	0	0	0	0	0	0	0	0	0	0	0	0	1	1	1	1	1	1
CA01g15990	0	0	0	0	0	0	0	0	0	0	0	0	1	1	1	1	1	1
CA01g16000	43.2596	29.5153	28.9372	17.7586	20.905	29.4826	-0.551556	-0.580097	-0.0285406	0.235334	0.731346	0.496012	0.0634077	0.0542976	0.937376	0.463247	0.0154175	0.107745
CA01g16010	14.981	2.33615	10.7255	2.49286	2.76532	4.33215	-2.68093	-0.482089	2.19884	0.149644	0.797284	0.64764	0.000230555	0.111131	0.000230555	0.686477	0.0155218	0.0518919
CA01g16020	16.506	5.96656	14.2491	6.39529	7.97394	7.49198	-1.46802	-0.212118	1.2559	0.318283	0.228338	-0.0899453	0.000230555	0.508532	0.000230555	0.329796	0.498048	0.803753
CA01g16030	34.329	6.3187	30.7306	6.97679	13.9765	9.06748	-2.44173	-0.159749	2.28198	1.00237	0.378139	-0.62423	0.000230555	0.635035	0.000230555	0.00177614	0.26898	0.0470974
CA01g16040	31.8835	5.7793	11.6057	10.9668	15.8784	6.17572	-2.46384	-1.45798	1.00586	0.533927	-0.828463	-1.36239	0.00930184	0.0273786	0.213997	0.448593	0.317418	0.0848571
CA01g16090	0	0	0	0	0	0	0	0	0	0	0	0	1	1	1	1	1	1
CA01g16110	0	0	0	0.0251321	0.0253091	0	0	0	0	0.0101254	65535	65535	1	1	1	1	1	1
CA01g16120	92.8942	114.839	113.117	84.1508	207.29	51.503	0.305956	0.28415	-0.0218058	1.30061	-0.70832	-2.00893	0.342602	0.370732	0.953798	0.000230555	0.0183103	0.000230555
CA01g16160	0	0	0	0	0	0	0	0	0	0	0	0	1	1	1	1	1	1
CA01g16170	0	0	0	0	0	0	0	0	0	0	0	0	1	1	1	1	1	1
CA01g16180	0.291598	0	0.0179845	0	0	0.0613569	65535	-4.01915	65535	0	65535	65535	1	1	1	1	1	1
CA01g16190	0.042499	0	0	0	0	0	65535	65535	0	0	0	0	1	1	1	1	1	1
CA01g16200	0.424885	0	0	0	0	0	65535	65535	0	0	0	0	1	1	1	1	1	1
CA01g16210	0	0	0	0	0	0	0	0	0	0	0	0	1	1	1	1	1	1
CA01g16220	47.5809	38.1408	59.539	41.5482	80.8932	37.3642	-0.319047	0.323453	0.6425	0.96123	-0.153129	-1.11436	0.339848	0.327358	0.0458148	0.00237384	0.664027	0.000230555
CA01g16230	20.5222	6.01916	16.1388	4.41042	6.19906	8.27591	-1.76955	-0.346653	1.4229	0.491132	0.908002	0.41687	0.000230555	0.267288	0.000230555	0.169703	0.00755169	0.228583
CA01g16250	149.388	35.2063	102.518	29.0815	51.8184	51.6087	-2.08516	-0.543195	1.54197	0.833361	0.827512	-0.00584901	0.000230555	0.0738741	0.000230555	0.00546663	0.00646372	0.987075
CA01g16260	0	0	0	0	0	0	0	0	0	0	0	0	1	1	1	1	1	1
CA01g16270	0.649826	0	0.150184	0	0	0	65535	-2.11333	65535	0	0	0	1	1	1	1	1	1
CA01g16280	0.525778	0.0535408	0.281987	0	0.202385	0.0374094	-3.29574	-0.898824	2.39692	65535	65535	-2.43563	1	1	1	1	1	1
CA01g16290	0	0	0	0	0	0	0	0	0	0	0	0	1	1	1	1	1	1
CA01g16300	0	0	0	0	0	0	0	0	0	0	0	0	1	1	1	1	1	1
CA01g16330	3.66541	1.8918	7.61027	0.918686	4.79047	2.13029	-0.954216	1.05397	2.00819	2.38252	1.21341	-1.16911	0.325934	0.18595	0.026337	0.103809	1	0.18415
CA01g16370	0	0	0	0	0	0	0	0	0	0	0	0	1	1	1	1	1	1
CA01g16400	339.67	178.76	220.028	113.848	202.658	141.306	-0.926109	-0.626446	0.299663	0.831935	0.311712	-0.520224	0.00192816	0.0411434	0.344554	0.00755169	0.331596	0.0911527
CA01g16410	9.79748	3.0878	7.80011	2.8942	6.34912	3.6436	-1.66583	-0.328917	1.33691	1.13339	0.3322	-0.801191	0.000620881	0.415209	0.00404141	0.0190199	0.52932	0.0727959
CA01g16420	0	0	0	0	0	0	0	0	0	0	0	0	1	1	1	1	1	1
CA01g16500	16.9431	3.93748	13.2903	5.2119	7.95276	6.52146	-2.10535	-0.350322	1.75503	0.609646	0.323386	-0.286261	0.000230555	0.253824	0.000230555	0.0566925	0.339136	0.385734
CA01g16530	22.5123	19.2362	16.2679	14.3677	27.9386	11.6953	-0.22689	-0.468682	-0.241793	0.959437	-0.296893	-1.25633	0.551752	0.202061	0.536167	0.00825809	0.472734	0.000620881
CA01g16540	22.951	14.6158	22.9333	15.6638	30.783	8.48601	-0.651025	-0.00110989	0.649915	0.974701	-0.884275	-1.85898	0.0395684	0.998075	0.0414909	0.00237384	0.00860963	0.000230555
CA01g16550	0.407383	0	0	0	0	0.0627541	65535	65535	0	0	65535	65535	1	1	1	1	1	1
CA01g16560	0	0	0.189463	0	0.241787	0.167321	0	65535	65535	65535	65535	-0.531124	1	1	1	1	1	1
CA01g16570	6.69107	4.71507	6.95815	5.45342	6.58644	5.36904	-0.504958	0.0564667	0.561424	0.272339	-0.022497	-0.294836	0.161623	0.889648	0.120919	0.464954	0.958764	0.428301
CA01g16580	0	0	0	0	0	0	0	0	0	0	0	0	1	1	1	1	1	1
CA01g16590	0	0	0	0	0.0896914	0	0	0	0	65535	0	65535	1	1	1	1	1	1
CA01g16610	0	0	0	0	0	0	0	0	0	0	0	0	1	1	1	1	1	1
CA01g16620	0	0	0	0	0	0	0	0	0	0	0	0	1	1	1	1	1	1
CA01g16630	118.719	144.816	52.9736	75.9451	66.2056	70.5811	0.28667	-1.1642	-1.45087	-0.198003	-0.105675	0.0923282	0.374824	0.000230555	0.000230555	0.583488	0.758953	0.805449
CA01g16640	0	0	0	0	0	0	0	0	0	0	0	0	1	1	1	1	1	1
CA01g16650	0	0	0	0.765629	0	0.160596	0	0	0	65535	-2.25321	65535	1	1	1	1	1	1
CA01g16660	0	0	0	0	0	0	0	0	0	0	0	0	1	1	1	1	1	1
CA01g16670	0.982315	1.47254	2.51151	0.222335	0.23576	2.6545	0.584053	1.3543	0.770245	0.084583	3.57763	3.49305	0.199095	0.00177614	0.0609199	1	0.000230555	0.000230555
CA01g16680	35.0545	42.4845	24.5606	31.0902	31.0726	22.5279	0.277336	-0.513256	-0.790592	-0.000817046	-0.464749	-0.463932	0.373637	0.090477	0.00683137	0.997919	0.142031	0.139991
CA01g16700	20.8033	24.6762	14.5899	33.9562	26.7518	25.549	0.246309	-0.511842	-0.758151	-0.34404	-0.410408	-0.0663687	0.599	0.27688	0.0961206	0.416466	0.345373	0.896307
CA01g16710	16.5134	13.8497	13.4888	19.7357	19.4779	14.637	-0.25378	-0.291872	-0.038092	-0.0189712	-0.431185	-0.412213	0.563105	0.503441	0.936891	0.967146	0.295563	0.320521
CA01g16730	29.8766	4.32271	11.9493	3.3963	2.97096	5.63878	-2.78901	-1.32209	1.46692	-0.193033	0.731421	0.924453	0.000230555	0.000230555	0.000230555	0.636383	0.0358254	0.0103271
CA01g16750	10.0033	5.61536	12.7822	4.60168	10.6045	5.66246	-0.833025	0.35366	1.18669	1.20444	0.299267	-0.905175	0.0199214	0.302857	0.000973074	0.000973074	0.457665	0.0107732
CA01g16760	19.0681	11.534	20.75	7.58514	21.061	10.944	-0.725269	0.121954	0.847222	1.47333	0.528898	-0.94443	0.0224858	0.727922	0.00884121	0.000230555	0.132658	0.00177614
CA01g16770	6.91056	1.95868	7.38489	1.62022	3.82198	2.76715	-1.81892	0.0957721	1.9147	1.23813	0.772214	-0.465917	0.000230555	0.778056	0.000230555	0.00130426	0.0409691	0.194001
CA01g16790	13.3269	3.68713	13.6498	3.44525	8.1697	5.12794	-1.85377	0.0345447	1.88831	1.24567	0.57377	-0.671904	0.000230555	0.936664	0.000230555	0.00621662	0.228826	0.108111
CA01g16800	48.1732	31.5913	46.5857	18.0871	80.2635	24.6334	-0.608704	-0.0483431	0.560361	2.14978	0.445654	-1.70413	0.101254	0.904765	0.138153	0.000230555	0.305169	0.000230555
CA01g16810	5.99873	4.65186	15.3699	1.69993	13.8921	6.83432	-0.366849	1.35738	1.72423	3.03071	2.00732	-1.02339	0.358586	0.000230555	0.000230555	0.000230555	0.000230555	0.00336519
CA01g16820	8.44706	6.09774	7.53664	6.03154	11.0847	4.69055	-0.470175	-0.164527	0.305648	0.877968	-0.362769	-1.24074	0.20125	0.669922	0.422955	0.0102126	0.345961	0.000432255
CA01g16870	0	0	0	0	0	0	0	0	0	0	0	0	1	1	1	1	1	1
CA01g16890	66.8407	57.6737	55.5184	82.0608	133.317	32.5022	-0.212814	-0.267761	-0.054946	0.7001	-1.33616	-2.03626	0.5103	0.398536	0.877359	0.0220964	0.000230555	0.000230555
CA01g16900	0.0148258	0	0	0.0124423	0.0175307	0.0117103	65535	65535	0	0.494635	-0.0874692	-0.582105	1	1	1	1	1	1
CA01g16920	87.8747	53.0266	530.962	50.4376	806.253	19.4113	-0.728732	2.59509	3.32382	3.99866	-1.3776	-5.37626	0.0398334	0.000230555	0.000230555	0.000230555	0.00237384	0.000230555
CA01g16990	79.942	63.6879	64.879	38.6658	109.981	29.7476	-0.327935	-0.301202	0.0267325	1.50813	-0.378285	-1.88641	0.286458	0.333224	0.939364	0.000230555	0.243695	0.000230555
CA01g17000	0.662991	0.165102	0.325493	0.0675941	0.115826	0.487484	-2.00563	-1.02636	0.979269	0.776991	2.85039	2.0734	1	1	1	1	1	1
CA01g17010	0	0	0	0	0	0	0	0	0	0	0	0	1	1	1	1	1	1
CA01g17050	18.464	4.00674	13.2697	3.7598	7.46402	5.64555	-2.20422	-0.476582	1.72764	0.989296	0.586458	-0.402838	0.000230555	0.113557	0.000230555	0.00146443	0.0694344	0.212869
CA01g17060	0	0	0	0	0	0	0	0	0	0	0	0	1	1	1	1	1	1
CA01g17080	79.4214	27.8626	112.28	23.5042	91.6859	20.0904	-1.5112	0.499504	2.0107	1.96378	-0.226418	-2.1902	0.000230555	0.113828	0.000230555	0.000230555	0.486706	0.000230555
CA01g17100	0	0	0	0	0	0	0	0	0	0	0	0	1	1	1	1	1	1
CA01g17220	0	0	0	0	0	0	0	0	0	0	0	0	1	1	1	1	1	1
CA01g17260	0	0	0	0	0	0	0	0	0	0	0	0	1	1	1	1	1	1
CA01g17280	10.5983	1.14689	6.87096	1.03644	1.589	3.4011	-3.20803	-0.625246	2.58279	0.616488	1.71437	1.09788	0.000230555	0.04427	0.000230555	0.148429	0.000230555	0.00294644
CA01g17300	17.8418	7.95341	23.6773	9.36411	15.238	12.6884	-1.16561	0.408246	1.57386	0.702456	0.438299	-0.264158	0.0121011	0.31918	0.00114071	0.124689	0.358044	0.570392
CA01g17310	0	0	0	0.0672484	0	0.034114	0	0	0	65535	-0.979136	65535	1	1	1	1	1	1
CA01g17340	114.686	5.42556	13.6926	5.87729	56.099	0.642666	-4.40177	-3.06622	1.33555	3.25475	-3.19301	-6.44776	0.000230555	0.000230555	0.00895733	0.000230555	0.0036379	0.00192816
CA01g17360	37.8921	41.4671	42.9679	26.2	70.3823	22.5624	0.130071	0.181361	0.0512897	1.42565	-0.215647	-1.64129	0.698036	0.57566	0.885432	0.000230555	0.506525	0.000230555
CA01g17370	113.92	15.6064	24.4681	10.3911	45.6466	5.61178	-2.8678	-2.21905	0.64876	2.13516	-0.888819	-3.02398	0.000230555	0.000230555	0.119588	0.000230555	0.0962688	0.000230555
CA01g17380	22.7124	4.76291	21.7307	4.82274	6.18722	4.81303	-2.25356	-0.0637416	2.18982	0.359439	-0.00290832	-0.362347	0.000230555	0.887629	0.000230555	0.528745	0.978012	0.532558
CA01g17390	20.9695	5.2393	19.2887	6.78539	10.3885	6.11316	-2.00085	-0.120539	1.88031	0.614484	-0.150514	-0.764999	0.000230555	0.724233	0.000230555	0.0622933	0.694145	0.0218017
CA01g17400	10.5941	7.44587	8.62161	4.87	8.09544	5.89708	-0.508743	-0.297226	0.211516	0.733189	0.276078	-0.45711	0.151921	0.41863	0.580988	0.0538019	0.49495	0.225073
CA01g17410	12.9278	3.32487	15.3386	2.67387	5.7058	4.26109	-1.9591	0.246695	2.2058	1.0935	0.672296	-0.421207	0.000230555	0.445927	0.000230555	0.00237384	0.0629301	0.221164
CA01g17420	0	0	0	0	0	0	0	0	0	0	0	0	1	1	1	1	1	1
CA01g17440	112.049	213.306	71.8802	105.441	32.1229	235.015	0.928799	-0.640462	-1.56926	-1.71476	1.15632	2.87108	0.00280502	0.0456429	0.000230555	0.000230555	0.000230555	0.000230555
CA01g17450	0.00810556	0.0220488	0	0	0	0	1.44372	65535	65535	0	0	0	1	1	1	1	1	1
CA01g17460	11.8114	7.66914	11.2013	6.83504	9.3753	6.09356	-0.623045	-0.0765098	0.546535	0.455915	-0.165664	-0.62158	0.0488775	0.827828	0.0870246	0.169049	0.642516	0.0649918
CA01g17470	20.1069	12.1849	16.8197	8.71684	14.7604	9.84327	-0.7226	-0.257533	0.465067	0.759851	0.175332	-0.584519	0.0448722	0.490991	0.217144	0.0497998	0.689685	0.131545
CA01g17500	0	0	0	0	0	0	0	0	0	0	0	0	1	1	1	1	1	1
CA01g17530	0	0	0	0	0	0	0	0	0	0	0	0	1	1	1	1	1	1
CA01g17540	4.41796	1.19493	4.55149	0.916918	2.63931	1.22025	-1.88645	0.0429595	1.92941	1.5253	0.412308	-1.11299	0.000230555	0.916383	0.000230555	0.00177614	0.415936	0.0113326
CA01g17550	0	0	0	0	0	0	0	0	0	0	0	0	1	1	1	1	1	1
CA01g17580	0.317857	0.0702727	0	0.0592204	0	0	-2.17734	65535	65535	65535	65535	0	1	1	1	1	1	1
CA01g17590	0	0.020171	0	0	0	0	65535	0	65535	0	0	0	1	1	1	1	1	1
CA01g17610	0	0.451009	0.406059	0	0.494166	0	65535	65535	-0.151467	65535	0	65535	1	1	1	1	1	1
CA01g17630	0	0	0	0	0	0	0	0	0	0	0	0	1	1	1	1	1	1
CA01g17650	0	0	0	0	0	0	0	0	0	0	0	0	1	1	1	1	1	1
CA01g17660	15.0116	1.37161	12.4884	2.01138	4.16746	2.00752	-3.45214	-0.26549	3.18665	1.05098	-0.00277345	-1.05376	0.000230555	0.517743	0.000230555	0.056441	0.977174	0.0501394
CA01g17680	14.3289	3.26084	11.9737	3.79101	6.06647	5.54434	-2.13561	-0.259055	1.87656	0.678277	0.548435	-0.129842	0.000230555	0.414797	0.000230555	0.0446166	0.107529	0.718989
CA01g17690	0.144433	0	0	0	0	0	65535	65535	0	0	0	0	1	1	1	1	1	1
CA01g17710	1.17155	0	1.06758	0.936396	1.25346	0.430463	65535	-0.134075	65535	0.420728	-1.12123	-1.54196	1	1	1	1	1	1
CA01g17750	2.20182	0.504872	1.2916	0.0853459	0.774901	0.449102	-2.12471	-0.769536	1.35517	3.18262	2.39565	-0.786969	0.0722527	0.32301	1	1	1	1
CA01g17770	12.2282	1.86179	8.61655	2.21557	2.6314	3.10518	-2.71545	-0.505031	2.21042	0.248154	0.487	0.238846	0.000230555	0.104376	0.000230555	0.534128	0.204832	0.535415
CA01g17820	6.73566	1.01636	5.806	0.512312	1.83985	1.3787	-2.72841	-0.214273	2.51414	1.84449	1.42822	-0.416278	0.000230555	0.60518	0.000230555	0.00941561	0.0384124	0.435698
CA01g17830	0.265963	0.344664	1.51527	0.159757	0.207972	0.17679	0.373962	2.51028	2.13632	0.380506	0.146157	-0.234349	1	0.0400946	0.0722527	1	1	1
CA01g17840	0	0	0	0	0	0	0	0	0	0	0	0	1	1	1	1	1	1
CA01g17850	4.80081	12.7555	2.73355	6.28678	7.13273	16.007	1.40977	-0.812499	-2.22227	0.182133	1.34831	1.16618	0.00634047	0.182757	0.000432255	0.750631	0.00266254	0.0229755
CA01g17860	3.40711	0.616814	3.09965	0.279344	1.05183	0.536719	-2.46564	-0.136442	2.3292	1.91279	0.942125	-0.970668	0.00222668	0.801384	0.00294644	1	1	1
CA01g17870	16.056	14.8837	14.9073	4.67305	5.02653	23.208	-0.109378	-0.107089	0.00228872	0.105198	2.31218	2.20699	0.754157	0.750919	0.995435	0.787847	0.000230555	0.000230555
CA01g17880	27.0492	7.88151	23.5368	9.34544	16.507	15.4142	-1.77904	-0.200668	1.57837	0.820747	0.721923	-0.0988239	0.000230555	0.636255	0.000620881	0.0767461	0.119869	0.835481
CA01g17890	19.9135	9.64925	18.6964	5.67376	12.0995	11.8974	-1.04526	-0.0909897	0.954269	1.09257	1.06827	-0.0243004	0.00417379	0.81544	0.00778704	0.00837464	0.00953122	0.957582
CA01g17920	6.56293	2.23092	8.04572	2.01826	5.8108	2.87002	-1.5567	0.29388	1.85058	1.52562	0.507949	-1.01767	0.000800149	0.455515	0.000230555	0.00114071	0.311992	0.0228785
CA01g17980	0	0	0	0	0	0	0	0	0	0	0	0	1	1	1	1	1	1
CA01g17990	0	0	0	0	0	0	0	0	0	0	0	0	1	1	1	1	1	1
CA01g18010	0	0	0	0	0	0	0	0	0	0	0	0	1	1	1	1	1	1
CA01g18050	0.133952	0	0.0993226	0	0	0	65535	-0.431518	65535	0	0	0	1	1	1	1	1	1
CA01g18070	0	0	0	0	0	0	0	0	0	0	0	0	1	1	1	1	1	1
CA01g18140	301.569	99.0432	162.973	106.02	112.846	100.661	-1.60636	-0.887858	0.718499	0.090019	-0.0748279	-0.164847	0.000230555	0.00918846	0.0273786	0.80497	0.839486	0.643708
CA01g18150	0.557862	0.156237	0.385689	0.540696	0.313906	0.170907	-1.83617	-0.532471	1.3037	-0.784482	-1.6616	-0.877122	1	1	1	1	1	1
CA01g18190	17.496	9.92791	24.5854	10.333	16.5584	8.96711	-0.817462	0.490776	1.30824	0.680302	-0.20455	-0.884852	0.0167722	0.134294	0.000432255	0.0563598	0.617574	0.0115523
CA01g18200	171.654	155.576	197.5	105.341	227.35	98.6009	-0.141882	0.202343	0.344225	1.10985	-0.0953881	-1.20524	0.671447	0.531826	0.275147	0.000230555	0.794545	0.000230555
CA01g18210	344.935	296.529	366.895	179.991	479.146	199.138	-0.21815	0.0890442	0.307195	1.41254	0.145838	-1.2667	0.520706	0.800063	0.345314	0.000230555	0.702843	0.000230555
CA01g18220	0.0534051	0.0228603	0.0474448	0.0108913	0.0321756	0.0315522	-1.22414	-0.170728	1.05341	1.56279	1.53456	-0.0282241	1	1	1	1	1	1
CA01g18230	0.102938	0	0.0682916	0	0	0.0194124	65535	-0.592003	65535	0	65535	65535	1	1	1	1	1	1
CA01g18240	40.8521	43.9038	23.7529	28.746	33.5853	26.5416	0.103936	-0.782308	-0.886245	0.224468	-0.115107	-0.339575	0.77401	0.021999	0.00941561	0.547028	0.764636	0.342931
CA01g18280	1.72683	0.0707493	0.831514	0.0597478	0	0.290659	-4.60927	-1.05431	3.55495	65535	2.28237	65535	0.282966	0.0725637	1	1	1	1
CA01g18290	1.73645	0.161543	0.755583	0.177009	0.188054	0.155769	-3.42615	-1.20048	2.22567	0.0873229	-0.184414	-0.271736	0.00646372	0.0282267	1	1	1	1
CA01g18330	0.385935	0.0490191	0.322252	0.0240313	0.0695074	0.031681	-2.97694	-0.26017	2.71677	1.53225	0.3987	-1.13355	1	1	1	1	1	1
CA01g18350	0	0	0	0	0	0	0	0	0	0	0	0	1	1	1	1	1	1
CA01g18400	8.67755	0.64946	3.95972	0.417512	0.986454	0.346585	-3.73997	-1.13189	2.60809	1.24043	-0.268608	-1.50904	0.000973074	0.021999	0.00707242	1	1	1
CA01g18410	1.48359	0.123755	0.510289	0	0.129822	0.806186	-3.58354	-1.5397	2.04383	65535	65535	2.63458	1	1	1	1	1	1
CA01g18450	4.12493	16.8482	4.74799	18.0437	6.09101	25.399	2.03016	0.202947	-1.82721	-1.56674	0.493279	2.06002	0.000230555	0.734773	0.000973074	0.00192816	0.202251	0.000230555
CA01g18470	2.6663	0.216701	1.0851	0.196702	0.114707	0.341571	-3.62107	-1.29701	2.32405	-0.778057	0.796173	1.57423	0.000230555	0.00377281	0.00766888	1	1	1
CA01g18480	5.74627	0.781955	3.9085	0.530747	3.87181	0.917084	-2.87747	-0.55601	2.32146	2.86691	0.789031	-2.07788	0.000230555	0.161754	0.000230555	0.000230555	1	0.000432255
CA01g18490	0.440034	0	0.299626	0	0.780543	0	65535	-0.554451	65535	65535	0	65535	1	1	1	1	1	1
CA01g18510	4.3294	0.526217	1.14631	1.724	1.41205	0.792546	-3.04044	-1.91717	1.12326	-0.287974	-1.1212	-0.833223	0.0289773	0.0289773	1	0.742222	0.228949	1
CA01g18520	0.00911898	0	0	0.00858462	0	0.0216082	65535	65535	0	65535	1.33176	65535	1	1	1	1	1	1
CA01g18550	9.16391	2.51024	6.41388	3.18543	3.83298	2.82714	-1.86814	-0.514766	1.35337	0.266976	-0.172148	-0.439125	0.000230555	0.139174	0.000800149	0.545632	0.716662	0.30433
CA01g18560	0.124209	0.0182814	0.0418969	0.070853	0.0185153	0.0628714	-2.76431	-1.56785	1.19647	-1.93611	-0.172425	1.76369	1	1	1	1	1	1
CA01g18570,CA01g18580	0.0113263	0	0.0144892	0	0.0382829	0	65535	0.355303	65535	65535	0	65535	1	1	1	1	1	1
CA01g18590	0.273214	0	0.015986	0	0	0.0342847	65535	-4.09515	65535	0	65535	65535	1	1	1	1	1	1
CA01g18600	7.37294	2.32642	11.0284	0.632936	6.22753	1.37387	-1.66413	0.580913	2.24504	3.29853	1.11812	-2.18041	0.000230555	0.0781336	0.000230555	0.000230555	0.0450446	0.000230555
CA01g18610	16.3381	2.96453	8.92251	6.0267	12.7709	4.45936	-2.46237	-0.872723	1.58965	1.08342	-0.434532	-1.51795	0.000230555	0.0036379	0.000230555	0.00177614	0.229615	0.000230555
CA01g18630	5.51618	4.04867	7.32717	9.3999	16.9319	5.48028	-0.446223	0.409585	0.855809	0.849031	-0.778396	-1.62743	0.339543	0.365884	0.0596228	0.027	0.0724847	0.000230555
CA01g18650	0.00850083	0.00908997	0.00749716	0.0182291	0.00981219	0.03447	0.0966724	-0.181259	-0.277932	-0.893596	0.919099	1.8127	1	1	1	1	1	1
CA01g18660	12.1656	1.73169	6.61778	1.22628	1.7535	1.66132	-2.81256	-0.878392	1.93417	0.51595	0.438045	-0.0779058	0.000230555	0.00404141	0.000230555	0.170222	0.259528	0.851537
CA01g18680	7.03195	4.22762	3.6715	6.49907	18.9072	0.762226	-0.734078	-0.937556	-0.203478	1.54063	-3.09194	-4.63258	0.0738741	0.0224858	0.655881	0.000230555	0.000230555	0.000230555
CA01g18690	36.3461	12.0625	17.2307	16.3235	14.214	12.353	-1.59128	-1.07682	0.514457	-0.199637	-0.402088	-0.202451	0.000230555	0.000620881	0.125725	0.578679	0.235886	0.578209
CA01g18710	2.17527	1.38819	0.828282	0.486502	0.34129	2.94276	-0.647983	-1.393	-0.745015	-0.511449	2.59665	3.1081	0.390759	0.164548	1	1	0.0358254	0.304947
CA01g18760	9.99516	2.67486	6.88508	3.85395	4.09206	3.74093	-1.90177	-0.537756	1.36401	0.0864894	-0.0429411	-0.12943	0.00114071	0.223473	0.0175955	0.887593	0.944616	0.825848
CA01g18770	12.1119	3.53835	10.188	3.56771	5.6089	4.85302	-1.77528	-0.249554	1.52573	0.652721	0.443885	-0.208836	0.000230555	0.462446	0.000230555	0.0713972	0.242058	0.589472
CA01g18790	0.0169456	0.152858	0.0924526	0.11967	0.0609019	0.169614	3.17321	2.44781	-0.725403	-0.974497	0.503199	1.4777	1	1	1	1	1	1
CA01g18860	0	0	0	0	0	0	0	0	0	0	0	0	1	1	1	1	1	1
CA01g18870	107.65	126.772	124.151	106.468	198.07	73.5464	0.235896	0.205747	-0.0301486	0.89559	-0.533692	-1.42928	0.465548	0.526875	0.934275	0.00377281	0.0806658	0.000230555
CA01g18890	7.87028	3.32596	5.51657	4.62909	7.076	1.89133	-1.24265	-0.512642	0.730003	0.612204	-1.29133	-1.90353	0.00237384	0.157811	0.0682512	0.0918985	0.00237384	0.000230555
CA01g18910	0	0	0.48553	0.467902	0	0	0	65535	65535	65535	65535	0	1	1	1	1	1	1
CA01g18950	0.316688	0	0.488995	0	0.217849	0	65535	0.626757	65535	65535	0	65535	1	1	1	1	1	1
CA01g18970	0.513802	0.912181	0.358989	0.992664	10.6951	0.352286	0.828108	-0.517273	-1.34538	3.4295	-1.49456	-4.92405	1	1	1	0.000230555	1	0.00404141
CA01g18990	0	0	0	0	0	0	0	0	0	0	0	0	1	1	1	1	1	1
CA01g19040	1.24676	0.0670125	0.52356	0.0176593	0.0841676	0.0783063	-4.2176	-1.25175	2.96585	2.25284	2.1487	-0.104138	0.00895733	0.0114437	1	1	1	1
CA01g19060	0	0	0	0	0	0	0	0	0	0	0	0	1	1	1	1	1	1
CA01g19100	0	0	0	0	0	0	0	0	0	0	0	0	1	1	1	1	1	1
CA01g19120	0	0	0	0	0	0	0	0	0	0	0	0	1	1	1	1	1	1
CA01g19140	0	0.0502453	0	0.0206825	0	0.0360972	65535	0	65535	65535	0.803475	65535	1	1	1	1	1	1
CA01g19150	0	0	0.0259386	0	0	0	0	65535	65535	0	0	0	1	1	1	1	1	1
CA01g19160	0	0	0	0	0	0	0	0	0	0	0	0	1	1	1	1	1	1
CA01g19170	0	0	0	0	0	0	0	0	0	0	0	0	1	1	1	1	1	1
CA01g19180	0.0257748	0.081789	0.0259718	0	0	0	1.66595	0.0109853	-1.65496	0	0	0	1	1	1	1	1	1
CA01g19200	9.56936	15.2276	26.5463	7.49601	58.9501	0.689221	0.67019	1.47202	0.801825	2.9753	-3.44308	-6.41839	0.0840156	0.000230555	0.032572	0.000230555	0.000230555	0.000230555
CA01g19210	9.7476	2.8094	10.1725	2.34289	5.69049	2.83872	-1.79478	0.0615603	1.85634	1.28027	0.276952	-1.00331	0.000230555	0.872549	0.000230555	0.00177614	0.552505	0.00941561
CA01g19220	10.3147	2.71128	10.7327	2.04756	7.08149	2.21042	-1.92765	0.0573165	1.98496	1.79015	0.110414	-1.67973	0.000230555	0.886012	0.000230555	0.000230555	0.838613	0.000230555
CA01g19230	3.36263	1.09715	3.72014	0.442789	1.07608	0.528167	-1.61583	0.145767	1.7616	1.28109	0.254377	-1.02671	0.0580007	0.838731	0.0528044	1	1	1
CA01g19240	23.7222	5.0102	26.8121	8.11038	15.0675	8.92207	-2.2433	0.176646	2.41994	0.893593	0.137608	-0.755985	0.000230555	0.609792	0.000230555	0.00743276	0.735098	0.0300046
CA01g19250	0.0258015	0	0	0	0	0	65535	65535	0	0	0	0	1	1	1	1	1	1
CA01g19300	25.4891	11.7032	25.1653	10.1336	26.3522	10.0908	-1.12298	-0.0184444	1.10453	1.37878	-0.00610651	-1.38488	0.00177614	0.962958	0.00350181	0.000230555	0.992111	0.000230555
CA01g19310	33.4534	14.2923	31.716	11.3463	29.3095	18.4383	-1.22692	-0.0769419	1.14997	1.36915	0.700488	-0.668659	0.000230555	0.821324	0.000620881	0.000230555	0.0431462	0.0447
CA01g19320	9.55386	11.746	11.5148	8.72407	22.1976	7.54492	0.298008	0.269329	-0.0286796	1.34733	-0.209496	-1.55682	0.479625	0.525331	0.950555	0.000620881	0.646756	0.000230555
CA01g19360	5.79192	0.657114	1.44181	4.06322	1.13422	2.07507	-3.13983	-2.00616	1.13366	-1.84093	-0.969465	0.871464	0.000230555	0.000230555	0.0458998	0.000620881	0.0245244	0.0894157
CA01g19370	20.1991	20.8283	12.8318	26.8714	41.9053	5.37026	0.0442518	-0.654568	-0.69882	0.641061	-2.32301	-2.96407	0.900846	0.0372635	0.0249122	0.046586	0.000230555	0.000230555
CA01g19380	1.61492	0.276365	0.704425	1.01482	0.559583	1.22017	-2.54682	-1.19695	1.34987	-0.858801	0.265854	1.12466	0.0191213	0.0637894	1	1	0.70331	0.140952
CA01g19400	1.49705	0.108554	1.28236	0.145544	0.489495	0.125549	-3.78564	-0.223322	3.56232	1.74984	-0.213206	-1.96305	0.00222668	0.640252	0.00308605	1	1	1
CA01g19410	39.0016	13.2537	22.3406	14.6552	23.1753	14.9481	-1.55714	-0.803867	0.75327	0.66118	0.0285499	-0.63263	0.000230555	0.0071932	0.0162539	0.0339339	0.938702	0.0451319
CA01g19430	19.8545	8.60652	17.6802	9.42707	17.1752	9.04785	-1.20596	-0.167326	1.03863	0.865444	-0.0592346	-0.924678	0.000432255	0.62561	0.000620881	0.00964501	0.880339	0.00417379
CA01g19470	4.53969	3.79707	4.03403	2.25079	4.96778	2.39162	-0.257709	-0.170371	0.0873379	1.14217	0.0875589	-1.05461	0.52012	0.67674	0.842401	0.00390745	0.858208	0.0071932
CA01g19480	20.7496	13.2543	28.3193	8.84518	34.628	7.7345	-0.64662	0.448702	1.09532	1.96898	-0.193582	-2.16256	0.11177	0.248646	0.00683137	0.000230555	0.727748	0.000230555
CA01g19490	65.2533	33.819	80.377	32.5419	103.517	26.4089	-0.94822	0.300731	1.24895	1.66949	-0.301275	-1.97077	0.00559338	0.379536	0.000230555	0.000230555	0.450647	0.000230555
CA01g19500	0.160112	0.569216	0.145914	0.717999	0	1.02819	1.8299	-0.133961	-1.96386	65535	0.518047	65535	1	1	1	1	1	1
CA01g19510	0	0	0	0	0	0	0	0	0	0	0	0	1	1	1	1	1	1
CA01g19540	4.65	2.95939	3.81498	3.47617	7.90173	4.12723	-0.651935	-0.285556	0.366379	1.18467	0.247675	-0.936993	0.188461	0.565364	0.484885	0.0132933	0.643749	0.0337511
CA01g19550	0.137259	0	0.0507533	0.0676358	0	0	65535	-1.43533	65535	65535	65535	0	1	1	1	1	1	1
CA01g19560	0.334476	0.138263	0.135454	0.174515	0.0639185	0.0400466	-1.27449	-1.3041	-0.0296119	-1.44904	-2.12359	-0.674551	1	1	1	1	1	1
CA01g19570	2.03723	5.7119	2.214	2.75357	1.58387	5.96494	1.48736	0.120045	-1.36732	-0.797852	1.1152	1.91305	0.000973074	0.809667	0.00146443	0.0859842	0.00482603	0.000230555
CA01g19600	0	0	0	0	0	0	0	0	0	0	0	0	1	1	1	1	1	1
CA01g19640	7.74177	6.59342	8.89913	7.94215	11.8846	1.47426	-0.231635	0.201002	0.432637	0.581495	-2.42954	-3.01104	0.586805	0.625701	0.271653	0.120851	0.000230555	0.000230555
CA01g19660	0	0	0	0.0290449	0	0	0	0	0	65535	65535	0	1	1	1	1	1	1
CA01g19670	34.9963	22.7486	32.2711	20.0198	40.8153	15.1758	-0.621425	-0.116957	0.504468	1.02768	-0.399652	-1.42733	0.0487931	0.732876	0.116309	0.00130426	0.246158	0.000230555
CA01g19690	68.991	30.3101	40.3838	31.1891	37.3183	38.3494	-1.18661	-0.772632	0.413978	0.25884	0.298161	0.0393211	0.000230555	0.00814157	0.182882	0.423065	0.351426	0.916311
CA01g19710	25.9441	41.596	23.56	30.57	50.9355	21.6938	0.681036	-0.139071	-0.820106	0.736555	-0.494832	-1.23139	0.0311074	0.696446	0.00964501	0.0196227	0.142496	0.000230555
CA01g19720	55.9083	128.483	66.7507	59.8435	118.389	60.6141	1.20045	0.255721	-0.944727	0.984266	0.0184608	-0.965805	0.000230555	0.491731	0.00521219	0.00508432	0.966365	0.00456831
CA01g19740	0.845454	0.582295	0.427805	0.852543	0.0547007	0.781761	-0.537975	-0.982772	-0.444797	-3.96214	-0.125045	3.8371	1	1	1	1	1	1
CA01g19750	6.36812	6.57991	3.0374	6.23341	2.00709	9.4614	0.0472003	-1.06803	-1.11523	-1.63491	0.602033	2.23695	0.914257	0.00377281	0.00609175	0.000230555	0.0774347	0.000230555
CA01g19760	28.4927	23.1993	26.9376	15.7382	35.9027	12.2216	-0.29651	-0.080971	0.215539	1.18982	-0.364834	-1.55466	0.380521	0.819747	0.534572	0.000432255	0.319549	0.000230555
CA01g19770	17.9523	1.07436	76.0157	2.30832	34.5057	2.85087	-4.06262	2.08213	6.14475	3.90192	0.304563	-3.59736	0.000230555	0.000230555	0.000230555	0.000230555	0.572484	0.000230555
CA01g19790	21.7384	7.30908	19.6969	4.9658	6.9876	11.7659	-1.57249	-0.142278	1.43021	0.49277	1.24451	0.751741	0.000230555	0.670989	0.000230555	0.118336	0.000230555	0.0128617
CA01g19820	643.238	1173.09	1537.66	681.696	2197.3	593.022	0.866887	1.25732	0.39043	1.68853	-0.201044	-1.88958	0.00895733	0.000230555	0.27911	0.000230555	0.564946	0.000230555
CA01g19830	105.274	267.569	115.62	195.283	222.179	278.809	1.34576	0.135238	-1.21052	0.186153	0.513707	0.327554	0.000230555	0.705223	0.00114071	0.642876	0.172312	0.425646
CA01g19850	14.0976	7.52001	15.1672	6.67426	12.568	6.719	-0.906646	0.105506	1.01215	0.913076	0.00963826	-0.903438	0.00964501	0.782879	0.00443821	0.0112204	0.980502	0.014044
CA01g19860	0.180069	0.250738	0	0.224526	0.0756602	0.454958	0.477629	65535	65535	-1.56927	1.01885	2.58813	1	1	1	1	1	1
CA01g19870	1.1313	4.59943	1.49906	3.56918	0.840865	3.38411	2.02348	0.406077	-1.6174	-2.08565	-0.0768145	2.00883	0.000432255	0.506928	0.00130426	0.00192816	0.87658	0.00322643
CA01g19890	0	0	0	0	0	0	0	0	0	0	0	0	1	1	1	1	1	1
CA01g19900	0	0	0	0	0	0	0	0	0	0	0	0	1	1	1	1	1	1
CA01g19910	0.181867	0.15077	0.0589626	0	0	0	-0.270526	-1.62501	-1.35448	0	0	0	1	1	1	1	1	1
CA01g19920	18.3835	8.85024	17.6878	6.69213	13.2729	7.86125	-1.05462	-0.0556579	0.998962	0.987945	0.232294	-0.755651	0.000230555	0.875842	0.000230555	0.00146443	0.484688	0.0116622
CA01g19930	0	0	0	0	0	0	0	0	0	0	0	0	1	1	1	1	1	1
CA01g19950	815.081	1309.05	2206.24	832.124	3799.09	601.485	0.683503	1.43657	0.753069	2.19079	-0.46827	-2.65906	0.0467553	0.000230555	0.0440108	0.000230555	0.165012	0.000230555
CA01g19960	0	0	0	0	0	0	0	0	0	0	0	0	1	1	1	1	1	1
CA01g19980	549.644	345.022	630.721	312.971	1378.88	144.171	-0.67181	0.198503	0.870314	2.1394	-1.11825	-3.25765	0.0312007	0.57402	0.00521219	0.000230555	0.000230555	0.000230555
CA01g20010	2.89938	0.498802	1.82167	0.271696	0.239178	0.628333	-2.5392	-0.67048	1.86872	-0.183907	1.20954	1.39344	0.000230555	0.0870246	0.000800149	1	1	1
CA01g20030	235.904	246.679	207.805	244.527	404.363	159.409	0.0644369	-0.182968	-0.247405	0.725657	-0.61726	-1.34292	0.85558	0.585079	0.452513	0.0182085	0.0467553	0.000230555
CA01g20050	0	0	0	0	0	0	0	0	0	0	0	0	1	1	1	1	1	1
CA01g20060	89.5062	24.4931	70.5487	22.9339	40.438	26.3034	-1.86961	-0.343369	1.52624	0.818233	0.197771	-0.620462	0.000230555	0.280225	0.000230555	0.00766888	0.562566	0.0466703
CA01g20070	96.5603	21.6914	72.5176	27.7804	47.6992	27.0463	-2.15431	-0.413099	1.74121	0.779896	-0.0386349	-0.818531	0.000230555	0.190414	0.000230555	0.0138294	0.918696	0.0109965
CA01g20080,CA01g20090	187.177	41.8867	109.509	56.3734	123.618	38.7	-2.15984	-0.773358	1.38648	1.13281	-0.542679	-1.67548	0.0225834	0.42106	0.164345	0.226785	0.605706	0.0714744
CA01g20100	38.1622	39.5041	35.5766	20.4858	49.266	33.9717	0.0498553	-0.101219	-0.151074	1.26597	0.72971	-0.536258	0.887756	0.767413	0.648654	0.000230555	0.0235593	0.080046
CA01g20120	109.337	188.909	60.1345	93.267	28.3229	210.972	0.788908	-0.862519	-1.65143	-1.7194	1.17761	2.89701	0.0137231	0.0071932	0.000230555	0.000230555	0.000230555	0.000230555
CA01g20130	0	0	0	0	0	0	0	0	0	0	0	0	1	1	1	1	1	1
CA01g20140	0.733211	0.159382	1.50369	0.0769253	0.390016	0.226494	-2.20174	1.0362	3.23795	2.342	1.55794	-0.784061	1	0.0251062	0.000432255	1	1	1
CA01g20150	28.0188	9.34124	34.1428	6.25819	27.3386	8.18043	-1.58471	0.285186	1.86989	2.12712	0.386431	-1.74069	0.00192816	0.488544	0.000432255	0.000230555	0.508133	0.000800149
CA01g20160	21.0889	6.50191	30.8309	6.05494	25.2441	8.53017	-1.69755	0.547894	2.24544	2.05977	0.494463	-1.5653	0.000432255	0.178995	0.000230555	0.000230555	0.389245	0.00130426
CA01g20170	0.930208	1.78709	1.72903	2.68496	2.54411	6.1071	0.941983	0.894341	-0.0476419	-0.0777373	1.18559	1.26333	0.214982	0.233055	0.960337	0.908036	0.0353825	0.0239469
CA01g20180	41.8854	71.9556	61.1125	54.5889	66.2537	50.3531	0.780661	0.54502	-0.235641	0.279393	-0.116528	-0.395921	0.00825809	0.0740283	0.474047	0.392394	0.732573	0.22384
CA01g20240	4.3315	1.58175	1.87987	1.96025	5.24696	0.515986	-1.45335	-1.20423	0.249118	1.42044	-1.92564	-3.34608	0.000432255	0.00322643	0.595385	0.000230555	0.000432255	0.000230555
CA01g20260	32.9373	12.2322	26.3052	11.5803	15.0298	14.3672	-1.42904	-0.324372	1.10467	0.376148	0.311106	-0.0650423	0.000230555	0.305833	0.000230555	0.271363	0.366477	0.858828
CA01g20270	9.89667	11.3113	11.1939	13.5004	16.9925	14.8827	0.192746	0.177699	-0.0150471	0.331898	0.140639	-0.191259	0.639838	0.67131	0.971066	0.366633	0.728654	0.620517
CA01g20310	0	0	0	0	0	0	0	0	0	0	0	0	1	1	1	1	1	1
CA01g20370	0	0	0	0	0	0	0	0	0	0	0	0	1	1	1	1	1	1
CA01g20400	0	0	0	2.15633	0	0	0	0	0	65535	65535	0	1	1	1	1	1	1
CA01g20510	0	0	0	0	0	0	0	0	0	0	0	0	1	1	1	1	1	1
CA01g20520	0	0	0	0	0	0	0	0	0	0	0	0	1	1	1	1	1	1
CA01g20600	0.103602	0.131257	0	0.110768	0	0.0486983	0.341346	65535	65535	65535	-1.1856	65535	1	1	1	1	1	1
CA01g20610	0.170805	0	0.0977399	0.154087	0.0770613	0.0465333	65535	-0.805328	65535	-0.99967	-1.72741	-0.727744	1	1	1	1	1	1
CA01g20620	0	0	0	0	0	0	0	0	0	0	0	0	1	1	1	1	1	1
CA01g20660	0	0	0	0	0	0.0165507	0	0	0	0	65535	65535	1	1	1	1	1	1
CA01g20670	33.0321	1.69316	3.02892	2.25669	5.54859	1.2139	-4.28608	-3.44699	0.839088	1.29791	-0.894564	-2.19247	0.000620881	0.00521219	1	0.221537	1	0.343907
CA01g20680	0	0	0	0	0	0	0	0	0	0	0	0	1	1	1	1	1	1
CA01g20700	13.7849	0.119927	1.26371	0.0911536	3.53558	0.207057	-6.84479	-3.44735	3.39744	5.27751	1.18366	-4.09385	0.0163577	0.000230555	0.019722	0.0369943	1	0.00222668
CA01g20710	0	0.149897	0	0	0	0	65535	0	65535	0	0	0	1	1	1	1	1	1
CA01g20720	0	0	0	0	0	0	0	0	0	0	0	0	1	1	1	1	1	1
CA01g20790	6.36597	1.09815	5.17098	0.924514	2.07624	0.731711	-2.5353	-0.299943	2.23536	1.1672	-0.337422	-1.50463	0.000230555	0.498194	0.000620881	0.0647519	1	0.0256768
CA01g20800	28.0657	12.8708	30.0191	11.0774	24.9132	12.2651	-1.12471	0.097075	1.22178	1.16929	0.146943	-1.02235	0.000620881	0.777053	0.000230555	0.000432255	0.699427	0.00266254
CA01g20810	0	0	0	0	0	0	0	0	0	0	0	0	1	1	1	1	1	1
CA01g20820	16.5954	3.51243	17.473	2.39292	4.65186	3.3408	-2.24024	0.0743415	2.31459	0.959033	0.481421	-0.477612	0.000230555	0.833397	0.000230555	0.00294644	0.155883	0.147025
CA01g20840	0	0	0	0	0	0	0	0	0	0	0	0	1	1	1	1	1	1
CA01g20860	76.9043	30.6255	87.117	21.371	67.7071	28.1191	-1.32833	0.17989	1.50822	1.66365	0.395897	-1.26776	0.000230555	0.591291	0.000230555	0.000230555	0.293744	0.000230555
CA01g20870	37.9622	57.4727	41.3184	31.6984	57.1677	32.0542	0.598313	0.122219	-0.476093	0.850792	0.0161064	-0.834685	0.0461558	0.705619	0.122807	0.0036379	0.9649	0.00377281
CA01g20880	13.0756	1.75302	4.77722	1.7345	1.3533	1.52847	-2.89896	-1.45263	1.44633	-0.358037	-0.182435	0.175602	0.000230555	0.000230555	0.000230555	0.412946	0.701116	0.717934
CA01g20890	170.666	488.115	231.837	195.655	92.9086	423.912	1.51605	0.441937	-1.07411	-1.07443	1.11545	2.18988	0.000230555	0.191237	0.00443821	0.000973074	0.000973074	0.000230555
CA01g20920	171.107	71.6907	72.3989	72.1157	74.4896	74.4049	-1.25504	-1.24086	0.0141827	0.0467248	0.0450835	-0.00164128	0.000230555	0.000230555	0.969904	0.895666	0.898858	0.995358
CA01g20930	0	0	0	0	0	0	0	0	0	0	0	0	1	1	1	1	1	1
CA01g20940	13.3099	7.48295	6.49096	7.38637	6.77163	4.4714	-0.83082	-1.036	-0.205175	-0.125362	-0.724139	-0.598777	0.00778704	0.00177614	0.578494	0.753396	0.0567745	0.120782
CA01g20950	10.4993	7.54822	7.68965	6.39597	4.23342	11.0464	-0.476081	-0.4493	0.0267809	-0.59534	0.788346	1.38369	0.13367	0.150112	0.942184	0.0727174	0.0122094	0.000230555
CA01g21000	24.3069	12.4165	16.3201	10.3863	11.1978	11.3955	-0.969101	-0.574719	0.394383	0.108544	0.133783	0.0252393	0.000620881	0.0523899	0.209786	0.759495	0.700495	0.94646
CA01g21020	73.0839	89.5541	134.977	49.956	210.361	48.2007	0.293205	0.885091	0.591887	2.07413	-0.0516055	-2.12574	0.352236	0.00294644	0.0482026	0.000230555	0.882942	0.000230555
CA01g21040	0	0	0	0	0	0	0	0	0	0	0	0	1	1	1	1	1	1
CA01g21050	101.853	16.9374	111.774	16.6688	75.4106	24.0182	-2.5882	0.134087	2.72229	2.17762	0.526977	-1.65064	0.000230555	0.687471	0.000230555	0.000230555	0.132028	0.000230555
CA01g21100	0.0682119	0	0.0158111	0	0	0.0353161	65535	-2.10908	65535	0	65535	65535	1	1	1	1	1	1
CA01g21110	0.223466	0	0	0	0	0	65535	65535	0	0	0	0	1	1	1	1	1	1
CA01g21120	8.38945	5.74695	5.84254	7.39134	10.1186	5.42478	-0.54578	-0.521979	0.0238014	0.453096	-0.446273	-0.899369	0.311825	0.334277	0.977066	0.383138	0.430219	0.0830248
CA01g21130	16.562	15.0668	17.6889	9.93288	23.0106	7.73308	-0.136503	0.0949597	0.231463	1.21202	-0.361169	-1.57319	0.699427	0.788744	0.496822	0.000230555	0.317365	0.000230555
CA01g21160	0	0	0	0	0	0	0	0	0	0	0	0	1	1	1	1	1	1
CA01g21170	0.773207	0.0768756	0.0629713	0	0	0	-3.33026	-3.61809	-0.287832	0	0	0	1	1	1	1	1	1
CA01g21230	0	0	0	0	0	0	0	0	0	0	0	0	1	1	1	1	1	1
CA01g21260	14.6571	6.39921	16.6188	7.78314	29.5739	5.01214	-1.19563	0.181225	1.37685	1.9259	-0.634925	-2.56082	0.00177614	0.621832	0.000230555	0.000230555	0.127055	0.000230555
CA01g21290	0	0	0.0413595	0.110037	0	0.106546	0	65535	65535	65535	-0.0465194	65535	1	1	1	1	1	1
CA01g21300	78.6017	50.9774	61.4538	32.767	42.2465	33.3555	-0.624702	-0.355058	0.269645	0.366588	0.0256789	-0.340909	0.0512279	0.276824	0.417022	0.267116	0.946787	0.286848
CA01g21330	5.98592	4.90249	5.88816	3.88614	8.4098	4.49758	-0.288059	-0.0237561	0.264303	1.11373	0.21081	-0.902923	0.573467	0.964594	0.604287	0.0215079	0.706448	0.0561981
CA01g21340	8.07982	26.0857	12.8868	14.4862	15.3891	21.7195	1.69086	0.673503	-1.01736	0.0872323	0.584313	0.497081	0.000230555	0.037793	0.000620881	0.804736	0.0649131	0.118891
CA01g21370	136.038	70.621	84.9121	58.6473	73.642	58.148	-0.945843	-0.679971	0.265873	0.328463	-0.0123371	-0.3408	0.00192816	0.0259596	0.407924	0.309108	0.972018	0.289388
CA01g21390	50.4906	23.7709	89.9333	18.8046	47.5043	41.8382	-1.08682	0.83284	1.91966	1.33697	1.15373	-0.183238	0.000230555	0.00837464	0.000230555	0.000230555	0.000230555	0.578727
CA01g21400	0	0	0.0114537	0	0	0	0	65535	65535	0	0	0	1	1	1	1	1	1
CA01g21410	0	0	0.17611	0	0	0	0	65535	65535	0	0	0	1	1	1	1	1	1
CA01g21420	0	0	0	0	0	0	0	0	0	0	0	0	1	1	1	1	1	1
CA01g21470	0	0	0	0	0	0	0	0	0	0	0	0	1	1	1	1	1	1
CA01g21480	0	0	0	0	0	0	0	0	0	0	0	0	1	1	1	1	1	1
CA01g21490	61.5773	40.8883	60.8119	31.2719	71.8042	38.5016	-0.590712	-0.0180456	0.572666	1.1992	0.300054	-0.899148	0.0597862	0.959554	0.0710087	0.000230555	0.389245	0.00456831
CA01g21500	1.17831	0.352986	0.564875	0.286832	0.0411924	1.29635	-1.73904	-1.06072	0.678321	-2.79976	2.17618	4.97593	0.010439	0.0641899	1	1	0.00790628	0.298249
CA01g21520	0	0	0	0	0	0	0	0	0	0	0	0	1	1	1	1	1	1
CA01g21540	0.0734019	0	0	0.043203	0	0	65535	65535	0	65535	65535	0	1	1	1	1	1	1
CA01g21570	3.75017	7.92801	2.87708	5.56632	2.75855	9.64115	1.08	-0.38235	-1.46235	-1.01281	0.792482	1.8053	0.00294644	0.337095	0.000230555	0.00596872	0.0193217	0.000230555
CA01g21580	21.4811	5.76998	15.8555	7.78229	11.4009	8.55787	-1.89643	-0.438087	1.45834	0.550878	0.137056	-0.413822	0.000230555	0.169245	0.000230555	0.107817	0.722201	0.233184
CA01g21590	2.70413	0.609574	2.43801	0.626867	1.1075	0.717893	-2.14929	-0.149461	1.99983	0.821077	0.19561	-0.625467	0.000230555	0.719166	0.000230555	0.103518	1	0.204454
CA01g21610	13.4027	4.1009	13.3165	3.50813	6.16564	6.45254	-1.70851	-0.00931277	1.6992	0.813549	0.879164	0.0656154	0.000230555	0.978313	0.000230555	0.0189196	0.0123186	0.861674
CA01g21620	46.9801	15.9414	29.2092	16.5499	20.0955	19.6644	-1.55927	-0.685627	0.873643	0.280045	0.248758	-0.0312864	0.000230555	0.0191213	0.00294644	0.374931	0.440205	0.930814
CA01g21680	9.6503	4.97312	9.46278	4.34381	3.73989	9.80491	-0.956422	-0.0283102	0.928112	-0.215965	1.17454	1.39051	0.00495555	0.939044	0.00377281	0.55935	0.000230555	0.000230555
CA01g21690	0	0	0	0	0	0	0	0	0	0	0	0	1	1	1	1	1	1
CA01g21760	3.72315	0.61023	2.19631	0.266236	0.798249	0.889666	-2.6091	-0.761441	1.84766	1.58413	1.74056	0.156425	0.0112204	0.198723	0.0447863	1	1	1
CA01g21770	0	0	0	0	0	0	0	0	0	0	0	0	1	1	1	1	1	1
CA01g21790	0	0	0	0	0	0	0	0	0	0	0	0	1	1	1	1	1	1
CA01g21800	36.2814	42.2412	23.479	70.442	21.0306	40.6999	0.219421	-0.627862	-0.847282	-1.74394	-0.79141	0.952534	0.496479	0.0371748	0.00571873	0.000230555	0.00907254	0.00177614
CA01g21860	15.3284	8.98393	11.8048	5.09347	8.13519	10.1026	-0.77079	-0.37683	0.393959	0.675528	0.988004	0.312476	0.0233636	0.272363	0.272247	0.0784414	0.00790628	0.402699
CA01g21900	0	0	0	0	0	0.042426	0	0	0	0	65535	65535	1	1	1	1	1	1
CA01g21910	134.602	106.782	88.5603	56.3544	90.5109	64.5111	-0.33403	-0.603968	-0.269938	0.683564	0.195021	-0.488542	0.319549	0.0635676	0.430945	0.0493829	0.607874	0.171398
CA01g21930	0	0	0	0	0	0	0	0	0	0	0	0	1	1	1	1	1	1
CA01g21940	0.00968255	0.0195031	0.0247726	0	0.0359636	0	1.01025	1.35528	0.345038	65535	0	65535	1	1	1	1	1	1
CA01g21980	0.550213	0.274249	0.496809	0.0607139	0.0237132	0.306914	-1.00451	-0.1473	0.857207	-1.35634	2.33774	3.69407	1	1	1	1	1	1
CA01g22070	37.95	50.9038	37.6445	24.4872	58.7954	30.4909	0.423671	-0.0116606	-0.435332	1.26368	0.316352	-0.947326	0.163483	0.972834	0.15233	0.000230555	0.316435	0.00177614
CA01g22110	0	0	0	0	0	0	0	0	0	0	0	0	1	1	1	1	1	1
CA01g22130	0	0	0.109162	0	0.168038	0	0	65535	65535	65535	0	65535	1	1	1	1	1	1
CA01g22160	0	0	0	0	0	0	0	0	0	0	0	0	1	1	1	1	1	1
CA01g22170	1181.07	1108.96	1347.33	842.291	2109.58	471.401	-0.0908876	0.190002	0.280889	1.32456	-0.837363	-2.16193	0.823779	0.603627	0.458576	0.000230555	0.00953122	0.000230555
CA01g22230	0	0	0	0	0	0	0	0	0	0	0	0	1	1	1	1	1	1
CA01g22240	0	0	0.131775	0	0	0	0	65535	65535	0	0	0	1	1	1	1	1	1
CA01g22270	25.4842	2.93637	25.4508	2.89723	11.1653	6.18057	-3.1175	-0.0018913	3.11561	1.94628	1.09307	-0.853212	0.000432255	0.991457	0.000230555	0.014996	0.136257	0.11882
CA01g22280	27.8662	6.29276	35.6254	3.08594	13.4698	9.86767	-2.14675	0.354391	2.50114	2.12594	1.677	-0.448942	0.000230555	0.276938	0.000230555	0.000230555	0.000230555	0.170032
CA01g22310	95.3069	126.094	42.7143	78.0113	17.7432	189.973	0.403849	-1.15786	-1.56171	-2.13641	1.28403	3.42045	0.222273	0.000432255	0.000230555	0.000230555	0.000230555	0.000230555
CA01g22340	0.879142	1.38836	1.20731	1.72352	0.232222	6.84251	0.659212	0.457622	-0.20159	-2.89178	1.98917	4.88095	0.126145	0.315106	0.662216	0.000230555	0.000230555	0.000230555
CA01g22350	0	0	0	0	0	0	0	0	0	0	0	0	1	1	1	1	1	1
CA01g22360	0	0	0.052936	0.0276079	0	0.027833	0	65535	65535	65535	0.0117149	65535	1	1	1	1	1	1
CA01g22370	0	0	0	0	0	0	0	0	0	0	0	0	1	1	1	1	1	1
CA01g22380	0	0	0	0	0	0	0	0	0	0	0	0	1	1	1	1	1	1
CA01g22390	20.1755	0	46.4704	0.0894947	38.1721	0.101852	65535	1.20371	65535	8.7365	0.186601	-8.5499	0.000230555	0.00192816	0.000230555	0.101108	1	0.112839
CA01g22420	99.4971	45.3945	92.8786	49.8477	94.3611	29.6707	-1.13214	-0.0993083	1.03283	0.920665	-0.748486	-1.66915	0.000230555	0.779734	0.00162128	0.00207852	0.0122094	0.000230555
CA01g22430	46.9753	42.4439	37.333	29.5037	57.1337	27.3788	-0.146344	-0.331452	-0.185107	0.953446	-0.107837	-1.06128	0.666261	0.307893	0.586386	0.00207852	0.767371	0.000800149
CA01g22460	75.5492	33.684	53.3453	19.9296	46.124	29.6231	-1.16535	-0.502054	0.663299	1.2106	0.571812	-0.638791	0.00130426	0.135652	0.0637267	0.00207852	0.155612	0.0863612
CA01g22480	2.46253	10.9007	3.81064	22.9708	12.485	2.02456	2.14621	0.629894	-1.51631	-0.879608	-3.50412	-2.62452	0.000230555	0.174678	0.000432255	0.0119917	0.000230555	0.000230555
CA01g22510	18.9116	10.0517	25.8777	7.6154	22.7532	7.04782	-0.911827	0.452442	1.36427	1.57908	-0.111744	-1.69082	0.00280502	0.134901	0.000230555	0.000230555	0.765997	0.000230555
CA01g22530	65.5032	42.0927	67.871	34.3282	81.0878	35.5264	-0.637993	0.0512305	0.689224	1.24009	0.0494992	-1.19059	0.0328436	0.878809	0.0209147	0.000230555	0.888681	0.000230555
CA01g22540	0	0	0	0	0	0	0	0	0	0	0	0	1	1	1	1	1	1
CA01g22550	0	0	0	0	0	0	0	0	0	0	0	0	1	1	1	1	1	1
CA01g22600	67.3559	31.1954	47.9527	21.9307	41.9633	28.2078	-1.11047	-0.490191	0.620277	0.936177	0.363142	-0.573035	0.000432255	0.105649	0.0385954	0.00162128	0.246034	0.0580007
CA01g22610	0.584369	0.609907	0.0509423	0.225261	0.0946262	0.760432	0.0617095	-3.51994	-3.58165	-1.25129	1.75522	3.00651	1	1	1	1	1	1
CA01g22630	0	0	0	0	0	0	0	0	0	0	0	0	1	1	1	1	1	1
CA01g22680	1739.83	3048.17	3590.21	1813.69	6243.2	1151.66	0.808996	1.04512	0.236124	1.78336	-0.655208	-2.43857	0.0447	0.00778704	0.613172	0.000230555	0.0704538	0.000230555
CA01g22710	22.6683	30.5145	21.3851	17.266	40.6567	16.1056	0.428816	-0.0840706	-0.512887	1.23556	-0.100368	-1.33593	0.167042	0.810493	0.0991818	0.000230555	0.783399	0.000230555
CA01g22750	0.150438	0.479842	0.0870007	0.15091	0.0424159	0.608608	1.67339	-0.790068	-2.46346	-1.83101	2.01182	3.84284	1	1	1	1	1	1
CA01g22760	6.62504	1.63342	5.41313	2.09622	2.63755	1.96665	-2.02003	-0.291468	1.72856	0.331409	-0.0920515	-0.423461	0.000230555	0.434412	0.000230555	0.454287	0.853751	0.338445
CA01g22770	6.53144	0.871576	4.26625	0.599467	1.18469	0.926447	-2.9057	-0.614434	2.29127	0.982752	0.62803	-0.354723	0.000230555	0.0452168	0.000230555	0.0211134	1	0.393239
CA01g22780	17.6434	2.60603	13.9166	2.69447	5.66417	4.29786	-2.75921	-0.342325	2.41688	1.07186	0.673613	-0.398247	0.00146443	0.488801	0.00495555	0.147025	0.394412	0.584096
CA01g22820	0	0	0	0	0	0	0	0	0	0	0	0	1	1	1	1	1	1
CA01g22830	0	0	0	0	0	0	0	0	0	0	0	0	1	1	1	1	1	1
CA01g22840	0	0	0	0	0	0	0	0	0	0	0	0	1	1	1	1	1	1
CA01g22850	0	0	0	0	0	0	0	0	0	0	0	0	1	1	1	1	1	1
CA01g22870	0	0	0	0	0	0	0	0	0	0	0	0	1	1	1	1	1	1
CA01g22880	0	0	0	0	0	0	0	0	0	0	0	0	1	1	1	1	1	1
CA01g22910	0	0	0	0	0	0	0	0	0	0	0	0	1	1	1	1	1	1
CA01g23070	0.0542995	0.446658	0.0214183	0.108054	0.0329014	0.102818	3.04016	-1.3421	-4.38225	-1.71553	-0.0716572	1.64387	1	1	1	1	1	1
CA01g23080	0.0321432	0.0531406	0.0394708	0.0429662	0.0326529	0.0826027	0.725298	0.29627	-0.429027	-0.395993	0.942985	1.33898	1	1	1	1	1	1
CA01g23130	0.0185859	0	0	0	0	0	65535	65535	0	0	0	0	1	1	1	1	1	1
CA01g23140	0.359249	0	0.486749	0	0	0	65535	0.438194	65535	0	0	0	1	1	1	1	1	1
CA01g23150	0	0	0	0	0	0	0	0	0	0	0	0	1	1	1	1	1	1
CA01g23160	0	0	0	0.184743	0	0	0	0	0	65535	65535	0	1	1	1	1	1	1
CA01g23180	1.91274	8.5514	2.92991	2.35836	0.171703	9.11665	2.16052	0.615211	-1.54531	-3.77979	1.95072	5.73051	0.000230555	0.163949	0.000230555	0.00146443	0.000230555	0.000800149
CA01g23200	43.7226	42.7059	43.1706	27.0174	61.735	26.6561	-0.0339465	-0.0183314	0.0156152	1.1922	-0.0194262	-1.21162	0.925255	0.956646	0.962891	0.000230555	0.957806	0.000230555
CA01g23210	19.6239	1.74422	21.6099	1.22973	3.51327	2.0319	-3.49195	0.139082	3.63103	1.51448	0.724493	-0.789983	0.000230555	0.683321	0.000230555	0.000432255	0.0718624	0.0204189
CA01g23260	0	0	0	0	0	0	0	0	0	0	0	0	1	1	1	1	1	1
CA01g23270	25.7504	35.6478	26.1366	18.9108	24.3321	29.8387	0.469215	0.0214773	-0.447738	0.363652	0.657973	0.294322	0.126213	0.951878	0.142841	0.253824	0.0292567	0.359437
CA01g23280	30.2611	16.013	38.5961	14.3434	42.2963	9.10756	-0.91822	0.35099	1.26921	1.56014	-0.655252	-2.2154	0.00350181	0.264104	0.000230555	0.000230555	0.0414037	0.000230555
CA01g23290	0	0	0	0	0	0	0	0	0	0	0	0	1	1	1	1	1	1
CA01g23310	0.778964	3.41402	0.472241	0.898415	0.542209	1.95185	2.13184	-0.722032	-2.85387	-0.728534	1.11939	1.84792	0.00280502	1	0.00177614	1	0.0602789	0.0147854
CA01g23320	0.830894	0.135115	0.455788	0.186146	0.224248	0.174356	-2.62048	-0.866301	1.75417	0.268663	-0.0944007	-0.363064	1	1	1	1	1	1
CA01g23330	1.05675	0.200962	1.10252	0.121951	0.363413	0.148541	-2.39464	0.0611733	2.45581	1.57532	0.284564	-1.29075	0.00417379	0.91547	0.00404141	1	1	1
CA01g23360	7.43902	2.76822	1.84283	5.09219	3.12581	5.20693	-1.42615	-2.01319	-0.587036	-0.704056	0.0321459	0.736202	0.00495555	0.00114071	0.309847	0.146146	0.949153	0.124689
CA01g23370	0	0	0	0	0	0	0	0	0	0	0	0	1	1	1	1	1	1
CA01g23400	0.641841	2.23502	0.461897	1.84449	3.77861	1.5692	1.8	-0.474646	-2.27465	1.03463	-0.233193	-1.26782	0.0360948	1	0.00964501	0.0857612	0.750332	0.0542136
CA01g23430	54.0764	33.5233	45.953	22.3645	45.0354	22.1943	-0.689834	-0.234838	0.454996	1.00985	-0.0110196	-1.02087	0.0206169	0.45897	0.136988	0.000230555	0.975512	0.000432255
CA01g23440	0	0	0	0	0	0	0	0	0	0	0	0	1	1	1	1	1	1
CA01g23450	11.7668	1.70145	8.97416	2.78114	3.48972	2.48289	-2.78988	-0.390869	2.39901	0.327434	-0.163656	-0.49109	0.000230555	0.232141	0.000230555	0.428245	0.717147	0.224525
CA01g23470	18.2415	32.8716	17.7416	14.2794	24.0813	23.4323	0.849618	-0.0400848	-0.889703	0.753971	0.714558	-0.0394134	0.0121011	0.925371	0.0122094	0.0449588	0.0570163	0.922674
CA01g23480	0	0	0	0	0	0	0	0	0	0	0	0	1	1	1	1	1	1
CA01g23490	96.4524	164.677	158.301	164.461	285.782	111.407	0.771753	0.714776	-0.0569765	0.797169	-0.561909	-1.35908	0.008493	0.0162539	0.873152	0.010552	0.0656325	0.000230555
CA01g23500	7.4388	33.6124	4.30076	17.8837	1.83151	18.6663	2.17585	-0.790478	-2.96633	-3.28753	0.0617954	3.34933	0.000230555	0.0916719	0.000230555	0.000230555	0.877277	0.000230555
CA01g23580	7.0119	1.07131	5.18058	1.65365	2.24331	1.2846	-2.71042	-0.436692	2.27373	0.439973	-0.364343	-0.804316	0.000230555	0.205082	0.000230555	0.300071	0.432547	0.0659494
CA01g23630	0.864794	0	0.107046	0	0	0	65535	-3.01413	65535	0	0	0	1	1	1	1	1	1
CA01g23650	0.833986	0.227178	0.583631	0.163453	0.258064	0.284358	-1.8762	-0.514967	1.36123	0.658859	0.798836	0.139978	1	1	1	1	1	1
CA01g23670	0	0	0	0	0	0	0	0	0	0	0	0	1	1	1	1	1	1
CA01g23680	29.7444	8.02872	25.6838	6.02322	16.5965	11.9002	-1.88937	-0.211756	1.67762	1.46228	0.982381	-0.479894	0.000230555	0.519346	0.000230555	0.000230555	0.00469699	0.146554
CA01g23690	48.9594	20.7824	42.3749	19.5848	40.7397	25.2051	-1.23622	-0.208375	1.02785	1.0567	0.363979	-0.692719	0.000230555	0.522025	0.000973074	0.000432255	0.257394	0.0241406
CA01g23720	0.141712	0	0.169235	0	0	0	65535	0.256066	65535	0	0	0	1	1	1	1	1	1
CA01g23740	0	0	0	0	0	0	0	0	0	0	0	0	1	1	1	1	1	1
CA01g23750	112.728	84.6219	67.0826	58.4367	79.0258	70.8604	-0.413746	-0.74884	-0.335094	0.43545	0.278106	-0.157344	0.183378	0.0121011	0.287249	0.162746	0.393562	0.641931
CA01g23780	122.928	66.6064	91.5143	50.9177	99.8822	56.5475	-0.884078	-0.42574	0.458338	0.972061	0.151296	-0.820765	0.00294644	0.164681	0.129549	0.00162128	0.659666	0.00482603
CA01g23790	0	0	0	0	0	0	0	0	0	0	0	0	1	1	1	1	1	1
CA01g23800	29.1488	10.6361	16.7323	11.2716	13.8034	10.1337	-1.45446	-0.800802	0.653662	0.29233	-0.153531	-0.445861	0.000230555	0.00778704	0.0359143	0.383085	0.662175	0.172955
CA01g23830	0	0	0	0.0520212	0.0506251	0	0	0	0	-0.0392467	65535	65535	1	1	1	1	1	1
CA01g23850	1.69944	0.742072	1.22156	0.78778	0.706695	0.533966	-1.19543	-0.476336	0.719093	-0.156704	-0.561043	-0.404339	0.0552919	0.39765	0.265152	1	1	1
CA01g23860	3.89273	0.959959	3.21392	1.25972	1.91611	1.8909	-2.01974	-0.276447	1.74329	0.605075	0.585968	-0.0191067	0.0385954	0.695753	0.0645121	1	1	1
CA01g23870	0	0.162246	0.0510905	0.100832	0.0604127	0	65535	65535	-1.66706	-0.739034	65535	65535	1	1	1	1	1	1
CA01g23890	0.0156808	0	0	0.0553126	0	0	65535	65535	0	65535	65535	0	1	1	1	1	1	1
CA01g23900	12.9064	15.6948	15.3207	12.06	30.219	13.51	0.282202	0.247399	-0.0348033	1.32522	0.163801	-1.16142	0.582685	0.6309	0.949192	0.00559338	0.771357	0.0103271
CA01g23910	0	0	0	0	0	0	0	0	0	0	0	0	1	1	1	1	1	1
CA01g23930	0.526313	0.0868402	0.359895	0.026266	0.085019	0.07817	-2.59949	-0.548347	2.05114	1.69459	1.57342	-0.121171	1	1	1	1	1	1
CA01g23940	0.388571	0	0.0648611	0	0.0924562	0.0692647	65535	-2.58275	65535	65535	65535	-0.416649	1	1	1	1	1	1
CA01g23960	0	0	0	0	0	0	0	0	0	0	0	0	1	1	1	1	1	1
CA01g23990	507.479	714.261	1636.96	512.665	2955.21	48.8486	0.493102	1.6896	1.1965	2.52717	-3.39163	-5.9188	0.279054	0.000230555	0.0125365	0.000230555	0.000230555	0.000230555
CA01g24000	104.42	47.0016	71.606	68.3145	92.9009	11.0085	-1.15162	-0.544251	0.607371	0.443502	-2.63357	-3.07708	0.000230555	0.0696703	0.0447	0.1686	0.000230555	0.000230555
CA01g24010	0	0	0	0	0	0	0	0	0	0	0	0	1	1	1	1	1	1
CA01g24020	251.076	429.295	822.566	354	2117.21	98.4653	0.773845	1.71201	0.938162	2.58034	-1.84606	-4.42641	0.0247196	0.000230555	0.00884121	0.000230555	0.000230555	0.000230555
CA01g24030	14.7575	2.65306	10.3033	1.25976	8.44507	4.88813	-2.47572	-0.518342	1.95738	2.74496	1.95613	-0.788829	0.000230555	0.109417	0.000230555	0.000230555	0.000230555	0.0256768
CA01g24040	75.4969	13.492	44.9478	13.4211	46.3028	21.0286	-2.48432	-0.748167	1.73615	1.78659	0.647842	-1.13875	0.000973074	0.115258	0.0129708	0.0155218	0.377238	0.0552084
CA01g24070	0	0	0	0	0	0	0	0	0	0	0	0	1	1	1	1	1	1
CA01g24090	24.1424	8.18205	7.08714	6.3894	1.9013	12.3143	-1.56103	-1.76829	-0.20726	-1.74869	0.94658	2.69527	0.000230555	0.000230555	0.560443	0.000230555	0.00280502	0.000230555
CA01g24100	4.83324	0.715571	4.07402	0.513509	0.896552	0.841312	-2.75582	-0.246538	2.50929	0.803997	0.71225	-0.0917468	0.000230555	0.452413	0.000230555	0.0528044	1	0.837279
CA01g24110	6.99197	1.18185	4.98247	0.771077	0.980925	1.86315	-2.56465	-0.488838	2.07581	0.347269	1.2728	0.925528	0.000230555	0.116095	0.000230555	0.409407	0.000973074	0.0138294
CA01g24130	139.257	123.176	112.562	89.6899	140.505	101.01	-0.17703	-0.30703	-0.13	0.647602	0.171478	-0.476124	0.581975	0.316274	0.698286	0.0279461	0.605037	0.130309
CA01g24140	0	0.0995274	0.189608	0	0	0.93328	65535	65535	0.929857	0	65535	65535	1	1	1	1	1	1
CA01g24200	43.4963	17.0506	32.2853	14.8598	54.8314	2.15959	-1.35107	-0.430015	0.921057	1.88358	-2.78259	-4.66617	0.0430598	0.464703	0.177508	0.0117714	0.171789	0.164811
CA01g24220	22.7742	4.19237	10.5763	4.08474	4.56867	5.60114	-2.44157	-1.10657	1.33499	0.16153	0.455478	0.293947	0.000230555	0.000230555	0.000620881	0.728746	0.273517	0.492626
CA01g24230	5.38105	5.02465	7.25462	3.10184	4.50185	6.68634	-0.0988646	0.431013	0.529878	0.537394	1.10809	0.570699	0.774509	0.160424	0.0879296	0.0948592	0.000230555	0.0621317
CA01g24270	0.109306	0.0396392	0.169879	0.266089	0.414929	0.155545	-1.46337	0.636137	2.09951	0.640955	-0.774573	-1.41553	1	1	1	1	1	1
CA01g24290	32.3902	13.5755	29.5087	12.7572	21.5982	14.6718	-1.25455	-0.134418	1.12013	0.759596	0.201736	-0.55786	0.000230555	0.682038	0.000432255	0.0137231	0.554423	0.0793595
CA01g24310	0.30992	0.126991	0.0676678	0.0350929	0.0108024	0.137729	-1.28717	-2.19535	-0.908185	-1.69982	1.97259	3.67241	1	1	1	1	1	1
CA01g24340	210.709	44.6141	283.908	39.8702	195.859	48.0659	-2.23968	0.430171	2.66986	2.29643	0.269702	-2.02673	0.000230555	0.199893	0.000230555	0.000230555	0.41971	0.000230555
CA01g24350	29.841	23.1122	8.40612	28.03	18.5483	22.7226	-0.368638	-1.82778	-1.45914	-0.595684	-0.302845	0.292839	0.303991	0.000432255	0.00237384	0.106667	0.415987	0.446986
CA01g24360	5.1464	0.70109	2.70983	0.681275	0.88565	0.988371	-2.87589	-0.925361	1.95053	0.378498	0.536815	0.158317	0.000230555	0.0117714	0.000432255	1	1	1
CA01g24370	3.7864	0.171016	1.09186	0.0713109	0.225728	0.129129	-4.46862	-1.79404	2.67458	1.66239	0.85662	-0.805773	0.288365	0.0274754	1	1	1	1
CA01g24380	4.26495	0.360605	2.27008	0.258986	0.598868	0.184145	-3.56404	-0.909783	2.65425	1.20936	-0.492038	-1.7014	0.000230555	0.0476049	0.00177614	1	1	1
CA01g24390	0	0	0	0	0	0	0	0	0	0	0	0	1	1	1	1	1	1
CA01g24400	0.0549612	0	0	0.0288384	0	0.0271419	65535	65535	0	65535	-0.0874692	65535	1	1	1	1	1	1
CA01g24410	0	0	0	0	0	0	0	0	0	0	0	0	1	1	1	1	1	1
CA01g24420	14.0202	11.0945	17.0683	8.77696	19.6301	6.43228	-0.337664	0.283809	0.621472	1.16127	-0.448392	-1.60967	0.380463	0.455463	0.0927957	0.00222668	0.290395	0.000230555
CA01g24440	11.9915	8.50342	12.4949	7.71466	14.68	4.91395	-0.495891	0.0593337	0.555225	0.928178	-0.650719	-1.5789	0.125516	0.868935	0.0858374	0.00336519	0.0555387	0.000230555
CA01g24470	39.9712	22.4786	23.372	25.5517	20.6269	23.0033	-0.830408	-0.774181	0.0562272	-0.308895	-0.15158	0.157315	0.00521219	0.00778704	0.869667	0.32454	0.648475	0.638217
CA01g24540	22.4649	7.20289	21.235	6.23458	16.365	8.39131	-1.64103	-0.0812279	1.5598	1.39225	0.428604	-0.96365	0.000230555	0.808396	0.000230555	0.000230555	0.21635	0.00192816
CA01g24550	31.7994	23.9979	25.2828	21.131	35.2318	22.9969	-0.406094	-0.330844	0.0752498	0.737515	0.122073	-0.615443	0.193561	0.289099	0.827271	0.0156265	0.730637	0.0470125
CA01g24560	19.9228	4.28781	18.1311	5.16306	18.0501	3.35569	-2.2161	-0.135949	2.08016	1.80571	-0.621617	-2.42733	0.000230555	0.694533	0.000230555	0.000230555	0.129271	0.000230555
CA01g24580	8.38153	0.869611	8.41339	0.947305	1.5231	1.21908	-3.26877	0.00547335	3.27425	0.685111	0.363896	-0.321214	0.000230555	0.988478	0.000230555	0.174941	0.4951	0.517652
CA01g24590	12.4921	12.1712	16.3299	5.01208	6.4065	15.0486	-0.0375533	0.3865	0.424054	0.354127	1.58615	1.23202	0.920175	0.218011	0.190231	0.306242	0.000230555	0.000230555
CA01g24690	17.2647	15.8378	14.3199	4.62785	25.1079	7.08551	-0.124447	-0.269797	-0.14535	2.43972	0.614529	-1.8252	0.71903	0.418734	0.680132	0.000230555	0.107889	0.000230555
CA01g24710	0	0	0	0	0	0	0	0	0	0	0	0	1	1	1	1	1	1
CA01g24790	0	0	0	0	0	0	0	0	0	0	0	0	1	1	1	1	1	1
CA01g24800	0	0	0	0	0	0	0	0	0	0	0	0	1	1	1	1	1	1
CA01g24810	24.5571	7.72916	20.7991	10.1399	18.9155	6.35921	-1.66776	-0.239619	1.42814	0.899522	-0.673128	-1.57265	0.000230555	0.521441	0.000620881	0.0174936	0.110628	0.000230555
CA01g24820	0.2168	0.0791272	0	0.485365	0.160279	0.304038	-1.45412	65535	65535	-1.59849	-0.674817	0.923671	1	1	1	1	1	1
CA01g24830	0.154301	0.0900747	0.0690029	0	0	0	-0.776556	-1.16102	-0.384466	0	0	0	1	1	1	1	1	1
CA01g24840	1.58959	0.0566896	0.849496	0.194068	0.683927	0.370421	-4.80943	-0.903979	3.90545	1.81728	0.932607	-0.884675	0.10486	0.247351	1	1	1	1
CA01g24850	0	0	0	0	0	0	0	0	0	0	0	0	1	1	1	1	1	1
CA01g24890	0	0	0	0	0	0	0	0	0	0	0	0	1	1	1	1	1	1
CA01g24930	4.30786	2.61336	3.54862	3.78992	4.8228	1.67994	-0.721066	-0.279716	0.44135	0.347703	-1.17376	-1.52146	0.0944344	0.521051	0.333172	0.410795	0.0163577	0.00237384
CA01g24940	0.07935	0	0.0611448	0.0141983	0.00824544	0.0206854	65535	-0.376	65535	-0.784045	0.542897	1.32694	1	1	1	1	1	1
CA01g24950	16.3984	11.187	23.3828	8.98579	16.0484	12.1503	-0.551731	0.511891	1.06362	0.83671	0.435271	-0.401439	0.0640289	0.090477	0.000230555	0.00559338	0.170549	0.201125
CA01g24960	28.767	15.0094	34.5643	9.11723	27.8798	2.59534	-0.938546	0.264866	1.20341	1.61255	-1.81268	-3.42523	0.00322643	0.397862	0.000230555	0.000230555	0.000230555	0.000230555
CA01g24970	20.7407	8.75295	22.3684	6.41628	18.3098	8.0836	-1.24462	0.108997	1.35362	1.51281	0.33326	-1.17955	0.000230555	0.748541	0.000230555	0.000230555	0.348911	0.000432255
CA01g24980	3.33731	0.337937	2.9099	0.206237	0.573036	0.643219	-3.30386	-0.197717	3.10615	1.47432	1.64101	0.166684	0.000230555	0.596913	0.000230555	1	1	1
CA01g25000	101.032	102.048	78.0867	115.016	102.596	79.7277	0.0144448	-0.37166	-0.386105	-0.164854	-0.528678	-0.363824	0.972087	0.296168	0.27894	0.652847	0.130238	0.311431
CA01g25010	24.5761	2.42761	5.71899	3.66389	8.29145	2.03389	-3.33965	-2.10342	1.23622	1.17825	-0.849135	-2.02738	0.000230555	0.000230555	0.00114071	0.000432255	0.0622933	0.000230555
CA01g25030	0.88724	0.0710074	0.369581	0.0635061	0.17201	0.253217	-3.64328	-1.26343	2.37985	1.43753	1.99541	0.557877	1	1	1	1	1	1
CA01g25040	0	0	0	0	0	0	0	0	0	0	0	0	1	1	1	1	1	1
CA01g25050	4.21329	0.305131	1.87197	0.391833	0	0.643091	-3.78745	-1.17039	2.61706	65535	0.714785	65535	0.0367252	0.0493829	0.0571783	1	1	1
CA01g25060	4.43553	0.581638	2.04399	0.257369	0.365664	0.896557	-2.93091	-1.11772	1.81319	0.506682	1.80056	1.29388	0.000230555	0.000620881	0.000230555	1	0.00177614	0.00964501
CA01g25120	0	0	0	0	0	0	0	0	0	0	0	0	1	1	1	1	1	1
CA01g25150	379.421	427.667	249.073	354.863	210.529	379.654	0.172691	-0.607229	-0.77992	-0.753245	0.0974251	0.85067	0.603077	0.0462432	0.010439	0.0144681	0.781858	0.00683137
CA01g25160	61.8122	44.0615	39.2745	52.5553	34.6268	54.5129	-0.488373	-0.654299	-0.165926	-0.601947	0.0527602	0.654707	0.107889	0.0281343	0.612315	0.0459841	0.881888	0.0351106
CA01g25170	0	0	0.0443602	0	0	0	0	65535	65535	0	0	0	1	1	1	1	1	1
CA01g25200	0.010402	0	0	0	0	0	65535	65535	0	0	0	0	1	1	1	1	1	1
CA01g25210	0.179077	0	0.0800826	0	0	0.113669	65535	-1.16102	65535	0	65535	65535	1	1	1	1	1	1
CA01g25230	0.0236301	0	0.0416803	0.202689	0	0.235172	65535	0.818741	65535	65535	0.214452	65535	1	1	1	1	1	1
CA01g25270	0.764125	0.60651	0.326993	0.512917	0.0642291	1.72779	-0.333278	-1.22455	-0.891271	-2.99743	1.75213	4.74956	1	1	1	1	0.0165642	0.288251
CA01g25280	0.0404172	0	0	0.0656435	0	0	65535	65535	0	65535	65535	0	1	1	1	1	1	1
CA01g25290	1.75691	2.83117	2.20902	1.9225	0.99223	5.38764	0.688359	0.330366	-0.357993	-0.954237	1.48667	2.44091	0.0607591	0.399008	0.34482	0.0175955	0.000230555	0.000230555
CA01g25300	9.71369	1.70578	7.56255	1.12953	2.53612	2.16206	-2.50959	-0.361147	2.14844	1.1669	0.93668	-0.230221	0.000230555	0.244475	0.000230555	0.00162128	0.0100985	0.529906
CA01g25310	1.10708	0.443672	1.05003	0.532639	1.01318	1.06696	-1.3192	-0.0763246	1.24287	0.927657	1.00228	0.0746235	1	1	1	1	1	1
CA01g25330	14.3867	0.944131	9.83558	0.303686	0.856205	1.03775	-3.92961	-0.548655	3.38095	1.49538	1.77281	0.277436	0.000230555	0.0775859	0.000230555	1	0.00207852	0.567113
CA01g25340	31.3699	1.53595	20.9307	1.26044	4.11969	2.31329	-4.35218	-0.583761	3.76842	1.70861	0.876019	-0.832591	0.000230555	0.0818843	0.000230555	0.00521219	0.143725	0.0962688
CA01g25370	11.1906	6.85942	13.6762	4.56929	10.0697	7.54287	-0.706128	0.289379	0.995507	1.13998	0.723143	-0.416841	0.028605	0.376002	0.00130426	0.000800149	0.0342972	0.212933
CA01g25380	7.69826	5.32405	9.6742	4.00538	8.47094	4.72409	-0.532008	0.32961	0.861617	1.08058	0.238097	-0.842486	0.241759	0.43923	0.0484529	0.0213113	0.657751	0.0613251
CA01g25400	0	0	0	0	0	0	0	0	0	0	0	0	1	1	1	1	1	1
CA01g25410	23.1143	5.80755	23.5135	3.99322	5.45879	15.5506	-1.99278	0.0247011	2.01748	0.451031	1.96135	1.51031	0.000230555	0.944855	0.000230555	0.150987	0.000230555	0.000230555
CA01g25430	21.1721	15.191	20.3031	9.38749	31.7769	10.3114	-0.478951	-0.0604658	0.418485	1.75917	0.135425	-1.62374	0.129966	0.865998	0.200549	0.000230555	0.72888	0.000230555
CA01g25440	2.25746	0.950791	3.44741	0.765085	3.61332	0.626635	-1.2475	0.610812	1.85831	2.23964	-0.287995	-2.52763	0.0321174	0.21635	0.00322643	0.00266254	1	0.00114071
CA01g25450	0	0	0	0	0	0	0	0	0	0	0	0	1	1	1	1	1	1
CA01g25470	0	0	0	0	0	0	0	0	0	0	0	0	1	1	1	1	1	1
CA01g25480	0	0	0	0	0	0	0	0	0	0	0	0	1	1	1	1	1	1
CA01g25490	0.173039	0	0.397022	0.237197	0.147804	10.0836	65535	1.19812	65535	-0.682399	5.40977	6.09217	1	1	1	1	0.0635676	0.172247
CA01g25510	27.3446	29.8825	54.8624	18.6002	80.3949	23.309	0.128043	1.00456	0.876519	2.11178	0.325568	-1.78621	0.720567	0.00114071	0.00571873	0.000230555	0.358896	0.000230555
CA01g25530	32.813	35.0604	40.4849	33.3899	72.8528	12.8786	0.0955743	0.303114	0.20754	1.12557	-1.37443	-2.50001	0.7871	0.336747	0.539741	0.000620881	0.000230555	0.000230555
CA01g25560	16.2833	4.64101	8.93321	1.89185	3.32461	4.71553	-1.81088	-0.86614	0.944738	0.813387	1.31762	0.504233	0.000230555	0.00872548	0.00895733	0.0699823	0.00266254	0.226307
CA01g25580	37.42	32.398	37.1145	16.1168	51.9068	22.906	-0.207907	-0.0118289	0.196078	1.68736	0.507161	-1.1802	0.513317	0.974454	0.549827	0.000230555	0.108183	0.000230555
CA01g25600	4.68565	1.22285	4.69479	0.834354	2.54621	1.61752	-1.93801	0.00281403	1.94082	1.60962	0.955047	-0.654571	0.000230555	0.990308	0.000432255	0.00907254	0.118688	0.219301
CA01g25630	14.8556	6.8739	12.7621	4.59376	8.07219	6.30966	-1.1118	-0.219142	0.892662	0.813284	0.457886	-0.355398	0.00130426	0.552505	0.0115523	0.0361854	0.268798	0.367072
CA01g25650	0	0	0	0	0	0	0	0	0	0	0	0	1	1	1	1	1	1
CA01g25670	26.3325	25.9736	23.1731	17.7722	33.3577	18.4608	-0.0198027	-0.184398	-0.164596	0.908397	0.0548463	-0.85355	0.955064	0.562273	0.609928	0.00237384	0.882489	0.00350181
CA01g25680	41.3681	17.2694	35.1228	11.4107	41.7466	14.672	-1.2603	-0.236108	1.02419	1.87127	0.362683	-1.50859	0.000620881	0.523863	0.00837464	0.000230555	0.407177	0.000230555
CA01g25710	0	0	0	0	0	0	0	0	0	0	0	0	1	1	1	1	1	1
CA01g25720	21.419	37.6783	23.9325	20.7056	30.9282	23.4208	0.814842	0.16008	-0.654762	0.578901	0.17777	-0.401132	0.00417379	0.628808	0.0271882	0.0589728	0.586293	0.19651
CA01g25740	26.3593	3.66222	15.6932	1.63716	4.28764	4.38636	-2.84752	-0.748171	2.09935	1.38899	1.42183	0.032839	0.000230555	0.0142558	0.000230555	0.000230555	0.000230555	0.931889
CA01g25750	11.2737	1.71138	7.26889	1.56904	3.22875	2.49572	-2.71973	-0.633155	2.08657	1.04109	0.669571	-0.371523	0.000230555	0.0447863	0.000230555	0.00837464	0.0972935	0.337968
CA01g25760	6.94044	1.21389	0.691577	2.0952	17.4424	1.0656	-2.5154	-3.32707	-0.81167	3.05744	-0.975427	-4.03287	0.0281343	0.0299113	1	0.000620881	0.308115	0.00350181
CA01g25770	94.865	28.9348	70.0784	26.1178	141.56	21.1529	-1.71307	-0.436905	1.27617	2.43831	-0.304173	-2.74249	0.00192816	0.335739	0.0156265	0.000230555	0.638991	0.000230555
CA01g25790	20.0983	15.9933	20.164	10.9063	21.6162	15.1005	-0.329601	0.00470596	0.334307	0.986955	0.469443	-0.517512	0.334856	0.990596	0.322064	0.00322643	0.18282	0.118688
CA01g25800	29.7913	24.5248	31.1762	15.6408	37.3849	23.9689	-0.28065	0.065555	0.346205	1.25714	0.615845	-0.641294	0.409248	0.85848	0.302915	0.000230555	0.0711621	0.0502229
CA01g25810	8.1863	1.4524	6.34368	0.708613	1.84062	1.7255	-2.49478	-0.367892	2.12689	1.37712	1.28395	-0.0931756	0.000230555	0.263578	0.000230555	0.000620881	0.00146443	0.815615
CA01g25820	0	0	0	0	0	0	0	0	0	0	0	0	1	1	1	1	1	1
CA01g25830	1.18368	0.401587	0.495739	0.616963	0.132715	0.559531	-1.55949	-1.25562	0.303868	-2.21686	-0.140966	2.07589	0.0315685	0.0453881	1	1	1	1
CA01g25840	9.68693	3.30918	10.192	2.39973	5.56107	2.7579	-1.54956	0.0733317	1.6229	1.21249	0.200699	-1.01179	0.000230555	0.84381	0.000230555	0.000230555	0.635715	0.00546663
CA01g25850	0.149944	0	0.159512	0.167896	5.80849	0.170342	65535	0.0892366	65535	5.11253	0.020864	-5.09166	1	1	1	0.111331	1	0.112839
CA01g25910	0.17928	0.0522567	0.0364173	0.0842721	0	0.128249	-1.77852	-2.29952	-0.520992	65535	0.605826	65535	1	1	1	1	1	1
CA01g25920	0.0638429	0	0	0	0	0	65535	65535	0	0	0	0	1	1	1	1	1	1
CA01g25930	0.620321	0.0294714	0.24045	0.080518	0.0658649	0	-4.39563	-1.36728	3.02835	-0.289801	65535	65535	1	1	1	1	1	1
CA01g25960	0.595335	0.291801	0.0615554	0.167093	0.0504367	0.185639	-1.02872	-3.27374	-2.24503	-1.7281	0.15185	1.87995	1	1	1	1	1	1
CA01g25970	0	0	0	0	0	0	0	0	0	0	0	0	1	1	1	1	1	1
CA01g25980	0	0	0	0	0	0	0	0	0	0	0	0	1	1	1	1	1	1
CA01g26040	0	0	0	0	0	0	0	0	0	0	0	0	1	1	1	1	1	1
CA01g26050	0	0	0	0	0	0	0	0	0	0	0	0	1	1	1	1	1	1
CA01g26060	0	0	0	0	0	0	0	0	0	0	0	0	1	1	1	1	1	1
CA01g26070	0	0	0	0	0	0	0	0	0	0	0	0	1	1	1	1	1	1
CA01g26080	0	0	0	0	0	0	0	0	0	0	0	0	1	1	1	1	1	1
CA01g26090,CA01g26100	0.0213346	0	0	0	0	0	65535	65535	0	0	0	0	1	1	1	1	1	1
CA01g26110	0	0	0	0	0	0	0	0	0	0	0	0	1	1	1	1	1	1
CA01g26170	4.18161	1.61923	5.56184	2.19736	3.1195	2.90754	-1.36875	0.411505	1.78026	0.505544	0.404027	-0.101516	0.00469699	0.339694	0.000432255	0.29656	0.4036	0.845271
CA01g26190	88.4685	40.2499	16.274	81.3679	32.6801	74.283	-1.13618	-2.4426	-1.30642	-1.31605	-0.131427	1.18462	0.000230555	0.000230555	0.000230555	0.000230555	0.719885	0.000230555
CA01g26220	14.2575	2.97635	12.3099	2.76147	6.82912	3.97184	-2.26011	-0.211903	2.0482	1.30626	0.52437	-0.781891	0.000230555	0.525998	0.000230555	0.000973074	0.186077	0.0266199
CA01g26230	71.5257	85.3674	22.5243	66.3967	16.3507	114.348	0.255225	-1.66698	-1.9222	-2.02176	0.784243	2.806	0.47	0.000230555	0.000230555	0.000230555	0.0159419	0.000230555
CA01g26240	215.138	189.294	263.762	199.705	499.109	87.5857	-0.18463	0.29398	0.47861	1.32149	-1.1891	-2.51059	0.662885	0.457716	0.217508	0.000800149	0.00941561	0.000230555
CA01g26250	36.0138	3.28487	26.2907	6.28952	6.61285	6.9586	-3.45464	-0.453999	3.00064	0.0723241	0.145848	0.0735238	0.010552	0.36437	0.0153138	0.94808	0.865448	0.946606
CA01g26260	286.346	285.205	545.223	102.688	833.424	33.1529	-0.00576059	0.929084	0.934844	3.02079	-1.63106	-4.65184	0.987614	0.00237384	0.00336519	0.000230555	0.000230555	0.000230555
CA01g26270	0.820801	2.26923	2.07012	0.0766493	1.2857	1.36663	1.4671	1.33461	-0.132487	4.06814	4.15621	0.0880679	0.0194223	0.0341165	0.820027	0.250381	0.250381	0.900066
CA01g26280	2.29841	3.22556	3.35227	0.731816	4.69509	0.323073	0.488915	0.544503	0.0555883	2.6816	-1.17962	-3.86122	0.373966	0.321954	0.922116	0.000973074	1	0.00670872
CA01g26290	0.0287712	0.0330397	0.0426665	0	0	0	0.199576	0.568482	0.368906	0	0	0	1	1	1	1	1	1
CA01g26320	78.9155	203.578	124.665	105.972	291.873	11.0959	1.3672	0.659677	-0.707525	1.46166	-3.25558	-4.71724	0.000230555	0.0342972	0.0224858	0.000230555	0.000230555	0.000230555
CA01g26330	2.1732	2.47779	2.12419	1.03017	7.91765	0.40992	0.189237	-0.0329026	-0.222139	2.94219	-1.32946	-4.27166	0.685175	0.952468	0.642388	0.000230555	0.0330254	0.000230555
CA01g26340	91.3474	132.244	109.345	54.2477	177.341	27.3712	0.533766	0.259456	-0.27431	1.70889	-0.986905	-2.69579	0.0798935	0.416306	0.385035	0.000230555	0.00192816	0.000230555
CA01g26350	5.85661	3.39571	5.91626	0.68003	2.04585	0.749586	-0.786351	0.0146201	0.800971	1.58903	0.140496	-1.44854	0.0399189	0.972606	0.0332974	0.00707242	1	0.010552
CA01g26400	18.823	5.15857	15.5251	4.06803	10.4451	5.15951	-1.86746	-0.277896	1.58956	1.36043	0.342902	-1.01752	0.000230555	0.399579	0.000230555	0.000432255	0.387533	0.00336519
CA01g26420	0.0228409	0.0460074	0.06655	0	0.0382414	0.0341387	1.01025	1.54282	0.532573	65535	65535	-0.163726	1	1	1	1	1	1
CA01g26460	105.934	78.4457	82.0859	66.7571	115.151	55.7456	-0.433406	-0.367965	0.0654406	0.786535	-0.260064	-1.0466	0.151921	0.228041	0.8515	0.00825809	0.418579	0.000432255
CA01g26470	0.0305394	0.972802	0.174012	0.0550313	0	3.05412	4.9934	2.51045	-2.48296	65535	5.79436	65535	1	1	1	1	0.334172	0.000230555
CA01g26490	13.8787	8.86196	17.4409	12.3872	29.0071	7.02805	-0.647174	0.329605	0.97678	1.22756	-0.817652	-2.04521	0.0505564	0.323888	0.00336519	0.000230555	0.0242372	0.000230555
CA01g26530	0	0	0	0	0	0	0	0	0	0	0	0	1	1	1	1	1	1
CA01g26540	31.6495	5.68914	15.2593	4.1295	4.03581	8.03365	-2.4759	-1.0525	1.4234	-0.0331104	0.960087	0.993197	0.000230555	0.00146443	0.000432255	0.949735	0.0226819	0.0201206
CA01g26570	535.9	380.906	293.912	361.537	392.405	272.871	-0.49253	-0.86658	-0.37405	0.118198	-0.405925	-0.524123	0.120362	0.00508432	0.234287	0.739955	0.211207	0.0985989
CA01g26590	0	1.13843	1.58717	0	0.2953	38.4123	65535	65535	0.479404	65535	65535	7.02324	1	1	1	1	0.000230555	0.166651
CA01g26620	3.10255	0.32792	1.88706	0.518682	0.408531	0.774014	-3.24204	-0.717315	2.52472	-0.344403	0.57751	0.921912	0.000230555	0.0447	0.000230555	1	1	1
CA01g26680	0.419375	0	0.0578211	0	0	0	65535	-2.85857	65535	0	0	0	1	1	1	1	1	1
CA01g26690	0	0	0	0	0	0	0	0	0	0	0	0	1	1	1	1	1	1
CA01g26710	383.517	369.12	375.697	244.173	663.165	227.746	-0.0552002	-0.029718	0.0254822	1.44146	-0.100479	-1.54194	0.892123	0.942405	0.951878	0.000230555	0.824352	0.000230555
CA01g26730	51.1187	27.6275	37.0271	17.4641	34.9023	24.9726	-0.887745	-0.465269	0.422476	0.998932	0.515956	-0.482976	0.00390745	0.132794	0.194897	0.00237384	0.130922	0.142496
CA01g26750	41.4347	21.9722	18.9362	13.0088	22.4802	17.5568	-0.915161	-1.12969	-0.214533	0.789166	0.432545	-0.356621	0.0416658	0.0151034	0.688711	0.132854	0.443719	0.502693
CA01g26760	1.74179	0.572278	1.13806	0.638047	0.527494	0.837854	-1.60578	-0.613994	0.991791	-0.274506	0.393038	0.667544	0.00192816	0.173146	0.0538846	1	1	1
CA01g26770	0	0	0	0	0	0	0	0	0	0	0	0	1	1	1	1	1	1
CA01g26780	0	0	0	0	0	0	0	0	0	0	0	0	1	1	1	1	1	1
CA01g26790	0.0227673	0.0329628	0.0414147	0	0.0334938	0.145773	0.533875	0.863177	0.329302	65535	65535	2.12176	1	1	1	1	1	1
CA01g26800	21.9983	13.4133	17.4076	10.6136	22.3145	9.07863	-0.713734	-0.337681	0.376054	1.07207	-0.225364	-1.29744	0.0509755	0.358097	0.316761	0.0036379	0.607782	0.000973074
CA01g26870	20.3668	13.1334	17.9987	9.89269	18.6929	9.72009	-0.63298	-0.178323	0.454657	0.918053	-0.025393	-0.943446	0.0352004	0.583578	0.138906	0.00237384	0.945198	0.00207852
CA01g26880	9.37113	2.52584	9.27301	1.89524	5.7863	2.87005	-1.89146	-0.0151842	1.87628	1.61026	0.598698	-1.01156	0.000230555	0.969293	0.000230555	0.000230555	0.136125	0.00430665
CA01g26920	2.41705	1.63345	4.42839	2.21222	5.00376	1.98138	-0.565329	0.873533	1.43886	1.17752	-0.158994	-1.33651	0.38094	0.105797	0.0196227	0.0289773	0.812086	0.0190199
CA01g26930	34.5723	23.3489	20.2652	15.7618	27.8162	17.1585	-0.566263	-0.770609	-0.204346	0.819491	0.122488	-0.697003	0.137603	0.0458148	0.631873	0.0450446	0.801639	0.0847806
CA01g26940	0.237337	0.0216544	0.267546	0.0677614	0.0573362	0.0190254	-3.4542	0.172848	3.62705	-0.241016	-1.83254	-1.59152	1	1	1	1	1	1
CA01g26950	3.91945	2.40942	1.74593	2.17108	3.574	1.53569	-0.701966	-1.16665	-0.464688	0.719131	-0.49952	-1.21865	0.231238	0.0601962	0.489193	0.227322	0.481699	0.0625296
CA01g26960	140.005	34.2244	133.757	36.2187	90.6419	23.1747	-2.03238	-0.0658736	1.96651	1.32344	-0.644184	-1.96763	0.000230555	0.861786	0.000230555	0.000230555	0.0358254	0.000230555
CA01g26970	0	0	0	0	0	0	0	0	0	0	0	0	1	1	1	1	1	1
CA01g27000	0	0	0	0	0	0	0	0	0	0	0	0	1	1	1	1	1	1
CA01g27010	0.0434097	0.0598603	0	0.0911615	0.0262742	0.0866988	0.463583	65535	65535	-1.79478	-0.0724124	1.72237	1	1	1	1	1	1
CA01g27040	0.30721	0	0	0	0	0	65535	65535	0	0	0	0	1	1	1	1	1	1
CA01g27070	0.803638	0.108566	0.0272329	0.0462685	0	1.10475	-2.88797	-4.88312	-1.99515	65535	4.57754	65535	1	1	1	1	0.327147	0.000230555
CA01g27080	0.0692822	0.0311372	0.025956	0.0588579	0.0496734	0.0956355	-1.15385	-1.41642	-0.262572	-0.244763	0.70031	0.945073	1	1	1	1	1	1
CA01g27120	18.0297	3.98845	13.6319	4.16574	10.5694	5.04585	-2.17647	-0.403387	1.77308	1.34325	0.276523	-1.06673	0.000620881	0.355708	0.00237384	0.0180044	0.65757	0.0400063
CA01g27130	15.8941	4.96609	13.7846	3.81131	9.83587	3.74955	-1.67831	-0.205438	1.47287	1.36777	-0.0235709	-1.39134	0.000230555	0.58137	0.000230555	0.000973074	0.967648	0.00114071
CA01g27160	14.4355	18.2284	15.2478	10.9336	17.6089	14.1244	0.336564	0.0789826	-0.257582	0.687539	0.369424	-0.318115	0.378623	0.85788	0.505443	0.0727174	0.358737	0.416615
CA01g27180	12.7669	28.3927	20.6343	11.6889	19.1505	18.354	1.15311	0.692636	-0.460479	0.712245	0.650954	-0.0612907	0.000620881	0.0285101	0.137125	0.0310169	0.0488775	0.868974
CA01g27190	0.023479	0	0.0300353	0	0	0.144465	65535	0.355285	65535	0	65535	65535	1	1	1	1	1	1
CA01g27220	237.849	224.39	179.94	127.242	215.655	209.721	-0.084035	-0.402526	-0.318491	0.761147	0.720894	-0.0402525	0.808396	0.18415	0.309005	0.0146795	0.0208147	0.90857
CA01g27240	23.2076	9.55494	11.7766	7.97136	9.4193	7.11181	-1.28028	-0.978674	0.301602	0.240794	-0.164608	-0.405402	0.000230555	0.00130426	0.369558	0.48914	0.653468	0.23839
CA01g27290	381.972	244.729	565.211	254.426	364.782	335.4	-0.64228	0.565323	1.2076	0.519785	0.398633	-0.121152	0.0339339	0.0688881	0.000230555	0.100268	0.207787	0.726224
CA01g27300	2.28341	0.398028	2.07942	0.577118	0.728516	0.836374	-2.52025	-0.135014	2.38524	0.336095	0.535281	0.199186	0.000230555	0.753476	0.000432255	1	1	1
CA01g27390	5.69856	16.7094	16.6414	6.7248	29.6721	8.30518	1.55199	1.54611	-0.00588033	2.14154	0.304519	-1.83702	0.000230555	0.000230555	0.986834	0.000230555	0.482081	0.000230555
CA01g27420	0.346699	0.097208	2.69891	0.24753	0.741019	0.332996	-1.83454	2.96062	4.79516	1.58191	0.4279	-1.15401	1	0.000230555	0.00683137	1	1	1
CA01g27430	2.32997	17.6212	6.40577	5.27002	3.1588	22.5177	2.91893	1.45906	-1.45986	-0.738433	2.09518	2.83361	0.000230555	0.00482603	0.000230555	0.134154	0.000230555	0.000230555
CA01g27440	0.939454	1.21752	2.00893	1.19795	0.784786	2.65424	0.374051	1.09653	0.722482	-0.610199	1.14773	1.75793	0.561812	0.0552919	0.197523	0.34352	0.032391	0.00683137
CA01g27450	46.9107	25.6264	33.2919	24.9003	27.8667	24.1722	-0.872285	-0.494747	0.377538	0.162379	-0.0428177	-0.205196	0.00336519	0.0999695	0.227498	0.631786	0.909762	0.536513
CA01g27460	1.41477	0.213866	1.00782	0.0457559	0.443122	0.344247	-2.72579	-0.489324	2.23646	3.27567	2.91141	-0.364259	0.00683137	0.484436	1	1	1	1
CA01g27470	25.2303	32.4171	24.1701	25.4945	37.3393	13.9522	0.361597	-0.0619353	-0.423532	0.550511	-0.869696	-1.42021	0.252274	0.859862	0.179632	0.0768999	0.00658613	0.000230555
CA01g27480	3.4644	1.00664	3.1304	0.455073	1.3682	1.01148	-1.78306	-0.146261	1.6368	1.58811	1.15229	-0.435815	0.000432255	0.748994	0.000432255	0.0100985	0.0584049	0.406603
CA01g27500	0.0232764	0.0469471	0.0447672	0.0278684	0.090668	0.0798316	1.01217	0.943575	-0.0685955	1.70196	1.51833	-0.183633	1	1	1	1	1	1
CA01g27510	0.0476581	0.0616349	0.41795	0	0.408575	0.0383714	0.371026	3.13254	2.76151	65535	65535	-3.4125	1	1	1	1	1	1
CA01g27520	0	0	0.22025	0	0	0.111868	0	65535	65535	0	65535	65535	1	1	1	1	1	1
CA01g27530	398.186	54.9386	279.319	36.0447	383.885	14.5292	-2.85755	-0.511527	2.34602	3.41282	-1.31083	-4.72364	0.000230555	0.189081	0.000230555	0.000230555	0.000230555	0.000230555
CA01g27540	0.015164	0.0442754	0.0590103	0	0	0.062946	1.54586	1.96032	0.414462	0	65535	65535	1	1	1	1	1	1
CA01g27550	6.60128	9.09961	3.46188	4.81867	2.19948	6.09146	0.463058	-0.931189	-1.39425	-1.13147	0.338152	1.46962	0.164345	0.00825809	0.000230555	0.00266254	0.350995	0.000230555
CA01g27600	0	0	0	0	0	0	0	0	0	0	0	0	1	1	1	1	1	1
CA01g27650	78.5873	43.5514	56.5833	41.4177	80.0009	30.1054	-0.851577	-0.47392	0.377658	0.949769	-0.460226	-1.40999	0.00350181	0.119588	0.219545	0.00177614	0.13829	0.000230555
CA01g27660	1.57015	0.9356	2.47022	0.801681	1.43309	0.396185	-0.746938	0.653739	1.40068	0.838032	-1.01685	-1.85488	1	1	1	1	1	1
CA01g27670	0	0	0	0	0	0	0	0	0	0	0	0	1	1	1	1	1	1
CA01g27690	48.6564	28.6838	29.5762	26.5328	28.3248	18.8692	-0.762394	-0.718196	0.0441977	0.0942886	-0.491747	-0.586036	0.0100985	0.0146795	0.898453	0.785852	0.108183	0.0543803
CA01g27710	0	0	0	0	0	0.115335	0	0	0	0	65535	65535	1	1	1	1	1	1
CA01g27750	0	0	0	0	0	0	0	0	0	0	0	0	1	1	1	1	1	1
CA01g27830	20.1838	3.16944	13.9788	2.67176	3.37953	5.17448	-2.6709	-0.529956	2.14094	0.339033	0.953621	0.614589	0.000230555	0.0939966	0.000230555	0.431615	0.0163577	0.115186
CA01g27850	3.74314	1.44261	2.13622	1.55169	1.17492	1.54769	-1.37557	-0.809187	0.56638	-0.401276	-0.0037301	0.397546	0.000800149	0.0322994	0.206215	0.418891	0.989197	0.410328
CA01g27860	0	0.990228	0.237928	0.0977206	0.245737	1.87898	65535	65535	-2.05723	1.33038	4.26514	2.93476	1	1	1	1	0.116998	0.320795
CA01g27870	0.0455679	0.0733709	0.023788	0.0302017	0	0	0.687189	-0.937788	-1.62498	65535	65535	0	1	1	1	1	1	1
CA01g27880	0	0	0	0	0	0	0	0	0	0	0	0	1	1	1	1	1	1
CA01g27890	0.0556119	4.1067	0.477455	1.87841	0.237703	3.71827	6.20644	3.1019	-3.10454	-2.98228	0.985119	3.9674	0.263878	1	0.000230555	0.00964501	0.0379706	0.00237384
CA01g27910	4.36504	1.53873	3.05111	1.47347	0.596671	3.70433	-1.50425	-0.516661	0.987591	-1.30421	1.33	2.63421	0.000230555	0.140952	0.00975872	0.00584365	0.000432255	0.000230555
CA01g27930	20.519	13.0816	16.2732	10.5157	16.2605	8.64543	-0.649415	-0.334459	0.314956	0.628826	-0.282541	-0.911367	0.0511428	0.326658	0.375572	0.0738741	0.468705	0.0109965
CA01g27980	0.48504	0	0	0.0380394	0.161046	0	65535	65535	0	2.0819	65535	65535	1	1	1	1	1	1
CA01g28000	0	0	0	0	0	0	0	0	0	0	0	0	1	1	1	1	1	1
CA01g28020	0.0933032	0.0365146	0.225068	0.0186006	0.380646	0.0194216	-1.35345	1.27036	2.62381	4.35503	0.0623137	-4.29272	1	1	1	1	1	1
CA01g28030	0.0498744	0.0225719	0.106834	0.0896189	0.156732	0.16318	-1.14377	1.099	2.24277	0.80642	0.864587	0.0581672	1	1	1	1	1	1
CA01g28060	2.08241	0.501231	0	0	0	0.440376	-2.05471	65535	65535	0	65535	65535	1	1	1	1	1	1
CA01g28120	74.597	31.6546	68.5484	17.6529	35.5594	46.0581	-1.2367	-0.121994	1.11471	1.01032	1.38355	0.373226	0.00237384	0.76544	0.00469699	0.0319334	0.00280502	0.388872
CA01g28130	0	0	0	0	0	0	0	0	0	0	0	0	1	1	1	1	1	1
CA01g28140	0	0	0	0	0	0	0	0	0	0	0	0	1	1	1	1	1	1
CA01g28160	1692.85	1109.75	816.475	845.635	950.142	808.538	-0.609217	-1.05197	-0.442755	0.168108	-0.0647193	-0.232828	0.0683282	0.00130426	0.168535	0.633283	0.865765	0.510104
CA01g28220	0.634343	0.304055	0.444974	0.411826	0.254881	0.229502	-1.06093	-0.511544	0.549386	-0.692209	-0.84353	-0.15132	1	1	1	1	1	1
CA01g28230	0.364588	0.359866	0.378567	0.0810811	0.401461	0.160053	-0.0188096	0.054281	0.0730905	2.30782	0.98111	-1.32671	1	1	1	1	1	1
CA01g28260	21.3244	5.76738	27.6617	4.03281	11.1745	4.6227	-1.88652	0.375383	2.2619	1.47035	0.196949	-1.2734	0.000230555	0.266016	0.000230555	0.00192816	0.702583	0.00308605
CA01g28280	0	0	0	0	0	0	0	0	0	0	0	0	1	1	1	1	1	1
CA01g28290	77.4652	11.0312	36.1643	12.4017	23.9106	15.5547	-2.81196	-1.09898	1.71297	0.947113	0.326811	-0.620303	0.000230555	0.000230555	0.000230555	0.00237384	0.355811	0.056441
CA01g28300	0	0	0	0	0	0.0795531	0	0	0	0	65535	65535	1	1	1	1	1	1
CA01g28360	0.0102744	0	0	0	0	0.0420032	65535	65535	0	0	65535	65535	1	1	1	1	1	1
CA01g28390	50.1942	18.1231	65.3076	13.3288	75.2121	12.0099	-1.46969	0.379731	1.84942	2.49641	-0.15033	-2.64674	0.000230555	0.257918	0.000230555	0.000230555	0.750672	0.000230555
CA01g28400	75.1795	29.5676	101.501	17.2888	99.8942	18.728	-1.34632	0.433088	1.77941	2.53057	0.115364	-2.4152	0.000432255	0.199095	0.000230555	0.000230555	0.816691	0.000230555
CA01g28410	0	0	0	0	0	0	0	0	0	0	0	0	1	1	1	1	1	1
CA01g28420	0	0	0	0	0	0	0	0	0	0	0	0	1	1	1	1	1	1
CA01g28440	0	0	0	0	0	0	0	0	0	0	0	0	1	1	1	1	1	1
CA01g28450	1.6199	0	1.62647	0.750135	0.306942	0.0982641	65535	0.00583534	65535	-1.28918	-2.93241	-1.64323	1	1	1	1	1	1
CA01g28460	0	0	0	0	0	0	0	0	0	0	0	0	1	1	1	1	1	1
CA01g28470	0	0	0	0	0	0	0	0	0	0	0	0	1	1	1	1	1	1
CA01g28490	25.6576	9.29414	17.3336	9.38774	11.8427	10.8605	-1.46499	-0.565817	0.899176	0.335148	0.21024	-0.124909	0.000230555	0.0570163	0.0036379	0.314937	0.540755	0.726224
CA01g28510	22.5328	1.0865	9.5659	1.87673	5.71856	1.81037	-4.37427	-1.23606	3.13821	1.60743	-0.0519334	-1.65937	0.000800149	0.00377281	0.00546663	0.0261474	0.963556	0.0186139
CA01g28530	0	0	0.0337757	0	0	0	0	65535	65535	0	0	0	1	1	1	1	1	1
CA01g28540	0	0	0	0	0	0	0	0	0	0	0	0	1	1	1	1	1	1
CA01g28550	0	0	0	0	0	0	0	0	0	0	0	0	1	1	1	1	1	1
CA01g28570	19.6057	6.95703	16.3371	6.83893	10.5174	8.69718	-1.49473	-0.263121	1.23161	0.620941	0.346778	-0.274163	0.000230555	0.407765	0.000230555	0.0584049	0.305561	0.416094
CA01g28580	2.26622	2.04178	3.57954	0.675217	3.6178	1.2231	-0.15046	0.659487	0.809948	2.42169	0.857117	-1.56457	0.830975	0.25893	0.165209	0.0102126	1	0.0260532
CA01g28590	12.415	4.8145	2.00599	10.1267	3.54976	3.31126	-1.36663	-2.6297	-1.26307	-1.51238	-1.61272	-0.100341	0.161754	0.320414	1	0.247876	0.0688881	1
CA01g28600	6.30295	2.06846	1.47489	3.22795	2.2181	3.74641	-1.60747	-2.09542	-0.48795	-0.541294	0.214894	0.756188	0.00404141	0.00237384	0.471665	0.363878	0.71148	0.179248
CA01g28630	0	0	0	0	0	0	0	0	0	0	0	0	1	1	1	1	1	1
CA01g28640	0	0	0	0	0	0	0	0	0	0	0	0	1	1	1	1	1	1
CA01g28690	0.910391	0.180814	0.525954	0.274476	0.110468	0.451343	-2.33198	-0.79155	1.54043	-1.31306	0.717544	2.0306	1	1	1	1	1	1
CA01g28700	0	0	0	0	0	0.0848521	0	0	0	0	65535	65535	1	1	1	1	1	1
CA01g28740	0	0	0	0	0	0	0	0	0	0	0	0	1	1	1	1	1	1
CA01g28750	0.996915	0.611801	0.691497	0.679293	0.213219	0.651079	-0.704408	-0.527747	0.176661	-1.6717	-0.0612012	1.6105	1	1	1	1	1	1
CA01g28760	2.14187	0.393527	1.11501	0.800387	1.15821	0.861461	-2.44434	-0.941822	1.50252	0.533123	0.106088	-0.427035	0.008493	0.107601	1	0.444346	1	0.540276
CA01g28780	0	0	0	0.0158037	0.029896	0.0359716	0	0	0	0.919695	1.1866	0.266906	1	1	1	1	1	1
CA01g28790	0	0	0	0	0	0	0	0	0	0	0	0	1	1	1	1	1	1
CA01g28840	2.10049	0.767418	0	0	0	0	-1.45264	65535	65535	0	0	0	1	1	1	1	1	1
CA01g28850	0.243422	0.584965	0.033289	1.8299	0.141814	0.698407	1.26489	-2.87034	-4.13523	-3.68969	-1.38962	2.30006	1	1	1	0.00404141	0.0421939	1
CA01g28860	53.0307	15.294	22.4845	2.83922	3.8588	35.7593	-1.79386	-1.2379	0.55596	0.442655	3.65475	3.21209	0.000230555	0.000230555	0.0970055	0.287134	0.000230555	0.000230555
CA01g28900	2.02863	0.0598112	1.37864	0.422315	1.00446	0.30331	-5.08394	-0.557255	4.52669	1.25002	-0.477528	-1.72755	0.10486	0.426535	0.104574	1	1	1
CA01g28910	0	0	0	0	0	0	0	0	0	0	0	0	1	1	1	1	1	1
CA01g28920	0	0	0	0	0	0	0	0	0	0	0	0	1	1	1	1	1	1
CA01g28930	7.40056	7.79834	9.01095	3.40258	2.19781	13.1882	0.0755323	0.284045	0.208513	-0.630566	1.95455	2.58512	0.843567	0.416466	0.56518	0.114037	0.000230555	0.000230555
CA01g28950	16.5826	3.33842	6.70898	3.73984	6.00936	4.17201	-2.31243	-1.3055	1.00693	0.684235	0.157767	-0.526468	0.000230555	0.00350181	0.0578375	0.198225	0.801596	0.343574
CA01g28980	40.5687	11.2655	20.8962	3.25413	5.56438	21.4166	-1.84845	-0.957127	0.891321	0.773952	2.71839	1.94444	0.000230555	0.00222668	0.00482603	0.0529709	0.000230555	0.000230555
CA01g28990	0	0	0	0	0	0	0	0	0	0	0	0	1	1	1	1	1	1
CA01g29020	0	0	0	0	0	0	0	0	0	0	0	0	1	1	1	1	1	1
CA01g29030	1.03415	0	0.531103	0	0	0	65535	-0.961376	65535	0	0	0	1	1	1	1	1	1
CA01g29040	0.0348826	0	0.0107669	0.0081666	0	0	65535	-1.6959	65535	65535	65535	0	1	1	1	1	1	1
CA01g29050	0	0	0	0	0	0	0	0	0	0	0	0	1	1	1	1	1	1
CA01g29070	0.437509	0.113607	0.0736662	0	0	0.173364	-1.94526	-2.57024	-0.624977	0	65535	65535	1	1	1	1	1	1
CA01g29110	3.79041	1.0389	2.41818	1.25323	1.49895	1.13364	-1.8673	-0.648429	1.21887	0.258299	-0.14469	-0.402989	0.000230555	0.097942	0.00755169	0.611215	0.789058	0.418528
CA01g29140	0	0	0.0322631	0	0	0	0	65535	65535	0	0	0	1	1	1	1	1	1
CA01g29160	0	0	0	0	0	0	0	0	0	0	0	0	1	1	1	1	1	1
CA01g29170	0	0	0	0	0	0	0	0	0	0	0	0	1	1	1	1	1	1
CA01g29180	55.4939	36.1834	39.0799	24.9937	41.6647	32.3294	-0.617002	-0.505903	0.111099	0.737262	0.371283	-0.365978	0.0369943	0.0950812	0.741745	0.0154175	0.239409	0.243096
CA01g29200	14.2294	12.1513	15.4806	9.12908	17.3869	8.69146	-0.227774	0.121581	0.349355	0.92946	-0.0708711	-1.00033	0.493224	0.723114	0.27778	0.00377281	0.847377	0.00114071
CA01g29230	0	0	0	0	0	0	0	0	0	0	0	0	1	1	1	1	1	1
CA01g29270	0.133331	0.267591	0.27875	0.317614	0.457504	0.275187	1.00502	1.06396	0.0589429	0.526509	-0.206863	-0.733372	1	1	1	1	1	1
CA01g29280	0.392872	0.380825	0.248249	0.0804218	0.343278	0.310131	-0.0449315	-0.662271	-0.617339	2.09372	1.94722	-0.1465	1	1	1	1	1	1
CA01g29290	3.63985	0.744611	0.979809	0.942512	1.18189	0.583795	-2.28932	-1.89331	0.396013	0.326516	-0.69105	-1.01757	0.000230555	0.000432255	1	0.569379	1	0.0864367
CA01g29310	0	0	0	0	0	0	0	0	0	0	0	0	1	1	1	1	1	1
CA01g29320	0.428421	0.747455	1.27101	0	1.64984	0.793582	0.802958	1.56888	0.765921	65535	65535	-1.05588	1	1	1	1	1	1
CA01g29330	2.70397	1.58234	3.31488	1.24196	3.11909	1.42157	-0.77302	0.293878	1.0669	1.32851	0.194867	-1.13364	0.0628513	0.465857	0.00825809	0.00377281	0.707366	0.00802424
CA01g29340	0	0	0	0	0	0	0	0	0	0	0	0	1	1	1	1	1	1
CA01g29350	0	0	0	0	0	0	0	0	0	0	0	0	1	1	1	1	1	1
CA01g29370	9.95659	2.9938	5.5225	2.45938	4.86147	5.8322	-1.73367	-0.85033	0.883343	0.983098	1.24574	0.262646	0.000230555	0.013078	0.0234615	0.0129708	0.00207852	0.504509
CA01g29380	0.352677	0.26355	0.459995	0.272543	0.542508	0.250509	-0.420273	0.383272	0.803546	0.993161	-0.12162	-1.11478	1	1	1	1	1	1
CA01g29410	6.92929	2.03331	5.335	0.941818	1.54343	3.54648	-1.76887	-0.377219	1.39165	0.712619	1.91287	1.20025	0.000230555	0.298249	0.000432255	0.153943	0.000230555	0.00377281
CA01g29420	0	0	0	0	0	0.0203074	0	0	0	0	65535	65535	1	1	1	1	1	1
CA01g29430	432.201	135.363	235.901	139.694	226.085	135.904	-1.67487	-0.873519	0.801355	0.694594	-0.0396832	-0.734277	0.000230555	0.00559338	0.00731395	0.025866	0.910276	0.0191213
CA01g29480	0	0	0	0	0	0	0	0	0	0	0	0	1	1	1	1	1	1
CA01g29490	2.73728	1.33134	2.02196	1.47139	3.03663	1.37314	-1.03986	-0.436989	0.60287	1.04529	-0.0996917	-1.14499	0.212505	0.560157	0.486466	0.174546	1	0.151787
CA01g29500	0.0371671	0	0.04667	0	0.0225507	0	65535	0.32847	65535	65535	0	65535	1	1	1	1	1	1
CA01g29550	0	0	0	0	0	0	0	0	0	0	0	0	1	1	1	1	1	1
CA01g29560	0	0.123742	0	0.277985	0	0.665707	65535	0	65535	65535	1.25988	65535	1	1	1	1	1	1
CA01g29570	2.84652	0.615469	0.957397	0.281428	0.114901	1.8081	-2.20944	-1.57201	0.637431	-1.29238	2.68364	3.97601	0.000230555	0.00192816	1	1	0.000620881	0.00251903
CA01g29580	0	0	0	0	0	0	0	0	0	0	0	0	1	1	1	1	1	1
CA01g29600	1.39327	1.08947	3.43032	0.615851	1.24323	1.20392	-0.354854	1.29987	1.65472	1.01343	0.967081	-0.0463529	1	0.0501394	0.0320243	1	1	1
CA01g29610	628.015	1385.22	665.829	506.246	548.495	969.836	1.14124	0.084353	-1.05689	0.11564	0.937902	0.822263	0.00790628	0.845115	0.0124278	0.787307	0.0173911	0.0414909
CA01g29650	0.568608	0.280864	0.431746	0.121399	0.429267	0.356544	-1.01756	-0.397252	0.620309	1.82211	1.55432	-0.267794	1	1	1	1	1	1
CA01g29700	17.3356	45.422	25.3265	29.7339	45.9441	19.9824	1.38966	0.546913	-0.842745	0.627772	-0.573378	-1.20115	0.000230555	0.084091	0.00482603	0.0443565	0.0691232	0.000230555
CA01g29730	0	0	0	0.0285617	0	0	0	0	0	65535	65535	0	1	1	1	1	1	1
CA01g29740	0	0	0	0	0	0	0	0	0	0	0	0	1	1	1	1	1	1
CA01g29780	0.0265077	0	0	0	0	0.0546287	65535	65535	0	0	65535	65535	1	1	1	1	1	1
CA01g29790	0.100352	0.0185694	0.047437	0	0.0707278	0.150551	-2.43407	-1.08099	1.35308	65535	65535	1.0899	1	1	1	1	1	1
CA01g29810	0.449641	0.64107	2.30809	1.26876	1.59335	0	0.511708	2.35985	1.84815	0.328638	65535	65535	1	1	1	1	1	1
CA01g29820	0.490625	0.526235	0.329514	0.497546	0.351289	0.604837	0.101086	-0.574283	-0.67537	-0.502172	0.281715	0.783887	1	1	1	1	1	1
CA01g29830	0.387871	0.367057	0.407658	0.667049	0.527717	0.815272	-0.0795738	0.0717834	0.151357	-0.338028	0.289489	0.627516	1	1	1	1	1	1
CA01g29840	0.641342	0.601535	0.331527	0.468591	0.50202	1.18984	-0.092445	-0.951969	-0.859524	0.0994133	1.34436	1.24495	1	1	1	1	1	1
CA01g29880	12.2157	8.01771	12.2331	5.97673	10.3379	5.86406	-0.607475	0.00205857	0.609534	0.790519	-0.0274546	-0.817974	0.202188	0.988619	0.197523	0.125178	0.967539	0.119033
CA01g29890	9.90904	6.27114	10.7198	5.3723	8.18426	5.02931	-0.660019	0.113465	0.773484	0.607312	-0.0951789	-0.702491	0.216835	0.835521	0.14129	0.289721	0.88914	0.234225
CA01g29900	8.64354	3.36593	6.44199	3.21255	6.79958	3.17947	-1.36062	-0.424116	0.936503	1.08173	-0.0149314	-1.09666	0.000973074	0.250975	0.0182085	0.00872548	0.972673	0.00546663
CA01g29930	0.0262678	0	0	0	0.043979	0	65535	65535	0	65535	0	65535	1	1	1	1	1	1
CA01g29940	3.00493	1.55447	4.71328	0.780571	3.93388	2.50463	-0.950908	0.649399	1.60031	2.33335	1.68199	-0.651358	0.211207	0.311372	0.0335703	0.0366348	0.100415	0.343308
CA01g29970	53.4014	24.3786	44.6467	24.8759	31.0771	22.6651	-1.13127	-0.258324	0.872942	0.321106	-0.134273	-0.455379	0.000230555	0.423685	0.00322643	0.294141	0.685863	0.135173
CA01g30030	0	0.0452743	0.0205645	0.0616603	0	0.00592956	65535	65535	-1.13854	65535	-3.37835	65535	1	1	1	1	1	1
CA01g30060	11.432	2.13162	7.12991	1.8859	2.07	2.95342	-2.42306	-0.68112	1.74194	0.13438	0.647135	0.512755	0.000230555	0.0256768	0.000230555	0.739039	0.0713188	0.152601
CA01g30070	5.65924	1.35606	5.6735	1.03494	1.40408	1.95265	-2.06119	0.00362914	2.06482	0.440076	0.915885	0.475809	0.000230555	0.992786	0.000230555	0.306788	0.0220964	0.232384
CA01g30130	10.1185	4.30851	5.08293	2.00342	1.10922	6.34129	-1.23173	-0.993261	0.238473	-0.852912	1.66231	2.51523	0.000230555	0.00162128	0.508634	0.0375302	0.000230555	0.000230555
CA01g30150	0.0298874	0	0	0	0	0.0561572	65535	65535	0	0	65535	65535	1	1	1	1	1	1
CA01g30160	0	0	0	0	0	0	0	0	0	0	0	0	1	1	1	1	1	1
CA01g30210	0	0	0	0	0	0	0	0	0	0	0	0	1	1	1	1	1	1
CA01g30220	0	0	0	0	0	0	0	0	0	0	0	0	1	1	1	1	1	1
CA01g30230	0	0	0	0	0	0	0	0	0	0	0	0	1	1	1	1	1	1
CA01g30250	2.61266	0.477529	1.64841	0.695798	0.303138	0.889002	-2.45186	-0.664449	1.78741	-1.1987	0.353519	1.55221	1	1	1	1	1	1
CA01g30260	4.58488	2.84632	2.33824	2.56631	1.71128	1.5963	-0.687785	-0.971461	-0.283676	-0.584622	-0.684963	-0.100341	0.220061	0.0911527	0.655881	0.375145	0.296507	0.89703
CA01g30270	2.2553	0.856364	1.80431	0.143212	0.0828012	0.756062	-1.39702	-0.32187	1.07515	-0.790431	2.40035	3.19078	0.0871718	0.670327	0.191237	1	1	1
CA01g30280	73.7119	12.527	56.3522	13.3126	28.5777	14.1427	-2.55685	-0.387426	2.16942	1.10209	0.0872614	-1.01483	0.000230555	0.223123	0.000230555	0.000230555	0.804495	0.000230555
CA01g30290	0	0	0	0	0	0	0	0	0	0	0	0	1	1	1	1	1	1
CA01g30300	11.6682	0.957105	6.89155	1.57997	0	4.2187	-3.60777	-0.759686	2.84808	65535	1.4169	65535	0.139309	0.424214	0.143038	1	1	1
CA01g30320	15.1227	11.9197	15.5125	9.65729	12.6617	11.4605	-0.343363	0.0367237	0.380086	0.390784	0.24698	-0.143804	0.254375	0.912823	0.212562	0.20872	0.441725	0.660833
CA01g30330	12.5019	3.69741	14.8658	4.75347	9.08159	8.92324	-1.75756	0.249846	2.00741	0.933965	0.908587	-0.025378	0.000230555	0.481417	0.000230555	0.0167722	0.0193217	0.951845
CA01g30370	0.709456	0.571685	3.13272	0.039515	4.19643	0.118772	-0.311492	2.14263	2.45413	6.73062	1.58772	-5.1429	1	0.00377281	0.0121011	0.101108	1	0.318581
CA01g30380	0.99064	0	0.179548	0	0	0	65535	-2.46399	65535	0	0	0	1	1	1	1	1	1
CA01g30390	1.30147	0.0825352	0.36765	0.253987	0	0.16722	-3.97899	-1.82374	2.15525	65535	-0.603002	65535	1	1	1	1	1	1
CA01g30440	0.179123	0.106225	0.0953633	0.0858825	0	0.0539946	-0.753825	-0.909447	-0.155622	65535	-0.669548	65535	1	1	1	1	1	1
CA01g30460	44.0717	18.6753	30.3884	19.0337	33.5943	14.5991	-1.23872	-0.536332	0.702388	0.819661	-0.382671	-1.20233	0.00130426	0.142633	0.0798935	0.0350214	0.388872	0.00251903
CA01g30490	4.45023	6.21061	3.92547	3.69645	6.6359	3.58752	0.480855	-0.181014	-0.661869	0.844151	-0.043154	-0.887305	0.199404	0.672369	0.0885217	0.0268103	0.927879	0.0190199
CA01g30510	33.0877	20.4171	36.4993	14.4531	34.7778	20.521	-0.696519	0.141574	0.838093	1.26679	0.505718	-0.761069	0.0200205	0.66635	0.00658613	0.000230555	0.110061	0.0106623
CA01g30530	372.739	195.914	202.542	189.467	278.705	122.422	-0.927944	-0.879942	0.0480015	0.556793	-0.63008	-1.18687	0.00322643	0.00508432	0.895128	0.0818082	0.0422815	0.000230555
CA01g30540	0.949594	1.14471	1.0514	0.23929	0.257851	3.69081	0.269594	0.146932	-0.122662	0.107774	3.9471	3.83933	0.709818	1	0.867071	1	0.00731395	0.00546663
CA01g30570	105.448	152.235	118.529	70.0728	150.629	90.8809	0.529768	0.16871	-0.361057	1.10407	0.375122	-0.728947	0.0770549	0.60719	0.24729	0.000230555	0.228467	0.014044
CA01g30580	28.949	19.6161	23.1592	18.0587	35.4677	13.8591	-0.561477	-0.321929	0.239547	0.973816	-0.381861	-1.35568	0.136716	0.391506	0.561393	0.00918846	0.358421	0.000230555
CA01g30600	1.37893	0.561491	1.12924	0.288476	2.39522	0.18605	-1.29621	-0.288197	1.00802	3.05363	-0.632761	-3.68639	1	1	1	0.133127	1	0.229615
CA01g30630	0	0	0	0	0	0	0	0	0	0	0	0	1	1	1	1	1	1
CA01g30640	0.0358941	0	0	0.0639142	0	0.425271	65535	65535	0	65535	2.73417	65535	1	1	1	1	1	1
CA01g30680	0	0	0	0	0	0	0	0	0	0	0	0	1	1	1	1	1	1
CA01g30700	0.0233227	0	0	0	0	0	65535	65535	0	0	0	0	1	1	1	1	1	1
CA01g30710	22.4724	3.68397	17.5979	4.15798	8.88521	5.02044	-2.60882	-0.352747	2.25607	1.09552	0.27193	-0.823593	0.000230555	0.306415	0.000230555	0.0102126	0.573694	0.0483695
CA01g30720	1.25173	0.507239	1.84242	0.246578	0.373671	0.923101	-1.30319	0.557676	1.86086	0.599724	1.90444	1.30472	0.0392172	0.28554	0.00596872	1	1	1
CA01g30730	3.79231	1.59493	1.64406	1.10486	0.528811	1.70727	-1.24959	-1.20582	0.0437714	-1.06304	0.627823	1.69087	0.00802424	0.00731395	0.936353	1	0.218074	0.00860963
CA01g30740	0	0	0	0	0	0	0	0	0	0	0	0	1	1	1	1	1	1
CA01g30760	0	0	0	0	0	0	0	0	0	0	0	0	1	1	1	1	1	1
CA01g30800	0	0	0	0	0	0	0	0	0	0	0	0	1	1	1	1	1	1
CA01g30810	0	0	0	0.144717	0	0	0	0	0	65535	65535	0	1	1	1	1	1	1
CA01g30820	0	0	0.0655634	0	0	0	0	65535	65535	0	0	0	1	1	1	1	1	1
CA01g30840	1.57451	0.538807	0.705769	0.435899	0.516702	0.587248	-1.54706	-1.15763	0.389429	0.245338	0.429976	0.184638	0.0229755	0.0575109	1	1	1	1
CA01g30850	4.8869	1.78719	1.81781	1.67676	1.56572	1.84233	-1.45123	-1.42671	0.0245147	-0.0988549	0.135856	0.234711	0.0228785	0.0241406	0.96761	0.899508	0.864329	0.756306
CA01g30900	0	0	0	0	0	0	0	0	0	0	0	0	1	1	1	1	1	1
CA01g30910	0	0	0	0	0	0	0	0	0	0	0	0	1	1	1	1	1	1
CA01g30920	0	0	0	0	0	0	0	0	0	0	0	0	1	1	1	1	1	1
CA01g30930	0.249255	0.330201	0.0444201	0.144464	0.190392	0.125893	0.405722	-2.48834	-2.89406	0.398259	-0.198509	-0.596768	1	1	1	1	1	1
CA01g30940	0	0	0	0	0	0	0	0	0	0	0	0	1	1	1	1	1	1
CA01g30950	0	0	0	0	0	0	0	0	0	0	0	0	1	1	1	1	1	1
CA01g30960	0	0	0	0	0	0	0	0	0	0	0	0	1	1	1	1	1	1
CA01g30980	65.7592	45.9634	42.0825	28.2831	51.8417	12.9246	-0.516709	-0.643971	-0.127262	0.874174	-1.12982	-2.004	0.105006	0.031478	0.722612	0.00308605	0.000800149	0.000230555
CA01g31040	6.74005	1.3077	2.0696	3.34082	2.54259	4.06374	-2.36572	-1.70341	0.662315	-0.393902	0.282603	0.676505	0.000230555	0.000973074	0.280515	0.476022	0.590693	0.186077
CA01g31180	35.2084	23.494	34.4051	29.6394	41.1089	27.3925	-0.58363	-0.0332967	0.550333	0.471936	-0.113732	-0.585668	0.0569355	0.924952	0.0765915	0.126988	0.744474	0.0567745
CA01g31210	1.09116	2.48258	3.28906	0.166788	0.245312	3.4457	1.18598	1.59181	0.405837	0.556601	4.36871	3.81211	0.0100985	0.000432255	0.34249	1	0.000230555	0.000230555
CA01g31220	0.0324854	0	0.0186086	0	0	0.0237087	65535	-0.803818	65535	0	65535	65535	1	1	1	1	1	1
CA01g31240	0.0133679	0	0.0520211	0	0	0.0550989	65535	1.96032	65535	0	65535	65535	1	1	1	1	1	1
CA01g31260	0	0	0.0355396	0	0	0.153608	0	65535	65535	0	65535	65535	1	1	1	1	1	1
CA01g31270	3.63571	1.5352	3.62398	1.38765	2.45537	1.37407	-1.24381	-0.00466046	1.23915	0.823296	-0.0141822	-0.837478	0.00837464	0.991104	0.00755169	0.0878539	0.982175	0.082264
CA01g31290	171.63	56.8382	65.1757	99.1466	53.5406	53.2734	-1.59437	-1.3969	0.197474	-0.888928	-0.896146	-0.00721783	0.000230555	0.000230555	0.542894	0.00482603	0.00322643	0.983758
CA01g31300	27.1229	2.85473	11.1736	2.82716	3.08034	4.28546	-3.24808	-1.27942	1.96866	0.123733	0.600096	0.476363	0.000230555	0.000230555	0.000230555	0.739124	0.069591	0.151183
CA01g31330	54.2432	15.1663	20.092	16.9186	9.65363	17.593	-1.83858	-1.43282	0.405757	-0.809462	0.0563952	0.865858	0.000230555	0.000230555	0.190037	0.00790628	0.87395	0.00596872
CA01g31350	0	0.475949	0	0	0	0.44681	65535	0	65535	0	65535	65535	1	1	1	1	1	1
CA01g31370	0.17628	0.567175	0.307684	0.140655	0.146147	0.987092	1.68593	0.803579	-0.882347	0.0552559	2.81102	2.75576	1	1	1	1	0.00417379	0.00621662
CA01g31380	19.8334	14.4717	23.7244	6.84121	25.7767	9.54961	-0.4547	0.258439	0.713139	1.91374	0.48119	-1.43255	0.133127	0.406766	0.0185122	0.000230555	0.152127	0.000230555
CA01g31390	13.1429	13.4587	8.122	10.7782	13.4394	7.11321	0.0342502	-0.694382	-0.728632	0.318348	-0.599544	-0.917892	0.92807	0.0416658	0.0313839	0.363615	0.0936198	0.00998555
CA01g31400	17.6879	8.75589	11.797	6.33318	18.8263	8.18837	-1.01444	-0.584343	0.430097	1.57174	0.370646	-1.2011	0.021014	0.166388	0.350617	0.000800149	0.467038	0.00683137
CA01g31420	7.18949	3.90901	11.3512	2.45351	9.40687	3.2234	-0.879086	0.658879	1.53796	1.93887	0.393735	-1.54513	0.094209	0.147282	0.00308605	0.00251903	0.55859	0.00766888
CA01g31430	0.577509	0.145085	0.947553	0.0346899	0.345728	0.0999304	-1.99295	0.714363	2.70731	3.31705	1.52641	-1.79064	1	0.108979	0.000230555	1	1	1
CA01g31450	62.9368	72.3872	72.6553	40.3821	112.96	35.5262	0.20183	0.207164	0.00533356	1.48403	-0.184833	-1.66886	0.533648	0.527422	0.987828	0.000230555	0.575703	0.000230555
CA01g31470	9.69221	4.60865	8.01048	3.19533	6.51827	5.04138	-1.07248	-0.274937	0.797544	1.02852	0.657852	-0.370671	0.00177614	0.418579	0.0179033	0.0036379	0.0699042	0.295563
CA01g31490	15.4548	3.25161	13.9598	1.70831	2.83319	3.6884	-2.24883	-0.146779	2.10205	0.729857	1.11043	0.380571	0.000230555	0.686989	0.000230555	0.133533	0.0206169	0.410743
CA01g31500	21.3854	32.5388	28.1037	24.0939	46.3077	18.513	0.605536	0.394137	-0.211399	0.942581	-0.380133	-1.32271	0.042366	0.194517	0.509857	0.00280502	0.245379	0.000230555
CA01g31520	9.94441	2.38804	6.35265	3.32028	2.37292	3.98789	-2.05806	-0.646527	1.41153	-0.484638	0.264323	0.748961	0.000230555	0.032572	0.000230555	0.191547	0.460456	0.0393029
CA01g31610	3.7251	3.82824	3.14979	1.42687	1.84028	4.73524	0.0394039	-0.242024	-0.281428	0.367074	1.73058	1.36351	0.939918	0.620602	0.564043	0.525331	0.000230555	0.00584365
CA01g31630	114.205	34.1653	97.5456	36.1237	74.5376	30.6241	-1.74102	-0.227475	1.51355	1.04502	-0.238278	-1.2833	0.000230555	0.487705	0.000230555	0.000432255	0.462141	0.000230555
CA01g31650	5.96074	46.0367	16.7337	21.5152	42.5561	38.4494	2.94922	1.48919	-1.46003	0.984012	0.837609	-0.146403	0.000230555	0.000230555	0.000230555	0.00177614	0.00918846	0.670989
CA01g31660	34.53	9.93401	28.5786	8.73429	15.2087	11.8623	-1.7974	-0.272912	1.52449	0.800137	0.441617	-0.35852	0.000230555	0.38849	0.000230555	0.00731395	0.159951	0.254826
CA01g31690	16.0943	7.85329	12.1114	6.98532	10.5032	8.53831	-1.03518	-0.410191	0.624991	0.588427	0.289626	-0.298801	0.00146443	0.211692	0.0600331	0.0880021	0.430064	0.397137
CA01g31700	82.4444	84.8953	104.458	36.4287	145.555	66.3646	0.0422642	0.341428	0.299164	1.99841	0.865338	-1.13308	0.909991	0.309908	0.364211	0.000230555	0.0152085	0.000620881
CA01g31710	0	0.17362	0	0	0	0.117268	65535	0	65535	0	65535	65535	1	1	1	1	1	1
CA01g31720	0	0	0	0	0	0	0	0	0	0	0	0	1	1	1	1	1	1
CA01g31730	0	0	0	0	0	0	0	0	0	0	0	0	1	1	1	1	1	1
CA01g31740	179.694	66.3256	67.8784	82.0407	30.7926	146.046	-1.43791	-1.40452	0.0333851	-1.41376	0.832008	2.24576	0.000230555	0.000230555	0.927917	0.000230555	0.0163577	0.000230555
CA01g31790	0	0	0	0	0	0	0	0	0	0	0	0	1	1	1	1	1	1
CA01g31800	4.9758	3.42745	3.24658	3.30671	2.47826	2.87812	-0.537793	-0.616009	-0.0782163	-0.416066	-0.20027	0.215796	0.242978	0.182431	0.889534	0.428613	0.706189	0.693841
CA01g31820	5.17026	1.77997	5.86727	1.88561	4.77593	1.79802	-1.53839	0.182453	1.72084	1.34075	-0.0686224	-1.40938	0.000230555	0.644736	0.000230555	0.00114071	0.896693	0.00192816
CA01g31830	0.187481	0	0.101491	0.0399273	0.139996	0.0686214	65535	-0.885395	65535	1.80994	0.781282	-1.02866	1	1	1	1	1	1
CA01g31840	0.136003	0.0525814	0.230052	0.0905082	0.175806	0.0711461	-1.37102	0.758318	2.12933	0.957868	-0.347264	-1.30513	1	1	1	1	1	1
CA01g31850	8.43126	5.23054	10.9276	2.08575	5.0419	5.3026	-0.688788	0.374152	1.06294	1.2734	1.34613	0.0727317	0.0552919	0.288985	0.00192816	0.00237384	0.00130426	0.86031
CA01g31860	184.091	128.198	156.07	111.242	168.823	100.623	-0.522044	-0.238222	0.283822	0.601815	-0.144734	-0.74655	0.094934	0.457716	0.384343	0.0609997	0.691382	0.0198214
CA01g31930	0	0.0490614	0	0	0.132385	0	65535	0	65535	65535	0	65535	1	1	1	1	1	1
CA01g31970	0.0894372	0	0.0627724	0.0970513	0	0	65535	-0.510745	65535	65535	65535	0	1	1	1	1	1	1
CA01g31990	0	0	0	0	0	0	0	0	0	0	0	0	1	1	1	1	1	1
CA01g32000	0.345301	3.47171	4.58998	0.335925	0.691285	3.39484	3.32972	3.73256	0.402841	1.04114	3.33713	2.29599	0.00114071	0.000973074	0.34979	1	0.000800149	0.000230555
CA01g32020	0.197552	0	0.0274206	0	0	0	65535	-2.8489	65535	0	0	0	1	1	1	1	1	1
CA01g32030	37.7981	5.88503	27.5615	5.94362	10.2073	9.46523	-2.68319	-0.455658	2.22753	0.780186	0.671295	-0.108891	0.000230555	0.202826	0.000230555	0.0963423	0.159228	0.825441
CA01g32080	0	0	0	0	0	0	0	0	0	0	0	0	1	1	1	1	1	1
CA01g32100	0	0	0	0.0167139	0	0	0	0	0	65535	65535	0	1	1	1	1	1	1
CA01g32110	0	0	0	0	0	0	0	0	0	0	0	0	1	1	1	1	1	1
CA01g32120	0	0	0	0	0	0	0	0	0	0	0	0	1	1	1	1	1	1
CA01g32130	0	0	0	0	0	0	0	0	0	0	0	0	1	1	1	1	1	1
CA01g32140	7.99738	3.06394	7.92302	1.86073	4.0139	3.05717	-1.38414	-0.013477	1.37066	1.10913	0.716327	-0.392808	0.00146443	0.973936	0.00177614	0.0187151	0.135243	0.396408
CA01g32150	16.9107	22.5008	13.5096	9.84637	5.39435	31.2466	0.412046	-0.32395	-0.735996	-0.868143	1.66604	2.53418	0.1918	0.313716	0.0187151	0.00872548	0.000230555	0.000230555
CA01g32160	0.177854	0	0.0206768	0	0	0	65535	-3.10461	65535	0	0	0	1	1	1	1	1	1
CA01g32180	0	0	0	0	0.0586233	0.030626	0	0	0	65535	65535	-0.936714	1	1	1	1	1	1
CA01g32200	0	0	0	0	0	0	0	0	0	0	0	0	1	1	1	1	1	1
CA01g32210	0.229241	0	0.0966264	0.0105263	0.0540065	0.0119798	65535	-1.24637	65535	2.35913	0.186601	-2.17253	1	1	1	1	1	1
CA01g32300	4.37492	0.797233	2.45827	0.393283	1.86202	0.810762	-2.45618	-0.831614	1.62457	2.24323	1.04371	-1.19952	0.0175955	0.163216	0.0716293	0.0880021	1	0.164811
CA01g32320	0.171653	0	0	0	0	0.028635	65535	65535	0	0	65535	65535	1	1	1	1	1	1
CA01g32340	0.187874	0.112902	0.130319	0.24171	0.192628	0.218699	-0.734693	-0.527712	0.206981	-0.327462	-0.144331	0.18313	1	1	1	1	1	1
CA01g32390	2.24697	0.179778	0.788297	0.0563257	0.243637	0.168489	-3.64369	-1.51117	2.13252	2.11287	1.58079	-0.532079	0.000230555	0.000620881	1	1	1	1
CA01g32420	40.6621	19.0622	63.9952	18.3389	41.0751	21.8498	-1.09297	0.654278	1.74725	1.16336	0.252712	-0.910646	0.00559338	0.066503	0.000230555	0.00546663	0.593285	0.0215079
CA01g32450	0.0882847	0.0534629	0.134985	0	0.058979	0	-0.723625	0.612564	1.33619	65535	0	65535	1	1	1	1	1	1
CA01g32510	0	0	0	0	0	0	0	0	0	0	0	0	1	1	1	1	1	1
CA01g32540	46.2889	3.28963	25.14	4.56297	10.2508	7.78983	-3.81467	-0.88068	2.93399	1.16769	0.771619	-0.396076	0.000230555	0.00390745	0.000230555	0.000973074	0.0328436	0.266078
CA01g32630	0	0	0	0	0	0	0	0	0	0	0	0	1	1	1	1	1	1
CA01g32650	0	0	0	0	0	0	0	0	0	0	0	0	1	1	1	1	1	1
CA01g32660	0	0	0	0	0	0	0	0	0	0	0	0	1	1	1	1	1	1
CA01g32670	36.6486	31.9814	30.0816	20.722	34.9345	23.4916	-0.196524	-0.284877	-0.0883526	0.753491	0.180981	-0.57251	0.542845	0.366527	0.7935	0.0128617	0.583306	0.0596228
CA01g32680	53.4693	39.3246	42.6098	28.7945	47.4051	32.0244	-0.443281	-0.327526	0.115755	0.719251	0.153377	-0.565873	0.14548	0.297063	0.736302	0.0198214	0.664523	0.0714744
CA01g32720	0	0	0	0	0	0	0	0	0	0	0	0	1	1	1	1	1	1
CA01g32800	6.2201	2.6375	5.46237	2.11513	3.34878	2.95685	-1.23777	-0.18741	1.05036	0.662888	0.483317	-0.179571	0.000800149	0.600833	0.00404141	0.0815075	0.216957	0.657657
CA01g32830	0	0	0	0	0	0	0	0	0	0	0	0	1	1	1	1	1	1
CA01g32840	0	0	0	0	0	0	0	0	0	0	0	0	1	1	1	1	1	1
CA01g32850	0	0	0	0	0	0	0	0	0	0	0	0	1	1	1	1	1	1
CA01g32890	0	0	0.0900903	0	0	0	0	65535	65535	0	0	0	1	1	1	1	1	1
CA01g32900	0	0	0	0	0	0	0	0	0	0	0	0	1	1	1	1	1	1
CA01g32910	9.65351	0.469675	0.995234	0.470936	2.63715	1.70116	-4.36132	-3.27795	1.08337	2.48538	1.85292	-0.63246	0.121266	0.176675	1	1	1	1
CA01g32930	0	0	0	0	0	0	0	0	0	0	0	0	1	1	1	1	1	1
CA01g32980	0	0	0	0	0	0	0	0	0	0	0	0	1	1	1	1	1	1
CA01g33010	0	0	0	0	0	0	0	0	0	0	0	0	1	1	1	1	1	1
CA01g33020	0	0	0	0	0	0	0	0	0	0	0	0	1	1	1	1	1	1
CA01g33040	0.159057	0	0.0556635	0	0	0.0594687	65535	-1.51474	65535	0	65535	65535	1	1	1	1	1	1
CA01g33070	3.71679	0.750765	4.65782	0.665265	1.54139	0.979276	-2.30763	0.325595	2.63322	1.21223	0.557786	-0.654445	0.000230555	0.357008	0.000230555	0.00766888	0.235655	0.113614
CA01g33080	3.30671	2.88656	4.57927	1.4398	1.88283	2.84403	-0.196047	0.469721	0.665768	0.387027	0.982064	0.595037	0.653997	0.229496	0.0909271	0.42431	0.0252961	0.178995
CA01g33090	10.849	8.76332	18.5318	7.88276	19.434	6.59421	-0.308007	0.772447	1.08045	1.30181	-0.257502	-1.55931	0.627801	0.163815	0.0588919	0.0328436	0.730209	0.0132933
CA01g33130	22.4986	22.2904	33.7111	16.7318	41.8922	14.9467	-0.0134134	0.583389	0.596803	1.32409	-0.162763	-1.48686	0.968312	0.0524715	0.0543803	0.000230555	0.64566	0.000230555
CA01g33150	0.145792	0	0.147024	0	0	0	65535	0.0121404	65535	0	0	0	1	1	1	1	1	1
CA01g33160	0	0	0	0	0	0	0	0	0	0	0	0	1	1	1	1	1	1
CA01g33170	27.9681	30.8257	23.4297	19.6704	26.2481	24.0352	0.140352	-0.255445	-0.395797	0.416185	0.289125	-0.12706	0.681857	0.435594	0.208782	0.199648	0.380883	0.723191
CA01g33180	25.2642	8.97147	19.1075	9.65441	14.8387	10.0721	-1.49368	-0.402954	1.09072	0.620103	0.0611009	-0.559002	0.000230555	0.216166	0.00130426	0.0676976	0.880807	0.110416
CA01g33230	0.10604	0	0.141515	0.159462	0.0506251	0	65535	0.416357	65535	-1.65529	65535	65535	1	1	1	1	1	1
CA01g33240	6.14399	6.05761	5.4786	5.15756	9.42097	4.99531	-0.0204288	-0.165371	-0.144942	0.869186	-0.0461169	-0.915303	0.96452	0.699466	0.736302	0.0200205	0.922636	0.0160453
CA01g33280	0.110022	0.0339956	0	0	0.0372508	0.0229991	-1.69437	65535	65535	65535	65535	-0.695692	1	1	1	1	1	1
CA01g33320	0.170876	0.23668	0.087817	0.0358364	0.0624119	0.230069	0.46999	-0.960377	-1.43037	0.800395	2.68257	1.88217	1	1	1	1	1	1
CA01g33330	4.71975	6.43293	2.52067	0.933657	0.964815	4.98693	0.446765	-0.904907	-1.35167	0.0473603	2.41719	2.36983	0.19205	0.0129708	0.000230555	0.937588	0.000230555	0.000230555
CA01g33340	0.978154	0.748082	0.521672	0.725555	0.356118	0.64547	-0.386865	-0.906919	-0.520054	-1.02673	-0.168734	0.857993	0.435282	0.0721748	1	1	1	1
CA01g33350	12.355	5.99965	1.3351	13.6782	1.3537	8.06525	-1.04214	-3.21007	-2.16793	-3.33689	-0.762083	2.57481	0.00251903	0.000230555	0.000230555	0.000230555	0.0377068	0.000230555
CA01g33360	24.0389	10.9659	2.67507	24.3495	2.93845	15.5893	-1.13235	-3.16772	-2.03537	-3.05077	-0.643339	2.40743	0.00571873	0.000230555	0.000432255	0.000230555	0.0875529	0.000230555
CA01g33370	4.22972	5.95057	2.88146	3.89369	0.698216	9.96255	0.492464	-0.553763	-1.04623	-2.4794	1.35538	3.83477	0.159889	0.112271	0.00237384	0.000230555	0.000230555	0.000230555
CA01g33420	89.5834	57.1168	196.888	44.2177	196.068	38.772	-0.649316	1.13607	1.78539	2.14866	-0.189608	-2.33827	0.0343896	0.000432255	0.000230555	0.000230555	0.577216	0.000230555
CA01g33430	0	0	0	0	0	0.028635	0	0	0	0	65535	65535	1	1	1	1	1	1
CA01g33500	0.543889	0	0.0344646	0.0447914	0.0567895	0	65535	-3.98013	65535	0.342401	65535	65535	1	1	1	1	1	1
CA01g33520	0	0	0	0	0.0291678	0.0134739	0	0	0	65535	65535	-1.11421	1	1	1	1	1	1
CA01g33530	1.70912	0	0.430709	0.0211075	0.445451	0.0274691	65535	-1.98847	65535	4.39944	0.380055	-4.01939	0.000230555	0.00430665	1	1	1	1
CA01g33540	14.3859	8.83219	14.2436	8.05085	11.8947	6.64955	-0.703807	-0.0143369	0.68947	0.563108	-0.275886	-0.838993	0.0238488	0.968689	0.0233636	0.0762088	0.416871	0.00778704
CA01g33570	35.09	4.88465	113.161	7.44958	76.5572	4.73211	-2.84473	1.68925	4.53398	3.36131	-0.654675	-4.01598	0.000230555	0.000230555	0.000230555	0.000230555	0.193497	0.000230555
CA01g33590	0.15316	6.18282	0.274982	0.974813	0.0255191	6.41542	5.33515	0.844299	-4.49086	-5.25548	2.71835	7.97382	0.000230555	1	0.000230555	0.290344	0.000230555	0.288251
CA01g33620	4.81858	0.631351	2.55551	0.869407	0.96561	1.1571	-2.93209	-0.914997	2.0171	0.151409	0.41241	0.261001	0.0261474	0.153472	0.065075	1	1	1
CA01g33630	3.48764	1.09339	1.67261	0.933077	0.83712	0.583964	-1.67344	-1.06015	0.613296	-0.156562	-0.676117	-0.519554	0.00322643	0.0277576	0.284556	1	1	1
CA01g33640	19.623	8.79077	15.7936	7.02792	9.90815	8.51977	-1.15848	-0.313204	0.84528	0.495519	0.277718	-0.217801	0.000230555	0.311538	0.00251903	0.110921	0.387952	0.503342
CA01g33650	1238.17	1798.23	2438.7	1109.33	4092.17	690.388	0.538361	0.977901	0.43954	1.88318	-0.684205	-2.56739	0.0834891	0.00162128	0.181836	0.000230555	0.0272826	0.000230555
CA01g33690	521.112	567.496	340.627	132.325	321.034	118.017	0.123016	-0.613403	-0.736419	1.27864	-0.165093	-1.44373	0.720957	0.0434028	0.0155218	0.000230555	0.653514	0.000230555
CA01g33760	0.292782	0	0	0	0	0	65535	65535	0	0	0	0	1	1	1	1	1	1
CA01g33780	0.726676	3.60482	1.80466	0.86182	2.17639	0.505384	2.31054	1.31234	-0.9982	1.33648	-0.770009	-2.10649	0.000230555	0.0228785	0.0351106	0.0173911	1	0.00237384
CA01g33840	0.945216	0.119184	0.603482	0.174235	0.218661	0.310322	-2.98745	-0.647333	2.34011	0.327656	0.832728	0.505072	1	1	1	1	1	1
CA01g33850	5.59939	0.866946	3.50524	0.676503	0.659851	1.54752	-2.69126	-0.675755	2.0155	-0.0359551	1.19379	1.22974	0.000230555	0.0486228	0.000230555	1	0.00743276	0.00683137
CA01g33870	0.2308	0.0311882	0.116005	0.0291144	0.0395969	0.181626	-2.88757	-0.992452	1.89512	0.443655	2.64116	2.19751	1	1	1	1	1	1
CA01g33880	0.119689	0.0216459	0.0247239	0.0166781	0.00908955	0.0811939	-2.46712	-2.27531	0.191812	-0.875678	2.28341	3.15909	1	1	1	1	1	1
CA01g33920	35.9306	18.0095	27.4347	16.0236	30.7592	18.7816	-0.996454	-0.389212	0.607242	0.940815	0.229121	-0.711694	0.0118819	0.297967	0.133321	0.0184115	0.612928	0.0675388
CA01g33940	15.5145	7.05952	16.8755	5.11501	9.57238	7.16944	-1.13598	0.121309	1.25728	0.904141	0.487124	-0.417018	0.000230555	0.711397	0.000230555	0.00222668	0.119453	0.177251
CA01g33960	0	0	0	0	0	0	0	0	0	0	0	0	1	1	1	1	1	1
CA01g33970	333.951	187.663	374.924	130.94	465.596	200.274	-0.831493	0.166959	0.998452	1.83018	0.613068	-1.21711	0.00495555	0.617574	0.000973074	0.000230555	0.0507251	0.000230555
CA01g33990	18.0376	19.3673	15.3751	20.6086	11.551	20.9978	0.102614	-0.230409	-0.333023	-0.835226	0.0269938	0.86222	0.770967	0.49233	0.313772	0.0114437	0.939044	0.00860963
CA01g34000	0.395801	0.0616766	0.0770413	0.260864	0.104666	2.98924	-2.68198	-2.36107	0.320909	-1.31751	3.51841	4.83592	1	1	1	1	0.000620881	0.0098719
CA01g34020	0	0	0	0	0	0	0	0	0	0	0	0	1	1	1	1	1	1
CA01g34030	0	0	0	0	0	0	0	0	0	0	0	0	1	1	1	1	1	1
CA01g34040	0.777189	1.1298	0.595214	1.01751	0.691276	0.877844	0.539729	-0.384857	-0.924587	-0.557713	-0.21301	0.344702	1	1	1	1	1	1
CA01g34050	5.28933	2.44029	5.50203	1.76832	3.92665	2.40498	-1.11603	0.0568806	1.17291	1.15092	0.443645	-0.707271	0.00114071	0.87924	0.000973074	0.00162128	0.268922	0.0528044
CA01g34060	3.52667	3.21444	2.72725	7.95809	4.40143	1.32018	-0.133739	-0.370862	-0.237123	-0.854449	-2.59169	-1.73724	0.821684	0.503624	0.693301	0.0772821	0.000620881	0.008493
CA01g34100	2.01595	0.228856	1.18093	0.103736	0.225255	0.213502	-3.13895	-0.771532	2.36742	1.11864	1.04133	-0.0773108	0.000230555	0.0490476	0.000230555	1	1	1
CA01g34130	0	0	0	0.524864	0	0.880752	0	0	0	65535	0.746794	65535	1	1	1	1	1	1
CA01g34140	5.37121	7.03116	6.20555	7.07012	9.8101	4.72022	0.388517	0.208313	-0.180204	0.472533	-0.582881	-1.05541	0.317308	0.607651	0.649467	0.188768	0.119942	0.00294644
CA01g34150	1.38621	0.927714	0.638992	0.566324	0.333114	1.08346	-0.579395	-1.11728	-0.537882	-0.765611	0.935941	1.70155	0.15857	0.0117714	0.250326	1	0.036547	0.00114071
CA01g34170	30.1315	4.95692	11.5188	6.64318	6.5824	6.92419	-2.60375	-1.38728	1.21648	-0.0132602	0.0597715	0.0730317	0.000230555	0.000230555	0.00177614	0.977834	0.896191	0.871861
CA01g34180	1.95644	1.40407	1.89825	0.334792	1.47206	2.95692	-0.478613	-0.0435619	0.435051	2.13649	3.14276	1.00626	0.418943	0.943984	0.466878	0.0161491	0.00192816	0.0513111
CA01g34190	0	0	0	0	0	0	0	0	0	0	0	0	1	1	1	1	1	1
CA01g34220	0	0	0	0	0	0	0	0	0	0	0	0	1	1	1	1	1	1
CA01g34250	28.7202	15.5626	24.8621	12.9017	34.9856	6.50478	-0.88398	-0.208117	0.675863	1.4392	-0.987986	-2.42719	0.00731395	0.537948	0.0425403	0.000230555	0.0135091	0.000230555
CA01g34290	1016.21	1637.2	2680.75	1140.18	4207.91	662.277	0.688028	1.39944	0.711407	1.88385	-0.783753	-2.6676	0.0440978	0.000230555	0.0500547	0.000230555	0.0174936	0.000230555
CA01g34300	0.707178	0.0444737	0.463009	0.0445598	0.0372934	0.101872	-3.99105	-0.611033	3.38002	-0.256822	1.19294	1.44976	1	1	1	1	1	1
CA01g34320	12.3159	11.0535	10.3768	10.5192	14.5963	7.55589	-0.156028	-0.247172	-0.0911437	0.472574	-0.477352	-0.949925	0.675625	0.48914	0.810295	0.171526	0.184214	0.00546663
CA01g34330	0	0	0	0	0	0	0	0	0	0	0	0	1	1	1	1	1	1
CA01g34340	0	0	0	0	0	0	0	0	0	0	0	0	1	1	1	1	1	1
CA01g34350	0	0	0	0	0	0	0	0	0	0	0	0	1	1	1	1	1	1
CA01g34360	0	0	0	0	0	0	0	0	0	0	0	0	1	1	1	1	1	1
CA01g34370	0	0	0	0	0	0	0	0	0	0	0	0	1	1	1	1	1	1
CA01g34380,CA01g34390	0	0	0	0	0	0	0	0	0	0	0	0	1	1	1	1	1	1
CA01g34400	0	0	0	0	0	0	0	0	0	0	0	0	1	1	1	1	1	1
CA01g34410	0.0446178	0	0.0140655	0	0	0.0198748	65535	-1.66546	65535	0	65535	65535	1	1	1	1	1	1
CA01g34420	0	0	0	0	0	0	0	0	0	0	0	0	1	1	1	1	1	1
CA01g34430	0	0	0	0	0	0	0	0	0	0	0	0	1	1	1	1	1	1
CA01g34440	0	0	0	0	0	0	0	0	0	0	0	0	1	1	1	1	1	1
CA01g34450	14.6268	5.86051	14.9615	5.13606	11.3485	6.33321	-1.31952	0.0326462	1.35216	1.14376	0.302274	-0.841488	0.00192816	0.941837	0.00130426	0.0134015	0.554134	0.0518919
CA01g34520	3.52716	3.28547	1.12996	4.09577	0.920843	5.45022	-0.102407	-1.64224	-1.53984	-2.15311	0.41218	2.56529	0.849295	0.008493	0.0128617	0.00222668	0.359223	0.000230555
CA01g34530	54.5156	33.6787	39.5813	37.1786	50.9743	25.5686	-0.694833	-0.461849	0.232984	0.455298	-0.5401	-0.995398	0.0360044	0.164345	0.515221	0.191237	0.134015	0.00508432
CA01g34570	0.0774856	0.0329163	0.175962	0.0494752	0.076519	0.695637	-1.23513	1.18326	2.41839	0.629111	3.81356	3.18445	1	1	1	1	1	1
CA01g34580	0.0128602	0	0.0873599	0.0256742	0	0	65535	2.76406	65535	65535	65535	0	1	1	1	1	1	1
CA01g34590	0	0	0	0	0	0	0	0	0	0	0	0	1	1	1	1	1	1
CA01g34600	9.80541	6.27271	14.1041	4.70114	7.86683	6.15094	-0.644488	0.524467	1.16896	0.74277	0.387796	-0.354974	0.0339339	0.0798164	0.000230555	0.0175955	0.241165	0.271714
CA01g34610	59.0033	52.1899	85.0878	39.3113	184.163	13.0107	-0.177027	0.528156	0.705183	2.22796	-1.59525	-3.82321	0.665021	0.14074	0.0570163	0.000230555	0.000973074	0.000230555
CA01g34650	78.7158	72.5407	56.3039	62.0283	68.981	56.4471	-0.117863	-0.483417	-0.365554	0.153273	-0.136027	-0.289301	0.727963	0.107457	0.234711	0.65435	0.692901	0.362986
CA01g34680	0	0.0785558	0	0	0	0.0879801	65535	0	65535	0	65535	65535	1	1	1	1	1	1
CA01g34690	0	0	0	0	0	0	0	0	0	0	0	0	1	1	1	1	1	1
CA01g34700	0	0.200746	0.0462509	0.0548188	0	0.418891	65535	65535	-2.11782	65535	2.93383	65535	1	1	1	1	1	1
CA01g34720	0.0681371	0	0	0	0	0.0289811	65535	65535	0	0	65535	65535	1	1	1	1	1	1
CA01g34730	18.9196	1.83368	35.9327	3.46645	13.3353	3.55093	-3.36707	0.925413	4.29248	1.94372	0.0347362	-1.90899	0.000230555	0.00443821	0.000230555	0.000230555	0.951364	0.000230555
CA01g34740	0.0979549	0.165687	0.123696	0.149628	0.033724	0.0492696	0.758274	0.336613	-0.421661	-2.14953	-1.60261	0.546922	1	1	1	1	1	1
CA01g34790	0	0	0.0389612	0.0440977	0	0	0	65535	65535	65535	65535	0	1	1	1	1	1	1
CA01g34800	0.00979986	0.216323	0.103252	0.103856	0	0.147308	4.46428	3.39726	-1.06702	65535	0.504253	65535	1	1	1	1	1	1
CA01g34820	5.51754	0.698063	3.53109	0.368771	1.07515	0.606242	-2.98259	-0.643909	2.33869	1.54375	0.717171	-0.826576	0.00266254	0.188892	0.00634047	1	1	1
CA01g34830	12.9243	2.21779	7.3825	1.75367	3.51372	1.55295	-2.54289	-0.807905	1.73499	1.00262	-0.17537	-1.17799	0.000230555	0.051729	0.00294644	0.0997527	0.814381	0.0662672
CA01g34860	212.007	65.414	299.842	50.6738	169.953	85.2421	-1.69644	0.500089	2.19653	1.74582	0.750326	-0.995498	0.000230555	0.107529	0.000230555	0.000230555	0.014574	0.000973074
CA01g34870	31.5681	6.17322	35.3228	6.08793	9.61759	9.78122	-2.35437	0.162131	2.5165	0.659724	0.684063	0.024339	0.000230555	0.704836	0.000230555	0.247525	0.235597	0.972834
CA01g00010	3.09538	1.14187	3.27061	1.31011	2.25888	1.96645	-1.43871	0.0794425	1.51815	0.785916	0.585904	-0.200012	0.0538846	0.900144	0.0438369	0.256512	0.406289	0.778224
CA01g00020	0	0	0.0908988	0	0	0	0	65535	65535	0	0	0	1	1	1	1	1	1
CA01g00060	1.32097	1.70394	2.82992	1.01784	4.62377	0.831052	0.367278	1.09916	0.731883	2.18356	-0.292501	-2.47606	0.459986	0.0135091	0.0874004	0.000230555	0.62916	0.000230555
CA01g00070	42.4624	38.0418	48.2007	26.069	54.4768	12.041	-0.158598	0.182869	0.341467	1.0633	-1.11438	-2.17768	0.668754	0.60719	0.319878	0.00280502	0.00546663	0.000230555
CA01g00080	90.4387	76.777	82.4067	83.3138	119.404	24.0129	-0.236266	-0.134179	0.102088	0.519229	-1.79475	-2.31397	0.599599	0.769666	0.836739	0.205899	0.00130426	0.000230555
CA01g00090	157.25	76.0878	169.67	53.9206	197.236	37.3578	-1.04732	0.109666	1.15699	1.87101	-0.529427	-2.40044	0.000230555	0.751335	0.000230555	0.000230555	0.0869503	0.000230555
CA01g00160	32.1593	11.472	33.9554	9.96431	25.4446	9.77063	-1.48712	0.0784053	1.56553	1.35252	-0.0283171	-1.38084	0.000230555	0.82286	0.000230555	0.000230555	0.935118	0.000230555
CA01g00170	13.3711	2.39039	12.5244	1.60667	4.25607	2.67722	-2.4838	-0.094368	2.38943	1.40545	0.736663	-0.668785	0.000230555	0.781858	0.000230555	0.000230555	0.0410565	0.0424528
CA01g00180	40.0457	19.2427	25.0542	21.9655	54.2329	7.46041	-1.05733	-0.676597	0.380737	1.30393	-1.55791	-2.86184	0.000620881	0.0252961	0.226485	0.000230555	0.000230555	0.000230555
CA01g00190	1.46882	1.76884	1.19449	1.28678	0.762879	3.26901	0.268141	-0.298269	-0.56641	-0.754236	1.34509	2.09933	0.677912	0.647567	0.371961	0.266365	0.0165642	0.00350181
CA01g00200	1.64151	10.3581	4.88417	2.10726	1.12183	9.28356	2.65766	1.57309	-1.08457	-0.909521	2.13931	3.04883	0.000230555	0.00377281	0.0106623	0.143174	0.000230555	0.000230555
CA01g00220	18.8489	14.53	19.4971	10.907	17.4143	10.6678	-0.375449	0.0487816	0.42423	0.675021	-0.0319943	-0.707015	0.216775	0.88721	0.159889	0.0239469	0.930971	0.0216064
CA01g00240	1.23	0.91198	1.31337	0.831831	1.2683	0.782325	-0.431588	0.0946068	0.526195	0.608529	-0.088523	-0.697052	0.408408	0.869973	0.311825	0.25693	1	0.198352
CA01g00250	6.65893	3.62319	10.078	2.84694	4.23014	4.16788	-0.878027	0.597846	1.47587	0.571297	0.549905	-0.021392	0.0308314	0.105006	0.000230555	0.186141	0.194833	0.967006
CA01g00260	20.284	65.3383	42.3718	40.4757	14.7261	90.879	1.68759	1.06277	-0.624823	-1.45869	1.16689	2.62558	0.000230555	0.000230555	0.0412288	0.000230555	0.000432255	0.000230555
CA01g00280	0.831201	1.39633	0.148208	3.4367	0.147369	5.14118	0.748368	-2.48757	-3.23594	-4.54351	0.581076	5.12459	0.190294	1	0.0141503	0.00443821	0.214919	0.00546663
CA01g00290	0	0	0	0	0	0	0	0	0	0	0	0	1	1	1	1	1	1
CA01g00310	1450.88	722.073	597.368	664.982	501.05	582.193	-1.00672	-1.28024	-0.273525	-0.408361	-0.191817	0.216544	0.000800149	0.000230555	0.386838	0.191923	0.558631	0.512634
CA01g00320	596.099	195.861	879.139	191.446	3288.36	67.5195	-1.60572	0.560539	2.16626	4.10236	-1.50356	-5.60592	0.000230555	0.181897	0.000230555	0.000230555	0.000230555	0.000230555
CA01g00330	57.5498	33.2943	35.2686	26.0162	64.3831	17.6773	-0.789533	-0.706427	0.0831065	1.30727	-0.557511	-1.86478	0.0571783	0.0882987	0.871827	0.00404141	0.291987	0.000432255
CA01g00340	4.90649	0.676121	1.84492	1.98998	3.63689	5.33923	-2.85934	-1.41114	1.4482	0.869955	1.42388	0.553925	0.00755169	0.0229755	0.0945778	0.159758	0.0211134	0.310628
CA01g00350	126.239	39.4792	76.4187	34.6255	79.5627	10.2772	-1.67699	-0.724154	0.952834	1.20026	-1.75239	-2.95264	0.000230555	0.0189196	0.00222668	0.000432255	0.000230555	0.000230555
CA01g00380	19.9691	8.39229	29.2907	15.3709	92.0722	2.03144	-1.25063	0.552675	1.80331	2.58257	-2.91963	-5.50219	0.00146443	0.130991	0.000230555	0.000230555	0.000230555	0.000230555
CA01g00410	5.79793	1.3379	4.45477	0.722206	3.40459	0.991839	-2.11557	-0.380186	1.73538	2.237	0.457696	-1.7793	0.000230555	0.364265	0.00162128	0.00146443	1	0.00130426
CA01g00420	0.967793	0.802285	1.13805	0.237693	0.642395	0.797508	-0.270584	0.233793	0.504377	1.43436	1.7464	0.312037	0.591432	0.636076	0.288251	1	1	1
CA01g00430	22.1797	3.20585	19.1879	4.54614	29.2104	0.983252	-2.79046	-0.209037	2.58142	2.68377	-2.20901	-4.89278	0.000230555	0.525759	0.000230555	0.000230555	0.000230555	0.000230555
CA01g00440	37.7766	9.02395	32.8882	8.9924	21.7408	13.2587	-2.06566	-0.199923	1.86574	1.27362	0.560164	-0.71346	0.000230555	0.532214	0.000230555	0.000230555	0.0782118	0.0173911
CA01g00450	33.1498	23.0462	27.3504	20.0593	35.1689	19.7411	-0.524471	-0.277439	0.247032	0.810028	-0.0230646	-0.833093	0.0834121	0.377238	0.437175	0.00658613	0.950487	0.00559338
CA01g00460	0	0	0	0.0171273	0	0	0	0	0	65535	65535	0	1	1	1	1	1	1
CA01g00470	1.41705	2.38077	3.49036	1.99024	1.19133	3.63064	0.748545	1.30049	0.551946	-0.740373	0.867281	1.60765	0.0584049	0.000800149	0.125867	0.0744132	0.0224858	0.000230555
CA01g00490	9.61816	4.85819	10.4705	5.25089	11.0444	6.79796	-0.985342	0.122502	1.10784	1.07269	0.37254	-0.700146	0.0111088	0.76436	0.00508432	0.00495555	0.376271	0.0584848
CA01g00520	18.4966	6.29687	11.2243	6.91709	9.60233	6.36071	-1.55455	-0.720626	0.833923	0.473218	-0.120977	-0.594195	0.000230555	0.0181077	0.0112204	0.154933	0.748709	0.0689668
CA01g00530	2.10213	1.58061	3.16237	1.35724	2.76499	1.3499	-0.411369	0.589151	1.00052	1.02659	-0.0078221	-1.03442	0.353641	0.145543	0.014044	0.0190199	0.988867	0.0178005
CA01g00550	59.4482	12.6397	41.5295	11.1382	20.3211	12.8875	-2.23367	-0.517498	1.71618	0.867468	0.210459	-0.65701	0.000230555	0.0891952	0.000230555	0.00377281	0.527617	0.0267147
CA01g00570	166.078	51.0145	69.8386	41.1194	25.152	48.1257	-1.70288	-1.24976	0.453116	-0.709145	0.226987	0.936132	0.000230555	0.000230555	0.152263	0.0227804	0.511463	0.00390745
CA01g00590	6.92591	2.4352	6.29496	5.10507	8.31268	4.0824	-1.50796	-0.137806	1.37016	0.703382	-0.322513	-1.02589	0.00584365	0.775872	0.0112204	0.118761	0.528893	0.0252961
CA01g00600	5.27791	2.52772	3.22542	2.6332	6.11704	2.72767	-1.06213	-0.710483	0.351647	1.21602	0.050852	-1.16516	0.0594603	0.182098	0.568674	0.0299113	0.932854	0.0333858
CA01g00610	0	0	0	0	0	0	0	0	0	0	0	0	1	1	1	1	1	1
CA01g00620	47.7603	23.8149	9.95375	59.4739	16.3733	20.9443	-1.00395	-2.2625	-1.25855	-1.86091	-1.5057	0.355208	0.00308605	0.000230555	0.00266254	0.000230555	0.000230555	0.363825
CA01g00630	0	0	0.159486	0	0.364586	0	0	65535	65535	65535	0	65535	1	1	1	1	1	1
CA01g00680	0.254751	0	0.194825	0	0.029814	0	65535	-0.386904	65535	65535	0	65535	1	1	1	1	1	1
CA01g00690	19.4378	5.51936	11.4472	5.47898	8.80256	6.77643	-1.8163	-0.763869	1.05243	0.684016	0.306619	-0.377397	0.000230555	0.0282267	0.0071932	0.0895643	0.478606	0.360454
CA01g00710	107.65	116.585	111.007	81.3763	198.798	57.4589	0.11504	0.0443114	-0.0707287	1.28862	-0.502079	-1.7907	0.742824	0.906901	0.84812	0.000230555	0.136513	0.000230555
CA01g00720	0	0	0	0	0	0	0	0	0	0	0	0	1	1	1	1	1	1
CA01g00740	18.8171	7.31638	25.6105	5.93247	16.898	6.80248	-1.36284	0.444691	1.80754	1.51015	0.197427	-1.31272	0.000230555	0.146489	0.000230555	0.000230555	0.555392	0.000230555
CA01g00750	17.7805	6.18497	18.594	6.85316	16.3752	5.66214	-1.52346	0.0645406	1.588	1.25667	-0.275424	-1.53209	0.000230555	0.860617	0.000230555	0.000230555	0.476936	0.000230555
CA01g00770	5.07604	0.98791	2.74936	0.360614	0.499798	1.86177	-2.36125	-0.88461	1.47664	0.470889	2.36815	1.89726	0.0116622	0.120919	0.0762841	1	0.0601962	0.101181
CA01g00780	167.344	129.905	133.09	76.1126	143.279	106.757	-0.365357	-0.330407	0.0349506	0.912621	0.488124	-0.424498	0.244113	0.290446	0.919803	0.00280502	0.110628	0.173403
CA01g00810	2.62119	1.57498	8.3811	1.75899	12.8106	1.18513	-0.734895	1.67692	2.41181	2.86452	-0.569696	-3.43422	0.0389492	0.000230555	0.000230555	0.000230555	0.145275	0.000230555
CA01g00820	0.0403842	0.206929	0.132964	0.114752	0.0147546	0.595126	2.35727	1.71917	-0.638105	-2.95928	2.37467	5.33396	1	1	1	1	1	1
CA01g00830	6.50823	1.26935	13.5458	2.42664	12.2202	2.0378	-2.35817	1.05751	3.41568	2.33223	-0.251952	-2.58418	0.000230555	0.00207852	0.000230555	0.000230555	0.586017	0.000230555
CA01g00840	0.106619	0.0456771	0.078541	0.0710701	0.0817627	0.0381519	-1.22293	-0.440951	0.781976	0.202201	-0.897486	-1.09969	1	1	1	1	1	1
CA01g00880	26.286	1.4049	30.8871	6.57831	25.2708	3.51835	-4.22576	0.232706	4.45847	1.94168	-0.902818	-2.8445	0.000230555	0.471217	0.000230555	0.000230555	0.0331154	0.000230555
CA01g00890	0.261137	0.306735	0.122187	0.359484	0.666129	0.5797	0.232187	-1.09571	-1.3279	0.889875	0.68938	-0.200496	1	1	1	1	1	1
CA01g00900	57.6376	29.6159	33.6177	24.1656	34.0735	27.0677	-0.960637	-0.777789	0.182849	0.495697	0.16362	-0.332078	0.00162128	0.0106623	0.602887	0.135376	0.655839	0.333861
CA01g00910	33.5021	13.9571	61.8041	12.2453	66.6969	14.9185	-1.26326	0.88345	2.14671	2.4454	0.284881	-2.16052	0.000620881	0.00559338	0.000230555	0.000230555	0.490643	0.000230555
CA01g00920	23.161	17.9389	23.5359	12.3729	29.5288	11.7179	-0.368608	0.0231677	0.391776	1.25494	-0.0784721	-1.33341	0.288934	0.952501	0.25531	0.000432255	0.852391	0.000230555
CA01g00930	0	0	0	0	0	0	0	0	0	0	0	0	1	1	1	1	1	1
CA01g00940	0	0	0	0	0	0	0	0	0	0	0	0	1	1	1	1	1	1
CA01g00950	0	0.257341	0.224716	0	0	0	65535	65535	-0.195576	0	0	0	1	1	1	1	1	1
CA01g00960	0.0931934	0.0520597	0.11232	0.0362213	0.0418842	0	-0.840059	0.269319	1.10938	0.209569	65535	65535	1	1	1	1	1	1
CA01g00970	3.97931	0.634477	2.54422	0.582279	0.463266	1.06859	-2.64888	-0.645293	2.00359	-0.329871	0.87593	1.2058	0.000230555	0.107238	0.000230555	1	0.139174	0.047353
CA01g00980	15.8277	2.09743	10.0319	1.71871	2.73413	3.03195	-2.91575	-0.657859	2.25789	0.669749	0.818915	0.149166	0.000230555	0.0300046	0.000230555	0.0721748	0.024817	0.696009
CA01g01040	0	0	0	0	0	0	0	0	0	0	0	0	1	1	1	1	1	1
CA01g01050	0	0	0	0	0	0	0	0	0	0	0	0	1	1	1	1	1	1
CA01g01060	0.0541026	0.0507063	0.0344792	0	0.103046	0.100161	-0.0935317	-0.649969	-0.556438	65535	65535	-0.0409653	1	1	1	1	1	1
CA01g01080	2.49044	1.36643	1.49034	0.542716	1.01852	1.5159	-0.865993	-0.740761	0.125231	0.908197	1.4819	0.573705	0.0726412	0.118688	0.82909	1	0.0206169	0.292045
CA01g01090	46.8215	15.605	35.2503	16.7716	26.7524	20.9622	-1.58516	-0.409534	1.17563	0.673652	0.321774	-0.351878	0.000230555	0.270969	0.00443821	0.106521	0.478807	0.40878
CA01g01130	4.42579	4.03696	4.78506	2.83117	5.89015	2.98566	-0.132667	0.112601	0.245268	1.0569	0.0766486	-0.980255	0.746241	0.784863	0.529174	0.00336519	0.869047	0.00766888
CA01g01150	90.5925	180.966	105.382	134.217	39.0931	175.53	0.998252	0.21817	-0.780082	-1.77958	0.387157	2.16673	0.00237384	0.511029	0.0194223	0.000230555	0.255428	0.000230555
CA01g01160	28.742	12.6333	22.4096	10.3482	21.2793	15.3038	-1.18593	-0.359045	0.826886	1.04007	0.564511	-0.47556	0.00266254	0.334382	0.0320243	0.00860963	0.182029	0.228041
CA01g01180	12.0454	5.47349	4.02093	4.04091	2.07571	6.39173	-1.13795	-1.58288	-0.444931	-0.961074	0.661527	1.6226	0.000800149	0.000230555	0.245015	0.0231706	0.0726412	0.000230555
CA01g01230	1.2069	0.347925	0.259261	0.29933	0.127084	0.156453	-1.79446	-2.21883	-0.424371	-1.23596	-0.936009	0.299952	0.0443565	0.0276632	1	1	1	1
CA01g01270	174.629	28.2814	80.3038	34.295	37.4005	54.199	-2.62637	-1.12075	1.50562	0.125058	0.660268	0.53521	0.000230555	0.000230555	0.000230555	0.738953	0.0498844	0.0968599
CA01g01290	3.69233	1.61603	3.678	1.32715	0.84252	3.88387	-1.19208	-0.00560923	1.18647	-0.655553	1.54916	2.20471	0.073718	0.98028	0.0722527	1	0.0233636	0.0228785
CA01g01300	9.2475	65.6902	42.6453	31.6401	52.255	30.542	2.82854	2.20525	-0.623292	0.723813	-0.0509614	-0.774774	0.000230555	0.000230555	0.0606803	0.0209147	0.892593	0.0200205
CA01g01310	1.38828	1.96074	3.25846	0.111223	0.0471328	2.62226	0.498098	1.23089	0.732789	-1.23866	4.55928	5.79794	0.357122	0.0132933	0.121828	1	0.0214095	0.319979
CA01g01320	16.9879	7.12717	9.6302	5.76859	5.18564	8.03506	-1.25311	-0.818869	0.434238	-0.153697	0.478091	0.631788	0.000230555	0.00907254	0.202379	0.701454	0.182231	0.0771313
CA01g01330	4.41149	1.97022	5.71927	1.76486	4.44242	2.32118	-1.16291	0.374566	1.53747	1.33179	0.395303	-0.936489	0.000973074	0.257741	0.000230555	0.000432255	0.296337	0.00634047
CA01g01350	0	0	0	0	0	0	0	0	0	0	0	0	1	1	1	1	1	1
CA01g01360	1.83192	0.274822	1.10907	0.170049	0.377838	0.317187	-2.73679	-0.72401	2.01278	1.15181	0.899377	-0.252437	0.000230555	0.105868	0.00390745	1	1	1
CA01g01380	5.73216	0.180194	1.7237	0.178189	0.563272	0.249422	-4.99145	-1.73357	3.25788	1.66043	0.485181	-1.17524	0.000230555	0.000230555	0.000230555	1	1	1
CA01g01410	0.141981	0.0144993	0.208271	0	0.062854	0.0262188	-3.29164	0.552769	3.84441	65535	65535	-1.2614	1	1	1	1	1	1
CA01g01440	26.9321	3.19526	4.89119	5.21054	3.91227	2.94208	-3.07532	-2.46107	0.614251	-0.413427	-0.824594	-0.411167	0.000230555	0.000230555	0.146624	0.330394	0.0512279	0.371214
CA01g01450	549.911	768.051	1003.91	497.596	2106.63	357.51	0.482004	0.868356	0.386352	2.08189	-0.476993	-2.55889	0.125655	0.00546663	0.248051	0.000230555	0.131683	0.000230555
CA01g01460	88.5108	5.18106	21.6898	6.05059	15.8895	10.6274	-4.09454	-2.02884	2.0657	1.39293	0.812641	-0.580285	0.000230555	0.000230555	0.000230555	0.000230555	0.0152085	0.0651541
CA01g01470	46.9965	24.1984	47.8006	18.3896	38.2224	23.8118	-0.957641	0.0244773	0.982118	1.05553	0.372788	-0.68274	0.000800149	0.943475	0.00207852	0.000432255	0.261656	0.0225834
CA01g01480	3.29605	0.430798	3.23384	0.567189	1.15324	0.936564	-2.93566	-0.027492	2.90816	1.02379	0.723548	-0.300246	0.00251903	0.960299	0.000620881	0.143038	1	0.641443
CA01g01490	7.17508	2.69887	11.6921	1.92571	6.17729	2.90784	-1.41064	0.704462	2.1151	1.68159	0.594557	-1.08703	0.00860963	0.0934741	0.000230555	0.00546663	0.339543	0.0352004
CA01g01500	0.615655	0.0339502	0.148505	0.0363914	0.0431036	0.0298283	-4.18063	-2.05161	2.12902	0.244211	-0.286913	-0.531124	1	1	1	1	1	1
CA01g01510	1.24678	0.065899	0.410169	0.0212749	0	0.0400466	-4.24181	-1.60392	2.63789	65535	0.912531	65535	0.286343	0.0232681	1	1	1	1
CA01g01520	2.04707	0	0.637044	0.0661555	0.0899745	0.0622638	65535	-1.6841	65535	0.443655	-0.0874692	-0.531124	0.000230555	0.0780552	1	1	1	1
CA01g01530	0.197856	0.0414823	0.0502574	0	0	0	-2.25388	-1.97704	0.276839	0	0	0	1	1	1	1	1	1
CA01g01540	0.541693	0.105795	0.334987	0.131523	0.212669	0.189962	-2.35621	-0.693372	1.66284	0.693297	0.530396	-0.162901	1	1	1	1	1	1
CA01g01550	0	0	0	0	0	0	0	0	0	0	0	0	1	1	1	1	1	1
CA01g01560	0.0126994	0	0.0491597	0.0835771	0.0357218	0	65535	1.95271	65535	-1.2263	65535	65535	1	1	1	1	1	1
CA01g01570	0	0	0.0237868	0	0	0	0	65535	65535	0	0	0	1	1	1	1	1	1
CA01g01580	1.52327	1.0749	0.958422	2.4793	1.25518	1.04351	-0.502966	-0.66844	-0.165474	-0.982043	-1.2485	-0.266453	0.45902	0.312875	1	0.122599	0.0634881	1
CA01g01620	1.71707	2.36855	1.16119	1.89042	1.20498	2.538	0.464055	-0.564342	-1.0284	-0.649696	0.424986	1.07468	0.328533	0.28393	0.0456429	0.209345	0.392074	0.0269051
CA01g01630	0	0	0	0.0303095	0	0	0	0	0	65535	65535	0	1	1	1	1	1	1
CA01g01640	0	0	0	0	0	0	0	0	0	0	0	0	1	1	1	1	1	1
CA01g01660	0.931017	0.311803	5.9879	0.415761	4.86158	0.16338	-1.57817	2.68517	4.26334	3.5476	-1.34752	-4.89512	0.008493	0.000230555	0.000230555	0.000230555	1	0.000230555
CA01g01670	14.3867	15.8862	15.5533	11.9278	27.9224	9.85196	0.143041	0.112483	-0.0305579	1.22709	-0.27585	-1.50294	0.689021	0.755937	0.936013	0.000620881	0.446986	0.000230555
CA01g01680	66.0704	47.8183	65.0415	39.0731	97.4218	27.558	-0.466441	-0.0226436	0.443797	1.31807	-0.503701	-1.82177	0.138016	0.950487	0.161884	0.000230555	0.0972935	0.000230555
CA01g01690	7.38378	2.18286	8.21292	1.68412	4.05072	2.18447	-1.75814	0.153535	1.91167	1.26618	0.375285	-0.890896	0.000432255	0.699778	0.000230555	0.0108849	0.484039	0.0495471
CA01g01700	0	0	0	0	0	0	0	0	0	0	0	0	1	1	1	1	1	1
CA01g01710	4.73868	7.66374	2.98655	3.42518	0	4.88608	0.693564	-0.666006	-1.35957	65535	0.512498	65535	0.140192	0.219426	0.012646	0.000230555	0.31874	0.000230555
CA01g01720	0	0	0	0	0	0	0	0	0	0	0	0	1	1	1	1	1	1
CA01g01730	1.11977	0.343441	2.46392	0.105168	2.72371	0.332581	-1.70506	1.13776	2.84282	4.69481	1.66101	-3.03379	0.00222668	0.00430665	0.000230555	0.000230555	1	0.000230555
CA01g01740	0.613349	1.27806	1.44629	0.430784	1.5686	1.43791	1.05918	1.23757	0.178397	1.86445	1.73894	-0.125505	0.021014	0.00707242	0.697897	0.00146443	0.00192816	0.7903
CA01g01790	0.207418	0.124189	0.169823	0.0283739	0.0353932	0.29971	-0.739998	-0.288511	0.451487	0.318906	3.40093	3.08202	1	1	1	1	1	1
CA01g01800	14.8273	4.80331	11.018	4.23602	7.40128	5.68833	-1.62616	-0.428397	1.19776	0.805066	0.425295	-0.379771	0.000230555	0.159758	0.000230555	0.0154175	0.207982	0.249545
CA01g01810	142.728	108.052	110.604	94.4778	126.181	105.563	-0.401546	-0.367862	0.0336832	0.417453	0.160056	-0.257397	0.19521	0.230454	0.924755	0.182165	0.635482	0.43821
CA01g01900	0	0	0.0475839	0	0	2.26655	0	65535	65535	0	65535	65535	1	1	1	1	0.000230555	0.000230555
CA01g01920	37.3182	8.46532	27.6249	3.01453	22.3464	1.47498	-2.14024	-0.433907	1.70633	2.89004	-1.03124	-3.92128	0.000230555	0.167747	0.000230555	0.000230555	0.0421939	0.000230555
CA01g01930	43.9514	14.478	28.5529	16.2347	15.7123	16.8519	-1.60205	-0.622271	0.979778	-0.0471867	0.0538344	0.101021	0.0593811	0.330182	0.249965	0.954399	0.958899	0.913974
CA01g01940,CA01g01950	0.767942	0	0.284002	0	0	0.0465333	65535	-1.4351	65535	0	65535	65535	1	1	1	1	1	1
CA01g01970	18.0081	8.64204	14.6853	6.32809	7.46877	8.00845	-1.0592	-0.294274	0.76493	0.2391	0.339753	0.100653	0.0312007	0.536746	0.124548	0.704705	0.569329	0.871561
CA01g01980	0	0	0	0	0	0	0	0	0	0	0	0	1	1	1	1	1	1
CA01g02010	145.779	57.8445	66.8496	77.7831	96.2343	29.3613	-1.33353	-1.12479	0.208739	0.307095	-1.40554	-1.71264	0.000230555	0.000230555	0.508133	0.346231	0.000230555	0.000230555
CA01g02050	0.339731	0.0155927	0.62488	0.0163279	0.215966	0	-4.44545	0.879188	5.32464	3.72539	65535	65535	1	1	1	1	1	1
CA01g02060	83.4424	28.1385	46.0909	16.4148	28.849	26.1724	-1.56823	-0.856299	0.711933	0.813523	0.673048	-0.140474	0.000230555	0.00456831	0.0174936	0.00658613	0.0264308	0.673378
CA01g02070	0.195105	0.05532	0	0.155317	0.0346209	0.0188376	-1.81838	65535	65535	-2.1655	-3.04353	-0.878031	1	1	1	1	1	1
CA01g02080	0.687192	0.123386	0.576487	0.0336242	0.415307	0.143704	-2.47754	-0.253424	2.22411	3.62661	2.09553	-1.53108	1	1	1	1	1	1
CA01g02090	0	0	0	0	0	0	0	0	0	0	0	0	1	1	1	1	1	1
CA01g02100	0.608171	0.398841	0.512504	0.292637	0.967397	0.265867	-0.608663	-0.246914	0.361749	1.725	-0.13841	-1.86341	1	1	1	0.0268103	1	0.0162539
CA01g02110	13.3914	4.0587	7.96877	6.35496	4.42233	9.12619	-1.72221	-0.748875	0.973338	-0.523076	0.52213	1.04521	0.000230555	0.0266199	0.008493	0.165275	0.137197	0.00482603
CA01g02150	15.7801	23.6508	12.5878	7.48982	4.47011	37.3291	0.583781	-0.326076	-0.909857	-0.74462	2.3173	3.06192	0.0630911	0.309446	0.0036379	0.0339339	0.000230555	0.000230555
CA01g02160	0	0	0	0	0	0	0	0	0	0	0	0	1	1	1	1	1	1
CA01g02170	26.424	1.96204	15.8805	0.143048	44.0555	3.04904	-3.75143	-0.734597	3.01683	8.26668	4.41378	-3.8529	0.00162128	0.0916719	0.00377281	0.101108	0.101181	0.000432255
CA01g02190	5.40605	0.717614	1.30309	1.02947	0.82937	1.37468	-2.91329	-2.05264	0.860659	-0.311813	0.417195	0.729008	0.000620881	0.00114071	0.234832	1	0.517024	0.273871
CA01g02200	1.96966	1.09993	0.342784	1.299	0.653754	1.24456	-0.840533	-2.52258	-1.68204	-0.990582	-0.0617618	0.92882	0.148362	0.00670872	0.0405279	0.137809	0.929915	0.161026
CA01g02210	41.1543	9.99738	21.7475	8.74726	13.9764	10.9663	-2.04142	-0.920196	1.12122	0.676087	0.326168	-0.349919	0.000230555	0.00469699	0.00177614	0.0785193	0.426374	0.37164
CA01g02230	24.3576	7.24611	26.9073	5.65998	12.7611	8.6638	-1.74909	0.143629	1.89272	1.17288	0.614202	-0.558676	0.000230555	0.672977	0.000230555	0.000230555	0.0500547	0.0653126
CA01g02240	1.48046	0.464702	3.91106	0.0798809	1.06201	0.583789	-1.67167	1.40152	3.07318	3.7328	2.86952	-0.863277	0.0036379	0.00114071	0.000230555	0.00930184	1	0.103665
CA01g02260	6.37677	2.70713	5.19821	2.89807	2.02327	3.86432	-1.23606	-0.29481	0.94125	-0.518402	0.415125	0.933528	0.000230555	0.390707	0.00731395	0.192855	0.278463	0.0137231
CA01g02280	0	0	0	0	0	0	0	0	0	0	0	0	1	1	1	1	1	1
CA01g02300	9.8538	2.3289	6.43686	1.69717	2.73807	2.99888	-2.08103	-0.614322	1.46671	0.690029	0.821295	0.131266	0.000230555	0.0561981	0.000230555	0.0753501	0.0306476	0.74836
CA01g02310	87.0754	58.7506	75.2605	46.8586	95.7314	38.6321	-0.567662	-0.210372	0.35729	1.03068	-0.278515	-1.30919	0.0586451	0.510012	0.246759	0.000230555	0.383247	0.000230555
CA01g02360	14.277	7.16593	10.6581	4.23367	5.46418	7.72314	-0.994464	-0.421736	0.572728	0.368097	0.867279	0.499182	0.00207852	0.199095	0.0894157	0.333598	0.0166681	0.16768
CA01g02380	1.02922	0.224842	0.883747	0.165961	0.418175	0.311389	-2.19456	-0.219843	1.97472	1.33326	0.907875	-0.425388	0.000230555	0.63786	1	1	1	1
CA01g02400	0.142054	0	0	0	0	0	65535	65535	0	0	0	0	1	1	1	1	1	1
CA01g02410	0.133977	0	0.154346	0.0452445	0.201988	0.0449963	65535	0.204178	65535	2.15845	-0.00793517	-2.16639	1	1	1	1	1	1
CA01g02420	3.51464	0.526191	3.22611	1.27285	1.04734	1.98968	-2.73972	-0.123584	2.61614	-0.281329	0.644478	0.925807	1	1	1	1	1	1
CA01g02430	0	0	0	0	0	0	0	0	0	0	0	0	1	1	1	1	1	1
CA01g02470	12.9161	4.04389	6.92695	3.18337	2.91371	6.08972	-1.67535	-0.898878	0.776475	-0.127695	0.935823	1.06352	0.000230555	0.0100985	0.0450446	0.806378	0.0249122	0.0142558
CA01g02480	1481.22	1295.56	1203.18	782.194	1345.96	1282.75	-0.193208	-0.299937	-0.106729	0.783035	0.713643	-0.0693919	0.643749	0.446473	0.801348	0.0424528	0.0720975	0.886543
CA01g02490	67.8877	28.7198	76.8504	21.4836	50.9271	34.3552	-1.24111	0.178901	1.42001	1.2452	0.677297	-0.567904	0.000230555	0.591058	0.000230555	0.000230555	0.0252961	0.0592172
CA01g02500	15.4662	6.88192	10.9271	4.7644	6.5496	4.47887	-1.16823	-0.501207	0.667025	0.459112	-0.0891596	-0.548272	0.000230555	0.0985989	0.032572	0.170222	0.812906	0.100341
CA01g02540	8.86454	1.83199	6.80678	1.84672	1.26215	3.90821	-2.27464	-0.381074	1.89356	-0.549085	1.08154	1.63062	0.000230555	0.253407	0.000230555	0.211269	0.00534029	0.000230555
CA01g02550	46.1094	10.2634	30.597	7.1418	14.2574	13.8256	-2.16755	-0.591669	1.57588	0.99735	0.952988	-0.0443621	0.000230555	0.118476	0.00146443	0.0658697	0.0727959	0.935688
CA01g02600	0	0	0	0	0	0	0	0	0	0	0	0	1	1	1	1	1	1
CA01g02630	0	0	0.0126041	0	0	0	0	65535	65535	0	0	0	1	1	1	1	1	1
CA01g02660	0.488841	0.0254614	0.154109	0	0.0549688	0.130223	-4.26298	-1.66541	2.59757	65535	65535	1.24429	1	1	1	1	1	1
CA01g02690	4.65493	1.3666	2.14539	1.51095	0.512383	3.37055	-1.76817	-1.11752	0.650651	-1.56017	1.15752	2.71769	0.000230555	0.00237384	0.118046	0.00322643	0.00377281	0.000230555
CA01g02700	0.78421	0.489697	0.191519	0.382741	0.434854	0.295935	-0.67935	-2.03375	-1.3544	0.184165	-0.371088	-0.555253	1	1	1	1	1	1
CA01g02710	5.63167	1.53484	6.4777	0.937571	3.4596	1.9519	-1.87547	0.201919	2.07739	1.8836	1.05788	-0.825722	0.000230555	0.623961	0.000230555	0.00192816	0.0695124	0.0855365
CA01g02720	6.06083	2.00409	5.84944	1.66421	2.407	2.87135	-1.59657	-0.0512187	1.54535	0.5324	0.786894	0.254494	0.0125365	0.927442	0.0138294	0.451411	0.258993	0.714004
CA01g02730	20.4279	4.8328	16.5513	3.85033	11.5823	5.12332	-2.07961	-0.303594	1.77601	1.58887	0.412096	-1.17677	0.000230555	0.364481	0.000230555	0.000230555	0.328257	0.00146443
CA01g02740	5.78834	0.604336	4.83036	0.207433	1.12791	1.50134	-3.25973	-0.261019	2.99871	2.44293	2.85553	0.4126	0.0227804	0.668432	0.0289773	1	1	1
CA01g02750	2.09896	0.477608	1.67248	0.184791	0.386903	0.290621	-2.13578	-0.327691	1.80809	1.06608	0.653246	-0.412835	0.00860963	0.520462	0.0203195	1	1	1
CA01g02760	0	0	0	0	0	0	0	0	0	0	0	0	1	1	1	1	1	1
CA01g02900	0.623077	1.13845	0.66048	0.540008	0.297325	0.395731	0.869593	0.0841044	-0.785488	-0.860938	-0.448462	0.412476	1	1	1	1	1	1
CA01g02920	261.591	253.03	275.651	164.557	373.731	187.823	-0.0480049	0.0755314	0.123536	1.18342	0.19079	-0.992629	0.894862	0.831384	0.720785	0.000230555	0.578209	0.00222668
CA01g02960	70.7682	34.5339	48.7843	26.0555	41.9651	29.4103	-1.03509	-0.536683	0.498406	0.687603	0.174731	-0.512872	0.000973074	0.0807421	0.120503	0.0324805	0.628484	0.11882
CA01g02970	22.8081	8.80226	24.7451	6.02252	18.417	8.238	-1.3736	0.117598	1.4912	1.6126	0.451926	-1.16067	0.000230555	0.745357	0.000230555	0.000230555	0.252215	0.000620881
CA01g03010	16.8936	3.13479	10.1935	4.10596	4.38534	4.1159	-2.43004	-0.728828	1.70121	0.0949699	0.00349133	-0.0914786	0.000230555	0.0174936	0.000230555	0.818835	0.995495	0.823659
CA01g03020	0	0	0	0	0	0	0	0	0	0	0	0	1	1	1	1	1	1
CA01g03030	10.0353	30.2653	2.29526	0	8.69244	2.90221	1.59258	-2.12835	-3.72093	65535	65535	-1.58261	0.00146443	0.000230555	0.000230555	0.000230555	0.000230555	0.00130426
CA01g03040	132.078	268.065	88.3424	23.0696	134.357	74.358	1.02119	-0.580215	-1.6014	2.542	1.68849	-0.853513	0.000800149	0.0561981	0.000230555	0.000230555	0.000230555	0.0190199
CA01g03050	41.6199	87.0873	27.3153	7.58495	55.4536	8.06657	1.06519	-0.607568	-1.67276	2.87007	0.0888165	-2.78125	0.000800149	0.0630911	0.000230555	0.000230555	0.849839	0.000230555
CA01g03090	18.0975	3.39518	19.1832	2.68837	10.681	3.85837	-2.41423	0.0840502	2.49828	1.99024	0.52126	-1.46898	0.000230555	0.8063	0.000230555	0.000230555	0.174162	0.000230555
CA01g03120	15.3343	6.38526	18.8377	5.78803	11.5356	6.21178	-1.26395	0.296854	1.5608	0.99495	0.101935	-0.893015	0.000230555	0.374824	0.000230555	0.00559338	0.812951	0.013078
CA01g03130	8.5055	2.41607	10.3655	2.32356	4.18108	2.79811	-1.81574	0.285328	2.10106	0.847535	0.268113	-0.579422	0.000230555	0.440526	0.000230555	0.0592997	0.604844	0.200323
CA01g03140	10.9424	4.71151	14.3622	5.82987	9.06732	3.85251	-1.21567	0.392346	1.60801	0.637214	-0.597663	-1.23488	0.0353825	0.439331	0.00755169	0.264911	0.384126	0.0631703
CA01g03170	0.117264	0	0	0.0780352	0.239751	0	65535	65535	0	1.61934	65535	65535	1	1	1	1	1	1
CA01g03180	0.12703	0.232785	0	0	0	0.292212	0.873825	65535	65535	0	65535	65535	1	1	1	1	1	1
CA01g03190	13.1701	12.2822	16.9913	6.73896	16.4398	7.75186	-0.100705	0.367523	0.468228	1.2866	0.202018	-1.08458	0.774553	0.246217	0.140125	0.000230555	0.574163	0.000620881
CA01g03200	0	0	0	0	0	0	0	0	0	0	0	0	1	1	1	1	1	1
CA01g03230	0.0149395	0.0203193	0.0131757	0.0342471	0	0	0.443718	-0.181259	-0.624977	65535	65535	0	1	1	1	1	1	1
CA01g03240	14.0887	6.70412	9.79142	6.1521	8.3172	6.8005	-1.07142	-0.524953	0.54647	0.435019	0.144561	-0.290457	0.00130426	0.102056	0.0986745	0.216775	0.696985	0.400162
CA01g03270	0.0182519	0	0.321405	0.0364382	0.243931	0	65535	4.13827	65535	2.74295	65535	65535	1	1	1	1	1	1
CA01g03280	0.0113724	0	0.0241962	0	0.0262536	0	65535	1.08924	65535	65535	0	65535	1	1	1	1	1	1
CA01g03290	0.0435616	0.0197013	2.89593	0.048593	1.05544	0.0146747	-1.14477	6.05483	7.19959	4.44095	-1.72741	-6.16836	1	0.283871	0.11882	0.342217	1	0.10076
CA01g03300	0	0	0.145931	0	0	0	0	65535	65535	0	0	0	1	1	1	1	1	1
CA01g03310	0.631971	0.3765	1.25248	0.225413	0.794499	0.213917	-0.74721	0.986862	1.73407	1.81748	-0.0755218	-1.893	1	0.0717863	0.013078	1	1	1
CA01g03320	10.2356	4.90754	8.35097	3.55567	8.92999	4.43324	-1.06053	-0.293583	0.766946	1.32854	0.318242	-1.0103	0.00146443	0.386481	0.0239469	0.000230555	0.415368	0.00336519
CA01g03330	56.1882	56.3589	38.7325	50.0009	76.9979	43.9046	0.00437612	-0.536724	-0.541101	0.622866	-0.187581	-0.810447	0.989388	0.073718	0.0740283	0.0445295	0.581509	0.0071932
CA01g03370	1.17654	0.0370114	0.111119	1.7731	2.29978	0	-4.99043	-3.40437	1.58606	0.375225	65535	65535	0.121266	0.0264308	1	0.50823	0.000230555	0.000230555
CA01g03380	0	0.018685	0	0.128242	0.118239	0	65535	0	65535	-0.117162	65535	65535	1	1	1	1	1	1
CA01g03450	6.97787	6.32543	10.8011	4.13694	13.4707	4.73064	-0.141623	0.630322	0.771945	1.70319	0.193471	-1.50972	0.714297	0.0571783	0.0240442	0.000230555	0.63164	0.000230555
CA01g03460	397.719	258.213	322.56	203.931	335.967	273.415	-0.623187	-0.30218	0.321007	0.720238	0.423014	-0.297224	0.0407054	0.327202	0.30956	0.0159419	0.171723	0.343469
CA01g03560	4.94993	3.37061	2.58515	5.2206	7.45941	3.46583	-0.554399	-0.937163	-0.382764	0.514845	-0.591015	-1.10586	0.171131	0.0199214	0.392177	0.169639	0.137877	0.00336519
CA01g03570	123.883	104.739	90.7688	78.9472	79.186	113.695	-0.242183	-0.448708	-0.206525	0.00435767	0.526203	0.521845	0.453224	0.141495	0.525477	0.990308	0.0872458	0.0924984
CA01g03580	16.0195	4.2258	12.656	7.7642	14.408	2.94762	-1.92253	-0.340001	1.58253	0.891965	-1.39728	-2.28925	0.000230555	0.277167	0.000230555	0.00534029	0.000230555	0.000230555
CA01g03590	11.3413	8.22568	19.1877	3.89348	18.2187	7.69617	-0.463376	0.758602	1.22198	2.22629	0.983081	-1.24321	0.200929	0.0229755	0.000230555	0.000230555	0.013078	0.000432255
CA01g03600	17.8726	4.64746	16.7807	2.97072	5.90364	7.835	-1.94324	-0.0909465	1.85229	0.99079	1.39912	0.408328	0.000230555	0.792871	0.000230555	0.00872548	0.000620881	0.236001
CA01g03630	5.31199	3.9255	3.46424	2.8773	2.54584	4.74352	-0.436378	-0.616714	-0.180336	-0.176572	0.721243	0.897815	0.240143	0.0988159	0.66161	0.687286	0.0562793	0.0189196
CA01g03640	0.500823	0.761392	0.889359	0.340765	0.120918	1.30327	0.604338	0.828466	0.224128	-1.49475	1.93529	3.43004	1	1	1	1	0.0301914	0.0645121
CA01g03650	0	0	0	0	0	0	0	0	0	0	0	0	1	1	1	1	1	1
CA01g03660	17.2781	3.79394	37.9618	3.58154	21.5294	9.45253	-2.18718	1.1356	3.32278	2.58766	1.40012	-1.18754	0.000230555	0.000432255	0.000230555	0.000230555	0.00162128	0.000800149
CA01g03680	9.17648	13.7279	8.79943	8.3073	15.7727	6.81034	0.581097	-0.0605306	-0.641627	0.924982	-0.286652	-1.21163	0.0844014	0.881248	0.0543803	0.00766888	0.454387	0.000432255
CA01g03690	0	0	0	0	0	0	0	0	0	0	0	0	1	1	1	1	1	1
CA01g03700	0	0	0	0	0	0	0	0	0	0	0	0	1	1	1	1	1	1
CA01g03710	0	0.0122815	0	0	0	0.00930457	65535	0	65535	0	65535	65535	1	1	1	1	1	1
CA01g03720	3.77084	0.416368	2.85077	0.308866	0.599934	0.647717	-3.17896	-0.403534	2.77542	0.957825	1.06838	0.110559	0.000230555	0.287645	0.000230555	1	1	1
CA01g03740	2.82493	0.547507	1.49127	0.718707	1.30856	1.24664	-2.36726	-0.921677	1.44559	0.8645	0.794573	-0.0699268	0.0112204	0.138357	0.084091	1	1	1
CA01g03750	0.0339292	0.0333779	0.1002	0.0175842	0.0241139	0.0645911	-0.0236366	1.56228	1.58591	0.455582	1.87705	1.42147	1	1	1	1	1	1
CA01g03760	0	0	0.0104756	0	0.0153107	0	0	65535	65535	65535	0	65535	1	1	1	1	1	1
CA01g03770	0	0	0	0	0.050366	0	0	0	0	65535	0	65535	1	1	1	1	1	1
CA01g03780	0	0	0	0	0	0	0	0	0	0	0	0	1	1	1	1	1	1
CA01g03790	57.5461	27.3931	39.8973	33.629	11.6888	44.8556	-1.07091	-0.528427	0.542479	-1.52458	0.415582	1.94016	0.000230555	0.089343	0.0932493	0.000230555	0.171526	0.000230555
CA01g03870	4.60528	5.65628	2.737	3.28146	3.19802	6.15796	0.296564	-0.750691	-1.04726	-0.0371602	0.908114	0.945274	0.5103	0.11896	0.0257717	0.945273	0.0394805	0.0332057
CA01g03880	19.2206	8.25969	21.1215	6.67705	17.0004	8.55737	-1.21849	0.136059	1.35455	1.34829	0.357955	-0.99033	0.00146443	0.711057	0.000230555	0.000620881	0.391712	0.00621662
CA01g03890	11.4909	6.2902	14.0125	3.88288	12.7858	5.1693	-0.869315	0.286219	1.15553	1.71934	0.412843	-1.3065	0.00755169	0.378786	0.000230555	0.000230555	0.264853	0.000230555
CA01g03920	0.121252	0	0	0	0	0	65535	65535	0	0	0	0	1	1	1	1	1	1
CA01g03940	3.99852	1.61444	3.82983	0.493003	0.924359	2.52202	-1.30843	-0.0621876	1.24625	0.906856	2.35491	1.44805	0.00322643	0.884284	0.00469699	1	0.000230555	0.00308605
CA01g03960	1.72639	2.0213	1.42319	1.69167	1.04768	1.81498	0.227522	-0.278636	-0.506158	-0.691247	0.101507	0.792754	0.567555	0.505739	0.200072	0.103299	0.816691	0.0628513
CA01g03970	0	0.0271083	0	0	0	0.0144144	65535	0	65535	0	65535	65535	1	1	1	1	1	1
CA01g04000	0.129856	1.41955	1.33695	0.175391	1.64489	4.23503	3.45046	3.36396	-0.0864935	3.22934	4.59372	1.36438	0.0100985	0.0100985	0.887796	0.00237384	0.000432255	0.00404141
CA01g04020	6.541	2.61467	5.53198	1.55232	1.27914	2.82073	-1.32288	-0.241714	1.08117	-0.279254	0.861639	1.14089	0.000230555	0.486169	0.00177614	0.502847	0.0165642	0.000620881
CA01g04030	3.64133	2.1605	3.16962	1.86335	1.99907	1.78932	-0.753102	-0.200155	0.552947	0.101428	-0.0584883	-0.159916	0.0644344	0.634715	0.185501	0.839045	0.912474	0.748583
CA01g04040	73.6911	106.638	67.7881	50.2048	115.329	63.1931	0.533154	-0.120458	-0.653612	1.19986	0.331942	-0.86792	0.0743372	0.712614	0.0309239	0.000432255	0.317697	0.00571873
CA01g04050	0	0	0	0	0	0	0	0	0	0	0	0	1	1	1	1	1	1
CA01g04070	4.85606	4.13425	2.77977	3.69025	4.19541	8.00029	-0.232162	-0.80482	-0.572658	0.185093	1.11633	0.931242	0.620643	0.080123	0.215298	0.710126	0.00634047	0.0304623
CA01g04120	87.622	65.4164	88.4794	45.2661	103.665	41.5172	-0.421641	0.0140478	0.435689	1.19543	-0.12472	-1.32015	0.167486	0.967389	0.156677	0.000230555	0.724885	0.000230555
CA01g04130	2.39247	1.15921	0.846508	2.66051	0.343202	5.27732	-1.04536	-1.4989	-0.453544	-2.95457	0.988104	3.94268	0.154338	0.0762088	1	0.0395684	0.0726412	0.0282267
CA01g04150	9.34198	3.4091	11.7556	11.717	16.2163	4.38323	-1.45434	0.331548	1.78589	0.468843	-1.41853	-1.88738	0.00280502	0.423738	0.000620881	0.229974	0.00266254	0.000230555
CA01g04160	39.0147	8.48701	26.2601	12.8646	27.5886	15.7211	-2.20069	-0.571148	1.62954	1.10067	0.289294	-0.811375	0.000230555	0.110416	0.000230555	0.00695206	0.512882	0.0288851
CA01g04170	11.2567	4.31528	10.1569	3.26951	8.39736	3.52595	-1.38327	-0.148335	1.23493	1.36086	0.10894	-1.25192	0.000230555	0.700332	0.000973074	0.000800149	0.817043	0.000800149
CA01g04270	0	0	0	0	0	0	0	0	0	0	0	0	1	1	1	1	1	1
CA01g04280	0	0.172177	0.0708743	0	0.195444	0	65535	65535	-1.28056	65535	0	65535	1	1	1	1	1	1
CA01g04290	35.9831	20.1433	39.5108	20.1931	41.0377	15.3519	-0.83702	0.134929	0.971949	1.02309	-0.395444	-1.41853	0.00430665	0.682126	0.00114071	0.000800149	0.209409	0.000230555
CA01g04300	0	0	0	0	0	0	0	0	0	0	0	0	1	1	1	1	1	1
CA01g04310	4.44901	1.16204	1.32257	2.35836	0.613856	2.02552	-1.93683	-1.75015	0.186685	-1.94181	-0.219495	1.72232	0.000230555	0.000620881	0.755066	0.00130426	0.640976	0.00417379
CA01g04340	7.35277	7.26401	16.8157	5.06749	45.8166	1.95501	-0.0175216	1.19345	1.21097	3.17653	-1.37409	-4.55062	0.973711	0.00177614	0.00266254	0.000230555	0.0117714	0.000230555
CA01g04360	3.08739	1.48037	3.6287	1.28817	2.42984	1.16432	-1.06043	0.233068	1.2935	0.915538	-0.145832	-1.06137	0.008493	0.547964	0.00162128	0.0271882	0.77275	0.0129708
CA01g04370	2.43124	0.298659	1.90428	0.359298	0.514634	0.610989	-3.02512	-0.352453	2.67267	0.518367	0.765968	0.247601	0.000230555	0.40021	0.000230555	1	1	1
CA01g04380	75.9989	38.7948	42.5333	39.0686	53.9298	22.3951	-0.970114	-0.837384	0.13273	0.465074	-0.802826	-1.2679	0.00130426	0.00404141	0.696446	0.134433	0.00837464	0.000230555
CA01g04390	13.8282	7.05907	9.07261	4.94455	2.97808	14.4859	-0.97006	-0.60802	0.36204	-0.731458	1.55074	2.2822	0.00222668	0.0551253	0.280165	0.0428867	0.000230555	0.000230555
CA01g04410	0	0	0	0	0	0	0	0	0	0	0	0	1	1	1	1	1	1
CA01g04430	38.0109	54.6626	38.1236	44.1471	75.1588	29.8723	0.524141	0.00426987	-0.519871	0.767622	-0.563511	-1.33113	0.0805888	0.988655	0.0853866	0.0137231	0.0680942	0.000230555
CA01g04440	24.6706	3.78807	37.201	4.02079	28.2371	5.31851	-2.70326	0.592547	3.29581	2.81204	0.403545	-2.4085	0.000230555	0.0554562	0.000230555	0.000230555	0.362498	0.000230555
CA01g04450	25.8696	5.26371	42.6421	3.73064	32.6473	6.38009	-2.29711	0.721019	3.01812	3.12947	0.774153	-2.35532	0.000230555	0.0252013	0.000230555	0.000230555	0.0925734	0.000230555
CA01g04460	7.08605	0.761023	7.68383	0.726319	1.55359	0.637069	-3.21897	0.116843	3.33581	1.09693	-0.189153	-1.28608	0.000230555	0.755235	0.000230555	0.0415766	1	0.0136155
CA01g04470	0.00653998	0	0.0139146	0	0.0183961	0	65535	1.08924	65535	65535	0	65535	1	1	1	1	1	1
CA01g04480	0	0	0	0	0	0	0	0	0	0	0	0	1	1	1	1	1	1
CA01g04490	0	0.0674651	0.0443466	0.0567088	0.0381048	0	65535	65535	-0.605317	-0.573597	65535	65535	1	1	1	1	1	1
CA01g04500	0	0	0	0	0	0	0	0	0	0	0	0	1	1	1	1	1	1
CA01g04510	2.10609	0.151011	1.51549	0.1204	1.027	0.0959673	-3.80184	-0.474786	3.32705	3.09253	-0.327225	-3.41975	0.000973074	0.264215	0.00146443	0.00790628	1	0.00596872
CA01g04520	10.6067	2.3653	8.67918	1.77843	10.8337	2.06485	-2.16488	-0.289349	1.87554	2.60684	0.215429	-2.39141	0.000230555	0.386738	0.000230555	0.000230555	0.653342	0.000230555
CA01g04540	1.32992	0.0545862	1.38409	0.100338	0.266806	0.0149879	-4.60666	0.0575993	4.66426	1.41092	-2.743	-4.15392	0.0669807	0.922045	0.0702196	1	1	1
CA01g04550	0.436461	2.8343	1.76736	1.22696	0.554112	2.84961	2.69907	2.01767	-0.681398	-1.14684	1.21567	2.36251	0.00294644	0.0125365	0.207787	0.10472	0.0247196	0.00336519
CA01g04560	150.36	87.1037	108.379	72.1954	97	56.9689	-0.787611	-0.472333	0.315279	0.426078	-0.341732	-0.76781	0.0103271	0.132448	0.319447	0.188074	0.279462	0.0131854
CA01g04570	127.239	73.9111	75.1388	32.4802	160.284	44.8031	-0.783676	-0.759911	0.0237653	2.30299	0.464036	-1.83896	0.0289773	0.0318403	0.957017	0.000230555	0.329004	0.000230555
CA01g04600	0	0	0	0	0	0	0	0	0	0	0	0	1	1	1	1	1	1
CA01g04680	201.936	99.3107	154.361	109.485	102.139	91.9496	-1.02388	-0.387592	0.636284	-0.100206	-0.251818	-0.151611	0.000620881	0.244832	0.047353	0.787391	0.464124	0.660473
CA01g04700	0.398706	0.898809	2.22661	1.13255	4.24011	0.215206	1.17269	2.48145	1.30876	1.90452	-2.39579	-4.30031	1	0.0487083	0.08621	0.013078	1	0.319549
CA01g04710	0	0	0	0	0	0	0	0	0	0	0	0	1	1	1	1	1	1
CA01g04720	0.300092	0	0	0.106332	0	0	65535	65535	0	65535	65535	0	1	1	1	1	1	1
CA01g04750	29.3008	11.8503	55.6681	10.7049	38.6688	10.7972	-1.30602	0.925909	2.23193	1.8529	0.0123898	-1.84051	0.00417379	0.0134015	0.000230555	0.000230555	0.985638	0.000230555
CA01g04760	11.32	1.57548	23.5681	2.08724	10.4722	2.01492	-2.84501	1.05797	3.90298	2.3269	-0.0508775	-2.37777	0.000432255	0.00743276	0.000230555	0.000432255	0.960081	0.000620881
CA01g04780	38.4126	27.3812	22.7799	17.3621	5.27763	44.5755	-0.488391	-0.753816	-0.265425	-1.71798	1.36031	3.07829	0.125516	0.0142558	0.441514	0.000230555	0.000230555	0.000230555
CA01g04790	0.126696	0.194725	0.00928416	0.0213247	0.470632	0.127022	0.620065	-3.77046	-4.39052	4.464	2.57448	-1.88952	1	1	1	1	1	1
CA01g04800	66.9617	79.4739	68.7959	38.2701	72.8921	58.0277	0.247144	0.0389865	-0.208158	0.929544	0.600524	-0.32902	0.438915	0.913411	0.518752	0.00162128	0.0508933	0.306184
CA01g04810	0.633141	4.36134	3.37928	2.71678	5.05666	6.40982	2.78417	2.41612	-0.368055	0.896287	1.23839	0.342099	0.000230555	0.000620881	0.377549	0.0359143	0.00336519	0.372506
CA01g04820	2.03093	2.4944	2.49328	1.66289	5.82375	1.14923	0.296548	0.295901	-0.000646544	1.80826	-0.53302	-2.34128	0.566263	0.572246	0.987322	0.000230555	0.33443	0.000230555
CA01g04880	2.33057	7.00167	2.89658	4.234	2.23381	4.22787	1.58702	0.313668	-1.27335	-0.922515	-0.00208742	0.920428	0.000230555	0.514534	0.00266254	0.0346593	0.991966	0.036547
CA01g04900	6.94662	9.40919	1.79194	3.23096	0.58907	25.9319	0.43776	-1.95479	-2.39255	-2.45545	3.0047	5.46015	0.241996	0.000230555	0.000230555	0.000230555	0.000230555	0.000230555
CA01g04910	0	0	0	0	0	0	0	0	0	0	0	0	1	1	1	1	1	1
CA01g04940	6443.66	8285.25	3626.04	2035.25	5223.68	923.895	0.362665	-0.829486	-1.19215	1.35986	-1.1394	-2.49927	0.431925	0.0414037	0.00495555	0.000973074	0.000620881	0.000230555
CA01g04960	0.13014	5.55497	1.4217	0.0812418	0.0614102	8.61648	5.41564	3.44948	-1.96616	-0.403744	6.72873	7.13248	0.0256768	0.027853	0.000230555	1	0.12531	0.319979
CA01g04970	2.68503	0.915183	2.8075	0.329042	5.43575	1.20609	-1.55281	0.0643471	1.61715	4.04614	1.87399	-2.17214	0.00417379	0.898978	0.00443821	0.000800149	0.0396564	0.000230555
CA01g04980	3.78774	1.57296	3.64515	0.489456	5.8562	1.11457	-1.26785	-0.0553582	1.2125	3.58071	1.18724	-2.39347	1	1	1	0.102644	1	0.24782
CA01g05040	0	0	0	0	0	0	0	0	0	0	0	0	1	1	1	1	1	1
CA01g05050	0	0	0	0	0	0	0	0	0	0	0	0	1	1	1	1	1	1
CA01g05080	0.408915	0.594782	1.60225	0.109519	0.204644	1.73651	0.54056	1.97022	1.42966	0.901937	3.98694	3.08501	1	0.0136155	0.03886	1	0.189139	0.0116622
CA01g05100	189.46	180.84	177.612	138.708	266.71	128.031	-0.0671769	-0.0931658	-0.0259888	0.943223	-0.115557	-1.05878	0.844228	0.786482	0.938928	0.00177614	0.740552	0.000800149
CA01g05120	24.4434	6.73895	11.5718	3.06904	2.67738	22.573	-1.85885	-1.07884	0.780012	-0.196963	2.87874	3.0757	0.000230555	0.000800149	0.0282267	0.665946	0.000230555	0.000230555
CA01g05160	0.0566992	0	0.0488531	0.0977049	0	0	65535	-0.21488	65535	65535	65535	0	1	1	1	1	1	1
CA01g05170	82.0822	78.1113	63.5805	46.7059	90.3458	47.3342	-0.0715375	-0.368485	-0.296948	0.951852	0.0192779	-0.932574	0.833511	0.234404	0.342877	0.00251903	0.960373	0.00162128
[truncated: 61,695 more rows]
