# Supplementary material for: Gene regulatory networks for compatible versus incompatible grafts identify a role for SlWOX4 during junction formation
Source: Plant Cell. 2021 Oct 5;34(1):535–56. doi: 10.1093/plcell/koab246 (PMC8846177; doi:10.1093/plcell/koab246)
Supplement: koab246_Supplementary_Data [file koab246_Supplementary_Data.zip › tpc.21.00627_SupplementalDS7.xlsx]

## Sheet: Sheet1
Supplemental Data. Thomas et al. (2021). Plant Cell.
Supplemental Dataset S7 Output of the network inference algorithm, regression tree analysis, performed with the RTP-STAR of the TuxNet software. The following columns are present: the tissue (PT = pepper scion and tomato stock TP = tomato scion and pepper stock), the species (Solanum lycopersicum or Capsicum annuum), the time (1, 3, or 5 days after grafting), the regulator (i.e. the upstream tran…
Tissue	Species	Time	Regulator	Interaction	Target	Width	TF_Family
PT	Can	3D	CA01g00280	inhibits	CA01g06330	0.9	bHLH
PT	Can	3D	CA01g00280	inhibits	CA02g06010	0.9	bHLH
PT	Can	3D	CA01g00280	inhibits	CA05g01570	1	bHLH
PT	Can	3D	CA01g00280	inhibits	CA06g22580	0.8	bHLH
PT	Can	3D	CA01g00280	inhibits	CA11g19650	0.5	bHLH
PT	Can	5D	CA01g01280	inhibits	CA02g02800	1	WRKY
PT	Can	5D	CA01g01280	inhibits	CA02g29000	1	WRKY
PT	Can	5D	CA01g01280	inhibits	CA07g16140	1	WRKY
PT	Can	5D	CA01g01280	inhibits	CA10g08460	1	WRKY
PT	Can	1D	CA01g01440	inhibits	CA01g06630	0.5	ERF
PT	Can	1D	CA01g01440	inhibits	CA01g09040	0.4	ERF
PT	Can	1D	CA01g01440	inhibits	CA01g17340	1	ERF
PT	Can	1D	CA01g01440	inhibits	CA01g17370	0.8	ERF
PT	Can	1D	CA01g01440	activates	CA01g29710	0.8	ERF
PT	Can	1D	CA01g01440	inhibits	CA02g17320	0.5	ERF
PT	Can	1D	CA01g01440	activates	CA03g15850	1	ERF
PT	Can	1D	CA01g01440	inhibits	CA03g23390	1	ERF
PT	Can	1D	CA01g01440	inhibits	CA03g27120	0.4	ERF
PT	Can	1D	CA01g01440	inhibits	CA03g27370	0.7	ERF
PT	Can	1D	CA01g01440	inhibits	CA03g28640	1	ERF
PT	Can	1D	CA01g01440	inhibits	CA03g31890	0.7	ERF
PT	Can	1D	CA01g01440	inhibits	CA03g36850	0.8	ERF
PT	Can	1D	CA01g01440	inhibits	CA04g08600	0.5	ERF
PT	Can	1D	CA01g01440	inhibits	CA04g09500	0.9	ERF
PT	Can	1D	CA01g01440	inhibits	CA05g03910	0.4	ERF
PT	Can	1D	CA01g01440	inhibits	CA05g09670	1	ERF
PT	Can	1D	CA01g01440	inhibits	CA05g13290	0.7	ERF
PT	Can	1D	CA01g01440	inhibits	CA06g07290	0.4	ERF
PT	Can	1D	CA01g01440	inhibits	CA06g22780	1	ERF
PT	Can	1D	CA01g01440	inhibits	CA07g02110	0.9	ERF
PT	Can	1D	CA01g01440	inhibits	CA07g04760	0.5	ERF
PT	Can	1D	CA01g01440	inhibits	CA07g15440	0.7	ERF
PT	Can	1D	CA01g01440	inhibits	CA08g00070	1	ERF
PT	Can	1D	CA01g01440	inhibits	CA08g15460	0.5	ERF
PT	Can	1D	CA01g01440	inhibits	CA09g02790	0.9	ERF
PT	Can	1D	CA01g01440	inhibits	CA09g05110	0.5	ERF
PT	Can	1D	CA01g01440	inhibits	CA09g14490	0.8	ERF
PT	Can	1D	CA01g01440	inhibits	CA09g14810	0.9	ERF
PT	Can	1D	CA01g01440	inhibits	CA09g16820	1	ERF
PT	Can	1D	CA01g01440	inhibits	CA09g18720	0.7	ERF
PT	Can	1D	CA01g01440	inhibits	CA10g07860	0.5	ERF
PT	Can	1D	CA01g01440	inhibits	CA10g11650	0.6	ERF
PT	Can	1D	CA01g01440	inhibits	CA11g00930	1	ERF
PT	Can	1D	CA01g01440	inhibits	CA11g08190	1	ERF
PT	Can	1D	CA01g01440	inhibits	CA11g17620	1	ERF
PT	Can	1D	CA01g01440	inhibits	CA11g18090	1	ERF
PT	Can	1D	CA01g01440	inhibits	CA12g22480	1	ERF
PT	Can	1D	CA01g01830	inhibits	CA02g14500	0.5	AP2
PT	Can	1D	CA01g01830	inhibits	CA03g17150	0.5	AP2
PT	Can	1D	CA01g01830	inhibits	CA08g03540	0.4	AP2
PT	Can	1D	CA01g01830	inhibits	CA12g14430	0.6	AP2
PT	Can	1D	CA01g01830	inhibits	CA12g19770	0.4	AP2
PT	Can	5D	CA01g01880	inhibits	CA02g14500	0.6	AP2
PT	Can	5D	CA01g01880	inhibits	CA06g14520	0.4	AP2
PT	Can	1D	CA01g01880	inhibits	CA11g12090	0.4	AP2
PT	Can	5D	CA01g01880	inhibits	CA11g12090	0.7	AP2
PT	Can	1D	CA01g01880	inhibits	CA12g14430	0.6	AP2
PT	Can	1D	CA01g01880	inhibits	CA12g19770	0.4	AP2
PT	Can	5D	CA01g01880	inhibits	CA12g19770	0.6	AP2
PT	Can	5D	CA01g02240	inhibits	CA01g00810	1	TALE
PT	Can	5D	CA01g02240	inhibits	CA01g01660	0.4	TALE
PT	Can	5D	CA01g02240	activates	CA01g23350	1	TALE
PT	Can	5D	CA01g02240	activates	CA02g13570	1	TALE
PT	Can	5D	CA01g02240	inhibits	CA02g17300	0.6	TALE
PT	Can	5D	CA01g02240	inhibits	CA02g17830	0.4	TALE
PT	Can	5D	CA01g02240	inhibits	CA02g28070	1	TALE
PT	Can	5D	CA01g02240	inhibits	CA02g29600	0.6	TALE
PT	Can	5D	CA01g02240	inhibits	CA04g16750	1	TALE
PT	Can	5D	CA01g02240	inhibits	CA06g02280	1	TALE
PT	Can	5D	CA01g02240	inhibits	CA07g00520	0.9	TALE
PT	Can	5D	CA01g02240	inhibits	CA09g02750	0.5	TALE
PT	Can	5D	CA01g02240	inhibits	CA11g05160	0.5	TALE
PT	Can	5D	CA01g02240	inhibits	CA12g19990	1	TALE
PT	Can	3D	CA01g03410	inhibits	CA02g29000	0.8	ERF
PT	Can	3D	CA01g03410	inhibits	CA12g09290	1	ERF
PT	Can	5D	CA01g04550	inhibits	CA01g01880	1	MYB
PT	Can	5D	CA01g04550	inhibits	CA01g04960	1	MYB
PT	Can	3D	CA01g04550	inhibits	CA01g07230	1	MYB
PT	Can	3D	CA01g04550	inhibits	CA02g20840	1	MYB
PT	Can	5D	CA01g04550	inhibits	CA02g23810	1	MYB
PT	Can	3D	CA01g04550	activates	CA02g23810	0.5	MYB
PT	Can	5D	CA01g04550	inhibits	CA02g26760	1	MYB
PT	Can	3D	CA01g04550	inhibits	CA02g26760	1	MYB
PT	Can	5D	CA01g04550	inhibits	CA03g29590	1	MYB
PT	Can	5D	CA01g04550	inhibits	CA04g19000	1	MYB
PT	Can	3D	CA01g04550	activates	CA04g19000	1	MYB
PT	Can	3D	CA01g04550	inhibits	CA05g13050	1	MYB
PT	Can	5D	CA01g04550	inhibits	CA06g06790	0.9	MYB
PT	Can	5D	CA01g04550	inhibits	CA06g07140	1	MYB
PT	Can	3D	CA01g04550	inhibits	CA06g07140	1	MYB
PT	Can	5D	CA01g04550	inhibits	CA06g10140	1	MYB
PT	Can	5D	CA01g04550	inhibits	CA06g10150	1	MYB
PT	Can	5D	CA01g04550	inhibits	CA06g21360	1	MYB
PT	Can	5D	CA01g04550	inhibits	CA08g09840	1	MYB
PT	Can	5D	CA01g04550	inhibits	CA08g14870	1	MYB
PT	Can	5D	CA01g04550	inhibits	CA08g19550	0.7	MYB
PT	Can	3D	CA01g05840	inhibits	CA05g16600	1	HD-ZIP
PT	Can	3D	CA01g05840	inhibits	CA06g23730	0.7	HD-ZIP
PT	Can	3D	CA01g05840	inhibits	CA09g02840	1	HD-ZIP
PT	Can	1D	CA01g07270	inhibits	CA06g10200	1	bHLH
PT	Can	5D	CA01g07270	inhibits	CA06g10200	1	bHLH
PT	Can	1D	CA01g09930	inhibits	CA02g14500	0.4	Trihelix
PT	Can	1D	CA01g09930	inhibits	CA10g15260	0.9	Trihelix
PT	Can	1D	CA01g09930	inhibits	CA12g00270	0.4	Trihelix
PT	Can	1D	CA01g10630	inhibits	CA03g11090	1	EIL
PT	Can	5D	CA01g10630	inhibits	CA09g11940	1	EIL
PT	Can	5D	CA01g10630	inhibits	CA09g11950	0.9	EIL
PT	Can	1D	CA01g10630	inhibits	CA11g17110	1	EIL
PT	Can	5D	CA01g10630	inhibits	CA11g17110	0.4	EIL
PT	Can	3D	CA01g11210	inhibits	CA01g23500	0.4	LBD
PT	Can	3D	CA01g11210	inhibits	CA02g25910	0.9	LBD
PT	Can	3D	CA01g11210	inhibits	CA03g30830	1	LBD
PT	Can	3D	CA01g11210	inhibits	CA05g05250	1	LBD
PT	Can	3D	CA01g11210	inhibits	CA05g16600	1	LBD
PT	Can	3D	CA01g11210	inhibits	CA06g23730	0.9	LBD
PT	Can	3D	CA01g11210	inhibits	CA07g15600	1	LBD
PT	Can	3D	CA01g11210	inhibits	CA08g00080	1	LBD
PT	Can	3D	CA01g11210	inhibits	CA08g15350	0.6	LBD
PT	Can	3D	CA01g11210	inhibits	CA11g16320	1	LBD
PT	Can	1D	CA01g17370	inhibits	CA01g01440	0.9	HD-ZIP
PT	Can	1D	CA01g17370	inhibits	CA01g06630	0.7	HD-ZIP
PT	Can	1D	CA01g17370	inhibits	CA01g17340	0.6	HD-ZIP
PT	Can	1D	CA01g17370	inhibits	CA01g28310	1	HD-ZIP
PT	Can	1D	CA01g17370	activates	CA01g29710	1	HD-ZIP
PT	Can	1D	CA01g17370	inhibits	CA02g12870	1	HD-ZIP
PT	Can	1D	CA01g17370	inhibits	CA02g17920	1	HD-ZIP
PT	Can	1D	CA01g17370	inhibits	CA03g15880	0.4	HD-ZIP
PT	Can	1D	CA01g17370	inhibits	CA03g27120	0.4	HD-ZIP
PT	Can	1D	CA01g17370	inhibits	CA03g28640	1	HD-ZIP
PT	Can	1D	CA01g17370	inhibits	CA03g31890	1	HD-ZIP
PT	Can	1D	CA01g17370	inhibits	CA03g36850	0.7	HD-ZIP
PT	Can	1D	CA01g17370	inhibits	CA04g09500	1	HD-ZIP
PT	Can	1D	CA01g17370	inhibits	CA05g00240	1	HD-ZIP
PT	Can	1D	CA01g17370	inhibits	CA05g03910	0.5	HD-ZIP
PT	Can	1D	CA01g17370	inhibits	CA05g09670	0.9	HD-ZIP
PT	Can	1D	CA01g17370	inhibits	CA05g13290	0.4	HD-ZIP
PT	Can	1D	CA01g17370	inhibits	CA06g18300	1	HD-ZIP
PT	Can	1D	CA01g17370	inhibits	CA07g02110	1	HD-ZIP
PT	Can	1D	CA01g17370	inhibits	CA07g04760	0.6	HD-ZIP
PT	Can	1D	CA01g17370	inhibits	CA07g15440	0.9	HD-ZIP
PT	Can	1D	CA01g17370	inhibits	CA07g18620	0.6	HD-ZIP
PT	Can	1D	CA01g17370	inhibits	CA08g00070	1	HD-ZIP
PT	Can	1D	CA01g17370	inhibits	CA08g15460	0.4	HD-ZIP
PT	Can	1D	CA01g17370	inhibits	CA09g02790	0.7	HD-ZIP
PT	Can	1D	CA01g17370	inhibits	CA09g05110	0.8	HD-ZIP
PT	Can	1D	CA01g17370	inhibits	CA09g14490	1	HD-ZIP
PT	Can	1D	CA01g17370	inhibits	CA09g14810	0.6	HD-ZIP
PT	Can	1D	CA01g17370	inhibits	CA09g16820	1	HD-ZIP
PT	Can	1D	CA01g17370	inhibits	CA09g18720	0.7	HD-ZIP
PT	Can	1D	CA01g17370	inhibits	CA11g00930	1	HD-ZIP
PT	Can	1D	CA01g17370	inhibits	CA11g17620	0.8	HD-ZIP
PT	Can	1D	CA01g17370	inhibits	CA12g22480	1	HD-ZIP
PT	Can	3D	CA01g19870	inhibits	CA02g16290	1	C2H2
PT	Can	3D	CA01g19870	inhibits	CA03g27160	1	C2H2
PT	Can	1D	CA01g20090	inhibits	CA02g04730	1	bHLH
PT	Can	1D	CA01g20090	inhibits	CA10g15260	0.5	bHLH
PT	Can	3D	CA01g20220	inhibits	CA01g04550	1	MYB
PT	Can	3D	CA01g20220	inhibits	CA01g07230	1	MYB
PT	Can	3D	CA01g20220	inhibits	CA02g20840	0.7	MYB
PT	Can	3D	CA01g20220	activates	CA02g23810	1	MYB
PT	Can	3D	CA01g20220	inhibits	CA02g26760	1	MYB
PT	Can	3D	CA01g20220	inhibits	CA04g18550	1	MYB
PT	Can	3D	CA01g20220	activates	CA04g19000	1	MYB
PT	Can	3D	CA01g20220	inhibits	CA06g07140	1	MYB
PT	Can	3D	CA01g20220	inhibits	CA06g10140	1	MYB
PT	Can	3D	CA01g20220	inhibits	CA06g21360	1	MYB
PT	Can	3D	CA01g20220	inhibits	CA08g14870	0.9	MYB
PT	Can	3D	CA01g20220	inhibits	CA08g19550	1	MYB
PT	Can	3D	CA01g20220	inhibits	CA09g06980	1	MYB
PT	Can	3D	CA01g20220	inhibits	CA12g18430	0.9	MYB
PT	Can	1D	CA01g23330	inhibits	CA01g07270	1	GRAS
PT	Can	5D	CA01g23330	activates	CA01g07270	0.9	GRAS
PT	Can	1D	CA01g23330	inhibits	CA03g06220	1	GRAS
PT	Can	1D	CA01g23330	inhibits	CA03g09070	1	GRAS
PT	Can	1D	CA01g23330	inhibits	CA06g10200	1	GRAS
PT	Can	5D	CA01g23330	activates	CA06g10200	1	GRAS
PT	Can	1D	CA01g23330	inhibits	CA08g02450	1	GRAS
PT	Can	1D	CA01g23330	inhibits	CA11g17600	1	GRAS
PT	Can	1D	CA01g25810	inhibits	CA10g15260	0.9	MYB_related
PT	Can	1D	CA01g25810	inhibits	CA12g00270	0.5	MYB_related
PT	Can	3D	CA01g27890	inhibits	CA01g23640	0.9	HD-ZIP
PT	Can	3D	CA01g27890	inhibits	CA02g15280	0.5	HD-ZIP
PT	Can	3D	CA01g27890	inhibits	CA02g16290	1	HD-ZIP
PT	Can	3D	CA01g27890	inhibits	CA06g23650	0.6	HD-ZIP
PT	Can	1D	CA01g28310	inhibits	CA01g29760	0.5	B3
PT	Can	1D	CA01g28310	inhibits	CA02g14500	0.4	B3
PT	Can	1D	CA01g28310	inhibits	CA02g28230	1	B3
PT	Can	1D	CA01g28310	inhibits	CA03g27120	0.5	B3
PT	Can	1D	CA01g28310	inhibits	CA03g28640	1	B3
PT	Can	1D	CA01g28310	inhibits	CA03g36850	0.7	B3
PT	Can	1D	CA01g28310	inhibits	CA06g11690	0.4	B3
PT	Can	1D	CA01g28310	inhibits	CA07g15440	0.6	B3
PT	Can	1D	CA01g28310	inhibits	CA11g19090	0.7	B3
PT	Can	1D	CA01g28310	inhibits	CA12g19850	1	B3
PT	Can	1D	CA01g28320	inhibits	CA02g14500	0.6	B3
PT	Can	1D	CA01g28320	inhibits	CA10g15260	0.6	B3
PT	Can	1D	CA01g28320	inhibits	CA12g14430	0.4	B3
PT	Can	1D	CA01g29220	inhibits	CA02g14500	0.5	Nin-like
PT	Can	5D	CA01g29220	activates	CA02g14500	0.9	Nin-like
PT	Can	5D	CA01g29220	activates	CA02g23300	0.7	Nin-like
PT	Can	1D	CA01g29220	inhibits	CA03g09070	1	Nin-like
PT	Can	1D	CA01g29220	inhibits	CA05g04830	0.8	Nin-like
PT	Can	5D	CA01g29220	activates	CA06g14520	0.4	Nin-like
PT	Can	1D	CA01g29220	inhibits	CA11g12090	0.4	Nin-like
PT	Can	5D	CA01g29220	activates	CA11g12090	0.9	Nin-like
PT	Can	1D	CA01g29220	inhibits	CA11g17600	1	Nin-like
PT	Can	1D	CA01g29220	inhibits	CA12g14430	0.8	Nin-like
PT	Can	1D	CA01g29220	inhibits	CA12g19770	0.4	Nin-like
PT	Can	5D	CA01g29220	activates	CA12g19770	0.6	Nin-like
PT	Can	1D	CA01g29760	inhibits	CA02g28230	1	B3
PT	Can	5D	CA01g29760	activates	CA02g30000	0.9	B3
PT	Can	1D	CA01g29760	activates	CA06g03570	0.6	B3
PT	Can	1D	CA01g29760	inhibits	CA06g24390	1	B3
PT	Can	1D	CA01g29760	inhibits	CA12g19850	1	B3
PT	Can	1D	CA01g29800	inhibits	CA01g17860	1	B3
PT	Can	5D	CA01g29800	inhibits	CA01g17860	0.8	B3
PT	Can	1D	CA01g29800	inhibits	CA02g08280	1	B3
PT	Can	5D	CA01g29800	inhibits	CA02g08280	1	B3
PT	Can	1D	CA01g29800	inhibits	CA02g10990	1	B3
PT	Can	5D	CA01g29800	inhibits	CA02g10990	1	B3
PT	Can	1D	CA01g29800	inhibits	CA02g18810	1	B3
PT	Can	5D	CA01g29800	inhibits	CA02g18810	1	B3
PT	Can	1D	CA01g29800	inhibits	CA02g30940	1	B3
PT	Can	5D	CA01g29800	inhibits	CA03g15880	1	B3
PT	Can	1D	CA01g29800	inhibits	CA03g17150	0.7	B3
PT	Can	5D	CA01g29800	inhibits	CA03g31890	1	B3
PT	Can	1D	CA01g29800	inhibits	CA04g09240	1	B3
PT	Can	5D	CA01g29800	inhibits	CA04g09240	1	B3
PT	Can	5D	CA01g29800	inhibits	CA04g13850	1	B3
PT	Can	5D	CA01g29800	inhibits	CA05g15410	1	B3
PT	Can	5D	CA01g29800	inhibits	CA06g07290	1	B3
PT	Can	5D	CA01g29800	inhibits	CA06g23650	1	B3
PT	Can	5D	CA01g29800	inhibits	CA07g13850	0.7	B3
PT	Can	5D	CA01g29800	inhibits	CA07g21260	0.9	B3
PT	Can	1D	CA01g29800	inhibits	CA08g03540	1	B3
PT	Can	5D	CA01g29800	inhibits	CA08g15460	1	B3
PT	Can	5D	CA01g29800	inhibits	CA08g19550	1	B3
PT	Can	5D	CA01g29800	inhibits	CA12g16720	1	B3
PT	Can	5D	CA01g31320	inhibits	CA01g00810	1	B3
PT	Can	5D	CA01g31320	inhibits	CA01g01660	0.7	B3
PT	Can	5D	CA01g31320	activates	CA01g23350	1	B3
PT	Can	5D	CA01g31320	inhibits	CA02g02740	0.8	B3
PT	Can	5D	CA01g31320	inhibits	CA02g05510	0.5	B3
PT	Can	5D	CA01g31320	activates	CA02g13570	1	B3
PT	Can	5D	CA01g31320	inhibits	CA02g17830	0.7	B3
PT	Can	5D	CA01g31320	inhibits	CA02g19560	0.5	B3
PT	Can	5D	CA01g31320	inhibits	CA02g28070	1	B3
PT	Can	5D	CA01g31320	inhibits	CA02g29600	1	B3
PT	Can	5D	CA01g31320	inhibits	CA03g05840	0.7	B3
PT	Can	5D	CA01g31320	inhibits	CA03g20820	0.4	B3
PT	Can	5D	CA01g31320	inhibits	CA04g16750	0.5	B3
PT	Can	5D	CA01g31320	inhibits	CA04g20280	0.9	B3
PT	Can	5D	CA01g31320	inhibits	CA05g08530	0.8	B3
PT	Can	5D	CA01g31320	inhibits	CA06g02870	1	B3
PT	Can	5D	CA01g31320	inhibits	CA06g22960	0.7	B3
PT	Can	5D	CA01g31320	inhibits	CA07g00520	1	B3
PT	Can	5D	CA01g31320	activates	CA08g02850	0.4	B3
PT	Can	5D	CA01g31320	inhibits	CA09g02050	0.9	B3
PT	Can	5D	CA01g31320	inhibits	CA09g02750	1	B3
PT	Can	5D	CA01g31320	inhibits	CA11g05160	0.7	B3
PT	Can	5D	CA01g31320	inhibits	CA12g18170	0.6	B3
PT	Can	5D	CA01g31320	inhibits	CA12g19990	1	B3
PT	Can	1D	CA01g31490	inhibits	CA01g29760	0.9	bHLH
PT	Can	1D	CA01g31490	inhibits	CA02g28230	0.7	bHLH
PT	Can	5D	CA01g31490	inhibits	CA02g30000	1	bHLH
PT	Can	5D	CA01g31490	inhibits	CA03g07970	1	bHLH
PT	Can	1D	CA01g31490	inhibits	CA03g09070	1	bHLH
PT	Can	5D	CA01g31490	inhibits	CA03g27660	0.6	bHLH
PT	Can	1D	CA01g31490	inhibits	CA06g24390	1	bHLH
PT	Can	5D	CA01g31490	inhibits	CA09g07640	1	bHLH
PT	Can	1D	CA01g31490	inhibits	CA11g17600	0.7	bHLH
PT	Can	1D	CA01g31490	inhibits	CA12g19850	1	bHLH
PT	Can	1D	CA01g34470	inhibits	CA02g27810	0.4	WRKY
PT	Can	1D	CA01g34480	inhibits	CA05g05790	1	WRKY
PT	Can	1D	CA01g34480	activates	CA07g14700	1	WRKY
PT	Can	1D	CA01g34490	inhibits	CA05g05790	1	ERF
PT	Can	1D	CA01g34490	inhibits	CA06g18300	0.9	ERF
PT	Can	1D	CA01g34490	inhibits	CA08g00070	0.8	ERF
PT	Can	5D	CA02g00820	inhibits	CA01g04550	1	LBD
PT	Can	5D	CA02g00820	inhibits	CA01g04960	1	LBD
PT	Can	5D	CA02g00820	inhibits	CA01g20200	0.9	LBD
PT	Can	5D	CA02g00820	inhibits	CA01g28270	1	LBD
PT	Can	5D	CA02g00820	inhibits	CA02g23810	1	LBD
PT	Can	3D	CA02g00820	inhibits	CA02g25910	1	LBD
PT	Can	5D	CA02g00820	inhibits	CA03g15880	1	LBD
PT	Can	3D	CA02g00820	inhibits	CA03g16800	1	LBD
PT	Can	5D	CA02g00820	inhibits	CA03g22700	0.4	LBD
PT	Can	5D	CA02g00820	inhibits	CA03g29590	1	LBD
PT	Can	3D	CA02g00820	inhibits	CA03g30830	1	LBD
PT	Can	5D	CA02g00820	inhibits	CA03g31890	1	LBD
PT	Can	5D	CA02g00820	inhibits	CA04g13850	1	LBD
PT	Can	5D	CA02g00820	inhibits	CA05g15410	0.9	LBD
PT	Can	5D	CA02g00820	inhibits	CA06g07140	1	LBD
PT	Can	5D	CA02g00820	inhibits	CA06g07290	1	LBD
PT	Can	5D	CA02g00820	inhibits	CA06g23650	1	LBD
PT	Can	3D	CA02g00820	inhibits	CA06g23650	0.4	LBD
PT	Can	3D	CA02g00820	inhibits	CA07g10040	0.7	LBD
PT	Can	5D	CA02g00820	inhibits	CA07g13850	1	LBD
PT	Can	5D	CA02g00820	inhibits	CA07g16850	0.9	LBD
PT	Can	5D	CA02g00820	inhibits	CA08g14870	1	LBD
PT	Can	3D	CA02g00820	inhibits	CA08g15350	0.5	LBD
PT	Can	5D	CA02g00820	inhibits	CA08g15460	1	LBD
PT	Can	5D	CA02g00820	inhibits	CA08g19550	1	LBD
PT	Can	5D	CA02g00820	inhibits	CA11g09820	1	LBD
PT	Can	5D	CA02g00820	inhibits	CA12g16720	1	LBD
PT	Can	1D	CA02g01120	inhibits	CA01g17860	1	Dof
PT	Can	5D	CA02g01120	inhibits	CA01g17860	1	Dof
PT	Can	1D	CA02g01120	inhibits	CA02g10990	1	Dof
PT	Can	5D	CA02g01120	inhibits	CA02g10990	1	Dof
PT	Can	1D	CA02g01120	inhibits	CA02g18810	1	Dof
PT	Can	5D	CA02g01120	inhibits	CA02g18810	1	Dof
PT	Can	1D	CA02g01120	inhibits	CA02g30940	1	Dof
PT	Can	1D	CA02g01120	inhibits	CA06g13590	0.6	Dof
PT	Can	1D	CA02g01490	inhibits	CA01g01440	0.7	B3
PT	Can	1D	CA02g01490	inhibits	CA01g17370	0.4	B3
PT	Can	1D	CA02g01490	inhibits	CA01g17860	1	B3
PT	Can	1D	CA02g01490	inhibits	CA02g10990	1	B3
PT	Can	1D	CA02g01490	inhibits	CA02g18810	1	B3
PT	Can	1D	CA02g01490	inhibits	CA02g22200	0.8	B3
PT	Can	1D	CA02g01490	inhibits	CA02g30940	1	B3
PT	Can	1D	CA02g01490	inhibits	CA04g08350	0.4	B3
PT	Can	1D	CA02g01490	inhibits	CA06g18300	1	B3
PT	Can	1D	CA02g01490	inhibits	CA08g15460	0.6	B3
PT	Can	1D	CA02g01490	inhibits	CA09g14810	0.5	B3
PT	Can	1D	CA02g01490	inhibits	CA11g00930	0.4	B3
PT	Can	1D	CA02g01490	inhibits	CA12g21530	0.6	B3
PT	Can	1D	CA02g04370	inhibits	CA03g09070	1	ERF
PT	Can	1D	CA02g04370	inhibits	CA05g16710	0.8	ERF
PT	Can	1D	CA02g04370	inhibits	CA06g13590	0.6	ERF
PT	Can	1D	CA02g04370	inhibits	CA11g17600	1	ERF
PT	Can	1D	CA02g04730	inhibits	CA01g17860	1	NF-YA
PT	Can	5D	CA02g04730	inhibits	CA01g17860	1	NF-YA
PT	Can	1D	CA02g04730	inhibits	CA02g10990	1	NF-YA
PT	Can	5D	CA02g04730	inhibits	CA02g10990	1	NF-YA
PT	Can	1D	CA02g04730	inhibits	CA02g18810	1	NF-YA
PT	Can	5D	CA02g04730	inhibits	CA02g18810	0.9	NF-YA
PT	Can	1D	CA02g04730	inhibits	CA02g30940	1	NF-YA
PT	Can	5D	CA02g05210	inhibits	CA02g26220	0.8	bHLH
PT	Can	5D	CA02g05210	inhibits	CA06g18020	0.7	bHLH
PT	Can	5D	CA02g06440	activates	CA03g10610	0.5	MYB_related
PT	Can	5D	CA02g06440	activates	CA07g00130	1	MYB_related
PT	Can	1D	CA02g06440	inhibits	CA08g03540	0.7	MYB_related
PT	Can	1D	CA02g06980	inhibits	CA10g15260	0.8	B3
PT	Can	1D	CA02g07170	inhibits	CA01g17860	1	MYB_related
PT	Can	5D	CA02g07170	inhibits	CA01g17860	1	MYB_related
PT	Can	1D	CA02g07170	inhibits	CA02g10990	1	MYB_related
PT	Can	5D	CA02g07170	inhibits	CA02g10990	0.7	MYB_related
PT	Can	1D	CA02g07170	inhibits	CA02g18810	1	MYB_related
PT	Can	5D	CA02g07170	inhibits	CA02g18810	1	MYB_related
PT	Can	1D	CA02g07170	inhibits	CA02g19830	1	MYB_related
PT	Can	1D	CA02g07170	inhibits	CA02g30940	1	MYB_related
PT	Can	5D	CA02g07170	inhibits	CA03g26710	0.5	MYB_related
PT	Can	1D	CA02g07170	inhibits	CA06g23470	1	MYB_related
PT	Can	1D	CA02g07170	inhibits	CA06g24340	0.9	MYB_related
PT	Can	1D	CA02g07170	inhibits	CA08g02450	1	MYB_related
PT	Can	1D	CA02g07170	inhibits	CA11g18310	1	MYB_related
PT	Can	1D	CA02g08280	inhibits	CA01g17860	1	TCP
PT	Can	5D	CA02g08280	inhibits	CA01g17860	0.5	TCP
PT	Can	1D	CA02g08280	inhibits	CA02g10990	0.9	TCP
PT	Can	5D	CA02g08280	inhibits	CA02g10990	0.7	TCP
PT	Can	1D	CA02g08280	inhibits	CA02g12870	1	TCP
PT	Can	1D	CA02g08280	inhibits	CA02g18810	1	TCP
PT	Can	5D	CA02g08280	inhibits	CA02g18810	1	TCP
PT	Can	1D	CA02g08280	inhibits	CA02g30940	0.7	TCP
PT	Can	1D	CA02g08280	inhibits	CA03g12920	1	TCP
PT	Can	1D	CA02g08280	inhibits	CA03g12930	1	TCP
PT	Can	1D	CA02g08280	inhibits	CA04g09240	1	TCP
PT	Can	5D	CA02g08280	inhibits	CA04g09240	1	TCP
PT	Can	1D	CA02g08280	activates	CA07g06120	1	TCP
PT	Can	5D	CA02g08280	inhibits	CA07g21260	1	TCP
PT	Can	1D	CA02g08640	inhibits	CA01g01440	0.7	MYB
PT	Can	1D	CA02g08640	inhibits	CA01g09040	0.4	MYB
PT	Can	1D	CA02g08640	inhibits	CA01g17370	0.4	MYB
PT	Can	1D	CA02g08640	inhibits	CA03g23390	0.7	MYB
PT	Can	1D	CA02g08640	inhibits	CA03g31890	0.9	MYB
PT	Can	1D	CA02g08640	inhibits	CA04g09500	0.6	MYB
PT	Can	1D	CA02g08640	inhibits	CA05g03910	0.6	MYB
PT	Can	1D	CA02g08640	inhibits	CA05g04830	0.6	MYB
PT	Can	1D	CA02g08640	inhibits	CA05g09670	0.4	MYB
PT	Can	1D	CA02g08640	inhibits	CA05g13290	0.4	MYB
PT	Can	1D	CA02g08640	inhibits	CA06g22780	0.9	MYB
PT	Can	1D	CA02g08640	inhibits	CA07g18620	0.5	MYB
PT	Can	1D	CA02g08640	inhibits	CA08g15460	0.6	MYB
PT	Can	1D	CA02g08640	inhibits	CA09g02790	0.4	MYB
PT	Can	1D	CA02g08640	inhibits	CA09g14490	0.4	MYB
PT	Can	1D	CA02g08640	inhibits	CA09g14810	0.5	MYB
PT	Can	1D	CA02g08640	inhibits	CA09g18720	0.5	MYB
PT	Can	1D	CA02g08640	inhibits	CA11g00930	0.5	MYB
PT	Can	1D	CA02g13280	inhibits	CA06g13590	0.8	HSF
PT	Can	3D	CA02g15280	inhibits	CA01g03410	1	ERF
PT	Can	3D	CA02g15280	inhibits	CA02g24850	1	ERF
PT	Can	3D	CA02g15280	inhibits	CA04g19530	0.8	ERF
PT	Can	3D	CA02g15280	inhibits	CA07g19930	0.4	ERF
PT	Can	3D	CA02g15280	inhibits	CA12g09290	1	ERF
PT	Can	3D	CA02g16250	inhibits	CA01g06330	1	bHLH
PT	Can	3D	CA02g16250	inhibits	CA02g06010	1	bHLH
PT	Can	3D	CA02g16250	inhibits	CA03g33690	1	bHLH
PT	Can	3D	CA02g16250	inhibits	CA11g16320	0.9	bHLH
PT	Can	1D	CA02g18810	inhibits	CA01g17860	1	MYB_related
PT	Can	5D	CA02g18810	inhibits	CA01g17860	1	MYB_related
PT	Can	1D	CA02g18810	inhibits	CA02g10990	0.8	MYB_related
PT	Can	1D	CA02g18810	inhibits	CA02g19830	1	MYB_related
PT	Can	1D	CA02g18810	inhibits	CA02g28150	0.6	MYB_related
PT	Can	1D	CA02g18810	inhibits	CA02g30940	1	MYB_related
PT	Can	1D	CA02g18810	inhibits	CA06g23470	1	MYB_related
PT	Can	1D	CA02g18810	inhibits	CA06g24340	0.5	MYB_related
PT	Can	5D	CA02g18810	inhibits	CA07g00470	0.4	MYB_related
PT	Can	1D	CA02g18810	inhibits	CA08g02450	1	MYB_related
PT	Can	5D	CA02g18810	inhibits	CA10g05760	1	MYB_related
PT	Can	1D	CA02g18810	inhibits	CA10g14960	1	MYB_related
PT	Can	5D	CA02g19560	activates	CA01g00810	1	MYB
PT	Can	5D	CA02g19560	activates	CA01g01660	0.9	MYB
PT	Can	5D	CA02g19560	inhibits	CA01g23350	1	MYB
PT	Can	5D	CA02g19560	inhibits	CA02g13570	1	MYB
PT	Can	5D	CA02g19560	activates	CA02g17830	1	MYB
PT	Can	5D	CA02g19560	activates	CA02g22970	1	MYB
PT	Can	5D	CA02g19560	activates	CA02g28070	1	MYB
PT	Can	5D	CA02g19560	activates	CA03g07660	1	MYB
PT	Can	5D	CA02g19560	activates	CA03g07840	1	MYB
PT	Can	5D	CA02g19560	activates	CA04g20280	1	MYB
PT	Can	5D	CA02g19560	activates	CA06g02870	1	MYB
PT	Can	5D	CA02g19560	activates	CA06g22960	0.4	MYB
PT	Can	5D	CA02g19560	activates	CA07g00470	1	MYB
PT	Can	5D	CA02g19560	activates	CA07g21470	1	MYB
PT	Can	5D	CA02g19560	activates	CA09g02050	1	MYB
PT	Can	5D	CA02g19560	activates	CA09g02750	0.9	MYB
PT	Can	5D	CA02g19560	activates	CA10g05760	1	MYB
PT	Can	5D	CA02g19560	activates	CA11g05160	0.5	MYB
PT	Can	5D	CA02g19560	activates	CA11g14400	1	MYB
PT	Can	5D	CA02g19560	activates	CA12g19990	1	MYB
PT	Can	1D	CA02g20290	inhibits	CA02g19830	1	NAC
PT	Can	1D	CA02g20290	inhibits	CA03g06220	0.7	NAC
PT	Can	1D	CA02g20290	inhibits	CA03g17940	0.7	NAC
PT	Can	1D	CA02g20290	inhibits	CA06g23470	1	NAC
PT	Can	1D	CA02g20290	inhibits	CA06g24340	1	NAC
PT	Can	1D	CA02g20290	inhibits	CA07g16160	0.7	NAC
PT	Can	1D	CA02g20290	inhibits	CA08g02450	1	NAC
PT	Can	1D	CA02g20290	inhibits	CA11g18310	1	NAC
PT	Can	1D	CA02g20290	inhibits	CA12g00070	0.4	NAC
PT	Can	3D	CA02g20420	inhibits	CA01g06330	1	bZIP
PT	Can	3D	CA02g20420	activates	CA02g21050	0.9	bZIP
PT	Can	3D	CA02g20420	inhibits	CA02g28490	0.8	bZIP
PT	Can	3D	CA02g20420	inhibits	CA03g27660	1	bZIP
PT	Can	3D	CA02g20420	inhibits	CA04g20280	1	bZIP
PT	Can	3D	CA02g20420	inhibits	CA06g12290	1	bZIP
PT	Can	3D	CA02g21840	inhibits	CA02g16250	0.5	GATA
PT	Can	3D	CA02g21840	inhibits	CA02g22030	1	GATA
PT	Can	3D	CA02g21840	inhibits	CA03g16800	1	GATA
PT	Can	3D	CA02g21840	inhibits	CA03g35040	1	GATA
PT	Can	3D	CA02g21840	activates	CA04g19000	1	GATA
PT	Can	3D	CA02g21840	inhibits	CA05g06130	1	GATA
PT	Can	3D	CA02g21840	inhibits	CA06g10140	0.7	GATA
PT	Can	3D	CA02g21840	inhibits	CA06g14640	0.9	GATA
PT	Can	3D	CA02g21840	inhibits	CA07g20850	1	GATA
PT	Can	3D	CA02g21840	inhibits	CA07g21260	1	GATA
PT	Can	3D	CA02g21840	inhibits	CA08g09840	1	GATA
PT	Can	3D	CA02g21840	inhibits	CA08g11990	1	GATA
PT	Can	3D	CA02g21840	inhibits	CA11g08990	1	GATA
PT	Can	3D	CA02g21940	inhibits	CA02g15000	1	SRS
PT	Can	3D	CA02g21940	inhibits	CA02g22030	1	SRS
PT	Can	3D	CA02g21940	inhibits	CA06g20840	1	SRS
PT	Can	3D	CA02g21940	inhibits	CA08g14870	0.7	SRS
PT	Can	3D	CA02g22540	inhibits	CA01g00280	1	GATA
PT	Can	3D	CA02g22540	inhibits	CA05g01570	1	GATA
PT	Can	3D	CA02g22540	inhibits	CA06g13770	1	GATA
PT	Can	3D	CA02g22540	inhibits	CA07g20040	1	GATA
PT	Can	3D	CA02g22970	inhibits	CA01g06330	1	HD-ZIP
PT	Can	3D	CA02g22970	inhibits	CA01g07230	1	HD-ZIP
PT	Can	5D	CA02g22970	inhibits	CA02g19810	1	HD-ZIP
PT	Can	3D	CA02g22970	inhibits	CA02g19810	0.9	HD-ZIP
PT	Can	5D	CA02g22970	inhibits	CA02g21050	1	HD-ZIP
PT	Can	3D	CA02g22970	activates	CA02g21050	1	HD-ZIP
PT	Can	5D	CA02g22970	inhibits	CA02g26760	1	HD-ZIP
PT	Can	5D	CA02g22970	inhibits	CA03g07840	0.5	HD-ZIP
PT	Can	5D	CA02g22970	inhibits	CA03g15880	1	HD-ZIP
PT	Can	5D	CA02g22970	inhibits	CA03g31890	1	HD-ZIP
PT	Can	5D	CA02g22970	inhibits	CA04g13850	1	HD-ZIP
PT	Can	5D	CA02g22970	inhibits	CA04g19000	1	HD-ZIP
PT	Can	3D	CA02g22970	inhibits	CA04g20280	1	HD-ZIP
PT	Can	5D	CA02g22970	inhibits	CA04g21960	1	HD-ZIP
PT	Can	3D	CA02g22970	activates	CA04g21960	1	HD-ZIP
PT	Can	5D	CA02g22970	inhibits	CA06g07140	1	HD-ZIP
PT	Can	5D	CA02g22970	inhibits	CA06g07290	1	HD-ZIP
PT	Can	5D	CA02g22970	inhibits	CA06g23650	1	HD-ZIP
PT	Can	5D	CA02g22970	inhibits	CA07g00470	0.5	HD-ZIP
PT	Can	3D	CA02g22970	inhibits	CA07g04410	1	HD-ZIP
PT	Can	5D	CA02g22970	inhibits	CA07g13850	1	HD-ZIP
PT	Can	5D	CA02g22970	inhibits	CA07g21470	1	HD-ZIP
PT	Can	5D	CA02g22970	inhibits	CA08g15460	1	HD-ZIP
PT	Can	5D	CA02g22970	inhibits	CA08g19550	1	HD-ZIP
PT	Can	5D	CA02g22970	inhibits	CA10g08470	1	HD-ZIP
PT	Can	5D	CA02g22970	inhibits	CA10g15210	1	HD-ZIP
PT	Can	3D	CA02g22970	inhibits	CA10g15210	1	HD-ZIP
PT	Can	5D	CA02g22970	inhibits	CA12g16720	0.9	HD-ZIP
PT	Can	5D	CA02g23810	inhibits	CA01g04550	1	C3H
PT	Can	3D	CA02g23810	inhibits	CA01g04550	1	C3H
PT	Can	5D	CA02g23810	inhibits	CA01g04960	1	C3H
PT	Can	3D	CA02g23810	inhibits	CA02g20840	1	C3H
PT	Can	5D	CA02g23810	inhibits	CA02g26760	1	C3H
PT	Can	5D	CA02g23810	inhibits	CA03g15880	0.5	C3H
PT	Can	5D	CA02g23810	inhibits	CA03g29590	1	C3H
PT	Can	5D	CA02g23810	inhibits	CA03g31890	1	C3H
PT	Can	3D	CA02g23810	inhibits	CA04g18550	1	C3H
PT	Can	5D	CA02g23810	inhibits	CA04g19000	1	C3H
PT	Can	5D	CA02g23810	inhibits	CA06g06790	1	C3H
PT	Can	5D	CA02g23810	inhibits	CA06g07290	0.4	C3H
PT	Can	5D	CA02g23810	inhibits	CA06g10140	1	C3H
PT	Can	5D	CA02g23810	inhibits	CA06g10150	1	C3H
PT	Can	5D	CA02g23810	inhibits	CA06g21360	0.7	C3H
PT	Can	5D	CA02g23810	inhibits	CA06g23650	1	C3H
PT	Can	5D	CA02g23810	inhibits	CA07g21260	1	C3H
PT	Can	5D	CA02g23810	inhibits	CA08g09840	1	C3H
PT	Can	5D	CA02g23810	inhibits	CA08g14870	1	C3H
PT	Can	3D	CA02g23810	inhibits	CA08g14870	0.8	C3H
PT	Can	5D	CA02g23810	inhibits	CA08g15460	0.8	C3H
PT	Can	5D	CA02g23810	inhibits	CA08g19550	1	C3H
PT	Can	3D	CA02g23810	inhibits	CA09g06980	0.9	C3H
PT	Can	1D	CA02g24420	inhibits	CA01g01440	0.8	bHLH
PT	Can	1D	CA02g24420	inhibits	CA03g31890	0.5	bHLH
PT	Can	1D	CA02g24420	inhibits	CA04g09500	0.8	bHLH
PT	Can	1D	CA02g24420	inhibits	CA07g18620	0.6	bHLH
PT	Can	1D	CA02g24420	inhibits	CA08g03540	0.6	bHLH
PT	Can	1D	CA02g24420	inhibits	CA09g05110	0.4	bHLH
PT	Can	1D	CA02g24420	inhibits	CA09g14810	0.6	bHLH
PT	Can	1D	CA02g24420	inhibits	CA11g00930	0.4	bHLH
PT	Can	1D	CA02g24420	inhibits	CA12g21530	0.4	bHLH
PT	Can	3D	CA02g24820	inhibits	CA01g19870	0.9	GRF
PT	Can	3D	CA02g24820	inhibits	CA02g16290	1	GRF
PT	Can	3D	CA02g24820	inhibits	CA02g29330	1	GRF
PT	Can	3D	CA02g24820	inhibits	CA03g16800	1	GRF
PT	Can	3D	CA02g24820	inhibits	CA03g27160	1	GRF
PT	Can	3D	CA02g24820	inhibits	CA04g14030	1	GRF
PT	Can	3D	CA02g24850	inhibits	CA01g03410	1	bZIP
PT	Can	3D	CA02g24850	inhibits	CA01g33610	1	bZIP
PT	Can	3D	CA02g24850	inhibits	CA02g15280	1	bZIP
PT	Can	3D	CA02g24850	inhibits	CA12g09290	1	bZIP
PT	Can	1D	CA02g25780	inhibits	CA02g02740	0.8	G2-like
PT	Can	5D	CA02g25780	activates	CA02g26220	0.4	G2-like
PT	Can	1D	CA02g25780	inhibits	CA03g30510	0.6	G2-like
PT	Can	1D	CA02g25780	inhibits	CA03g33650	1	G2-like
PT	Can	1D	CA02g25780	inhibits	CA03g33660	0.5	G2-like
PT	Can	1D	CA02g25780	inhibits	CA04g16800	1	G2-like
PT	Can	1D	CA02g25780	inhibits	CA06g10200	1	G2-like
PT	Can	1D	CA02g25780	inhibits	CA11g04250	1	G2-like
PT	Can	1D	CA02g25780	inhibits	CA12g18170	0.9	G2-like
PT	Can	3D	CA02g25910	inhibits	CA01g03410	1	Dof
PT	Can	3D	CA02g25910	inhibits	CA02g15280	1	Dof
PT	Can	3D	CA02g25910	inhibits	CA02g24850	1	Dof
PT	Can	3D	CA02g25910	inhibits	CA03g16800	1	Dof
PT	Can	3D	CA02g25910	inhibits	CA03g30830	1	Dof
PT	Can	3D	CA02g25910	inhibits	CA05g00790	1	Dof
PT	Can	3D	CA02g25910	inhibits	CA05g16600	0.9	Dof
PT	Can	3D	CA02g25910	inhibits	CA06g23730	1	Dof
PT	Can	3D	CA02g25910	inhibits	CA07g10040	0.4	Dof
PT	Can	3D	CA02g25910	inhibits	CA07g15600	1	Dof
PT	Can	3D	CA02g25910	inhibits	CA09g02840	1	Dof
PT	Can	3D	CA02g25910	inhibits	CA12g09290	0.4	Dof
PT	Can	3D	CA02g25980	inhibits	CA02g00820	0.4	Dof
PT	Can	3D	CA02g25980	inhibits	CA02g15280	1	Dof
PT	Can	3D	CA02g25980	inhibits	CA02g25910	1	Dof
PT	Can	3D	CA02g25980	inhibits	CA03g16800	1	Dof
PT	Can	3D	CA02g25980	inhibits	CA03g30830	1	Dof
PT	Can	3D	CA02g25980	inhibits	CA04g19530	1	Dof
PT	Can	3D	CA02g25980	inhibits	CA05g00790	0.6	Dof
PT	Can	3D	CA02g25980	inhibits	CA05g16600	0.8	Dof
PT	Can	3D	CA02g25980	inhibits	CA06g23730	1	Dof
PT	Can	3D	CA02g25980	inhibits	CA06g24750	0.5	Dof
PT	Can	3D	CA02g25980	inhibits	CA07g15600	0.5	Dof
PT	Can	3D	CA02g25980	inhibits	CA07g19930	0.9	Dof
PT	Can	3D	CA02g25980	inhibits	CA09g02840	1	Dof
PT	Can	5D	CA02g26220	inhibits	CA01g07270	1	TALE
PT	Can	5D	CA02g26220	inhibits	CA03g07970	1	TALE
PT	Can	5D	CA02g26220	inhibits	CA03g09540	0.9	TALE
PT	Can	5D	CA02g26220	inhibits	CA03g27660	1	TALE
PT	Can	5D	CA02g26220	inhibits	CA06g02280	0.8	TALE
PT	Can	5D	CA02g26220	inhibits	CA06g10200	1	TALE
PT	Can	5D	CA02g26220	activates	CA08g02850	0.6	TALE
PT	Can	5D	CA02g26220	inhibits	CA09g07640	1	TALE
PT	Can	1D	CA02g26670	inhibits	CA01g17860	1	CO-like
PT	Can	5D	CA02g26670	inhibits	CA01g17860	1	CO-like
PT	Can	1D	CA02g26670	inhibits	CA02g10990	1	CO-like
PT	Can	5D	CA02g26670	inhibits	CA02g10990	1	CO-like
PT	Can	1D	CA02g26670	inhibits	CA02g18810	1	CO-like
PT	Can	5D	CA02g26670	inhibits	CA02g18810	1	CO-like
PT	Can	1D	CA02g26670	inhibits	CA02g30940	1	CO-like
PT	Can	5D	CA02g26760	inhibits	CA01g04550	1	bZIP
PT	Can	3D	CA02g26760	inhibits	CA01g04550	1	bZIP
PT	Can	3D	CA02g26760	inhibits	CA01g07230	1	bZIP
PT	Can	5D	CA02g26760	inhibits	CA02g23810	1	bZIP
PT	Can	5D	CA02g26760	inhibits	CA03g15880	1	bZIP
PT	Can	5D	CA02g26760	inhibits	CA03g29590	1	bZIP
PT	Can	5D	CA02g26760	inhibits	CA03g31890	1	bZIP
PT	Can	5D	CA02g26760	inhibits	CA04g13850	1	bZIP
PT	Can	5D	CA02g26760	inhibits	CA04g19000	1	bZIP
PT	Can	3D	CA02g26760	activates	CA04g19000	1	bZIP
PT	Can	3D	CA02g26760	inhibits	CA05g13050	1	bZIP
PT	Can	5D	CA02g26760	inhibits	CA06g06790	1	bZIP
PT	Can	5D	CA02g26760	inhibits	CA06g07140	1	bZIP
PT	Can	3D	CA02g26760	inhibits	CA06g07140	1	bZIP
PT	Can	5D	CA02g26760	inhibits	CA06g07290	1	bZIP
PT	Can	5D	CA02g26760	inhibits	CA06g10140	1	bZIP
PT	Can	5D	CA02g26760	inhibits	CA06g10150	1	bZIP
PT	Can	5D	CA02g26760	inhibits	CA06g21360	1	bZIP
PT	Can	5D	CA02g26760	inhibits	CA06g23650	1	bZIP
PT	Can	5D	CA02g26760	inhibits	CA07g13850	1	bZIP
PT	Can	5D	CA02g26760	inhibits	CA08g14870	1	bZIP
PT	Can	5D	CA02g26760	inhibits	CA08g15460	1	bZIP
PT	Can	5D	CA02g26760	inhibits	CA08g19550	1	bZIP
PT	Can	3D	CA02g26760	inhibits	CA08g19550	1	bZIP
PT	Can	5D	CA02g26760	inhibits	CA12g16720	1	bZIP
PT	Can	5D	CA02g27910	inhibits	CA09g11940	1	WRKY
PT	Can	5D	CA02g27910	inhibits	CA09g11950	0.8	WRKY
PT	Can	5D	CA02g28070	inhibits	CA01g00810	1	NAC
PT	Can	5D	CA02g28070	inhibits	CA01g01660	1	NAC
PT	Can	5D	CA02g28070	inhibits	CA01g02240	1	NAC
PT	Can	5D	CA02g28070	inhibits	CA01g06330	1	NAC
PT	Can	5D	CA02g28070	activates	CA01g23350	1	NAC
PT	Can	5D	CA02g28070	inhibits	CA02g06940	1	NAC
PT	Can	5D	CA02g28070	activates	CA02g13570	1	NAC
PT	Can	5D	CA02g28070	inhibits	CA02g17830	1	NAC
PT	Can	5D	CA02g28070	inhibits	CA03g07660	1	NAC
PT	Can	5D	CA02g28070	inhibits	CA04g18370	1	NAC
PT	Can	5D	CA02g28070	inhibits	CA04g20280	1	NAC
PT	Can	5D	CA02g28070	inhibits	CA06g02870	1	NAC
PT	Can	5D	CA02g28070	inhibits	CA07g21470	0.9	NAC
PT	Can	5D	CA02g28070	inhibits	CA09g02050	0.5	NAC
PT	Can	5D	CA02g28070	inhibits	CA09g02750	1	NAC
PT	Can	5D	CA02g28070	inhibits	CA11g05160	0.4	NAC
PT	Can	5D	CA02g28070	inhibits	CA12g19990	1	NAC
PT	Can	1D	CA02g28150	inhibits	CA01g26820	0.4	Dof
PT	Can	1D	CA02g28150	inhibits	CA02g18810	1	Dof
PT	Can	1D	CA02g28150	inhibits	CA02g19830	0.9	Dof
PT	Can	5D	CA02g28150	activates	CA03g07660	0.6	Dof
PT	Can	1D	CA02g28150	inhibits	CA05g05830	0.7	Dof
PT	Can	1D	CA02g28150	inhibits	CA05g16710	0.8	Dof
PT	Can	1D	CA02g28150	inhibits	CA06g23470	1	Dof
PT	Can	1D	CA02g28150	inhibits	CA06g24340	0.8	Dof
PT	Can	5D	CA02g28150	activates	CA07g00470	1	Dof
PT	Can	1D	CA02g28150	inhibits	CA07g16160	1	Dof
PT	Can	1D	CA02g28150	inhibits	CA08g02450	0.8	Dof
PT	Can	5D	CA02g28150	activates	CA10g05760	1	Dof
PT	Can	5D	CA02g28150	activates	CA10g13250	0.7	Dof
PT	Can	1D	CA02g28150	inhibits	CA10g14960	1	Dof
PT	Can	5D	CA02g28150	activates	CA11g14400	0.9	Dof
PT	Can	1D	CA02g28250	inhibits	CA01g17860	1	MYB
PT	Can	5D	CA02g28250	inhibits	CA01g17860	1	MYB
PT	Can	1D	CA02g28250	inhibits	CA02g10990	1	MYB
PT	Can	5D	CA02g28250	inhibits	CA02g10990	1	MYB
PT	Can	1D	CA02g28250	inhibits	CA02g18810	1	MYB
PT	Can	5D	CA02g28250	inhibits	CA02g18810	0.9	MYB
PT	Can	1D	CA02g28250	inhibits	CA02g30940	1	MYB
PT	Can	1D	CA02g28250	inhibits	CA03g09070	1	MYB
PT	Can	1D	CA02g28250	inhibits	CA11g17600	0.9	MYB
PT	Can	5D	CA02g28290	inhibits	CA06g18020	0.6	NAC
PT	Can	1D	CA02g29130	inhibits	CA01g01440	0.7	E2F/DP
PT	Can	1D	CA02g29130	inhibits	CA01g09040	0.7	E2F/DP
PT	Can	1D	CA02g29130	inhibits	CA01g17370	0.5	E2F/DP
PT	Can	1D	CA02g29130	activates	CA01g29710	0.4	E2F/DP
PT	Can	1D	CA02g29130	inhibits	CA03g17150	0.5	E2F/DP
PT	Can	1D	CA02g29130	inhibits	CA03g23390	0.4	E2F/DP
PT	Can	1D	CA02g29130	inhibits	CA03g31890	0.7	E2F/DP
PT	Can	1D	CA02g29130	inhibits	CA04g09500	0.5	E2F/DP
PT	Can	1D	CA02g29130	inhibits	CA04g13850	0.7	E2F/DP
PT	Can	1D	CA02g29130	inhibits	CA04g13860	0.4	E2F/DP
PT	Can	1D	CA02g29130	inhibits	CA05g03910	0.6	E2F/DP
PT	Can	1D	CA02g29130	inhibits	CA06g22780	0.5	E2F/DP
PT	Can	1D	CA02g29130	inhibits	CA07g04760	0.4	E2F/DP
PT	Can	1D	CA02g29130	inhibits	CA08g03540	0.4	E2F/DP
PT	Can	1D	CA02g29130	inhibits	CA08g15460	0.8	E2F/DP
PT	Can	1D	CA02g29130	inhibits	CA09g05110	0.5	E2F/DP
PT	Can	1D	CA02g29130	inhibits	CA09g14810	0.6	E2F/DP
PT	Can	1D	CA02g29130	inhibits	CA11g00930	0.5	E2F/DP
PT	Can	1D	CA02g29130	inhibits	CA11g17720	0.4	E2F/DP
PT	Can	3D	CA02g29480	inhibits	CA01g23640	0.4	HD-ZIP
PT	Can	3D	CA02g29480	inhibits	CA06g23650	0.4	HD-ZIP
PT	Can	5D	CA02g30000	inhibits	CA03g07970	1	LBD
PT	Can	5D	CA02g30000	inhibits	CA03g27660	1	LBD
PT	Can	5D	CA02g30000	inhibits	CA06g27530	0.9	LBD
PT	Can	5D	CA02g30000	inhibits	CA09g07640	1	LBD
PT	Can	1D	CA03g02620	inhibits	CA08g03540	0.4	GRAS
PT	Can	1D	CA03g05640	inhibits	CA01g01440	1	ERF
PT	Can	1D	CA03g05640	inhibits	CA01g17370	0.6	ERF
PT	Can	1D	CA03g05640	inhibits	CA01g28310	0.5	ERF
PT	Can	1D	CA03g05640	activates	CA01g29710	0.9	ERF
PT	Can	1D	CA03g05640	inhibits	CA03g09070	1	ERF
PT	Can	1D	CA03g05640	inhibits	CA03g15880	0.4	ERF
PT	Can	1D	CA03g05640	inhibits	CA03g27120	0.6	ERF
PT	Can	1D	CA03g05640	inhibits	CA03g28640	1	ERF
PT	Can	1D	CA03g05640	inhibits	CA04g09500	0.9	ERF
PT	Can	1D	CA03g05640	inhibits	CA05g03910	0.5	ERF
PT	Can	1D	CA03g05640	inhibits	CA05g09670	1	ERF
PT	Can	1D	CA03g05640	inhibits	CA05g13290	0.8	ERF
PT	Can	1D	CA03g05640	inhibits	CA07g02110	1	ERF
PT	Can	1D	CA03g05640	inhibits	CA07g04760	0.7	ERF
PT	Can	1D	CA03g05640	inhibits	CA07g18620	0.9	ERF
PT	Can	1D	CA03g05640	inhibits	CA09g02790	0.7	ERF
PT	Can	1D	CA03g05640	inhibits	CA09g05110	0.7	ERF
PT	Can	1D	CA03g05640	inhibits	CA09g14490	0.9	ERF
PT	Can	1D	CA03g05640	inhibits	CA09g14810	0.8	ERF
PT	Can	1D	CA03g05640	inhibits	CA09g18720	0.4	ERF
PT	Can	1D	CA03g05640	inhibits	CA11g00930	0.9	ERF
PT	Can	1D	CA03g05640	inhibits	CA11g17600	0.4	ERF
PT	Can	1D	CA03g05640	inhibits	CA12g22480	0.8	ERF
PT	Can	1D	CA03g06220	inhibits	CA03g33650	0.9	bHLH
PT	Can	1D	CA03g06220	inhibits	CA06g10200	1	bHLH
PT	Can	1D	CA03g06220	inhibits	CA08g02450	1	bHLH
PT	Can	1D	CA03g06220	inhibits	CA11g04250	0.5	bHLH
PT	Can	5D	CA03g07840	inhibits	CA01g00810	0.9	GRAS
PT	Can	5D	CA03g07840	inhibits	CA01g06330	1	GRAS
PT	Can	5D	CA03g07840	activates	CA01g23350	1	GRAS
PT	Can	5D	CA03g07840	activates	CA02g13570	1	GRAS
PT	Can	5D	CA03g07840	inhibits	CA02g17830	1	GRAS
PT	Can	5D	CA03g07840	inhibits	CA02g28070	1	GRAS
PT	Can	5D	CA03g07840	inhibits	CA03g07660	1	GRAS
PT	Can	5D	CA03g07840	inhibits	CA04g20280	1	GRAS
PT	Can	5D	CA03g07840	inhibits	CA06g02870	1	GRAS
PT	Can	5D	CA03g07840	inhibits	CA07g00470	1	GRAS
PT	Can	5D	CA03g07840	inhibits	CA07g16140	1	GRAS
PT	Can	5D	CA03g07840	inhibits	CA10g05760	1	GRAS
PT	Can	5D	CA03g07840	inhibits	CA10g08460	1	GRAS
PT	Can	5D	CA03g07840	inhibits	CA11g14400	1	GRAS
PT	Can	5D	CA03g07840	inhibits	CA12g19990	1	GRAS
PT	Can	1D	CA03g08890	inhibits	CA02g02740	1	CO-like
PT	Can	1D	CA03g08890	inhibits	CA02g05510	1	CO-like
PT	Can	1D	CA03g08890	inhibits	CA03g30510	0.9	CO-like
PT	Can	1D	CA03g08890	inhibits	CA04g12270	1	CO-like
PT	Can	1D	CA03g08890	inhibits	CA06g12030	1	CO-like
PT	Can	1D	CA03g08890	inhibits	CA06g18020	1	CO-like
PT	Can	1D	CA03g08890	inhibits	CA06g24340	1	CO-like
PT	Can	1D	CA03g08890	inhibits	CA08g02450	1	CO-like
PT	Can	1D	CA03g08890	inhibits	CA11g04250	0.8	CO-like
PT	Can	1D	CA03g08890	inhibits	CA11g13580	0.7	CO-like
PT	Can	1D	CA03g08890	inhibits	CA11g18310	0.6	CO-like
PT	Can	1D	CA03g08890	inhibits	CA12g18170	1	CO-like
PT	Can	1D	CA03g12830	inhibits	CA02g14500	0.8	FAR1
PT	Can	5D	CA03g12830	activates	CA02g14500	0.8	FAR1
PT	Can	5D	CA03g12830	activates	CA06g14520	0.8	FAR1
PT	Can	1D	CA03g12830	inhibits	CA10g15260	1	FAR1
PT	Can	1D	CA03g12830	inhibits	CA12g14430	0.4	FAR1
PT	Can	1D	CA03g12830	inhibits	CA12g19770	0.7	FAR1
PT	Can	5D	CA03g12830	activates	CA12g19770	0.6	FAR1
PT	Can	1D	CA03g14140	inhibits	CA01g01440	0.5	bHLH
PT	Can	1D	CA03g14140	inhibits	CA01g06630	0.4	bHLH
PT	Can	1D	CA03g14140	inhibits	CA01g17370	0.4	bHLH
PT	Can	5D	CA03g14140	activates	CA01g28270	0.5	bHLH
PT	Can	1D	CA03g14140	inhibits	CA01g28310	1	bHLH
PT	Can	5D	CA03g14140	activates	CA03g15880	1	bHLH
PT	Can	5D	CA03g14140	activates	CA03g22700	0.6	bHLH
PT	Can	1D	CA03g14140	inhibits	CA03g27120	1	bHLH
PT	Can	1D	CA03g14140	inhibits	CA03g28640	1	bHLH
PT	Can	5D	CA03g14140	activates	CA03g31890	1	bHLH
PT	Can	5D	CA03g14140	activates	CA03g33750	1	bHLH
PT	Can	1D	CA03g14140	inhibits	CA03g36850	1	bHLH
PT	Can	5D	CA03g14140	activates	CA03g36850	1	bHLH
PT	Can	1D	CA03g14140	inhibits	CA04g09500	0.7	bHLH
PT	Can	5D	CA03g14140	activates	CA04g13850	1	bHLH
PT	Can	5D	CA03g14140	activates	CA05g11070	1	bHLH
PT	Can	5D	CA03g14140	activates	CA05g15410	1	bHLH
PT	Can	5D	CA03g14140	activates	CA06g07290	1	bHLH
PT	Can	5D	CA03g14140	activates	CA06g23650	1	bHLH
PT	Can	1D	CA03g14140	inhibits	CA07g02110	0.5	bHLH
PT	Can	5D	CA03g14140	inhibits	CA07g02110	1	bHLH
PT	Can	5D	CA03g14140	activates	CA07g13850	0.6	bHLH
PT	Can	1D	CA03g14140	inhibits	CA08g00070	1	bHLH
PT	Can	1D	CA03g14140	inhibits	CA08g15460	0.4	bHLH
PT	Can	5D	CA03g14140	activates	CA08g15460	1	bHLH
PT	Can	5D	CA03g14140	activates	CA08g19550	0.9	bHLH
PT	Can	1D	CA03g14140	inhibits	CA09g14490	0.5	bHLH
PT	Can	1D	CA03g14140	inhibits	CA09g16820	1	bHLH
PT	Can	1D	CA03g14140	inhibits	CA11g00930	0.7	bHLH
PT	Can	5D	CA03g14140	activates	CA11g06690	0.8	bHLH
PT	Can	5D	CA03g14140	activates	CA12g16720	1	bHLH
PT	Can	1D	CA03g14140	inhibits	CA12g22480	0.5	bHLH
PT	Can	3D	CA03g16800	inhibits	CA01g33780	1	TCP
PT	Can	3D	CA03g16800	inhibits	CA02g29330	1	TCP
PT	Can	3D	CA03g16800	inhibits	CA06g22580	1	TCP
PT	Can	3D	CA03g16800	inhibits	CA07g14560	1	TCP
PT	Can	3D	CA03g16800	inhibits	CA11g19650	1	TCP
PT	Can	1D	CA03g22700	inhibits	CA01g01440	0.8	bHLH
PT	Can	1D	CA03g22700	inhibits	CA01g06630	0.8	bHLH
PT	Can	5D	CA03g22700	inhibits	CA01g28270	0.9	bHLH
PT	Can	1D	CA03g22700	inhibits	CA01g28310	1	bHLH
PT	Can	5D	CA03g22700	inhibits	CA03g15880	1	bHLH
PT	Can	1D	CA03g22700	inhibits	CA03g27120	1	bHLH
PT	Can	1D	CA03g22700	inhibits	CA03g28640	1	bHLH
PT	Can	5D	CA03g22700	inhibits	CA03g31890	1	bHLH
PT	Can	5D	CA03g22700	inhibits	CA03g33750	1	bHLH
PT	Can	1D	CA03g22700	inhibits	CA03g36850	1	bHLH
PT	Can	5D	CA03g22700	inhibits	CA03g36850	1	bHLH
PT	Can	1D	CA03g22700	inhibits	CA04g09500	0.9	bHLH
PT	Can	5D	CA03g22700	inhibits	CA04g13850	1	bHLH
PT	Can	5D	CA03g22700	inhibits	CA05g11070	0.9	bHLH
PT	Can	5D	CA03g22700	inhibits	CA05g15410	0.5	bHLH
PT	Can	5D	CA03g22700	inhibits	CA06g07290	1	bHLH
PT	Can	5D	CA03g22700	inhibits	CA06g23650	1	bHLH
PT	Can	5D	CA03g22700	activates	CA07g02110	1	bHLH
PT	Can	5D	CA03g22700	inhibits	CA07g13850	0.4	bHLH
PT	Can	1D	CA03g22700	inhibits	CA08g00070	1	bHLH
PT	Can	1D	CA03g22700	inhibits	CA08g15460	0.4	bHLH
PT	Can	5D	CA03g22700	inhibits	CA08g15460	1	bHLH
PT	Can	5D	CA03g22700	inhibits	CA08g19550	1	bHLH
PT	Can	1D	CA03g22700	inhibits	CA09g14490	1	bHLH
PT	Can	1D	CA03g22700	inhibits	CA09g16820	1	bHLH
PT	Can	1D	CA03g22700	inhibits	CA11g00930	0.6	bHLH
PT	Can	5D	CA03g22700	inhibits	CA12g16720	1	bHLH
PT	Can	1D	CA03g22700	inhibits	CA12g22480	0.6	bHLH
PT	Can	3D	CA03g22950	inhibits	CA01g00280	1	ZF-HD
PT	Can	3D	CA03g22950	inhibits	CA02g06010	0.7	ZF-HD
PT	Can	3D	CA03g22950	inhibits	CA02g29000	0.4	ZF-HD
PT	Can	3D	CA03g22950	inhibits	CA05g01570	1	ZF-HD
PT	Can	3D	CA03g22950	inhibits	CA06g13770	1	ZF-HD
PT	Can	3D	CA03g22950	inhibits	CA11g02280	1	ZF-HD
PT	Can	1D	CA03g23910	inhibits	CA01g01440	0.8	MYB_related
PT	Can	1D	CA03g23910	inhibits	CA01g17370	0.4	MYB_related
PT	Can	1D	CA03g23910	inhibits	CA03g17150	0.5	MYB_related
PT	Can	1D	CA03g23910	inhibits	CA03g31890	0.6	MYB_related
PT	Can	1D	CA03g23910	inhibits	CA04g09500	0.9	MYB_related
PT	Can	1D	CA03g23910	inhibits	CA07g18620	0.4	MYB_related
PT	Can	1D	CA03g23910	inhibits	CA08g03540	0.5	MYB_related
PT	Can	1D	CA03g23910	inhibits	CA08g15460	0.5	MYB_related
PT	Can	1D	CA03g23910	inhibits	CA09g05110	0.4	MYB_related
PT	Can	1D	CA03g23910	inhibits	CA09g14810	0.5	MYB_related
PT	Can	1D	CA03g23910	inhibits	CA11g00930	0.5	MYB_related
PT	Can	1D	CA03g23930	inhibits	CA02g14500	0.4	MYB_related
PT	Can	5D	CA03g23930	inhibits	CA02g14500	0.6	MYB_related
PT	Can	5D	CA03g23930	inhibits	CA03g10610	0.9	MYB_related
PT	Can	5D	CA03g23930	inhibits	CA06g14520	0.7	MYB_related
PT	Can	5D	CA03g23930	inhibits	CA11g12090	0.6	MYB_related
PT	Can	1D	CA03g23930	inhibits	CA12g14430	0.5	MYB_related
PT	Can	1D	CA03g24530	inhibits	CA06g22780	0.4	Trihelix
PT	Can	1D	CA03g24740	inhibits	CA02g02740	1	B3
PT	Can	1D	CA03g24740	inhibits	CA02g05510	1	B3
PT	Can	1D	CA03g24740	inhibits	CA03g30510	0.4	B3
PT	Can	1D	CA03g24740	inhibits	CA04g12270	1	B3
PT	Can	5D	CA03g24740	inhibits	CA06g02280	1	B3
PT	Can	1D	CA03g24740	inhibits	CA06g12030	1	B3
PT	Can	1D	CA03g24740	inhibits	CA06g18020	1	B3
PT	Can	1D	CA03g24740	inhibits	CA06g24340	1	B3
PT	Can	1D	CA03g24740	inhibits	CA11g04250	0.5	B3
PT	Can	1D	CA03g24740	inhibits	CA12g18170	1	B3
PT	Can	1D	CA03g25050	inhibits	CA01g28310	0.8	B3
PT	Can	1D	CA03g25050	inhibits	CA03g27120	0.9	B3
PT	Can	1D	CA03g25050	inhibits	CA03g28640	0.9	B3
PT	Can	1D	CA03g25050	inhibits	CA03g33540	1	B3
PT	Can	1D	CA03g25050	inhibits	CA03g33750	0.5	B3
PT	Can	1D	CA03g25050	inhibits	CA03g36850	0.8	B3
PT	Can	1D	CA03g25050	activates	CA05g11070	1	B3
PT	Can	1D	CA03g25050	inhibits	CA08g00070	1	B3
PT	Can	1D	CA03g25050	inhibits	CA09g16820	1	B3
PT	Can	1D	CA03g25050	inhibits	CA11g08190	1	B3
PT	Can	1D	CA03g25050	inhibits	CA11g13250	1	B3
PT	Can	3D	CA03g27130	inhibits	CA02g16250	0.8	NAC
PT	Can	3D	CA03g27130	activates	CA04g19000	1	NAC
PT	Can	3D	CA03g27130	inhibits	CA05g06130	1	NAC
PT	Can	3D	CA03g27130	inhibits	CA07g20850	1	NAC
PT	Can	3D	CA03g27130	inhibits	CA12g09290	1	NAC
PT	Can	1D	CA03g28940	inhibits	CA01g01440	0.4	bHLH
PT	Can	1D	CA03g28940	inhibits	CA01g06630	0.4	bHLH
PT	Can	1D	CA03g28940	inhibits	CA01g28310	0.9	bHLH
PT	Can	1D	CA03g28940	activates	CA01g29710	0.7	bHLH
PT	Can	1D	CA03g28940	inhibits	CA03g15880	0.4	bHLH
PT	Can	1D	CA03g28940	inhibits	CA03g27120	1	bHLH
PT	Can	1D	CA03g28940	inhibits	CA03g28640	1	bHLH
PT	Can	1D	CA03g28940	inhibits	CA03g36850	1	bHLH
PT	Can	1D	CA03g28940	inhibits	CA08g00070	1	bHLH
PT	Can	1D	CA03g28940	inhibits	CA09g14490	0.7	bHLH
PT	Can	1D	CA03g28940	inhibits	CA09g14810	0.5	bHLH
PT	Can	1D	CA03g28940	inhibits	CA09g16820	1	bHLH
PT	Can	1D	CA03g28940	inhibits	CA11g00930	0.7	bHLH
PT	Can	1D	CA03g28940	inhibits	CA12g22480	0.6	bHLH
PT	Can	3D	CA03g31760	inhibits	CA03g02720	1	ERF
PT	Can	3D	CA03g31760	inhibits	CA05g01570	1	ERF
PT	Can	3D	CA03g31760	inhibits	CA06g13770	1	ERF
PT	Can	3D	CA03g31760	inhibits	CA07g04410	1	ERF
PT	Can	3D	CA03g31760	inhibits	CA07g20040	1	ERF
PT	Can	3D	CA03g31760	inhibits	CA11g02280	1	ERF
PT	Can	1D	CA03g33530	inhibits	CA01g17860	1	MYB
PT	Can	5D	CA03g33530	inhibits	CA01g17860	1	MYB
PT	Can	1D	CA03g33530	inhibits	CA02g08280	0.7	MYB
PT	Can	5D	CA03g33530	inhibits	CA02g08280	0.9	MYB
PT	Can	1D	CA03g33530	inhibits	CA02g10990	1	MYB
PT	Can	5D	CA03g33530	inhibits	CA02g10990	1	MYB
PT	Can	1D	CA03g33530	inhibits	CA02g18810	1	MYB
PT	Can	5D	CA03g33530	inhibits	CA02g18810	1	MYB
PT	Can	5D	CA03g33530	inhibits	CA02g23700	0.7	MYB
PT	Can	1D	CA03g33530	inhibits	CA02g30940	1	MYB
PT	Can	1D	CA03g33530	inhibits	CA03g17150	0.8	MYB
PT	Can	5D	CA03g33530	inhibits	CA07g00130	1	MYB
PT	Can	1D	CA03g33530	inhibits	CA08g03540	0.7	MYB
PT	Can	5D	CA03g33530	inhibits	CA09g11940	0.5	MYB
PT	Can	1D	CA03g33540	inhibits	CA01g28310	1	bHLH
PT	Can	1D	CA03g33540	inhibits	CA03g11090	1	bHLH
PT	Can	1D	CA03g33540	inhibits	CA03g25050	1	bHLH
PT	Can	1D	CA03g33540	inhibits	CA03g27120	0.5	bHLH
PT	Can	1D	CA03g33540	inhibits	CA03g28640	1	bHLH
PT	Can	1D	CA03g33540	inhibits	CA03g36850	1	bHLH
PT	Can	1D	CA03g33540	activates	CA05g11070	1	bHLH
PT	Can	1D	CA03g33540	inhibits	CA08g00070	1	bHLH
PT	Can	1D	CA03g33540	inhibits	CA09g16820	1	bHLH
PT	Can	1D	CA03g33540	inhibits	CA11g08190	1	bHLH
PT	Can	1D	CA03g33540	inhibits	CA11g13250	0.4	bHLH
PT	Can	3D	CA03g35040	inhibits	CA05g05250	1	GATA
PT	Can	3D	CA03g35040	inhibits	CA08g00080	0.9	GATA
PT	Can	3D	CA03g35040	inhibits	CA11g16320	1	GATA
PT	Can	5D	CA03g36360	inhibits	CA02g14500	0.8	FAR1
PT	Can	1D	CA03g36360	inhibits	CA03g08780	0.6	FAR1
PT	Can	1D	CA03g36360	activates	CA06g14520	0.5	FAR1
PT	Can	5D	CA03g36360	inhibits	CA06g14520	0.7	FAR1
PT	Can	1D	CA03g36360	inhibits	CA10g15260	0.8	FAR1
PT	Can	1D	CA03g36360	inhibits	CA12g00270	0.4	FAR1
PT	Can	1D	CA03g36360	inhibits	CA12g14430	0.5	FAR1
PT	Can	5D	CA03g36360	inhibits	CA12g19770	0.4	FAR1
PT	Can	1D	CA04g01070	inhibits	CA06g13590	1	HSF
PT	Can	5D	CA04g01820	inhibits	CA02g14500	0.8	C3H
PT	Can	1D	CA04g01820	inhibits	CA03g08780	0.4	C3H
PT	Can	5D	CA04g01820	inhibits	CA06g14520	0.4	C3H
PT	Can	1D	CA04g01820	inhibits	CA10g15260	0.9	C3H
PT	Can	1D	CA04g01820	inhibits	CA12g00270	0.4	C3H
PT	Can	5D	CA04g01820	inhibits	CA12g19770	0.6	C3H
PT	Can	5D	CA04g03990	inhibits	CA02g30000	1	HD-ZIP
PT	Can	5D	CA04g03990	inhibits	CA03g07970	0.7	HD-ZIP
PT	Can	5D	CA04g03990	inhibits	CA03g33750	1	HD-ZIP
PT	Can	1D	CA04g03990	inhibits	CA03g36850	1	HD-ZIP
PT	Can	5D	CA04g03990	inhibits	CA03g36850	1	HD-ZIP
PT	Can	5D	CA04g03990	inhibits	CA05g11070	1	HD-ZIP
PT	Can	1D	CA04g03990	activates	CA06g03570	1	HD-ZIP
PT	Can	1D	CA04g03990	inhibits	CA06g24390	1	HD-ZIP
PT	Can	1D	CA04g03990	inhibits	CA08g00070	1	HD-ZIP
PT	Can	5D	CA04g03990	inhibits	CA09g07640	1	HD-ZIP
PT	Can	1D	CA04g09500	inhibits	CA01g01440	1	MYB_related
PT	Can	1D	CA04g09500	inhibits	CA01g06630	0.6	MYB_related
PT	Can	1D	CA04g09500	inhibits	CA01g17340	0.6	MYB_related
PT	Can	1D	CA04g09500	inhibits	CA01g17370	0.5	MYB_related
PT	Can	1D	CA04g09500	inhibits	CA01g28270	0.4	MYB_related
PT	Can	1D	CA04g09500	inhibits	CA01g28310	0.6	MYB_related
PT	Can	1D	CA04g09500	activates	CA01g29710	0.4	MYB_related
PT	Can	1D	CA04g09500	inhibits	CA03g15880	0.4	MYB_related
PT	Can	1D	CA04g09500	inhibits	CA03g27120	1	MYB_related
PT	Can	1D	CA04g09500	inhibits	CA03g28640	1	MYB_related
PT	Can	1D	CA04g09500	inhibits	CA03g36850	0.9	MYB_related
PT	Can	1D	CA04g09500	inhibits	CA05g05790	1	MYB_related
PT	Can	1D	CA04g09500	inhibits	CA05g09670	0.7	MYB_related
PT	Can	1D	CA04g09500	inhibits	CA05g13290	0.5	MYB_related
PT	Can	1D	CA04g09500	inhibits	CA07g02110	0.5	MYB_related
PT	Can	1D	CA04g09500	inhibits	CA07g18620	0.6	MYB_related
PT	Can	1D	CA04g09500	inhibits	CA08g00070	1	MYB_related
PT	Can	1D	CA04g09500	inhibits	CA09g02790	0.7	MYB_related
PT	Can	1D	CA04g09500	inhibits	CA09g05110	0.4	MYB_related
PT	Can	1D	CA04g09500	inhibits	CA09g14490	0.9	MYB_related
PT	Can	1D	CA04g09500	inhibits	CA09g14810	0.8	MYB_related
PT	Can	1D	CA04g09500	inhibits	CA09g16820	1	MYB_related
PT	Can	1D	CA04g09500	inhibits	CA11g00930	0.9	MYB_related
PT	Can	1D	CA04g09500	inhibits	CA11g17620	0.4	MYB_related
PT	Can	1D	CA04g09500	inhibits	CA12g22480	1	MYB_related
PT	Can	1D	CA04g13860	inhibits	CA01g01440	0.6	ERF
PT	Can	1D	CA04g13860	inhibits	CA01g17370	0.7	ERF
PT	Can	1D	CA04g13860	activates	CA01g29710	0.8	ERF
PT	Can	1D	CA04g13860	inhibits	CA03g09070	1	ERF
PT	Can	1D	CA04g13860	inhibits	CA03g15880	0.7	ERF
PT	Can	1D	CA04g13860	inhibits	CA03g31890	0.7	ERF
PT	Can	1D	CA04g13860	inhibits	CA04g09500	0.6	ERF
PT	Can	1D	CA04g13860	inhibits	CA04g13850	0.6	ERF
PT	Can	1D	CA04g13860	inhibits	CA05g03910	0.7	ERF
PT	Can	1D	CA04g13860	inhibits	CA05g09670	0.7	ERF
PT	Can	1D	CA04g13860	inhibits	CA05g13290	0.7	ERF
PT	Can	1D	CA04g13860	inhibits	CA07g00130	0.5	ERF
PT	Can	1D	CA04g13860	inhibits	CA07g18620	0.5	ERF
PT	Can	1D	CA04g13860	inhibits	CA08g03540	0.6	ERF
PT	Can	1D	CA04g13860	inhibits	CA08g15460	0.5	ERF
PT	Can	1D	CA04g13860	activates	CA09g00050	0.4	ERF
PT	Can	1D	CA04g13860	inhibits	CA09g01920	1	ERF
PT	Can	1D	CA04g13860	inhibits	CA09g02790	0.8	ERF
PT	Can	1D	CA04g13860	inhibits	CA09g14810	0.6	ERF
PT	Can	1D	CA04g13860	inhibits	CA09g18720	0.5	ERF
PT	Can	1D	CA04g13860	inhibits	CA11g00930	0.9	ERF
PT	Can	1D	CA04g13860	inhibits	CA11g17600	1	ERF
PT	Can	5D	CA04g15180	inhibits	CA01g00810	0.7	M-type_MADS
PT	Can	5D	CA04g15180	activates	CA01g23350	1	M-type_MADS
PT	Can	5D	CA04g15180	inhibits	CA01g31320	0.4	M-type_MADS
PT	Can	5D	CA04g15180	inhibits	CA02g02740	1	M-type_MADS
PT	Can	5D	CA04g15180	activates	CA02g13570	1	M-type_MADS
PT	Can	5D	CA04g15180	inhibits	CA02g22970	1	M-type_MADS
PT	Can	5D	CA04g15180	inhibits	CA02g23440	0.4	M-type_MADS
PT	Can	5D	CA04g15180	inhibits	CA02g28070	0.8	M-type_MADS
PT	Can	5D	CA04g15180	inhibits	CA02g29600	1	M-type_MADS
PT	Can	5D	CA04g15180	inhibits	CA03g05840	1	M-type_MADS
PT	Can	5D	CA04g15180	inhibits	CA03g20820	0.9	M-type_MADS
PT	Can	5D	CA04g15180	inhibits	CA04g20280	1	M-type_MADS
PT	Can	5D	CA04g15180	inhibits	CA06g02870	0.7	M-type_MADS
PT	Can	5D	CA04g15180	inhibits	CA07g00520	1	M-type_MADS
PT	Can	5D	CA04g15180	inhibits	CA07g21470	1	M-type_MADS
PT	Can	5D	CA04g15180	activates	CA08g02850	0.8	M-type_MADS
PT	Can	5D	CA04g15180	inhibits	CA12g18170	0.8	M-type_MADS
PT	Can	5D	CA04g15180	inhibits	CA12g19990	0.8	M-type_MADS
PT	Can	3D	CA04g16620	inhibits	CA01g33680	1	HD-ZIP
PT	Can	5D	CA04g16680	inhibits	CA02g23300	0.6	MYB
PT	Can	1D	CA04g16680	inhibits	CA03g09070	0.9	MYB
PT	Can	5D	CA04g16680	inhibits	CA05g11070	0.8	MYB
PT	Can	1D	CA04g16680	inhibits	CA11g17600	1	MYB
PT	Can	1D	CA04g17930	inhibits	CA02g02740	1	LBD
PT	Can	1D	CA04g17930	inhibits	CA02g05510	1	LBD
PT	Can	1D	CA04g17930	inhibits	CA02g19830	1	LBD
PT	Can	5D	CA04g17930	inhibits	CA02g26220	0.4	LBD
PT	Can	5D	CA04g17930	inhibits	CA02g29600	0.7	LBD
PT	Can	1D	CA04g17930	inhibits	CA03g30510	1	LBD
PT	Can	1D	CA04g17930	inhibits	CA03g33650	1	LBD
PT	Can	1D	CA04g17930	inhibits	CA03g33660	0.5	LBD
PT	Can	1D	CA04g17930	inhibits	CA04g12270	1	LBD
PT	Can	1D	CA04g17930	inhibits	CA06g10200	1	LBD
PT	Can	1D	CA04g17930	inhibits	CA06g12030	0.6	LBD
PT	Can	1D	CA04g17930	inhibits	CA06g18020	1	LBD
PT	Can	5D	CA04g17930	inhibits	CA06g18020	0.7	LBD
PT	Can	1D	CA04g17930	inhibits	CA06g23470	1	LBD
PT	Can	1D	CA04g17930	inhibits	CA06g24340	1	LBD
PT	Can	1D	CA04g17930	inhibits	CA07g16160	1	LBD
PT	Can	1D	CA04g17930	inhibits	CA08g19360	1	LBD
PT	Can	1D	CA04g17930	inhibits	CA11g04250	0.8	LBD
PT	Can	1D	CA04g17930	inhibits	CA11g18310	1	LBD
PT	Can	1D	CA04g17930	inhibits	CA12g00070	0.8	LBD
PT	Can	1D	CA04g17930	inhibits	CA12g18170	1	LBD
PT	Can	3D	CA04g18550	inhibits	CA01g20220	0.5	HSF
PT	Can	3D	CA04g18550	inhibits	CA02g20840	1	HSF
PT	Can	3D	CA04g18550	activates	CA02g23810	1	HSF
PT	Can	3D	CA04g18550	inhibits	CA08g02090	1	HSF
PT	Can	3D	CA04g18550	inhibits	CA08g11990	1	HSF
PT	Can	3D	CA04g18550	inhibits	CA08g14870	0.6	HSF
PT	Can	3D	CA04g18550	inhibits	CA09g06980	1	HSF
PT	Can	3D	CA04g18550	inhibits	CA10g16050	1	HSF
PT	Can	5D	CA04g19000	inhibits	CA01g04550	1	B3
PT	Can	3D	CA04g19000	inhibits	CA01g04550	1	B3
PT	Can	5D	CA04g19000	inhibits	CA01g04960	1	B3
PT	Can	3D	CA04g19000	inhibits	CA01g07230	1	B3
PT	Can	5D	CA04g19000	inhibits	CA02g15000	1	B3
PT	Can	3D	CA04g19000	inhibits	CA02g16250	0.4	B3
PT	Can	3D	CA04g19000	inhibits	CA02g20840	0.4	B3
PT	Can	5D	CA04g19000	inhibits	CA02g23810	1	B3
PT	Can	5D	CA04g19000	inhibits	CA02g26760	1	B3
PT	Can	3D	CA04g19000	inhibits	CA02g26760	1	B3
PT	Can	5D	CA04g19000	inhibits	CA03g07970	1	B3
PT	Can	5D	CA04g19000	inhibits	CA03g29590	1	B3
PT	Can	3D	CA04g19000	inhibits	CA05g06130	1	B3
PT	Can	5D	CA04g19000	inhibits	CA06g06790	1	B3
PT	Can	5D	CA04g19000	inhibits	CA06g07140	1	B3
PT	Can	3D	CA04g19000	inhibits	CA06g07140	1	B3
PT	Can	5D	CA04g19000	inhibits	CA06g10140	1	B3
PT	Can	3D	CA04g19000	inhibits	CA06g10140	1	B3
PT	Can	5D	CA04g19000	inhibits	CA06g10150	1	B3
PT	Can	3D	CA04g19000	inhibits	CA06g10150	1	B3
PT	Can	3D	CA04g19000	inhibits	CA06g14640	0.8	B3
PT	Can	5D	CA04g19000	inhibits	CA06g21360	1	B3
PT	Can	3D	CA04g19000	inhibits	CA06g21360	1	B3
PT	Can	3D	CA04g19000	inhibits	CA07g20850	1	B3
PT	Can	5D	CA04g19000	inhibits	CA07g21260	1	B3
PT	Can	3D	CA04g19000	inhibits	CA08g02090	1	B3
PT	Can	5D	CA04g19000	inhibits	CA08g09840	1	B3
PT	Can	3D	CA04g19000	inhibits	CA08g09840	1	B3
PT	Can	3D	CA04g19000	inhibits	CA08g11990	1	B3
PT	Can	5D	CA04g19000	inhibits	CA08g14870	1	B3
PT	Can	5D	CA04g19000	inhibits	CA10g18800	1	B3
PT	Can	3D	CA04g19000	inhibits	CA10g19210	1	B3
PT	Can	3D	CA04g19000	inhibits	CA12g18430	1	B3
PT	Can	3D	CA04g19530	inhibits	CA02g15280	1	Dof
PT	Can	3D	CA04g19530	inhibits	CA02g22030	0.8	Dof
PT	Can	3D	CA04g19530	inhibits	CA02g24850	0.8	Dof
PT	Can	3D	CA04g19530	inhibits	CA03g08010	0.4	Dof
PT	Can	3D	CA04g19530	inhibits	CA05g16600	0.4	Dof
PT	Can	3D	CA04g19530	inhibits	CA06g23730	0.4	Dof
PT	Can	3D	CA04g19530	inhibits	CA09g02840	1	Dof
PT	Can	1D	CA04g21720	inhibits	CA01g01440	0.5	C2H2
PT	Can	1D	CA04g21720	inhibits	CA01g17370	0.5	C2H2
PT	Can	1D	CA04g21720	activates	CA01g29710	0.8	C2H2
PT	Can	1D	CA04g21720	inhibits	CA01g34490	0.4	C2H2
PT	Can	1D	CA04g21720	inhibits	CA02g22200	0.9	C2H2
PT	Can	1D	CA04g21720	inhibits	CA03g15880	0.5	C2H2
PT	Can	1D	CA04g21720	inhibits	CA04g09500	0.5	C2H2
PT	Can	1D	CA04g21720	inhibits	CA05g09670	0.6	C2H2
PT	Can	1D	CA04g21720	inhibits	CA06g18300	1	C2H2
PT	Can	1D	CA04g21720	inhibits	CA07g18620	0.4	C2H2
PT	Can	1D	CA04g21720	inhibits	CA08g15460	0.4	C2H2
PT	Can	1D	CA04g21720	inhibits	CA09g02790	0.6	C2H2
PT	Can	1D	CA04g21720	inhibits	CA09g05110	0.6	C2H2
PT	Can	1D	CA04g21720	inhibits	CA09g14810	0.5	C2H2
PT	Can	1D	CA04g21720	inhibits	CA09g18720	0.5	C2H2
PT	Can	1D	CA04g21720	inhibits	CA11g00930	0.6	C2H2
PT	Can	1D	CA04g21720	inhibits	CA12g21530	0.4	C2H2
PT	Can	1D	CA05g06080	inhibits	CA03g25050	1	MYB
PT	Can	1D	CA05g06080	inhibits	CA06g24390	1	MYB
PT	Can	1D	CA05g06080	inhibits	CA11g08190	1	MYB
PT	Can	1D	CA05g06080	inhibits	CA11g13250	0.4	MYB
PT	Can	5D	CA05g06710	inhibits	CA02g19810	1	G2-like
PT	Can	5D	CA05g06710	inhibits	CA02g21050	1	G2-like
PT	Can	5D	CA05g06710	inhibits	CA02g23700	1	G2-like
PT	Can	5D	CA05g06710	inhibits	CA03g07970	1	G2-like
PT	Can	5D	CA05g06710	inhibits	CA03g20820	0.8	G2-like
PT	Can	5D	CA05g06710	inhibits	CA03g27660	1	G2-like
PT	Can	5D	CA05g06710	inhibits	CA04g19000	1	G2-like
PT	Can	5D	CA05g06710	inhibits	CA04g21960	1	G2-like
PT	Can	5D	CA05g06710	inhibits	CA06g02280	1	G2-like
PT	Can	5D	CA05g06710	inhibits	CA06g06790	1	G2-like
PT	Can	5D	CA05g06710	inhibits	CA06g07140	1	G2-like
PT	Can	5D	CA05g06710	inhibits	CA06g10140	1	G2-like
PT	Can	5D	CA05g06710	inhibits	CA06g10150	1	G2-like
PT	Can	5D	CA05g06710	inhibits	CA06g21360	1	G2-like
PT	Can	5D	CA05g06710	inhibits	CA07g16140	0.8	G2-like
PT	Can	5D	CA05g06710	inhibits	CA08g09840	1	G2-like
PT	Can	5D	CA05g06710	inhibits	CA09g07640	1	G2-like
PT	Can	5D	CA05g06710	inhibits	CA09g11950	1	G2-like
PT	Can	5D	CA05g06710	inhibits	CA10g08470	1	G2-like
PT	Can	5D	CA05g06710	inhibits	CA10g18800	1	G2-like
PT	Can	1D	CA05g11060	inhibits	CA01g17860	1	ERF
PT	Can	1D	CA05g11060	inhibits	CA02g08280	0.6	ERF
PT	Can	1D	CA05g11060	inhibits	CA02g10990	1	ERF
PT	Can	1D	CA05g11060	inhibits	CA02g18810	1	ERF
PT	Can	1D	CA05g11060	inhibits	CA02g30940	0.9	ERF
PT	Can	1D	CA05g11060	inhibits	CA08g03540	0.7	ERF
PT	Can	1D	CA05g11070	inhibits	CA01g28310	0.8	ERF
PT	Can	1D	CA05g11070	inhibits	CA03g11090	1	ERF
PT	Can	1D	CA05g11070	inhibits	CA03g25050	1	ERF
PT	Can	1D	CA05g11070	inhibits	CA03g27120	0.5	ERF
PT	Can	1D	CA05g11070	inhibits	CA03g28640	0.9	ERF
PT	Can	1D	CA05g11070	inhibits	CA03g33540	1	ERF
PT	Can	5D	CA05g11070	inhibits	CA03g33750	1	ERF
PT	Can	1D	CA05g11070	inhibits	CA03g36850	1	ERF
PT	Can	5D	CA05g11070	inhibits	CA03g36850	1	ERF
PT	Can	1D	CA05g11070	inhibits	CA06g22780	0.7	ERF
PT	Can	5D	CA05g11070	activates	CA07g02110	1	ERF
PT	Can	1D	CA05g11070	inhibits	CA08g00070	1	ERF
PT	Can	1D	CA05g11070	inhibits	CA09g16820	1	ERF
PT	Can	1D	CA05g11070	inhibits	CA11g13250	0.8	ERF
PT	Can	5D	CA05g11120	inhibits	CA02g30000	1	G2-like
PT	Can	1D	CA05g11120	activates	CA06g03570	1	G2-like
PT	Can	5D	CA05g14230	inhibits	CA02g02740	0.9	ERF
PT	Can	5D	CA05g14230	inhibits	CA02g05510	0.5	ERF
PT	Can	5D	CA05g14230	inhibits	CA02g23440	0.6	ERF
PT	Can	5D	CA05g14230	inhibits	CA02g29600	0.9	ERF
PT	Can	5D	CA05g14230	inhibits	CA03g05840	0.9	ERF
PT	Can	5D	CA05g14230	inhibits	CA03g06290	0.4	ERF
PT	Can	5D	CA05g14230	inhibits	CA03g09540	0.5	ERF
PT	Can	5D	CA05g14230	inhibits	CA03g20820	0.5	ERF
PT	Can	5D	CA05g14230	inhibits	CA06g02280	1	ERF
PT	Can	5D	CA05g14230	inhibits	CA06g18020	0.9	ERF
PT	Can	5D	CA05g14230	inhibits	CA07g00520	0.8	ERF
PT	Can	5D	CA05g14230	activates	CA08g02850	0.9	ERF
PT	Can	5D	CA05g14230	inhibits	CA12g18170	1	ERF
PT	Can	1D	CA05g16530	inhibits	CA03g09070	1	MYB
PT	Can	1D	CA05g16530	inhibits	CA05g16710	0.7	MYB
PT	Can	1D	CA05g16530	inhibits	CA06g13590	1	MYB
PT	Can	1D	CA05g16530	activates	CA07g14700	1	MYB
PT	Can	1D	CA05g16530	inhibits	CA11g17600	1	MYB
PT	Can	5D	CA06g02870	inhibits	CA01g00810	1	LBD
PT	Can	5D	CA06g02870	inhibits	CA01g06330	1	LBD
PT	Can	5D	CA06g02870	activates	CA01g23350	1	LBD
PT	Can	5D	CA06g02870	activates	CA02g13570	1	LBD
PT	Can	5D	CA06g02870	inhibits	CA02g17830	1	LBD
PT	Can	5D	CA06g02870	inhibits	CA02g19560	0.4	LBD
PT	Can	5D	CA06g02870	inhibits	CA02g28070	1	LBD
PT	Can	5D	CA06g02870	inhibits	CA03g07660	1	LBD
PT	Can	5D	CA06g02870	inhibits	CA03g07840	1	LBD
PT	Can	5D	CA06g02870	inhibits	CA04g20280	1	LBD
PT	Can	5D	CA06g02870	inhibits	CA06g10030	1	LBD
PT	Can	5D	CA06g02870	inhibits	CA07g00470	1	LBD
PT	Can	5D	CA06g02870	inhibits	CA09g02050	1	LBD
PT	Can	5D	CA06g02870	inhibits	CA10g05760	1	LBD
PT	Can	5D	CA06g02870	inhibits	CA11g14400	1	LBD
PT	Can	5D	CA06g02870	inhibits	CA12g19990	1	LBD
PT	Can	1D	CA06g03570	inhibits	CA06g24390	1	B3
PT	Can	5D	CA06g03930	inhibits	CA01g00810	0.9	MYB
PT	Can	5D	CA06g03930	inhibits	CA01g01660	0.6	MYB
PT	Can	5D	CA06g03930	inhibits	CA01g06330	1	MYB
PT	Can	5D	CA06g03930	activates	CA01g23350	0.9	MYB
PT	Can	5D	CA06g03930	activates	CA02g13570	1	MYB
PT	Can	5D	CA06g03930	inhibits	CA02g17830	1	MYB
PT	Can	5D	CA06g03930	inhibits	CA02g19810	1	MYB
PT	Can	5D	CA06g03930	inhibits	CA02g21050	1	MYB
PT	Can	5D	CA06g03930	inhibits	CA02g28070	1	MYB
PT	Can	5D	CA06g03930	inhibits	CA03g07660	1	MYB
PT	Can	5D	CA06g03930	inhibits	CA04g20280	1	MYB
PT	Can	5D	CA06g03930	inhibits	CA04g21960	1	MYB
PT	Can	5D	CA06g03930	inhibits	CA05g06710	1	MYB
PT	Can	5D	CA06g03930	inhibits	CA06g02870	1	MYB
PT	Can	5D	CA06g03930	inhibits	CA07g00470	1	MYB
PT	Can	5D	CA06g03930	inhibits	CA07g16140	1	MYB
PT	Can	5D	CA06g03930	inhibits	CA07g21470	0.6	MYB
PT	Can	5D	CA06g03930	inhibits	CA09g02050	0.5	MYB
PT	Can	5D	CA06g03930	inhibits	CA10g05760	1	MYB
PT	Can	5D	CA06g03930	inhibits	CA10g08460	1	MYB
PT	Can	5D	CA06g03930	inhibits	CA10g08470	1	MYB
PT	Can	5D	CA06g03930	inhibits	CA10g13250	0.7	MYB
PT	Can	5D	CA06g03930	inhibits	CA10g15210	1	MYB
PT	Can	5D	CA06g03930	inhibits	CA11g14400	0.9	MYB
PT	Can	5D	CA06g03930	inhibits	CA12g19990	1	MYB
PT	Can	1D	CA06g04950	inhibits	CA01g17370	0.4	bHLH
PT	Can	1D	CA06g04950	inhibits	CA02g08280	1	bHLH
PT	Can	1D	CA06g04950	inhibits	CA04g09240	0.9	bHLH
PT	Can	1D	CA06g04950	inhibits	CA04g09500	0.5	bHLH
PT	Can	1D	CA06g04950	inhibits	CA05g03910	0.4	bHLH
PT	Can	1D	CA06g04950	inhibits	CA05g13290	0.4	bHLH
PT	Can	1D	CA06g04950	inhibits	CA09g05110	1	bHLH
PT	Can	1D	CA06g04950	inhibits	CA09g14810	0.5	bHLH
PT	Can	1D	CA06g04950	inhibits	CA09g18720	0.4	bHLH
PT	Can	1D	CA06g04950	inhibits	CA12g14430	0.8	bHLH
PT	Can	5D	CA06g08710	inhibits	CA01g00810	0.9	HSF
PT	Can	5D	CA06g08710	inhibits	CA01g01660	0.4	HSF
PT	Can	5D	CA06g08710	activates	CA01g23350	0.8	HSF
PT	Can	5D	CA06g08710	inhibits	CA01g31320	0.6	HSF
PT	Can	5D	CA06g08710	inhibits	CA02g02740	0.6	HSF
PT	Can	5D	CA06g08710	inhibits	CA02g05510	0.7	HSF
PT	Can	5D	CA06g08710	activates	CA02g13570	1	HSF
PT	Can	5D	CA06g08710	inhibits	CA02g17830	0.6	HSF
PT	Can	5D	CA06g08710	inhibits	CA02g28070	1	HSF
PT	Can	5D	CA06g08710	inhibits	CA02g29600	1	HSF
PT	Can	5D	CA06g08710	inhibits	CA03g05840	0.5	HSF
PT	Can	5D	CA06g08710	inhibits	CA03g06290	0.9	HSF
PT	Can	5D	CA06g08710	inhibits	CA04g16750	0.8	HSF
PT	Can	5D	CA06g08710	inhibits	CA04g20280	0.6	HSF
PT	Can	5D	CA06g08710	inhibits	CA06g02870	0.9	HSF
PT	Can	5D	CA06g08710	inhibits	CA07g18030	0.6	HSF
PT	Can	5D	CA06g08710	inhibits	CA09g02050	0.6	HSF
PT	Can	5D	CA06g08710	inhibits	CA09g02750	1	HSF
PT	Can	5D	CA06g08710	inhibits	CA10g16590	0.5	HSF
PT	Can	5D	CA06g08710	inhibits	CA11g05160	0.7	HSF
PT	Can	5D	CA06g08710	inhibits	CA12g18170	0.6	HSF
PT	Can	5D	CA06g08710	inhibits	CA12g19990	0.9	HSF
PT	Can	3D	CA06g08920	inhibits	CA02g20840	1	LBD
PT	Can	3D	CA06g08920	inhibits	CA11g16320	1	LBD
PT	Can	1D	CA06g10820	inhibits	CA02g14500	0.5	Nin-like
PT	Can	5D	CA06g10820	inhibits	CA02g14500	0.8	Nin-like
PT	Can	5D	CA06g10820	inhibits	CA06g14520	0.7	Nin-like
PT	Can	5D	CA06g10820	inhibits	CA11g12090	0.8	Nin-like
PT	Can	1D	CA06g10820	inhibits	CA12g14430	0.6	Nin-like
PT	Can	1D	CA06g10820	inhibits	CA12g19770	0.7	Nin-like
PT	Can	5D	CA06g10820	inhibits	CA12g19770	0.5	Nin-like
PT	Can	5D	CA06g13020	inhibits	CA01g00810	1	ERF
PT	Can	5D	CA06g13020	inhibits	CA01g01660	0.8	ERF
PT	Can	5D	CA06g13020	inhibits	CA01g02240	1	ERF
PT	Can	5D	CA06g13020	inhibits	CA01g06330	1	ERF
PT	Can	5D	CA06g13020	activates	CA01g23350	1	ERF
PT	Can	5D	CA06g13020	inhibits	CA02g02800	1	ERF
PT	Can	5D	CA06g13020	activates	CA02g13570	1	ERF
PT	Can	5D	CA06g13020	inhibits	CA02g17830	1	ERF
PT	Can	5D	CA06g13020	inhibits	CA02g28070	1	ERF
PT	Can	5D	CA06g13020	inhibits	CA03g07660	1	ERF
PT	Can	5D	CA06g13020	inhibits	CA04g18370	0.9	ERF
PT	Can	5D	CA06g13020	inhibits	CA04g20280	1	ERF
PT	Can	5D	CA06g13020	inhibits	CA06g02870	1	ERF
PT	Can	5D	CA06g13020	activates	CA06g13110	1	ERF
PT	Can	5D	CA06g13020	inhibits	CA07g00470	1	ERF
PT	Can	5D	CA06g13020	inhibits	CA07g21470	0.6	ERF
PT	Can	5D	CA06g13020	inhibits	CA09g02050	0.7	ERF
PT	Can	5D	CA06g13020	inhibits	CA09g02750	0.9	ERF
PT	Can	5D	CA06g13020	inhibits	CA10g05760	1	ERF
PT	Can	5D	CA06g13020	inhibits	CA11g05160	0.9	ERF
PT	Can	5D	CA06g13020	inhibits	CA12g19990	1	ERF
PT	Can	1D	CA06g13040	inhibits	CA06g12030	1	ARR-B
PT	Can	5D	CA06g13110	activates	CA01g00810	1	NAC
PT	Can	5D	CA06g13110	activates	CA01g01660	0.8	NAC
PT	Can	5D	CA06g13110	inhibits	CA01g23350	1	NAC
PT	Can	5D	CA06g13110	activates	CA02g02800	1	NAC
PT	Can	5D	CA06g13110	inhibits	CA02g13570	1	NAC
PT	Can	5D	CA06g13110	activates	CA02g17830	1	NAC
PT	Can	5D	CA06g13110	activates	CA02g19560	0.5	NAC
PT	Can	5D	CA06g13110	activates	CA02g28070	1	NAC
PT	Can	5D	CA06g13110	activates	CA03g07660	1	NAC
PT	Can	5D	CA06g13110	activates	CA04g18370	0.7	NAC
PT	Can	5D	CA06g13110	activates	CA04g18540	0.4	NAC
PT	Can	5D	CA06g13110	activates	CA04g20280	1	NAC
PT	Can	5D	CA06g13110	activates	CA05g08530	0.6	NAC
PT	Can	5D	CA06g13110	activates	CA06g02870	1	NAC
PT	Can	5D	CA06g13110	activates	CA06g22960	0.7	NAC
PT	Can	5D	CA06g13110	activates	CA07g00470	1	NAC
PT	Can	5D	CA06g13110	activates	CA09g02050	1	NAC
PT	Can	5D	CA06g13110	activates	CA09g02750	1	NAC
PT	Can	5D	CA06g13110	activates	CA10g05760	1	NAC
PT	Can	5D	CA06g13110	activates	CA10g13250	0.8	NAC
PT	Can	5D	CA06g13110	activates	CA11g05160	1	NAC
PT	Can	5D	CA06g13110	activates	CA11g14400	0.9	NAC
PT	Can	5D	CA06g13110	activates	CA12g19990	1	NAC
PT	Can	1D	CA06g13580	inhibits	CA03g09070	1	WRKY
PT	Can	1D	CA06g13580	inhibits	CA10g15260	0.8	WRKY
PT	Can	1D	CA06g13580	inhibits	CA11g17600	1	WRKY
PT	Can	1D	CA06g13590	inhibits	CA02g04730	0.5	G2-like
PT	Can	1D	CA06g13590	inhibits	CA05g16710	0.8	G2-like
PT	Can	1D	CA06g13590	activates	CA07g14700	1	G2-like
PT	Can	1D	CA06g14090	inhibits	CA05g04830	0.4	C2H2
PT	Can	3D	CA06g14950	inhibits	CA03g17300	1	TCP
PT	Can	3D	CA06g14950	inhibits	CA05g16600	1	TCP
PT	Can	3D	CA06g14950	inhibits	CA09g02840	0.7	TCP
PT	Can	1D	CA06g16160	inhibits	CA03g08780	0.4	C2H2
PT	Can	1D	CA06g16160	inhibits	CA04g16800	0.9	C2H2
PT	Can	1D	CA06g16160	inhibits	CA08g17390	0.9	C2H2
PT	Can	1D	CA06g16160	inhibits	CA10g12810	1	C2H2
PT	Can	5D	CA06g16160	activates	CA10g12810	1	C2H2
PT	Can	1D	CA06g16160	inhibits	CA10g15260	0.9	C2H2
PT	Can	5D	CA06g18040	activates	CA02g23440	0.4	TCP
PT	Can	5D	CA06g18040	activates	CA02g26220	0.5	TCP
PT	Can	5D	CA06g18040	activates	CA06g02280	1	TCP
PT	Can	5D	CA06g18040	activates	CA12g18170	0.6	TCP
PT	Can	1D	CA06g18230	inhibits	CA01g07270	0.5	bHLH
PT	Can	1D	CA06g18990	inhibits	CA01g07270	0.7	MYB_related
PT	Can	1D	CA06g18990	inhibits	CA03g07720	0.6	MYB_related
PT	Can	1D	CA06g18990	inhibits	CA03g33650	1	MYB_related
PT	Can	1D	CA06g18990	inhibits	CA03g33660	0.6	MYB_related
PT	Can	1D	CA06g18990	inhibits	CA06g10200	0.8	MYB_related
PT	Can	1D	CA06g18990	inhibits	CA06g18020	0.9	MYB_related
PT	Can	1D	CA06g21770	inhibits	CA08g02450	1	DBB
PT	Can	3D	CA06g22580	inhibits	CA11g19650	1	YABBY
PT	Can	1D	CA06g22720	inhibits	CA01g26820	1	TALE
PT	Can	1D	CA06g22720	inhibits	CA02g02740	1	TALE
PT	Can	5D	CA06g22720	inhibits	CA02g02740	0.5	TALE
PT	Can	1D	CA06g22720	inhibits	CA02g05510	1	TALE
PT	Can	1D	CA06g22720	inhibits	CA02g19830	1	TALE
PT	Can	5D	CA06g22720	inhibits	CA02g29600	0.4	TALE
PT	Can	1D	CA06g22720	inhibits	CA03g30510	1	TALE
PT	Can	1D	CA06g22720	inhibits	CA03g33650	1	TALE
PT	Can	1D	CA06g22720	inhibits	CA03g33660	0.5	TALE
PT	Can	1D	CA06g22720	inhibits	CA04g12270	1	TALE
PT	Can	1D	CA06g22720	inhibits	CA04g16800	1	TALE
PT	Can	1D	CA06g22720	inhibits	CA05g05830	0.9	TALE
PT	Can	1D	CA06g22720	inhibits	CA06g10200	0.7	TALE
PT	Can	1D	CA06g22720	inhibits	CA06g18020	1	TALE
PT	Can	5D	CA06g22720	inhibits	CA06g18020	0.9	TALE
PT	Can	1D	CA06g22720	inhibits	CA06g23470	1	TALE
PT	Can	1D	CA06g22720	inhibits	CA06g24340	1	TALE
PT	Can	1D	CA06g22720	inhibits	CA07g16160	1	TALE
PT	Can	1D	CA06g22720	inhibits	CA08g19360	1	TALE
PT	Can	1D	CA06g22720	inhibits	CA11g04250	1	TALE
PT	Can	1D	CA06g22720	inhibits	CA11g18310	1	TALE
PT	Can	1D	CA06g22720	inhibits	CA12g18170	1	TALE
PT	Can	5D	CA06g22720	inhibits	CA12g18170	0.6	TALE
PT	Can	1D	CA06g22780	inhibits	CA01g01440	0.9	NAC
PT	Can	1D	CA06g22780	inhibits	CA01g17340	1	NAC
PT	Can	1D	CA06g22780	inhibits	CA01g26160	1	NAC
PT	Can	1D	CA06g22780	inhibits	CA02g02740	1	NAC
PT	Can	1D	CA06g22780	inhibits	CA02g05510	1	NAC
PT	Can	1D	CA06g22780	inhibits	CA02g17320	0.7	NAC
PT	Can	1D	CA06g22780	inhibits	CA02g17680	0.8	NAC
PT	Can	1D	CA06g22780	activates	CA03g15850	1	NAC
PT	Can	1D	CA06g22780	inhibits	CA03g23390	1	NAC
PT	Can	1D	CA06g22780	inhibits	CA03g27370	1	NAC
PT	Can	1D	CA06g22780	inhibits	CA03g31890	0.6	NAC
PT	Can	1D	CA06g22780	inhibits	CA04g09500	0.5	NAC
PT	Can	1D	CA06g22780	inhibits	CA05g01570	1	NAC
PT	Can	1D	CA06g22780	inhibits	CA05g03910	0.4	NAC
PT	Can	1D	CA06g22780	inhibits	CA05g04830	0.6	NAC
PT	Can	1D	CA06g22780	inhibits	CA05g09670	0.6	NAC
PT	Can	1D	CA06g22780	inhibits	CA06g08700	0.8	NAC
PT	Can	1D	CA06g22780	inhibits	CA06g25160	1	NAC
PT	Can	1D	CA06g22780	inhibits	CA07g04410	1	NAC
PT	Can	1D	CA06g22780	inhibits	CA07g04760	0.6	NAC
PT	Can	1D	CA06g22780	inhibits	CA08g15460	0.5	NAC
PT	Can	1D	CA06g22780	inhibits	CA09g02790	0.4	NAC
PT	Can	1D	CA06g22780	inhibits	CA10g07860	0.4	NAC
PT	Can	1D	CA06g22780	inhibits	CA10g11650	1	NAC
PT	Can	1D	CA06g22780	inhibits	CA11g00930	0.5	NAC
PT	Can	1D	CA06g22780	inhibits	CA11g02280	1	NAC
PT	Can	1D	CA06g22780	inhibits	CA11g14880	1	NAC
PT	Can	1D	CA06g22780	inhibits	CA11g15180	1	NAC
PT	Can	1D	CA06g22780	inhibits	CA11g17620	1	NAC
PT	Can	1D	CA06g22780	inhibits	CA11g18090	1	NAC
PT	Can	1D	CA06g22780	inhibits	CA12g18170	1	NAC
PT	Can	1D	CA06g22780	inhibits	CA12g22480	0.9	NAC
PT	Can	5D	CA06g22960	activates	CA01g00810	1	bZIP
PT	Can	5D	CA06g22960	activates	CA01g01660	0.9	bZIP
PT	Can	5D	CA06g22960	activates	CA01g02240	1	bZIP
PT	Can	5D	CA06g22960	inhibits	CA01g23350	1	bZIP
PT	Can	5D	CA06g22960	activates	CA02g02800	1	bZIP
PT	Can	5D	CA06g22960	inhibits	CA02g13570	1	bZIP
PT	Can	5D	CA06g22960	activates	CA02g17830	1	bZIP
PT	Can	5D	CA06g22960	activates	CA02g19560	0.8	bZIP
PT	Can	5D	CA06g22960	activates	CA02g28070	1	bZIP
PT	Can	5D	CA06g22960	activates	CA03g07660	1	bZIP
PT	Can	5D	CA06g22960	activates	CA04g16750	0.4	bZIP
PT	Can	5D	CA06g22960	activates	CA04g18370	0.7	bZIP
PT	Can	5D	CA06g22960	activates	CA04g20280	1	bZIP
PT	Can	5D	CA06g22960	activates	CA06g02870	0.9	bZIP
PT	Can	5D	CA06g22960	inhibits	CA06g13110	1	bZIP
PT	Can	5D	CA06g22960	activates	CA07g00470	1	bZIP
PT	Can	5D	CA06g22960	activates	CA09g02050	0.9	bZIP
PT	Can	5D	CA06g22960	activates	CA09g02750	1	bZIP
PT	Can	5D	CA06g22960	activates	CA10g05760	1	bZIP
PT	Can	5D	CA06g22960	activates	CA11g05160	1	bZIP
PT	Can	5D	CA06g22960	activates	CA11g14400	0.9	bZIP
PT	Can	5D	CA06g22960	activates	CA12g19990	1	bZIP
PT	Can	1D	CA06g23470	inhibits	CA01g26820	1	C2H2
PT	Can	1D	CA06g23470	inhibits	CA02g02740	1	C2H2
PT	Can	5D	CA06g23470	inhibits	CA02g02740	0.6	C2H2
PT	Can	1D	CA06g23470	inhibits	CA02g05510	1	C2H2
PT	Can	5D	CA06g23470	inhibits	CA02g05510	0.6	C2H2
PT	Can	1D	CA06g23470	inhibits	CA02g19830	1	C2H2
PT	Can	5D	CA06g23470	inhibits	CA02g26220	0.4	C2H2
PT	Can	5D	CA06g23470	inhibits	CA02g29600	0.9	C2H2
PT	Can	5D	CA06g23470	inhibits	CA03g06290	0.6	C2H2
PT	Can	1D	CA06g23470	inhibits	CA03g30510	1	C2H2
PT	Can	1D	CA06g23470	inhibits	CA03g33650	1	C2H2
PT	Can	1D	CA06g23470	inhibits	CA04g12270	1	C2H2
PT	Can	1D	CA06g23470	inhibits	CA04g16800	1	C2H2
PT	Can	1D	CA06g23470	inhibits	CA05g05830	0.9	C2H2
PT	Can	1D	CA06g23470	inhibits	CA06g10200	0.8	C2H2
PT	Can	1D	CA06g23470	inhibits	CA06g18020	1	C2H2
PT	Can	5D	CA06g23470	inhibits	CA06g18020	0.6	C2H2
PT	Can	1D	CA06g23470	inhibits	CA06g24340	1	C2H2
PT	Can	1D	CA06g23470	inhibits	CA07g16160	1	C2H2
PT	Can	1D	CA06g23470	inhibits	CA08g19360	1	C2H2
PT	Can	1D	CA06g23470	inhibits	CA11g04250	1	C2H2
PT	Can	1D	CA06g23470	inhibits	CA11g18310	1	C2H2
PT	Can	1D	CA06g23470	inhibits	CA12g18170	1	C2H2
PT	Can	5D	CA06g23470	inhibits	CA12g18170	0.6	C2H2
PT	Can	5D	CA06g23650	inhibits	CA01g01880	1	LBD
PT	Can	5D	CA06g23650	inhibits	CA03g15880	1	LBD
PT	Can	5D	CA06g23650	inhibits	CA03g22700	0.7	LBD
PT	Can	5D	CA06g23650	inhibits	CA03g31890	1	LBD
PT	Can	5D	CA06g23650	inhibits	CA03g36850	1	LBD
PT	Can	5D	CA06g23650	inhibits	CA04g13850	1	LBD
PT	Can	5D	CA06g23650	inhibits	CA06g07290	1	LBD
PT	Can	3D	CA06g23650	inhibits	CA06g22580	1	LBD
PT	Can	5D	CA06g23650	activates	CA07g02110	1	LBD
PT	Can	5D	CA06g23650	inhibits	CA07g13850	1	LBD
PT	Can	3D	CA06g23650	inhibits	CA07g13850	1	LBD
PT	Can	5D	CA06g23650	inhibits	CA07g16140	0.9	LBD
PT	Can	3D	CA06g23650	inhibits	CA08g10190	1	LBD
PT	Can	3D	CA06g23650	inhibits	CA08g15350	1	LBD
PT	Can	5D	CA06g23650	inhibits	CA08g15460	1	LBD
PT	Can	5D	CA06g23650	inhibits	CA08g19550	1	LBD
PT	Can	5D	CA06g23650	inhibits	CA10g08470	1	LBD
PT	Can	5D	CA06g23650	inhibits	CA11g19650	1	LBD
PT	Can	3D	CA06g23650	inhibits	CA11g19650	1	LBD
PT	Can	5D	CA06g23650	inhibits	CA12g16720	1	LBD
PT	Can	1D	CA06g23720	inhibits	CA03g33650	1	C2H2
PT	Can	1D	CA06g23720	inhibits	CA03g33660	0.9	C2H2
PT	Can	1D	CA06g23720	inhibits	CA06g10200	0.8	C2H2
PT	Can	5D	CA06g24030	inhibits	CA01g17520	1	ARF
PT	Can	5D	CA06g24030	inhibits	CA02g02740	1	ARF
PT	Can	5D	CA06g24030	inhibits	CA02g02800	1	ARF
PT	Can	5D	CA06g24030	inhibits	CA02g05510	1	ARF
PT	Can	5D	CA06g24030	inhibits	CA02g23440	1	ARF
PT	Can	5D	CA06g24030	inhibits	CA02g29600	0.9	ARF
PT	Can	5D	CA06g24030	inhibits	CA03g05840	0.8	ARF
PT	Can	5D	CA06g24030	inhibits	CA03g06290	0.5	ARF
PT	Can	5D	CA06g24030	inhibits	CA03g06440	1	ARF
PT	Can	5D	CA06g24030	inhibits	CA03g09540	0.8	ARF
PT	Can	5D	CA06g24030	inhibits	CA03g20820	0.6	ARF
PT	Can	5D	CA06g24030	inhibits	CA06g02280	1	ARF
PT	Can	5D	CA06g24030	inhibits	CA06g12030	1	ARF
PT	Can	5D	CA06g24030	inhibits	CA07g00520	1	ARF
PT	Can	5D	CA06g24030	activates	CA08g02850	0.9	ARF
PT	Can	5D	CA06g24030	inhibits	CA12g18170	1	ARF
PT	Can	1D	CA06g24340	inhibits	CA01g26820	1	MYB
PT	Can	1D	CA06g24340	inhibits	CA02g02740	1	MYB
PT	Can	1D	CA06g24340	inhibits	CA02g05510	1	MYB
PT	Can	1D	CA06g24340	inhibits	CA02g19830	1	MYB
PT	Can	1D	CA06g24340	inhibits	CA03g30510	1	MYB
PT	Can	1D	CA06g24340	inhibits	CA04g12270	1	MYB
PT	Can	1D	CA06g24340	inhibits	CA04g16800	1	MYB
PT	Can	1D	CA06g24340	inhibits	CA05g05830	0.8	MYB
PT	Can	1D	CA06g24340	inhibits	CA06g18020	1	MYB
PT	Can	5D	CA06g24340	inhibits	CA06g18020	0.8	MYB
PT	Can	1D	CA06g24340	inhibits	CA06g23470	1	MYB
PT	Can	1D	CA06g24340	inhibits	CA07g16160	1	MYB
PT	Can	1D	CA06g24340	inhibits	CA08g02450	1	MYB
PT	Can	1D	CA06g24340	inhibits	CA11g04250	1	MYB
PT	Can	1D	CA06g24340	inhibits	CA11g13580	0.6	MYB
PT	Can	1D	CA06g24340	inhibits	CA11g18310	1	MYB
PT	Can	1D	CA06g24340	inhibits	CA12g18170	1	MYB
PT	Can	1D	CA06g24390	inhibits	CA03g09070	1	C2H2
PT	Can	1D	CA06g24390	inhibits	CA08g00070	0.6	C2H2
PT	Can	1D	CA06g24390	inhibits	CA09g01920	0.9	C2H2
PT	Can	1D	CA06g24390	inhibits	CA11g17600	1	C2H2
PT	Can	1D	CA06g25160	inhibits	CA01g26160	1	C2H2
PT	Can	1D	CA06g25160	inhibits	CA03g27370	1	C2H2
PT	Can	1D	CA06g25160	inhibits	CA05g01570	1	C2H2
PT	Can	1D	CA06g25160	inhibits	CA06g13770	1	C2H2
PT	Can	1D	CA06g25160	inhibits	CA07g04410	1	C2H2
PT	Can	1D	CA06g25160	inhibits	CA09g01920	1	C2H2
PT	Can	1D	CA06g25160	inhibits	CA10g11650	1	C2H2
PT	Can	1D	CA06g25160	inhibits	CA11g02280	1	C2H2
PT	Can	1D	CA06g25160	inhibits	CA11g14880	1	C2H2
PT	Can	1D	CA06g25160	inhibits	CA11g15180	1	C2H2
PT	Can	1D	CA06g25160	inhibits	CA11g18090	1	C2H2
PT	Can	1D	CA06g26450	inhibits	CA01g01440	0.6	bHLH
PT	Can	1D	CA06g26450	inhibits	CA01g06630	0.5	bHLH
PT	Can	1D	CA06g26450	inhibits	CA01g28310	0.9	bHLH
PT	Can	1D	CA06g26450	activates	CA01g29710	0.7	bHLH
PT	Can	1D	CA06g26450	inhibits	CA03g27120	1	bHLH
PT	Can	1D	CA06g26450	inhibits	CA03g28640	1	bHLH
PT	Can	1D	CA06g26450	inhibits	CA03g36850	0.9	bHLH
PT	Can	1D	CA06g26450	inhibits	CA04g09500	0.6	bHLH
PT	Can	1D	CA06g26450	inhibits	CA05g09670	0.9	bHLH
PT	Can	1D	CA06g26450	inhibits	CA07g02110	0.5	bHLH
PT	Can	1D	CA06g26450	inhibits	CA08g00070	1	bHLH
PT	Can	1D	CA06g26450	inhibits	CA09g02790	1	bHLH
PT	Can	1D	CA06g26450	inhibits	CA09g14490	0.9	bHLH
PT	Can	1D	CA06g26450	inhibits	CA09g14810	0.5	bHLH
PT	Can	1D	CA06g26450	inhibits	CA09g16820	0.9	bHLH
PT	Can	1D	CA06g26450	inhibits	CA11g00930	0.4	bHLH
PT	Can	1D	CA06g26450	inhibits	CA11g08190	1	bHLH
PT	Can	1D	CA06g26450	inhibits	CA12g22480	0.8	bHLH
PT	Can	1D	CA06g27810	inhibits	CA08g02450	1	bHLH
PT	Can	3D	CA06g27890	inhibits	CA02g22030	0.9	MYB
PT	Can	3D	CA06g27890	inhibits	CA05g06130	1	MYB
PT	Can	3D	CA06g27890	inhibits	CA07g20850	1	MYB
PT	Can	3D	CA06g27890	inhibits	CA08g09840	0.8	MYB
PT	Can	5D	CA07g02550	inhibits	CA01g00810	1	B3
PT	Can	5D	CA07g02550	inhibits	CA01g01660	0.5	B3
PT	Can	5D	CA07g02550	activates	CA01g23350	1	B3
PT	Can	5D	CA07g02550	activates	CA02g13570	1	B3
PT	Can	5D	CA07g02550	inhibits	CA02g17830	1	B3
PT	Can	5D	CA07g02550	inhibits	CA02g19560	1	B3
PT	Can	5D	CA07g02550	inhibits	CA02g28070	1	B3
PT	Can	5D	CA07g02550	inhibits	CA03g07660	1	B3
PT	Can	5D	CA07g02550	inhibits	CA03g07840	0.4	B3
PT	Can	5D	CA07g02550	inhibits	CA04g20280	1	B3
PT	Can	5D	CA07g02550	inhibits	CA06g02870	1	B3
PT	Can	5D	CA07g02550	inhibits	CA07g00470	1	B3
PT	Can	5D	CA07g02550	inhibits	CA09g02050	0.8	B3
PT	Can	5D	CA07g02550	inhibits	CA09g02750	1	B3
PT	Can	5D	CA07g02550	inhibits	CA10g05760	1	B3
PT	Can	5D	CA07g02550	inhibits	CA11g05160	0.9	B3
PT	Can	5D	CA07g02550	inhibits	CA11g14400	0.9	B3
PT	Can	5D	CA07g02550	inhibits	CA12g19990	1	B3
PT	Can	1D	CA07g08600	inhibits	CA02g14500	0.4	FAR1
PT	Can	5D	CA07g08600	activates	CA02g14500	0.8	FAR1
PT	Can	5D	CA07g08600	activates	CA06g14520	0.4	FAR1
PT	Can	5D	CA07g08600	activates	CA11g12090	0.6	FAR1
PT	Can	5D	CA07g08600	activates	CA12g19770	0.4	FAR1
PT	Can	1D	CA07g08690	inhibits	CA10g15260	0.6	HB-PHD
PT	Can	5D	CA07g08690	activates	CA10g15260	0.4	HB-PHD
PT	Can	5D	CA07g13850	inhibits	CA01g28270	0.8	ERF
PT	Can	3D	CA07g13850	inhibits	CA01g33780	0.9	ERF
PT	Can	5D	CA07g13850	inhibits	CA02g12300	1	ERF
PT	Can	5D	CA07g13850	inhibits	CA02g23700	1	ERF
PT	Can	3D	CA07g13850	inhibits	CA03g02720	1	ERF
PT	Can	5D	CA07g13850	inhibits	CA03g15880	1	ERF
PT	Can	5D	CA07g13850	inhibits	CA03g22700	0.7	ERF
PT	Can	5D	CA07g13850	inhibits	CA03g31890	1	ERF
PT	Can	5D	CA07g13850	inhibits	CA03g36850	1	ERF
PT	Can	5D	CA07g13850	inhibits	CA04g13850	1	ERF
PT	Can	5D	CA07g13850	inhibits	CA05g11070	0.6	ERF
PT	Can	5D	CA07g13850	inhibits	CA05g15410	0.9	ERF
PT	Can	5D	CA07g13850	inhibits	CA06g07290	1	ERF
PT	Can	3D	CA07g13850	inhibits	CA06g22580	1	ERF
PT	Can	5D	CA07g13850	inhibits	CA06g23650	1	ERF
PT	Can	3D	CA07g13850	inhibits	CA06g23650	0.9	ERF
PT	Can	5D	CA07g13850	activates	CA07g02110	1	ERF
PT	Can	5D	CA07g13850	inhibits	CA08g15460	1	ERF
PT	Can	5D	CA07g13850	inhibits	CA08g19550	1	ERF
PT	Can	5D	CA07g13850	inhibits	CA09g11950	1	ERF
PT	Can	5D	CA07g13850	inhibits	CA11g06690	0.4	ERF
PT	Can	5D	CA07g13850	inhibits	CA11g19650	1	ERF
PT	Can	3D	CA07g13850	inhibits	CA11g19650	1	ERF
PT	Can	3D	CA07g13850	inhibits	CA12g03200	1	ERF
PT	Can	5D	CA07g13850	inhibits	CA12g16720	1	ERF
PT	Can	1D	CA07g14400	inhibits	CA02g19830	1	G2-like
PT	Can	1D	CA07g14400	inhibits	CA03g06220	0.9	G2-like
PT	Can	1D	CA07g14400	inhibits	CA06g23470	1	G2-like
PT	Can	1D	CA07g14400	inhibits	CA06g24340	0.9	G2-like
PT	Can	1D	CA07g14400	inhibits	CA08g02450	1	G2-like
PT	Can	1D	CA07g14400	inhibits	CA11g18310	0.9	G2-like
PT	Can	5D	CA07g14420	inhibits	CA02g02740	0.9	HB-other
PT	Can	5D	CA07g14420	inhibits	CA02g05510	0.8	HB-other
PT	Can	5D	CA07g14420	inhibits	CA02g23440	0.8	HB-other
PT	Can	5D	CA07g14420	inhibits	CA02g29600	1	HB-other
PT	Can	5D	CA07g14420	inhibits	CA03g05840	0.8	HB-other
PT	Can	5D	CA07g14420	inhibits	CA03g06290	0.4	HB-other
PT	Can	5D	CA07g14420	inhibits	CA03g09540	0.4	HB-other
PT	Can	5D	CA07g14420	inhibits	CA03g20820	0.5	HB-other
PT	Can	5D	CA07g14420	inhibits	CA05g14230	0.9	HB-other
PT	Can	5D	CA07g14420	inhibits	CA06g02280	1	HB-other
PT	Can	5D	CA07g14420	inhibits	CA06g18020	0.5	HB-other
PT	Can	5D	CA07g14420	inhibits	CA07g00520	0.7	HB-other
PT	Can	5D	CA07g14420	activates	CA08g02850	0.8	HB-other
PT	Can	5D	CA07g14420	inhibits	CA12g18170	1	HB-other
PT	Can	1D	CA07g14430	inhibits	CA01g01440	0.9	TCP
PT	Can	1D	CA07g14430	inhibits	CA01g06630	1	TCP
PT	Can	1D	CA07g14430	inhibits	CA01g17340	0.8	TCP
PT	Can	1D	CA07g14430	inhibits	CA01g17370	0.5	TCP
PT	Can	1D	CA07g14430	inhibits	CA01g28310	0.5	TCP
PT	Can	1D	CA07g14430	activates	CA01g29710	0.5	TCP
PT	Can	5D	CA07g14430	inhibits	CA03g15880	1	TCP
PT	Can	1D	CA07g14430	inhibits	CA03g27120	1	TCP
PT	Can	1D	CA07g14430	inhibits	CA03g28640	1	TCP
PT	Can	1D	CA07g14430	inhibits	CA03g31890	0.6	TCP
PT	Can	5D	CA07g14430	inhibits	CA03g31890	1	TCP
PT	Can	5D	CA07g14430	inhibits	CA03g33750	1	TCP
PT	Can	1D	CA07g14430	inhibits	CA03g36850	1	TCP
PT	Can	5D	CA07g14430	inhibits	CA03g36850	1	TCP
PT	Can	1D	CA07g14430	inhibits	CA04g09500	0.9	TCP
PT	Can	5D	CA07g14430	inhibits	CA04g13850	1	TCP
PT	Can	1D	CA07g14430	inhibits	CA04g14780	1	TCP
PT	Can	1D	CA07g14430	inhibits	CA05g09670	0.5	TCP
PT	Can	5D	CA07g14430	inhibits	CA05g11070	0.8	TCP
PT	Can	1D	CA07g14430	inhibits	CA05g13290	0.5	TCP
PT	Can	5D	CA07g14430	inhibits	CA06g07290	1	TCP
PT	Can	5D	CA07g14430	inhibits	CA06g23650	1	TCP
PT	Can	1D	CA07g14430	inhibits	CA07g02110	0.4	TCP
PT	Can	5D	CA07g14430	activates	CA07g02110	1	TCP
PT	Can	5D	CA07g14430	inhibits	CA07g13850	0.8	TCP
PT	Can	1D	CA07g14430	inhibits	CA07g16400	1	TCP
PT	Can	1D	CA07g14430	inhibits	CA07g18620	0.5	TCP
PT	Can	1D	CA07g14430	inhibits	CA08g00070	1	TCP
PT	Can	5D	CA07g14430	inhibits	CA08g15460	1	TCP
PT	Can	5D	CA07g14430	inhibits	CA08g19550	1	TCP
PT	Can	1D	CA07g14430	inhibits	CA09g02790	0.6	TCP
PT	Can	1D	CA07g14430	inhibits	CA09g14490	1	TCP
PT	Can	1D	CA07g14430	inhibits	CA09g14810	0.6	TCP
PT	Can	1D	CA07g14430	inhibits	CA09g16820	0.9	TCP
PT	Can	1D	CA07g14430	inhibits	CA11g00930	0.8	TCP
PT	Can	5D	CA07g14430	inhibits	CA12g16720	1	TCP
PT	Can	1D	CA07g14430	inhibits	CA12g21530	0.4	TCP
PT	Can	1D	CA07g14430	inhibits	CA12g22480	1	TCP
PT	Can	3D	CA07g14560	activates	CA01g33780	1	WRKY
PT	Can	3D	CA07g14560	activates	CA06g22580	1	WRKY
PT	Can	3D	CA07g14560	activates	CA07g13850	0.9	WRKY
PT	Can	3D	CA07g14560	activates	CA11g19650	1	WRKY
PT	Can	1D	CA07g14700	inhibits	CA02g04730	1	GRAS
PT	Can	5D	CA07g14700	inhibits	CA02g04730	1	GRAS
PT	Can	5D	CA07g14700	inhibits	CA02g29000	1	GRAS
PT	Can	1D	CA07g14700	inhibits	CA05g16710	0.7	GRAS
PT	Can	1D	CA07g14700	inhibits	CA06g13590	0.6	GRAS
PT	Can	1D	CA07g15490	inhibits	CA02g14500	0.5	WRKY
PT	Can	5D	CA07g15490	inhibits	CA02g14500	0.5	WRKY
PT	Can	5D	CA07g15490	inhibits	CA05g11070	0.4	WRKY
PT	Can	5D	CA07g15490	inhibits	CA06g14520	0.4	WRKY
PT	Can	5D	CA07g15490	inhibits	CA11g12090	0.7	WRKY
PT	Can	1D	CA07g15490	inhibits	CA12g14430	0.5	WRKY
PT	Can	5D	CA07g15490	inhibits	CA12g19770	0.5	WRKY
PT	Can	1D	CA07g15920	inhibits	CA05g04830	0.4	HSF
PT	Can	5D	CA07g16850	inhibits	CA01g04550	1	BES1
PT	Can	5D	CA07g16850	inhibits	CA01g04960	1	BES1
PT	Can	5D	CA07g16850	inhibits	CA01g20200	1	BES1
PT	Can	5D	CA07g16850	inhibits	CA02g00820	1	BES1
PT	Can	5D	CA07g16850	inhibits	CA02g23810	1	BES1
PT	Can	5D	CA07g16850	inhibits	CA03g15850	1	BES1
PT	Can	3D	CA07g16850	inhibits	CA03g16800	0.9	BES1
PT	Can	5D	CA07g16850	inhibits	CA03g29590	1	BES1
PT	Can	3D	CA07g16850	inhibits	CA03g30830	1	BES1
PT	Can	3D	CA07g16850	inhibits	CA05g10230	0.8	BES1
PT	Can	3D	CA07g16850	inhibits	CA05g16600	1	BES1
PT	Can	5D	CA07g16850	inhibits	CA06g07140	1	BES1
PT	Can	3D	CA07g16850	inhibits	CA06g08920	1	BES1
PT	Can	3D	CA07g16850	inhibits	CA06g23730	1	BES1
PT	Can	3D	CA07g16850	inhibits	CA07g15600	1	BES1
PT	Can	5D	CA07g16850	inhibits	CA08g14870	1	BES1
PT	Can	5D	CA07g16850	inhibits	CA08g19550	0.4	BES1
PT	Can	3D	CA07g16850	inhibits	CA09g02840	1	BES1
PT	Can	3D	CA07g16850	inhibits	CA11g16320	0.4	BES1
PT	Can	5D	CA07g18030	inhibits	CA02g02740	1	NAC
PT	Can	5D	CA07g18030	inhibits	CA02g05510	0.5	NAC
PT	Can	5D	CA07g18030	inhibits	CA02g29600	0.8	NAC
PT	Can	5D	CA07g18030	inhibits	CA03g06290	0.9	NAC
PT	Can	5D	CA07g18030	inhibits	CA06g18020	0.9	NAC
PT	Can	5D	CA07g18030	inhibits	CA10g16590	0.6	NAC
PT	Can	5D	CA07g18030	inhibits	CA12g18170	1	NAC
PT	Can	1D	CA07g18620	inhibits	CA01g01440	0.8	C2H2
PT	Can	1D	CA07g18620	inhibits	CA01g06630	0.5	C2H2
PT	Can	1D	CA07g18620	inhibits	CA01g17370	0.7	C2H2
PT	Can	1D	CA07g18620	inhibits	CA01g28310	0.9	C2H2
PT	Can	1D	CA07g18620	activates	CA01g29710	0.4	C2H2
PT	Can	1D	CA07g18620	inhibits	CA03g09070	1	C2H2
PT	Can	1D	CA07g18620	inhibits	CA03g15880	0.5	C2H2
PT	Can	1D	CA07g18620	inhibits	CA03g27120	0.9	C2H2
PT	Can	1D	CA07g18620	inhibits	CA03g28640	1	C2H2
PT	Can	1D	CA07g18620	inhibits	CA03g31890	0.5	C2H2
PT	Can	1D	CA07g18620	inhibits	CA04g09500	0.9	C2H2
PT	Can	1D	CA07g18620	inhibits	CA04g14780	0.4	C2H2
PT	Can	1D	CA07g18620	inhibits	CA05g09670	0.8	C2H2
PT	Can	1D	CA07g18620	inhibits	CA06g08700	0.9	C2H2
PT	Can	1D	CA07g18620	inhibits	CA07g02110	0.8	C2H2
PT	Can	1D	CA07g18620	inhibits	CA08g15460	0.5	C2H2
PT	Can	1D	CA07g18620	inhibits	CA09g01920	1	C2H2
PT	Can	1D	CA07g18620	inhibits	CA09g02790	0.7	C2H2
PT	Can	1D	CA07g18620	inhibits	CA09g05110	0.5	C2H2
PT	Can	1D	CA07g18620	inhibits	CA09g14490	0.8	C2H2
PT	Can	1D	CA07g18620	inhibits	CA09g14810	0.7	C2H2
PT	Can	1D	CA07g18620	inhibits	CA09g18720	0.6	C2H2
PT	Can	1D	CA07g18620	inhibits	CA11g00930	0.7	C2H2
PT	Can	1D	CA07g18620	inhibits	CA11g17600	1	C2H2
PT	Can	1D	CA07g18620	inhibits	CA12g21530	0.5	C2H2
PT	Can	1D	CA07g18620	inhibits	CA12g22480	0.8	C2H2
PT	Can	5D	CA07g20350	inhibits	CA02g26220	0.4	NF-YB
PT	Can	5D	CA07g20350	inhibits	CA06g18020	0.7	NF-YB
PT	Can	5D	CA07g21470	inhibits	CA01g00810	0.4	NAC
PT	Can	5D	CA07g21470	inhibits	CA01g06330	1	NAC
PT	Can	5D	CA07g21470	activates	CA01g23350	1	NAC
PT	Can	5D	CA07g21470	inhibits	CA02g06940	1	NAC
PT	Can	5D	CA07g21470	activates	CA02g13570	1	NAC
PT	Can	5D	CA07g21470	inhibits	CA02g17830	1	NAC
PT	Can	5D	CA07g21470	inhibits	CA02g21050	1	NAC
PT	Can	5D	CA07g21470	inhibits	CA02g22970	1	NAC
PT	Can	5D	CA07g21470	inhibits	CA02g28070	1	NAC
PT	Can	5D	CA07g21470	inhibits	CA04g20280	1	NAC
PT	Can	5D	CA07g21470	inhibits	CA04g21960	1	NAC
PT	Can	5D	CA07g21470	inhibits	CA06g02870	0.8	NAC
PT	Can	5D	CA07g21470	inhibits	CA07g00470	0.7	NAC
PT	Can	5D	CA07g21470	inhibits	CA10g08470	0.9	NAC
PT	Can	5D	CA07g21470	inhibits	CA10g15210	1	NAC
PT	Can	5D	CA07g21470	inhibits	CA12g19990	1	NAC
PT	Can	1D	CA08g01130	inhibits	CA01g26160	1	C2H2
PT	Can	1D	CA08g01130	inhibits	CA06g25160	1	C2H2
PT	Can	1D	CA08g01130	inhibits	CA11g02280	0.8	C2H2
PT	Can	5D	CA08g02990	inhibits	CA02g02740	0.6	HB-other
PT	Can	5D	CA08g02990	inhibits	CA02g05510	0.4	HB-other
PT	Can	5D	CA08g02990	inhibits	CA02g23440	0.6	HB-other
PT	Can	5D	CA08g02990	inhibits	CA02g29600	0.7	HB-other
PT	Can	5D	CA08g02990	inhibits	CA05g14230	0.4	HB-other
PT	Can	5D	CA08g02990	inhibits	CA06g18020	1	HB-other
PT	Can	5D	CA08g02990	activates	CA08g02850	0.5	HB-other
PT	Can	5D	CA08g02990	inhibits	CA12g18170	0.7	HB-other
PT	Can	1D	CA08g03370	inhibits	CA01g28310	1	CPP
PT	Can	1D	CA08g03370	inhibits	CA03g27120	0.8	CPP
PT	Can	1D	CA08g03370	inhibits	CA03g28640	0.8	CPP
PT	Can	1D	CA08g03370	inhibits	CA03g33540	0.7	CPP
PT	Can	1D	CA08g03370	activates	CA05g11070	1	CPP
PT	Can	1D	CA08g03370	inhibits	CA11g13250	0.8	CPP
PT	Can	1D	CA08g08240	inhibits	CA01g06630	1	WRKY
PT	Can	1D	CA08g08240	inhibits	CA01g28270	0.9	WRKY
PT	Can	1D	CA08g08240	inhibits	CA01g28310	0.9	WRKY
PT	Can	1D	CA08g08240	inhibits	CA03g27120	0.5	WRKY
PT	Can	1D	CA08g08240	inhibits	CA03g28640	1	WRKY
PT	Can	1D	CA08g08240	inhibits	CA04g09500	0.5	WRKY
PT	Can	1D	CA08g08240	inhibits	CA05g05790	1	WRKY
PT	Can	1D	CA08g08240	inhibits	CA07g16400	0.5	WRKY
PT	Can	1D	CA08g08240	inhibits	CA09g14490	0.8	WRKY
PT	Can	1D	CA08g08240	inhibits	CA11g19090	0.9	WRKY
PT	Can	1D	CA08g08240	inhibits	CA12g14430	0.7	WRKY
PT	Can	1D	CA08g08240	inhibits	CA12g22480	0.5	WRKY
PT	Can	3D	CA08g08700	inhibits	CA01g19870	1	bHLH
PT	Can	3D	CA08g08700	inhibits	CA02g16290	1	bHLH
PT	Can	3D	CA08g08700	inhibits	CA03g27160	1	bHLH
PT	Can	3D	CA08g08700	inhibits	CA04g14030	0.4	bHLH
PT	Can	3D	CA08g08700	inhibits	CA08g10190	1	bHLH
PT	Can	1D	CA08g09710	inhibits	CA03g24740	1	MYB
PT	Can	5D	CA08g09710	inhibits	CA06g02280	1	MYB
PT	Can	5D	CA08g09710	inhibits	CA06g27530	0.7	MYB
PT	Can	1D	CA08g09850	inhibits	CA01g34490	1	FAR1
PT	Can	1D	CA08g14330	inhibits	CA01g26160	1	M-type_MADS
PT	Can	1D	CA08g14330	inhibits	CA05g01570	1	M-type_MADS
PT	Can	1D	CA08g14330	inhibits	CA06g13770	0.7	M-type_MADS
PT	Can	1D	CA08g14330	inhibits	CA06g25160	1	M-type_MADS
PT	Can	1D	CA08g14330	inhibits	CA07g04410	1	M-type_MADS
PT	Can	1D	CA08g14330	inhibits	CA10g11650	1	M-type_MADS
PT	Can	1D	CA08g14330	inhibits	CA11g02280	1	M-type_MADS
PT	Can	1D	CA08g14330	inhibits	CA11g18090	0.6	M-type_MADS
PT	Can	1D	CA08g15460	inhibits	CA01g01440	0.7	NAC
PT	Can	1D	CA08g15460	inhibits	CA01g17370	0.5	NAC
PT	Can	5D	CA08g15460	inhibits	CA01g28270	0.4	NAC
PT	Can	1D	CA08g15460	activates	CA01g29710	0.5	NAC
PT	Can	5D	CA08g15460	inhibits	CA03g10610	0.5	NAC
PT	Can	1D	CA08g15460	inhibits	CA03g15880	0.6	NAC
PT	Can	5D	CA08g15460	inhibits	CA03g15880	1	NAC
PT	Can	1D	CA08g15460	inhibits	CA03g17150	0.4	NAC
PT	Can	1D	CA08g15460	inhibits	CA03g31890	0.8	NAC
PT	Can	5D	CA08g15460	inhibits	CA03g31890	1	NAC
PT	Can	1D	CA08g15460	inhibits	CA04g09500	0.4	NAC
PT	Can	5D	CA08g15460	inhibits	CA04g13850	1	NAC
PT	Can	1D	CA08g15460	inhibits	CA04g13860	0.4	NAC
PT	Can	1D	CA08g15460	inhibits	CA05g03910	0.4	NAC
PT	Can	1D	CA08g15460	inhibits	CA05g13290	0.5	NAC
PT	Can	5D	CA08g15460	inhibits	CA05g15410	1	NAC
PT	Can	5D	CA08g15460	inhibits	CA06g07290	1	NAC
PT	Can	5D	CA08g15460	inhibits	CA06g23650	1	NAC
PT	Can	5D	CA08g15460	inhibits	CA07g00130	0.9	NAC
PT	Can	5D	CA08g15460	activates	CA07g02110	0.5	NAC
PT	Can	5D	CA08g15460	inhibits	CA07g13850	1	NAC
PT	Can	1D	CA08g15460	inhibits	CA07g18620	0.8	NAC
PT	Can	5D	CA08g15460	inhibits	CA08g19550	1	NAC
PT	Can	1D	CA08g15460	inhibits	CA09g02790	0.4	NAC
PT	Can	1D	CA08g15460	inhibits	CA09g05110	0.6	NAC
PT	Can	1D	CA08g15460	inhibits	CA09g14810	0.4	NAC
PT	Can	1D	CA08g15460	inhibits	CA09g18720	0.7	NAC
PT	Can	1D	CA08g15460	inhibits	CA10g02060	0.4	NAC
PT	Can	1D	CA08g15460	inhibits	CA11g00930	0.7	NAC
PT	Can	5D	CA08g15460	inhibits	CA12g16720	1	NAC
PT	Can	1D	CA08g15460	inhibits	CA12g21530	0.5	NAC
PT	Can	1D	CA08g17170	inhibits	CA02g14500	0.9	HB-PHD
PT	Can	5D	CA08g17170	inhibits	CA02g14500	0.7	HB-PHD
PT	Can	5D	CA08g17170	inhibits	CA06g14520	0.4	HB-PHD
PT	Can	5D	CA08g17170	inhibits	CA11g12090	0.7	HB-PHD
PT	Can	1D	CA08g17170	inhibits	CA12g14430	0.5	HB-PHD
PT	Can	5D	CA08g17170	inhibits	CA12g19770	0.9	HB-PHD
PT	Can	1D	CA08g17390	inhibits	CA04g16800	1	Nin-like
PT	Can	1D	CA08g17390	inhibits	CA10g12810	1	Nin-like
PT	Can	5D	CA08g17390	inhibits	CA10g12810	1	Nin-like
PT	Can	1D	CA08g17390	inhibits	CA10g15260	0.7	Nin-like
PT	Can	5D	CA08g17390	inhibits	CA10g15260	0.4	Nin-like
PT	Can	1D	CA08g17390	inhibits	CA12g00270	0.4	Nin-like
PT	Can	1D	CA08g17790	inhibits	CA02g14500	0.6	B3
PT	Can	5D	CA08g17790	inhibits	CA02g14500	1	B3
PT	Can	1D	CA08g17790	inhibits	CA10g15260	0.5	B3
PT	Can	1D	CA08g17790	inhibits	CA12g14430	0.5	B3
PT	Can	1D	CA08g17790	inhibits	CA12g19770	0.4	B3
PT	Can	5D	CA08g17790	inhibits	CA12g19770	0.8	B3
PT	Can	1D	CA09g00050	inhibits	CA01g01440	0.9	B3
PT	Can	1D	CA09g00050	inhibits	CA01g17370	0.6	B3
PT	Can	1D	CA09g00050	activates	CA01g29710	0.5	B3
PT	Can	1D	CA09g00050	inhibits	CA01g34490	0.4	B3
PT	Can	1D	CA09g00050	inhibits	CA02g27750	0.4	B3
PT	Can	1D	CA09g00050	inhibits	CA03g09070	1	B3
PT	Can	1D	CA09g00050	inhibits	CA03g15880	0.7	B3
PT	Can	1D	CA09g00050	inhibits	CA03g31890	0.7	B3
PT	Can	1D	CA09g00050	inhibits	CA03g33750	0.6	B3
PT	Can	1D	CA09g00050	inhibits	CA04g09500	0.7	B3
PT	Can	1D	CA09g00050	inhibits	CA05g04830	0.5	B3
PT	Can	1D	CA09g00050	inhibits	CA05g09670	0.7	B3
PT	Can	1D	CA09g00050	inhibits	CA05g13290	0.4	B3
PT	Can	1D	CA09g00050	inhibits	CA06g22780	0.8	B3
PT	Can	1D	CA09g00050	inhibits	CA07g18620	0.5	B3
PT	Can	1D	CA09g00050	inhibits	CA08g00070	1	B3
PT	Can	1D	CA09g00050	inhibits	CA08g15460	0.8	B3
PT	Can	1D	CA09g00050	inhibits	CA09g01920	0.5	B3
PT	Can	1D	CA09g00050	inhibits	CA09g02790	0.5	B3
PT	Can	1D	CA09g00050	inhibits	CA09g05110	0.4	B3
PT	Can	1D	CA09g00050	inhibits	CA09g14490	0.5	B3
PT	Can	1D	CA09g00050	inhibits	CA09g14810	0.6	B3
PT	Can	1D	CA09g00050	inhibits	CA09g16820	0.7	B3
PT	Can	1D	CA09g00050	inhibits	CA09g18720	0.5	B3
PT	Can	1D	CA09g00050	inhibits	CA11g00930	0.7	B3
PT	Can	1D	CA09g00050	inhibits	CA11g17600	0.9	B3
PT	Can	1D	CA09g00050	inhibits	CA12g21530	0.4	B3
PT	Can	1D	CA09g00050	inhibits	CA12g22480	0.6	B3
PT	Can	3D	CA09g01310	inhibits	CA02g15280	0.4	GRF
PT	Can	3D	CA09g01310	inhibits	CA02g24850	0.5	GRF
PT	Can	3D	CA09g01310	inhibits	CA05g05250	1	GRF
PT	Can	3D	CA09g01310	inhibits	CA05g16600	1	GRF
PT	Can	3D	CA09g01310	inhibits	CA06g23730	1	GRF
PT	Can	3D	CA09g01310	inhibits	CA08g00080	0.5	GRF
PT	Can	3D	CA09g01310	inhibits	CA09g02840	0.9	GRF
PT	Can	3D	CA09g01310	inhibits	CA11g16320	1	GRF
PT	Can	5D	CA09g01450	inhibits	CA01g00810	1	HSF
PT	Can	5D	CA09g01450	inhibits	CA01g01660	1	HSF
PT	Can	5D	CA09g01450	activates	CA01g23350	1	HSF
PT	Can	5D	CA09g01450	inhibits	CA02g02740	0.4	HSF
PT	Can	5D	CA09g01450	inhibits	CA02g05510	0.5	HSF
PT	Can	5D	CA09g01450	activates	CA02g13570	1	HSF
PT	Can	5D	CA09g01450	inhibits	CA02g17830	1	HSF
PT	Can	5D	CA09g01450	inhibits	CA02g28070	1	HSF
PT	Can	5D	CA09g01450	inhibits	CA02g29600	1	HSF
PT	Can	5D	CA09g01450	inhibits	CA03g20820	0.4	HSF
PT	Can	5D	CA09g01450	inhibits	CA04g16750	1	HSF
PT	Can	5D	CA09g01450	inhibits	CA04g20280	1	HSF
PT	Can	5D	CA09g01450	inhibits	CA06g02280	1	HSF
PT	Can	5D	CA09g01450	inhibits	CA06g02870	1	HSF
PT	Can	5D	CA09g01450	inhibits	CA07g00520	1	HSF
PT	Can	5D	CA09g01450	inhibits	CA07g16160	0.5	HSF
PT	Can	5D	CA09g01450	activates	CA08g02850	0.5	HSF
PT	Can	5D	CA09g01450	inhibits	CA09g02050	0.6	HSF
PT	Can	5D	CA09g01450	inhibits	CA09g02750	1	HSF
PT	Can	5D	CA09g01450	inhibits	CA11g05160	1	HSF
PT	Can	5D	CA09g01450	inhibits	CA12g18170	0.5	HSF
PT	Can	5D	CA09g01450	inhibits	CA12g19990	1	HSF
PT	Can	1D	CA09g04940	inhibits	CA01g26160	1	MYB
PT	Can	1D	CA09g04940	inhibits	CA03g27370	1	MYB
PT	Can	1D	CA09g04940	inhibits	CA04g09500	0.6	MYB
PT	Can	1D	CA09g04940	inhibits	CA05g01570	1	MYB
PT	Can	1D	CA09g04940	inhibits	CA05g09670	1	MYB
PT	Can	1D	CA09g04940	inhibits	CA06g25160	1	MYB
PT	Can	1D	CA09g04940	inhibits	CA07g04410	1	MYB
PT	Can	1D	CA09g04940	inhibits	CA09g02790	1	MYB
PT	Can	1D	CA09g04940	inhibits	CA09g08990	1	MYB
PT	Can	1D	CA09g04940	inhibits	CA09g14810	0.4	MYB
PT	Can	1D	CA09g04940	inhibits	CA09g18720	0.5	MYB
PT	Can	1D	CA09g04940	inhibits	CA10g11650	1	MYB
PT	Can	1D	CA09g04940	inhibits	CA11g00930	0.6	MYB
PT	Can	1D	CA09g04940	inhibits	CA11g02280	1	MYB
PT	Can	1D	CA09g04940	inhibits	CA11g08190	1	MYB
PT	Can	1D	CA09g04940	inhibits	CA11g14880	1	MYB
PT	Can	1D	CA09g04940	inhibits	CA11g15180	1	MYB
PT	Can	1D	CA09g04940	inhibits	CA11g17620	1	MYB
PT	Can	1D	CA09g04940	inhibits	CA11g18090	1	MYB
PT	Can	1D	CA09g05110	inhibits	CA01g01440	0.8	WRKY
PT	Can	1D	CA09g05110	inhibits	CA01g17370	0.7	WRKY
PT	Can	1D	CA09g05110	activates	CA01g29710	0.5	WRKY
PT	Can	1D	CA09g05110	inhibits	CA02g17680	1	WRKY
PT	Can	1D	CA09g05110	inhibits	CA03g15880	0.5	WRKY
PT	Can	1D	CA09g05110	inhibits	CA04g09500	0.7	WRKY
PT	Can	1D	CA09g05110	inhibits	CA05g03910	0.4	WRKY
PT	Can	1D	CA09g05110	activates	CA06g24740	0.4	WRKY
PT	Can	1D	CA09g05110	inhibits	CA07g04760	0.7	WRKY
PT	Can	1D	CA09g05110	inhibits	CA07g18620	0.6	WRKY
PT	Can	1D	CA09g05110	inhibits	CA08g15460	0.5	WRKY
PT	Can	1D	CA09g05110	inhibits	CA09g02790	0.4	WRKY
PT	Can	1D	CA09g05110	inhibits	CA09g14810	0.5	WRKY
PT	Can	1D	CA09g05110	inhibits	CA09g18720	0.6	WRKY
PT	Can	1D	CA09g05110	inhibits	CA10g07860	0.4	WRKY
PT	Can	1D	CA09g05110	inhibits	CA11g00930	0.7	WRKY
PT	Can	1D	CA09g05210	inhibits	CA04g16800	1	MYB
PT	Can	1D	CA09g05210	inhibits	CA10g12810	1	MYB
PT	Can	5D	CA09g05210	inhibits	CA10g12810	1	MYB
PT	Can	1D	CA09g08220	inhibits	CA01g34490	1	Trihelix
PT	Can	5D	CA09g11190	inhibits	CA02g29600	0.4	HSF
PT	Can	5D	CA09g11190	inhibits	CA06g18020	0.4	HSF
PT	Can	5D	CA09g11190	inhibits	CA12g18170	0.7	HSF
PT	Can	1D	CA09g11940	inhibits	CA02g27810	1	WRKY
PT	Can	1D	CA09g11940	inhibits	CA04g18540	1	WRKY
PT	Can	1D	CA09g11940	activates	CA09g11950	0.5	WRKY
PT	Can	5D	CA09g11940	inhibits	CA09g11950	0.9	WRKY
PT	Can	1D	CA09g11940	inhibits	CA11g17110	1	WRKY
PT	Can	1D	CA09g11940	inhibits	CA12g01260	0.8	WRKY
PT	Can	1D	CA09g11940	inhibits	CA12g20080	1	WRKY
PT	Can	5D	CA09g11950	inhibits	CA02g02800	1	WRKY
PT	Can	1D	CA09g11950	inhibits	CA09g11940	1	WRKY
PT	Can	5D	CA09g11950	inhibits	CA09g11940	1	WRKY
PT	Can	1D	CA09g11950	inhibits	CA11g17110	1	WRKY
PT	Can	5D	CA09g11950	inhibits	CA11g17110	0.8	WRKY
PT	Can	1D	CA09g11950	inhibits	CA12g20080	1	WRKY
PT	Can	5D	CA09g14010	inhibits	CA01g02240	1	WRKY
PT	Can	5D	CA09g14010	inhibits	CA01g06330	1	WRKY
PT	Can	5D	CA09g14010	inhibits	CA02g02800	1	WRKY
PT	Can	5D	CA09g14010	inhibits	CA02g06940	1	WRKY
PT	Can	5D	CA09g14010	inhibits	CA03g07970	1	WRKY
PT	Can	5D	CA09g14010	inhibits	CA03g27660	1	WRKY
PT	Can	5D	CA09g14010	inhibits	CA06g02280	0.7	WRKY
PT	Can	5D	CA09g14010	inhibits	CA09g07640	1	WRKY
PT	Can	1D	CA09g14490	inhibits	CA01g01440	0.8	ARF
PT	Can	1D	CA09g14490	inhibits	CA01g06630	0.7	ARF
PT	Can	1D	CA09g14490	inhibits	CA01g17340	0.4	ARF
PT	Can	1D	CA09g14490	inhibits	CA01g17370	0.9	ARF
PT	Can	1D	CA09g14490	inhibits	CA01g28310	0.7	ARF
PT	Can	1D	CA09g14490	activates	CA01g29710	0.5	ARF
PT	Can	1D	CA09g14490	inhibits	CA03g15880	0.7	ARF
PT	Can	1D	CA09g14490	inhibits	CA03g27120	0.9	ARF
PT	Can	1D	CA09g14490	inhibits	CA03g28640	1	ARF
PT	Can	1D	CA09g14490	inhibits	CA03g31890	0.7	ARF
PT	Can	1D	CA09g14490	inhibits	CA03g36850	0.9	ARF
PT	Can	1D	CA09g14490	inhibits	CA04g09500	0.8	ARF
PT	Can	1D	CA09g14490	inhibits	CA05g03910	0.4	ARF
PT	Can	1D	CA09g14490	inhibits	CA05g09670	0.7	ARF
PT	Can	1D	CA09g14490	inhibits	CA06g22780	0.4	ARF
PT	Can	1D	CA09g14490	inhibits	CA07g02110	1	ARF
PT	Can	1D	CA09g14490	inhibits	CA07g18620	0.5	ARF
PT	Can	1D	CA09g14490	inhibits	CA08g00070	1	ARF
PT	Can	1D	CA09g14490	inhibits	CA09g02790	0.9	ARF
PT	Can	1D	CA09g14490	inhibits	CA09g05110	0.7	ARF
PT	Can	1D	CA09g14490	inhibits	CA09g14810	0.7	ARF
PT	Can	1D	CA09g14490	inhibits	CA09g16820	1	ARF
PT	Can	1D	CA09g14490	inhibits	CA09g18720	0.4	ARF
PT	Can	1D	CA09g14490	inhibits	CA11g00930	0.9	ARF
PT	Can	1D	CA09g14490	inhibits	CA11g17620	0.4	ARF
PT	Can	1D	CA09g14490	inhibits	CA12g22480	0.8	ARF
PT	Can	1D	CA09g16580	inhibits	CA01g34490	1	GATA
PT	Can	5D	CA09g16580	inhibits	CA03g26710	0.8	GATA
PT	Can	1D	CA09g16580	inhibits	CA04g08350	0.7	GATA
PT	Can	1D	CA09g16600	inhibits	CA03g09070	1	MYB_related
PT	Can	1D	CA09g16600	inhibits	CA03g12920	1	MYB_related
PT	Can	1D	CA09g16600	inhibits	CA03g12930	1	MYB_related
PT	Can	1D	CA09g16600	inhibits	CA04g21260	1	MYB_related
PT	Can	1D	CA09g16600	inhibits	CA06g10200	0.5	MYB_related
PT	Can	1D	CA09g16600	inhibits	CA06g12030	0.5	MYB_related
PT	Can	1D	CA09g16600	activates	CA07g06120	1	MYB_related
PT	Can	1D	CA09g16600	inhibits	CA11g17600	1	MYB_related
PT	Can	1D	CA09g16600	inhibits	CA12g01260	1	MYB_related
PT	Can	1D	CA09g17320	inhibits	CA03g07720	0.7	C3H
PT	Can	1D	CA09g17320	inhibits	CA10g15260	0.9	C3H
PT	Can	5D	CA09g17320	inhibits	CA10g15260	0.4	C3H
PT	Can	1D	CA09g17320	inhibits	CA12g00270	0.4	C3H
PT	Can	1D	CA10g00710	inhibits	CA06g24390	1	GeBP
PT	Can	1D	CA10g01320	inhibits	CA06g13590	0.8	ERF
PT	Can	5D	CA10g05760	inhibits	CA01g00810	1	MYB_related
PT	Can	5D	CA10g05760	inhibits	CA01g01660	0.6	MYB_related
PT	Can	5D	CA10g05760	inhibits	CA01g06330	1	MYB_related
PT	Can	5D	CA10g05760	activates	CA01g23350	1	MYB_related
PT	Can	5D	CA10g05760	activates	CA02g13570	1	MYB_related
PT	Can	5D	CA10g05760	inhibits	CA02g17830	1	MYB_related
PT	Can	5D	CA10g05760	inhibits	CA02g19560	0.5	MYB_related
PT	Can	5D	CA10g05760	inhibits	CA02g28070	1	MYB_related
PT	Can	5D	CA10g05760	inhibits	CA03g07660	1	MYB_related
PT	Can	5D	CA10g05760	inhibits	CA03g07840	1	MYB_related
PT	Can	5D	CA10g05760	inhibits	CA04g20280	1	MYB_related
PT	Can	5D	CA10g05760	inhibits	CA06g02870	1	MYB_related
PT	Can	5D	CA10g05760	inhibits	CA06g10030	1	MYB_related
PT	Can	5D	CA10g05760	inhibits	CA06g22960	0.8	MYB_related
PT	Can	5D	CA10g05760	inhibits	CA07g00470	1	MYB_related
PT	Can	5D	CA10g05760	inhibits	CA09g02050	1	MYB_related
PT	Can	5D	CA10g05760	inhibits	CA09g02750	0.5	MYB_related
PT	Can	5D	CA10g05760	inhibits	CA10g08430	0.8	MYB_related
PT	Can	5D	CA10g05760	inhibits	CA10g08470	0.9	MYB_related
PT	Can	5D	CA10g05760	inhibits	CA10g13250	0.7	MYB_related
PT	Can	5D	CA10g05760	inhibits	CA11g14400	1	MYB_related
PT	Can	5D	CA10g05760	inhibits	CA12g19990	1	MYB_related
PT	Can	1D	CA10g07860	inhibits	CA01g01440	0.9	MYB_related
PT	Can	1D	CA10g07860	inhibits	CA01g17340	1	MYB_related
PT	Can	1D	CA10g07860	inhibits	CA01g17370	0.6	MYB_related
PT	Can	1D	CA10g07860	activates	CA03g15850	1	MYB_related
PT	Can	1D	CA10g07860	inhibits	CA03g23390	1	MYB_related
PT	Can	1D	CA10g07860	inhibits	CA03g31890	0.8	MYB_related
PT	Can	1D	CA10g07860	inhibits	CA04g08600	0.6	MYB_related
PT	Can	1D	CA10g07860	inhibits	CA04g09500	0.9	MYB_related
PT	Can	1D	CA10g07860	inhibits	CA05g03910	0.4	MYB_related
PT	Can	1D	CA10g07860	inhibits	CA05g09670	0.4	MYB_related
PT	Can	1D	CA10g07860	inhibits	CA05g13290	0.6	MYB_related
PT	Can	1D	CA10g07860	inhibits	CA06g22780	0.8	MYB_related
PT	Can	1D	CA10g07860	inhibits	CA08g00070	0.9	MYB_related
PT	Can	1D	CA10g07860	inhibits	CA08g15460	0.5	MYB_related
PT	Can	1D	CA10g07860	inhibits	CA09g02790	0.5	MYB_related
PT	Can	1D	CA10g07860	inhibits	CA09g05110	0.6	MYB_related
PT	Can	1D	CA10g07860	inhibits	CA09g14490	0.5	MYB_related
PT	Can	1D	CA10g07860	inhibits	CA09g14810	0.4	MYB_related
PT	Can	1D	CA10g07860	inhibits	CA09g16820	0.5	MYB_related
[truncated: 4,968 more rows]
