# Supplementary material for: Gene regulatory networks for compatible versus incompatible grafts identify a role for SlWOX4 during junction formation
Source: Plant Cell. 2021 Oct 5;34(1):535–56. doi: 10.1093/plcell/koab246 (PMC8846177; doi:10.1093/plcell/koab246)
Supplement: koab246_Supplementary_Data [file koab246_Supplementary_Data.zip › tpc.21.00627_SupplementalDS9.xlsx]

## Sheet: Sheet1
Supplemental Data. Thomas et al. (2021). Plant Cell.
Supplemental Dataset S9 Output of the network inference algorithm, dynamic Bayesian modeling, performed with the GENIST of the TuxNet software. The following columns are present: the tissue (PT = pepper scion and tomato stock TP = tomato scion and pepper stock), the species (Solanum lycopersicum or Capsicum annuum), the source (i.e. the upstream transcriptional regulator), the target (i.e. the do…
Species	Tissue	source	target	width	sign	time
Can	PT	CA01g20220	CA01g04960	1	1	D5
Can	PT	CA01g20220	CA01g22690	1	1	D5
Can	PT	CA01g20220	CA01g31810	1	-1	D5
Can	PT	CA01g20220	CA01g33680	1	1	D5
Can	PT	CA01g20220	CA02g00820	1	1	D5
Can	PT	CA01g20220	CA02g10990	1	-1	D5
Can	PT	CA01g20220	CA02g12150	1	-1	D5
Can	PT	CA01g20220	CA02g14600	1	1	D5
Can	PT	CA01g20220	CA02g16290	1	1	D5
Can	PT	CA01g20220	CA02g17970	1	1	D5
Can	PT	CA01g20220	CA02g17980	1	1	D5
Can	PT	CA01g20220	CA02g18250	1	1	D5
Can	PT	CA01g20220	CA02g19830	1	-1	D5
Can	PT	CA01g20220	CA02g22030	1	1	D5
Can	PT	CA01g20220	CA02g22040	1	1	D5
Can	PT	CA01g20220	CA02g23810	1	1	D5
Can	PT	CA01g20220	CA02g23960	1	1	D5
Can	PT	CA01g20220	CA02g27370	1	1	D5
Can	PT	CA01g20220	CA02g29180	1	1	D5
Can	PT	CA01g20220	CA02g30000	1	-1	D5
Can	PT	CA01g20220	CA03g06220	1	-1	D5
Can	PT	CA01g20220	CA03g14280	1	-1	D5
Can	PT	CA01g20220	CA03g21170	1	1	D5
Can	PT	CA01g20220	CA03g29590	1	1	D5
Can	PT	CA01g20220	CA03g32090	1	1	D5
Can	PT	CA01g20220	CA03g32360	1	-1	D5
Can	PT	CA01g20220	CA04g16620	1	1	D5
Can	PT	CA01g20220	CA04g20840	1	1	D5
Can	PT	CA01g20220	CA04g22720	1	-1	D5
Can	PT	CA01g20220	CA05g05190	1	1	D5
Can	PT	CA01g20220	CA06g17870	1	1	D5
Can	PT	CA01g20220	CA06g18320	1	1	D5
Can	PT	CA01g20220	CA06g20840	1	1	D5
Can	PT	CA01g20220	CA06g23730	1	1	D5
Can	PT	CA01g20220	CA06g25790	1	1	D5
Can	PT	CA01g20220	CA07g08530	1	1	D5
Can	PT	CA01g20220	CA07g13850	1	1	D5
Can	PT	CA01g20220	CA07g21260	1	1	D5
Can	PT	CA01g20220	CA08g00080	1	1	D5
Can	PT	CA01g20220	CA08g01080	1	1	D5
Can	PT	CA01g20220	CA08g14870	1	1	D5
Can	PT	CA01g20220	CA08g15130	1	1	D5
Can	PT	CA01g20220	CA08g15350	1	1	D5
Can	PT	CA01g20220	CA09g02840	1	1	D5
Can	PT	CA01g20220	CA09g06980	1	1	D5
Can	PT	CA01g20220	CA10g11310	1	1	D5
Can	PT	CA01g20220	CA10g19210	1	1	D5
Can	PT	CA01g20220	CA11g00790	1	1	D5
Can	PT	CA01g20220	CA11g19650	1	1	D5
Can	PT	CA01g20220	CA12g02230	1	1	D5
Can	PT	CA01g20220	CA12g10560	1	-1	D5
Can	PT	CA01g20220	CA12g12320	1	-1	D5
Can	PT	CA01g20220	CA12g13830	1	1	D5
Can	PT	CA01g20220	CA12g20410	1	-1	D5
Can	PT	CA01g31320	CA01g00420	1	1	D5
Can	PT	CA01g31320	CA01g06330	1	0	D5
Can	PT	CA01g31320	CA01g17520	1	1	D5
Can	PT	CA01g31320	CA01g23350	1	0	D5
Can	PT	CA01g31320	CA02g00380	1	0	D5
Can	PT	CA01g31320	CA02g04820	1	1	D5
Can	PT	CA01g31320	CA02g13570	1	1	D5
Can	PT	CA01g31320	CA02g17240	1	0	D5
Can	PT	CA01g31320	CA02g17430	1	0	D5
Can	PT	CA01g31320	CA02g17830	1	0	D5
Can	PT	CA01g31320	CA02g23440	1	1	D5
Can	PT	CA01g31320	CA02g23450	1	1	D5
Can	PT	CA01g31320	CA02g24540	1	-1	D5
Can	PT	CA01g31320	CA02g28070	1	1	D5
Can	PT	CA01g31320	CA02g29600	1	1	D5
Can	PT	CA01g31320	CA03g05840	1	0	D5
Can	PT	CA01g31320	CA03g07840	1	0	D5
Can	PT	CA01g31320	CA03g17220	1	1	D5
Can	PT	CA01g31320	CA03g17360	1	0	D5
Can	PT	CA01g31320	CA03g20820	1	0	D5
Can	PT	CA01g31320	CA03g20830	1	0	D5
Can	PT	CA01g31320	CA03g27660	1	0	D5
Can	PT	CA01g31320	CA04g12270	1	1	D5
Can	PT	CA01g31320	CA04g13490	1	1	D5
Can	PT	CA01g31320	CA04g17370	1	1	D5
Can	PT	CA01g31320	CA04g20280	1	0	D5
Can	PT	CA01g31320	CA05g05210	1	0	D5
Can	PT	CA01g31320	CA06g02280	1	0	D5
Can	PT	CA01g31320	CA06g02870	1	0	D5
Can	PT	CA01g31320	CA06g18020	1	1	D5
Can	PT	CA01g31320	CA07g00470	1	0	D5
Can	PT	CA01g31320	CA07g00520	1	0	D5
Can	PT	CA01g31320	CA07g20040	1	-1	D5
Can	PT	CA01g31320	CA08g13760	1	0	D5
Can	PT	CA01g31320	CA08g14660	1	0	D5
Can	PT	CA01g31320	CA09g02750	1	1	D5
Can	PT	CA01g31320	CA10g05760	1	0	D5
Can	PT	CA01g31320	CA10g08460	1	0	D5
Can	PT	CA01g31320	CA10g08490	1	1	D5
Can	PT	CA01g31320	CA10g18750	1	0	D5
Can	PT	CA01g31320	CA11g02270	1	0	D5
Can	PT	CA01g31320	CA12g00420	1	0	D5
Can	PT	CA01g31320	CA12g10100	1	0	D5
Can	PT	CA01g31320	CA12g18170	1	1	D5
Can	PT	CA01g31320	CA12g19990	1	0	D5
Can	PT	CA02g00820	CA01g04960	1	1	D5
Can	PT	CA02g00820	CA01g20220	1	1	D5
Can	PT	CA02g00820	CA01g22690	1	1	D5
Can	PT	CA02g00820	CA01g31810	1	-1	D5
Can	PT	CA02g00820	CA01g33680	1	1	D5
Can	PT	CA02g00820	CA02g10990	1	-1	D5
Can	PT	CA02g00820	CA02g12150	1	-1	D5
Can	PT	CA02g00820	CA02g14600	1	1	D5
Can	PT	CA02g00820	CA02g16290	1	1	D5
Can	PT	CA02g00820	CA02g17970	1	1	D5
Can	PT	CA02g00820	CA02g17980	1	1	D5
Can	PT	CA02g00820	CA02g18250	1	1	D5
Can	PT	CA02g00820	CA02g19830	1	-1	D5
Can	PT	CA02g00820	CA02g22030	1	1	D5
Can	PT	CA02g00820	CA02g22040	1	1	D5
Can	PT	CA02g00820	CA02g23810	1	1	D5
Can	PT	CA02g00820	CA02g23960	1	1	D5
Can	PT	CA02g00820	CA02g27370	1	1	D5
Can	PT	CA02g00820	CA02g29180	1	1	D5
Can	PT	CA02g00820	CA02g30000	1	-1	D5
Can	PT	CA02g00820	CA03g06220	1	-1	D5
Can	PT	CA02g00820	CA03g14280	1	-1	D5
Can	PT	CA02g00820	CA03g21170	1	1	D5
Can	PT	CA02g00820	CA03g29590	1	1	D5
Can	PT	CA02g00820	CA03g32090	1	1	D5
Can	PT	CA02g00820	CA03g32360	1	-1	D5
Can	PT	CA02g00820	CA04g16620	1	1	D5
Can	PT	CA02g00820	CA04g20840	1	1	D5
Can	PT	CA02g00820	CA04g22720	1	-1	D5
Can	PT	CA02g00820	CA05g05190	1	1	D5
Can	PT	CA02g00820	CA06g17870	1	1	D5
Can	PT	CA02g00820	CA06g18320	1	1	D5
Can	PT	CA02g00820	CA06g20840	1	1	D5
Can	PT	CA02g00820	CA06g23730	1	1	D5
Can	PT	CA02g00820	CA06g25790	1	1	D5
Can	PT	CA02g00820	CA07g08530	1	1	D5
Can	PT	CA02g00820	CA07g13850	1	1	D5
Can	PT	CA02g00820	CA07g21260	1	1	D5
Can	PT	CA02g00820	CA08g00080	1	1	D5
Can	PT	CA02g00820	CA08g01080	1	1	D5
Can	PT	CA02g00820	CA08g14870	1	1	D5
Can	PT	CA02g00820	CA08g15130	1	1	D5
Can	PT	CA02g00820	CA08g15350	1	1	D5
Can	PT	CA02g00820	CA09g02840	1	1	D5
Can	PT	CA02g00820	CA09g06980	1	1	D5
Can	PT	CA02g00820	CA10g11310	1	1	D5
Can	PT	CA02g00820	CA10g19210	1	1	D5
Can	PT	CA02g00820	CA11g00790	1	1	D5
Can	PT	CA02g00820	CA11g19650	1	1	D5
Can	PT	CA02g00820	CA12g02230	1	1	D5
Can	PT	CA02g00820	CA12g10560	1	-1	D5
Can	PT	CA02g00820	CA12g12320	1	-1	D5
Can	PT	CA02g00820	CA12g13830	1	1	D5
Can	PT	CA02g00820	CA12g20410	1	-1	D5
Can	PT	CA02g04820	CA01g00420	1	1	D5
Can	PT	CA02g04820	CA01g06330	1	0	D5
Can	PT	CA02g04820	CA01g17520	1	1	D5
Can	PT	CA02g04820	CA01g23350	1	0	D5
Can	PT	CA02g04820	CA01g31320	1	1	D5
Can	PT	CA02g04820	CA02g00380	1	0	D5
Can	PT	CA02g04820	CA02g13570	1	1	D5
Can	PT	CA02g04820	CA02g17240	1	0	D5
Can	PT	CA02g04820	CA02g17430	1	0	D5
Can	PT	CA02g04820	CA02g17830	1	0	D5
Can	PT	CA02g04820	CA02g23440	1	1	D5
Can	PT	CA02g04820	CA02g23450	1	1	D5
Can	PT	CA02g04820	CA02g24540	1	-1	D5
Can	PT	CA02g04820	CA02g28070	1	1	D5
Can	PT	CA02g04820	CA02g29600	1	1	D5
Can	PT	CA02g04820	CA03g05840	1	0	D5
Can	PT	CA02g04820	CA03g07840	1	0	D5
Can	PT	CA02g04820	CA03g17220	1	1	D5
Can	PT	CA02g04820	CA03g17360	1	0	D5
Can	PT	CA02g04820	CA03g20820	1	0	D5
Can	PT	CA02g04820	CA03g20830	1	0	D5
Can	PT	CA02g04820	CA03g27660	1	0	D5
Can	PT	CA02g04820	CA04g12270	1	1	D5
Can	PT	CA02g04820	CA04g13490	1	1	D5
Can	PT	CA02g04820	CA04g17370	1	1	D5
Can	PT	CA02g04820	CA04g20280	1	0	D5
Can	PT	CA02g04820	CA05g05210	1	0	D5
Can	PT	CA02g04820	CA06g02280	1	0	D5
Can	PT	CA02g04820	CA06g02870	1	0	D5
Can	PT	CA02g04820	CA06g18020	1	1	D5
Can	PT	CA02g04820	CA07g00470	1	0	D5
Can	PT	CA02g04820	CA07g00520	1	0	D5
Can	PT	CA02g04820	CA07g20040	1	-1	D5
Can	PT	CA02g04820	CA08g13760	1	0	D5
Can	PT	CA02g04820	CA08g14660	1	0	D5
Can	PT	CA02g04820	CA09g02750	1	1	D5
Can	PT	CA02g04820	CA10g05760	1	0	D5
Can	PT	CA02g04820	CA10g08460	1	0	D5
Can	PT	CA02g04820	CA10g08490	1	1	D5
Can	PT	CA02g04820	CA10g18750	1	0	D5
Can	PT	CA02g04820	CA11g02270	1	0	D5
Can	PT	CA02g04820	CA12g00420	1	0	D5
Can	PT	CA02g04820	CA12g10100	1	0	D5
Can	PT	CA02g04820	CA12g18170	1	1	D5
Can	PT	CA02g04820	CA12g19990	1	0	D5
Can	PT	CA02g22020	CA02g22020	0	1	D5
Can	PT	CA02g23810	CA01g20220	1	1	D5
Can	PT	CA02g23810	CA02g00820	1	1	D5
Can	PT	CA02g24540	CA01g31320	1	-1	D5
Can	PT	CA02g24540	CA02g04820	1	-1	D5
Can	PT	CA03g01440	CA01g07230	1	-1	D5
Can	PT	CA03g01440	CA02g06010	1	0	D5
Can	PT	CA03g01440	CA02g15000	1	-1	D5
Can	PT	CA03g01440	CA02g19810	1	0	D5
Can	PT	CA03g01440	CA02g20840	1	-1	D5
Can	PT	CA03g01440	CA02g21050	1	0	D5
Can	PT	CA03g01440	CA03g03310	1	-1	D5
Can	PT	CA03g01440	CA03g15880	1	1	D5
Can	PT	CA03g01440	CA03g22700	1	1	D5
Can	PT	CA03g01440	CA03g35920	1	-1	D5
Can	PT	CA03g01440	CA04g19000	1	-1	D5
Can	PT	CA03g01440	CA04g21960	1	0	D5
Can	PT	CA03g01440	CA05g05230	1	-1	D5
Can	PT	CA03g01440	CA05g15460	1	-1	D5
Can	PT	CA03g01440	CA05g15820	1	0	D5
Can	PT	CA03g01440	CA06g06790	1	0	D5
Can	PT	CA03g01440	CA06g07140	1	-1	D5
Can	PT	CA03g01440	CA06g13750	1	-1	D5
Can	PT	CA03g01440	CA06g15170	1	0	D5
Can	PT	CA03g01440	CA06g26450	1	1	D5
Can	PT	CA03g01440	CA07g02110	1	1	D5
Can	PT	CA03g01440	CA08g02090	1	-1	D5
Can	PT	CA03g01440	CA08g09840	1	-1	D5
Can	PT	CA03g01440	CA08g10190	1	-1	D5
Can	PT	CA03g01440	CA08g14930	1	0	D5
Can	PT	CA03g01440	CA09g08990	1	1	D5
Can	PT	CA03g01440	CA10g15210	1	0	D5
Can	PT	CA03g01440	CA11g08190	1	1	D5
Can	PT	CA03g01440	CA11g08350	1	1	D5
Can	PT	CA03g01440	CA11g13250	1	1	D5
Can	PT	CA03g01440	CA12g16720	1	1	D5
Can	PT	CA03g01440	CA12g16990	1	0	D5
Can	PT	CA03g01440	CA12g18430	1	-1	D5
Can	PT	CA03g20560	CA03g20560	0	1	D5
Can	PT	CA03g22700	CA01g07230	1	-1	D5
Can	PT	CA03g22700	CA02g06010	1	0	D5
Can	PT	CA03g22700	CA02g15000	1	-1	D5
Can	PT	CA03g22700	CA02g19810	1	0	D5
Can	PT	CA03g22700	CA02g20840	1	-1	D5
Can	PT	CA03g22700	CA02g21050	1	0	D5
Can	PT	CA03g22700	CA03g01440	1	1	D5
Can	PT	CA03g22700	CA03g03310	1	-1	D5
Can	PT	CA03g22700	CA03g15880	1	1	D5
Can	PT	CA03g22700	CA03g35920	1	-1	D5
Can	PT	CA03g22700	CA04g19000	1	-1	D5
Can	PT	CA03g22700	CA04g21960	1	0	D5
Can	PT	CA03g22700	CA05g05230	1	-1	D5
Can	PT	CA03g22700	CA05g15460	1	-1	D5
Can	PT	CA03g22700	CA05g15820	1	0	D5
Can	PT	CA03g22700	CA06g06790	1	0	D5
Can	PT	CA03g22700	CA06g07140	1	-1	D5
Can	PT	CA03g22700	CA06g13750	1	-1	D5
Can	PT	CA03g22700	CA06g15170	1	0	D5
Can	PT	CA03g22700	CA06g26450	1	1	D5
Can	PT	CA03g22700	CA07g02110	1	1	D5
Can	PT	CA03g22700	CA08g02090	1	-1	D5
Can	PT	CA03g22700	CA08g09840	1	-1	D5
Can	PT	CA03g22700	CA08g10190	1	-1	D5
Can	PT	CA03g22700	CA08g14930	1	0	D5
Can	PT	CA03g22700	CA09g08990	1	1	D5
Can	PT	CA03g22700	CA10g15210	1	0	D5
Can	PT	CA03g22700	CA11g08190	1	1	D5
Can	PT	CA03g22700	CA11g08350	1	1	D5
Can	PT	CA03g22700	CA11g13250	1	1	D5
Can	PT	CA03g22700	CA12g16720	1	1	D5
Can	PT	CA03g22700	CA12g16990	1	0	D5
Can	PT	CA03g22700	CA12g18430	1	-1	D5
Can	PT	CA04g19000	CA03g01440	1	-1	D5
Can	PT	CA04g19000	CA03g22700	1	-1	D5
Can	PT	CA05g05200	CA05g05200	0	1	D5
Can	PT	CA01g00060	CA01g00280	1	0	D3
Can	PT	CA01g00060	CA01g06330	1	1	D3
Can	PT	CA01g00060	CA01g06350	1	1	D3
Can	PT	CA01g00060	CA01g23350	1	1	D3
Can	PT	CA01g00060	CA02g04820	1	0	D3
Can	PT	CA01g00060	CA02g13570	1	0	D3
Can	PT	CA01g00060	CA02g17240	1	1	D3
Can	PT	CA01g00060	CA02g17430	1	1	D3
Can	PT	CA01g00060	CA02g17830	1	1	D3
Can	PT	CA01g00060	CA02g22710	1	1	D3
Can	PT	CA01g00060	CA02g23440	1	0	D3
Can	PT	CA01g00060	CA02g23450	1	0	D3
Can	PT	CA01g00060	CA02g28070	1	0	D3
Can	PT	CA01g00060	CA02g28760	1	1	D3
Can	PT	CA01g00060	CA03g00660	1	1	D3
Can	PT	CA01g00060	CA03g07840	1	1	D3
Can	PT	CA01g00060	CA03g12140	1	1	D3
Can	PT	CA01g00060	CA03g12230	1	-1	D3
Can	PT	CA01g00060	CA03g20820	1	1	D3
Can	PT	CA01g00060	CA03g20830	1	1	D3
Can	PT	CA01g00060	CA03g27660	1	1	D3
Can	PT	CA01g00060	CA03g30080	1	-1	D3
Can	PT	CA01g00060	CA04g13490	1	0	D3
Can	PT	CA01g00060	CA04g13730	1	1	D3
Can	PT	CA01g00060	CA04g16660	1	1	D3
Can	PT	CA01g00060	CA04g17370	1	0	D3
Can	PT	CA01g00060	CA04g18380	1	0	D3
Can	PT	CA01g00060	CA04g20140	1	1	D3
Can	PT	CA01g00060	CA04g20280	1	1	D3
Can	PT	CA01g00060	CA05g05210	1	1	D3
Can	PT	CA01g00060	CA05g08530	1	0	D3
Can	PT	CA01g00060	CA05g18760	1	1	D3
Can	PT	CA01g00060	CA06g02870	1	1	D3
Can	PT	CA01g00060	CA06g10030	1	1	D3
Can	PT	CA01g00060	CA06g12610	1	1	D3
Can	PT	CA01g00060	CA06g19170	1	0	D3
Can	PT	CA01g00060	CA07g00470	1	1	D3
Can	PT	CA01g00060	CA07g00520	1	1	D3
Can	PT	CA01g00060	CA07g09660	1	0	D3
Can	PT	CA01g00060	CA07g21470	1	1	D3
Can	PT	CA01g00060	CA09g02750	1	0	D3
Can	PT	CA01g00060	CA09g08750	1	0	D3
Can	PT	CA01g00060	CA10g05760	1	1	D3
Can	PT	CA01g00060	CA10g08460	1	1	D3
Can	PT	CA01g00060	CA10g08490	1	1	D3
Can	PT	CA01g00060	CA10g13250	1	0	D3
Can	PT	CA01g00060	CA10g16510	1	1	D3
Can	PT	CA01g00060	CA11g00890	1	0	D3
Can	PT	CA01g00060	CA11g18310	1	0	D3
Can	PT	CA01g00060	CA12g00420	1	1	D3
Can	PT	CA01g00060	CA12g13470	1	1	D3
Can	PT	CA01g00060	CA12g19990	1	1	D3
Can	PT	CA01g00280	CA01g00060	1	0	D3
Can	PT	CA01g00280	CA01g06330	1	0	D3
Can	PT	CA01g00280	CA01g06350	1	-1	D3
Can	PT	CA01g00280	CA01g23350	1	0	D3
Can	PT	CA01g00280	CA02g01670	1	0	D3
Can	PT	CA01g00280	CA02g04820	1	-1	D3
Can	PT	CA01g00280	CA02g13570	1	-1	D3
Can	PT	CA01g00280	CA02g17240	1	0	D3
Can	PT	CA01g00280	CA02g17430	1	0	D3
Can	PT	CA01g00280	CA02g17830	1	0	D3
Can	PT	CA01g00280	CA02g22710	1	0	D3
Can	PT	CA01g00280	CA02g23440	1	-1	D3
Can	PT	CA01g00280	CA02g23450	1	-1	D3
Can	PT	CA01g00280	CA02g28070	1	-1	D3
Can	PT	CA01g00280	CA02g28760	1	-1	D3
Can	PT	CA01g00280	CA03g00660	1	0	D3
Can	PT	CA01g00280	CA03g07840	1	0	D3
Can	PT	CA01g00280	CA03g12140	1	0	D3
Can	PT	CA01g00280	CA03g12230	1	1	D3
Can	PT	CA01g00280	CA03g20820	1	0	D3
Can	PT	CA01g00280	CA03g20830	1	0	D3
Can	PT	CA01g00280	CA03g27660	1	0	D3
Can	PT	CA01g00280	CA03g30080	1	1	D3
Can	PT	CA01g00280	CA04g13490	1	-1	D3
Can	PT	CA01g00280	CA04g13730	1	0	D3
Can	PT	CA01g00280	CA04g16660	1	-1	D3
Can	PT	CA01g00280	CA04g17370	1	-1	D3
Can	PT	CA01g00280	CA04g18380	1	-1	D3
Can	PT	CA01g00280	CA04g20140	1	0	D3
Can	PT	CA01g00280	CA04g20280	1	0	D3
Can	PT	CA01g00280	CA05g05210	1	0	D3
Can	PT	CA01g00280	CA05g08530	1	-1	D3
Can	PT	CA01g00280	CA05g18760	1	-1	D3
Can	PT	CA01g00280	CA06g02870	1	0	D3
Can	PT	CA01g00280	CA06g10030	1	0	D3
Can	PT	CA01g00280	CA06g12610	1	-1	D3
Can	PT	CA01g00280	CA06g19170	1	-1	D3
Can	PT	CA01g00280	CA07g00470	1	0	D3
Can	PT	CA01g00280	CA07g00520	1	0	D3
Can	PT	CA01g00280	CA07g09660	1	-1	D3
Can	PT	CA01g00280	CA07g21470	1	0	D3
Can	PT	CA01g00280	CA09g02750	1	-1	D3
Can	PT	CA01g00280	CA09g08750	1	-1	D3
Can	PT	CA01g00280	CA10g05760	1	0	D3
Can	PT	CA01g00280	CA10g08460	1	0	D3
Can	PT	CA01g00280	CA10g08490	1	-1	D3
Can	PT	CA01g00280	CA10g13250	1	-1	D3
Can	PT	CA01g00280	CA10g16510	1	0	D3
Can	PT	CA01g00280	CA11g00890	1	-1	D3
Can	PT	CA01g00280	CA11g18310	1	-1	D3
Can	PT	CA01g00280	CA12g00420	1	0	D3
Can	PT	CA01g00280	CA12g13470	1	0	D3
Can	PT	CA01g00280	CA12g19990	1	0	D3
Can	PT	CA01g11210	CA01g00320	1	-1	D3
Can	PT	CA01g11210	CA01g04960	1	1	D3
Can	PT	CA01g11210	CA01g20220	1	1	D3
Can	PT	CA01g11210	CA01g25550	1	1	D3
Can	PT	CA01g11210	CA01g27890	1	1	D3
Can	PT	CA01g11210	CA01g33680	1	1	D3
Can	PT	CA01g11210	CA02g00370	1	-1	D3
Can	PT	CA01g11210	CA02g00820	1	1	D3
Can	PT	CA01g11210	CA02g15280	1	1	D3
Can	PT	CA01g11210	CA02g16290	1	1	D3
Can	PT	CA01g11210	CA02g16900	1	1	D3
Can	PT	CA01g11210	CA02g17460	1	1	D3
Can	PT	CA01g11210	CA02g17730	1	1	D3
Can	PT	CA01g11210	CA02g17970	1	1	D3
Can	PT	CA01g11210	CA02g18250	1	1	D3
Can	PT	CA01g11210	CA02g22030	1	1	D3
Can	PT	CA01g11210	CA02g22040	1	1	D3
Can	PT	CA01g11210	CA02g23810	1	1	D3
Can	PT	CA01g11210	CA02g23960	1	1	D3
Can	PT	CA01g11210	CA02g28490	1	1	D3
Can	PT	CA01g11210	CA02g29180	1	1	D3
Can	PT	CA01g11210	CA03g07610	1	1	D3
Can	PT	CA01g11210	CA03g16800	1	1	D3
Can	PT	CA01g11210	CA03g21170	1	1	D3
Can	PT	CA01g11210	CA03g27160	1	1	D3
Can	PT	CA01g11210	CA03g27300	1	1	D3
Can	PT	CA01g11210	CA03g29590	1	1	D3
Can	PT	CA01g11210	CA03g30250	1	1	D3
Can	PT	CA01g11210	CA03g32090	1	1	D3
Can	PT	CA01g11210	CA03g32100	1	1	D3
Can	PT	CA01g11210	CA03g33690	1	1	D3
Can	PT	CA01g11210	CA04g07110	1	-1	D3
Can	PT	CA01g11210	CA04g09280	1	1	D3
Can	PT	CA01g11210	CA04g14030	1	1	D3
Can	PT	CA01g11210	CA04g16620	1	1	D3
Can	PT	CA01g11210	CA04g20270	1	1	D3
Can	PT	CA01g11210	CA04g20700	1	1	D3
Can	PT	CA01g11210	CA04g20840	1	1	D3
Can	PT	CA01g11210	CA05g03920	1	1	D3
Can	PT	CA01g11210	CA05g05190	1	1	D3
Can	PT	CA01g11210	CA05g05250	1	1	D3
Can	PT	CA01g11210	CA06g04640	1	1	D3
Can	PT	CA01g11210	CA06g22580	1	1	D3
Can	PT	CA01g11210	CA06g23730	1	1	D3
Can	PT	CA01g11210	CA06g24660	1	1	D3
Can	PT	CA01g11210	CA06g25790	1	1	D3
Can	PT	CA01g11210	CA07g01150	1	1	D3
Can	PT	CA01g11210	CA07g13650	1	1	D3
Can	PT	CA01g11210	CA07g13850	1	1	D3
Can	PT	CA01g11210	CA07g14560	1	1	D3
Can	PT	CA01g11210	CA07g19930	1	1	D3
Can	PT	CA01g11210	CA07g21260	1	1	D3
Can	PT	CA01g11210	CA08g00080	1	1	D3
Can	PT	CA01g11210	CA08g01080	1	1	D3
Can	PT	CA01g11210	CA08g13340	1	1	D3
Can	PT	CA01g11210	CA08g13350	1	1	D3
Can	PT	CA01g11210	CA08g14870	1	1	D3
Can	PT	CA01g11210	CA08g15130	1	1	D3
Can	PT	CA01g11210	CA08g15350	1	1	D3
Can	PT	CA01g11210	CA09g02780	1	1	D3
Can	PT	CA01g11210	CA09g02840	1	1	D3
Can	PT	CA01g11210	CA09g16770	1	1	D3
Can	PT	CA01g11210	CA10g03290	1	1	D3
Can	PT	CA01g11210	CA10g04080	1	1	D3
Can	PT	CA01g11210	CA10g16430	1	1	D3
Can	PT	CA01g11210	CA11g01820	1	1	D3
Can	PT	CA01g11210	CA11g08990	1	1	D3
Can	PT	CA01g11210	CA11g16320	1	1	D3
Can	PT	CA01g11210	CA11g19600	1	1	D3
Can	PT	CA01g11210	CA11g19650	1	1	D3
Can	PT	CA01g11210	CA12g01260	1	-1	D3
Can	PT	CA01g11210	CA12g02230	1	1	D3
Can	PT	CA01g11210	CA12g03200	1	1	D3
Can	PT	CA01g11210	CA12g05260	1	1	D3
Can	PT	CA01g11210	CA12g09020	1	1	D3
Can	PT	CA01g11210	CA12g13830	1	1	D3
Can	PT	CA01g11210	CA12g15620	1	1	D3
Can	PT	CA01g20220	CA01g00320	1	-1	D3
Can	PT	CA01g20220	CA01g04960	1	1	D3
Can	PT	CA01g20220	CA01g11210	1	1	D3
Can	PT	CA01g20220	CA01g25550	1	1	D3
Can	PT	CA01g20220	CA01g27890	1	1	D3
Can	PT	CA01g20220	CA01g33680	1	1	D3
Can	PT	CA01g20220	CA02g00370	1	-1	D3
Can	PT	CA01g20220	CA02g00820	1	1	D3
Can	PT	CA01g20220	CA02g15280	1	1	D3
Can	PT	CA01g20220	CA02g16290	1	1	D3
Can	PT	CA01g20220	CA02g16900	1	1	D3
Can	PT	CA01g20220	CA02g17460	1	1	D3
Can	PT	CA01g20220	CA02g17730	1	1	D3
Can	PT	CA01g20220	CA02g17970	1	1	D3
Can	PT	CA01g20220	CA02g18250	1	1	D3
Can	PT	CA01g20220	CA02g22030	1	1	D3
Can	PT	CA01g20220	CA02g22040	1	1	D3
Can	PT	CA01g20220	CA02g23810	1	1	D3
Can	PT	CA01g20220	CA02g23960	1	1	D3
Can	PT	CA01g20220	CA02g28490	1	1	D3
Can	PT	CA01g20220	CA02g29180	1	1	D3
Can	PT	CA01g20220	CA03g07610	1	1	D3
Can	PT	CA01g20220	CA03g16800	1	1	D3
Can	PT	CA01g20220	CA03g21170	1	1	D3
Can	PT	CA01g20220	CA03g27160	1	1	D3
Can	PT	CA01g20220	CA03g27300	1	1	D3
Can	PT	CA01g20220	CA03g29590	1	1	D3
Can	PT	CA01g20220	CA03g30250	1	1	D3
Can	PT	CA01g20220	CA03g32090	1	1	D3
Can	PT	CA01g20220	CA03g32100	1	1	D3
Can	PT	CA01g20220	CA03g33690	1	1	D3
Can	PT	CA01g20220	CA04g07110	1	-1	D3
Can	PT	CA01g20220	CA04g09280	1	1	D3
Can	PT	CA01g20220	CA04g14030	1	1	D3
Can	PT	CA01g20220	CA04g16620	1	1	D3
Can	PT	CA01g20220	CA04g20270	1	1	D3
Can	PT	CA01g20220	CA04g20700	1	1	D3
Can	PT	CA01g20220	CA04g20840	1	1	D3
Can	PT	CA01g20220	CA05g03920	1	1	D3
Can	PT	CA01g20220	CA05g05190	1	1	D3
Can	PT	CA01g20220	CA05g05250	1	1	D3
Can	PT	CA01g20220	CA06g04640	1	1	D3
Can	PT	CA01g20220	CA06g22580	1	1	D3
Can	PT	CA01g20220	CA06g23730	1	1	D3
Can	PT	CA01g20220	CA06g24660	1	1	D3
Can	PT	CA01g20220	CA06g25790	1	1	D3
Can	PT	CA01g20220	CA07g01150	1	1	D3
Can	PT	CA01g20220	CA07g13650	1	1	D3
Can	PT	CA01g20220	CA07g13850	1	1	D3
Can	PT	CA01g20220	CA07g14560	1	1	D3
Can	PT	CA01g20220	CA07g19930	1	1	D3
Can	PT	CA01g20220	CA07g21260	1	1	D3
Can	PT	CA01g20220	CA08g00080	1	1	D3
Can	PT	CA01g20220	CA08g01080	1	1	D3
Can	PT	CA01g20220	CA08g13340	1	1	D3
Can	PT	CA01g20220	CA08g13350	1	1	D3
Can	PT	CA01g20220	CA08g14870	1	1	D3
Can	PT	CA01g20220	CA08g15130	1	1	D3
Can	PT	CA01g20220	CA08g15350	1	1	D3
Can	PT	CA01g20220	CA09g02780	1	1	D3
Can	PT	CA01g20220	CA09g02840	1	1	D3
Can	PT	CA01g20220	CA09g16770	1	1	D3
Can	PT	CA01g20220	CA10g03290	1	1	D3
Can	PT	CA01g20220	CA10g04080	1	1	D3
Can	PT	CA01g20220	CA10g16430	1	1	D3
Can	PT	CA01g20220	CA11g01820	1	1	D3
Can	PT	CA01g20220	CA11g08990	1	1	D3
Can	PT	CA01g20220	CA11g16320	1	1	D3
Can	PT	CA01g20220	CA11g19600	1	1	D3
Can	PT	CA01g20220	CA11g19650	1	1	D3
Can	PT	CA01g20220	CA12g01260	1	-1	D3
Can	PT	CA01g20220	CA12g02230	1	1	D3
Can	PT	CA01g20220	CA12g03200	1	1	D3
Can	PT	CA01g20220	CA12g05260	1	1	D3
Can	PT	CA01g20220	CA12g09020	1	1	D3
Can	PT	CA01g20220	CA12g13830	1	1	D3
Can	PT	CA01g20220	CA12g15620	1	1	D3
Can	PT	CA01g27890	CA01g11210	1	1	D3
Can	PT	CA01g27890	CA01g20220	1	1	D3
Can	PT	CA02g01670	CA01g00280	1	0	D3
Can	PT	CA02g04820	CA01g00060	1	0	D3
Can	PT	CA02g04820	CA02g01670	1	0	D3
Can	PT	CA02g31000	CA01g27390	1	1	D3
Can	PT	CA02g31000	CA02g06010	1	1	D3
Can	PT	CA02g31000	CA02g12290	1	1	D3
Can	PT	CA02g31000	CA02g15000	1	1	D3
Can	PT	CA02g31000	CA02g15240	1	1	D3
Can	PT	CA02g31000	CA02g19810	1	1	D3
Can	PT	CA02g31000	CA02g20840	1	1	D3
Can	PT	CA02g31000	CA02g21050	1	1	D3
Can	PT	CA02g31000	CA03g03290	1	1	D3
Can	PT	CA02g31000	CA03g03310	1	1	D3
Can	PT	CA02g31000	CA03g20550	1	1	D3
Can	PT	CA02g31000	CA03g31510	1	1	D3
Can	PT	CA02g31000	CA04g21960	1	1	D3
Can	PT	CA02g31000	CA05g03710	1	1	D3
Can	PT	CA02g31000	CA05g05230	1	1	D3
Can	PT	CA02g31000	CA05g13320	1	1	D3
Can	PT	CA02g31000	CA05g15820	1	1	D3
Can	PT	CA02g31000	CA06g07140	1	1	D3
Can	PT	CA02g31000	CA06g13750	1	1	D3
Can	PT	CA02g31000	CA06g15170	1	1	D3
Can	PT	CA02g31000	CA06g21140	1	1	D3
Can	PT	CA02g31000	CA06g23650	1	1	D3
Can	PT	CA02g31000	CA07g18020	1	1	D3
Can	PT	CA02g31000	CA08g01450	1	1	D3
Can	PT	CA02g31000	CA08g10190	1	1	D3
Can	PT	CA02g31000	CA08g16870	1	1	D3
Can	PT	CA02g31000	CA10g08470	1	1	D3
Can	PT	CA02g31000	CA10g15210	1	1	D3
Can	PT	CA02g31000	CA11g02380	1	1	D3
Can	PT	CA02g31000	CA12g16990	1	1	D3
Can	PT	CA02g31000	CA12g22620	1	1	D3
Can	PT	CA03g07750	CA03g07750	0	1	D3
Can	PT	CA03g20560	CA03g20560	0	1	D3
Can	PT	CA03g31510	CA01g27390	1	1	D3
Can	PT	CA03g31510	CA02g06010	1	1	D3
Can	PT	CA03g31510	CA02g12290	1	1	D3
Can	PT	CA03g31510	CA02g15000	1	1	D3
Can	PT	CA03g31510	CA02g15240	1	1	D3
Can	PT	CA03g31510	CA02g19810	1	1	D3
Can	PT	CA03g31510	CA02g20840	1	1	D3
Can	PT	CA03g31510	CA02g21050	1	1	D3
Can	PT	CA03g31510	CA02g31000	1	1	D3
Can	PT	CA03g31510	CA03g03290	1	1	D3
Can	PT	CA03g31510	CA03g03310	1	1	D3
Can	PT	CA03g31510	CA03g20550	1	1	D3
Can	PT	CA03g31510	CA04g21960	1	1	D3
Can	PT	CA03g31510	CA05g03710	1	1	D3
Can	PT	CA03g31510	CA05g05230	1	1	D3
Can	PT	CA03g31510	CA05g13320	1	1	D3
Can	PT	CA03g31510	CA05g15820	1	1	D3
Can	PT	CA03g31510	CA06g07140	1	1	D3
Can	PT	CA03g31510	CA06g13750	1	1	D3
Can	PT	CA03g31510	CA06g15170	1	1	D3
Can	PT	CA03g31510	CA06g21140	1	1	D3
Can	PT	CA03g31510	CA06g23650	1	1	D3
Can	PT	CA03g31510	CA07g18020	1	1	D3
Can	PT	CA03g31510	CA08g01450	1	1	D3
Can	PT	CA03g31510	CA08g10190	1	1	D3
Can	PT	CA03g31510	CA08g16870	1	1	D3
Can	PT	CA03g31510	CA10g08470	1	1	D3
Can	PT	CA03g31510	CA10g15210	1	1	D3
Can	PT	CA03g31510	CA11g02380	1	1	D3
Can	PT	CA03g31510	CA12g16990	1	1	D3
Can	PT	CA03g31510	CA12g22620	1	1	D3
Can	PT	CA05g05200	CA05g05200	0	1	D3
Can	PT	CA06g12340	CA06g12340	0	1	D3
Can	PT	CA06g23650	CA02g31000	1	1	D3
Can	PT	CA06g23650	CA03g31510	1	1	D3
Can	PT	CA06g25370	CA06g25370	0	1	D3
Can	PT	CA08g10220	CA08g10220	0	1	D3
Can	PT	CA01g01830	CA01g01380	1	1	D1
Can	PT	CA01g01830	CA01g01880	1	1	D1
Can	PT	CA01g01830	CA01g27070	1	0	D1
Can	PT	CA01g01830	CA01g29710	1	1	D1
Can	PT	CA01g01830	CA01g29800	1	1	D1
Can	PT	CA01g01830	CA01g33060	1	1	D1
Can	PT	CA01g01830	CA02g04430	1	1	D1
Can	PT	CA01g01830	CA02g06450	1	1	D1
Can	PT	CA01g01830	CA02g08640	1	1	D1
Can	PT	CA01g01830	CA02g09640	1	1	D1
Can	PT	CA01g01830	CA02g09650	1	1	D1
Can	PT	CA01g01830	CA02g11290	1	1	D1
Can	PT	CA01g01830	CA02g11370	1	1	D1
Can	PT	CA01g01830	CA02g12300	1	1	D1
Can	PT	CA01g01830	CA02g14420	1	1	D1
Can	PT	CA01g01830	CA02g17920	1	1	D1
Can	PT	CA01g01830	CA02g20150	1	0	D1
Can	PT	CA01g01830	CA02g23280	1	1	D1
Can	PT	CA01g01830	CA02g23310	1	1	D1
Can	PT	CA01g01830	CA02g23780	1	1	D1
Can	PT	CA01g01830	CA02g24420	1	1	D1
Can	PT	CA01g01830	CA02g24680	1	1	D1
Can	PT	CA01g01830	CA02g28230	1	1	D1
Can	PT	CA01g01830	CA02g28260	1	1	D1
Can	PT	CA01g01830	CA02g28850	1	1	D1
Can	PT	CA01g01830	CA03g01440	1	1	D1
Can	PT	CA01g01830	CA03g06390	1	1	D1
Can	PT	CA01g01830	CA03g06410	1	1	D1
Can	PT	CA01g01830	CA03g07800	1	1	D1
Can	PT	CA01g01830	CA03g10610	1	1	D1
Can	PT	CA01g01830	CA03g11650	1	1	D1
Can	PT	CA01g01830	CA03g14140	1	1	D1
Can	PT	CA01g01830	CA03g15880	1	1	D1
Can	PT	CA01g01830	CA03g18030	1	-1	D1
Can	PT	CA01g01830	CA03g21710	1	1	D1
Can	PT	CA01g01830	CA03g21740	1	1	D1
Can	PT	CA01g01830	CA03g22700	1	1	D1
Can	PT	CA01g01830	CA03g23910	1	1	D1
Can	PT	CA01g01830	CA03g23930	1	1	D1
Can	PT	CA01g01830	CA03g25050	1	1	D1
Can	PT	CA01g01830	CA03g25710	1	1	D1
Can	PT	CA01g01830	CA03g26330	1	1	D1
Can	PT	CA01g01830	CA03g27100	1	1	D1
Can	PT	CA01g01830	CA03g27120	1	1	D1
Can	PT	CA01g01830	CA03g28940	1	1	D1
Can	PT	CA01g01830	CA03g33100	1	1	D1
Can	PT	CA01g01830	CA03g34780	1	1	D1
Can	PT	CA01g01830	CA03g37080	1	1	D1
Can	PT	CA01g01830	CA04g08980	1	1	D1
Can	PT	CA01g01830	CA04g09310	1	1	D1
Can	PT	CA01g01830	CA04g13850	1	1	D1
Can	PT	CA01g01830	CA04g14780	1	1	D1
Can	PT	CA01g01830	CA04g16690	1	1	D1
Can	PT	CA01g01830	CA04g18350	1	1	D1
Can	PT	CA01g01830	CA05g01070	1	1	D1
Can	PT	CA01g01830	CA05g03840	1	1	D1
Can	PT	CA01g01830	CA05g03910	1	1	D1
Can	PT	CA01g01830	CA05g04540	1	1	D1
Can	PT	CA01g01830	CA05g06200	1	1	D1
Can	PT	CA01g01830	CA05g07870	1	1	D1
Can	PT	CA01g01830	CA05g09670	1	1	D1
Can	PT	CA01g01830	CA05g11670	1	0	D1
Can	PT	CA01g01830	CA05g12820	1	1	D1
Can	PT	CA01g01830	CA05g15410	1	1	D1
Can	PT	CA01g01830	CA05g16170	1	0	D1
Can	PT	CA01g01830	CA05g16900	1	1	D1
Can	PT	CA01g01830	CA06g04950	1	1	D1
Can	PT	CA01g01830	CA06g05770	1	1	D1
Can	PT	CA01g01830	CA06g08700	1	0	D1
Can	PT	CA01g01830	CA06g14430	1	1	D1
Can	PT	CA01g01830	CA06g14800	1	1	D1
Can	PT	CA01g01830	CA06g25360	1	1	D1
Can	PT	CA01g01830	CA06g26450	1	1	D1
Can	PT	CA01g01830	CA06g27920	1	1	D1
Can	PT	CA01g01830	CA07g02110	1	1	D1
Can	PT	CA01g01830	CA07g05240	1	1	D1
Can	PT	CA01g01830	CA07g15510	1	1	D1
Can	PT	CA01g01830	CA07g20340	1	1	D1
Can	PT	CA01g01830	CA08g01130	1	1	D1
Can	PT	CA01g01830	CA08g11240	1	1	D1
Can	PT	CA01g01830	CA08g14530	1	1	D1
Can	PT	CA01g01830	CA08g17170	1	1	D1
Can	PT	CA01g01830	CA08g17790	1	1	D1
Can	PT	CA01g01830	CA09g08450	1	1	D1
Can	PT	CA01g01830	CA09g14810	1	1	D1
Can	PT	CA01g01830	CA09g17850	1	1	D1
Can	PT	CA01g01830	CA09g18720	1	1	D1
Can	PT	CA01g01830	CA10g03840	1	1	D1
Can	PT	CA01g01830	CA10g05110	1	1	D1
Can	PT	CA01g01830	CA10g11650	1	0	D1
Can	PT	CA01g01830	CA10g15040	1	1	D1
Can	PT	CA01g01830	CA10g16290	1	1	D1
Can	PT	CA01g01830	CA10g19820	1	1	D1
Can	PT	CA01g01830	CA10g20900	1	1	D1
Can	PT	CA01g01830	CA11g00850	1	0	D1
Can	PT	CA01g01830	CA11g00930	1	1	D1
Can	PT	CA01g01830	CA11g06690	1	1	D1
Can	PT	CA01g01830	CA11g08350	1	1	D1
Can	PT	CA01g01830	CA11g08760	1	1	D1
Can	PT	CA01g01830	CA11g13250	1	1	D1
Can	PT	CA01g01830	CA11g14460	1	1	D1
Can	PT	CA01g01830	CA11g17390	1	1	D1
Can	PT	CA01g01830	CA11g17680	1	1	D1
Can	PT	CA01g01830	CA11g17690	1	1	D1
Can	PT	CA01g01830	CA11g19090	1	1	D1
Can	PT	CA01g01830	CA12g16720	1	1	D1
Can	PT	CA01g01830	CA12g21500	1	1	D1
Can	PT	CA01g01830	CA12g21600	1	1	D1
Can	PT	CA01g01830	CA12g22480	1	1	D1
Can	PT	CA01g01880	CA01g01380	1	1	D1
Can	PT	CA01g01880	CA01g01830	1	1	D1
Can	PT	CA01g01880	CA01g27070	1	0	D1
Can	PT	CA01g01880	CA01g29710	1	1	D1
Can	PT	CA01g01880	CA01g29800	1	1	D1
Can	PT	CA01g01880	CA01g33060	1	1	D1
Can	PT	CA01g01880	CA02g04430	1	1	D1
Can	PT	CA01g01880	CA02g06450	1	1	D1
Can	PT	CA01g01880	CA02g08640	1	1	D1
Can	PT	CA01g01880	CA02g09640	1	1	D1
Can	PT	CA01g01880	CA02g09650	1	1	D1
Can	PT	CA01g01880	CA02g11290	1	1	D1
Can	PT	CA01g01880	CA02g11370	1	1	D1
Can	PT	CA01g01880	CA02g12300	1	1	D1
Can	PT	CA01g01880	CA02g14420	1	1	D1
Can	PT	CA01g01880	CA02g17920	1	1	D1
Can	PT	CA01g01880	CA02g20150	1	0	D1
Can	PT	CA01g01880	CA02g23280	1	1	D1
Can	PT	CA01g01880	CA02g23310	1	1	D1
Can	PT	CA01g01880	CA02g23780	1	1	D1
Can	PT	CA01g01880	CA02g24420	1	1	D1
Can	PT	CA01g01880	CA02g24680	1	1	D1
Can	PT	CA01g01880	CA02g28230	1	1	D1
Can	PT	CA01g01880	CA02g28260	1	1	D1
Can	PT	CA01g01880	CA02g28850	1	1	D1
Can	PT	CA01g01880	CA03g01440	1	1	D1
Can	PT	CA01g01880	CA03g06390	1	1	D1
Can	PT	CA01g01880	CA03g06410	1	1	D1
Can	PT	CA01g01880	CA03g07800	1	1	D1
Can	PT	CA01g01880	CA03g10610	1	1	D1
Can	PT	CA01g01880	CA03g11650	1	1	D1
Can	PT	CA01g01880	CA03g14140	1	1	D1
Can	PT	CA01g01880	CA03g15880	1	1	D1
Can	PT	CA01g01880	CA03g18030	1	-1	D1
Can	PT	CA01g01880	CA03g21710	1	1	D1
Can	PT	CA01g01880	CA03g21740	1	1	D1
Can	PT	CA01g01880	CA03g22700	1	1	D1
Can	PT	CA01g01880	CA03g23910	1	1	D1
Can	PT	CA01g01880	CA03g23930	1	1	D1
Can	PT	CA01g01880	CA03g25050	1	1	D1
Can	PT	CA01g01880	CA03g25710	1	1	D1
Can	PT	CA01g01880	CA03g26330	1	1	D1
Can	PT	CA01g01880	CA03g27100	1	1	D1
Can	PT	CA01g01880	CA03g27120	1	1	D1
Can	PT	CA01g01880	CA03g28940	1	1	D1
Can	PT	CA01g01880	CA03g33100	1	1	D1
Can	PT	CA01g01880	CA03g34780	1	1	D1
Can	PT	CA01g01880	CA03g37080	1	1	D1
Can	PT	CA01g01880	CA04g08980	1	1	D1
Can	PT	CA01g01880	CA04g09310	1	1	D1
Can	PT	CA01g01880	CA04g13850	1	1	D1
Can	PT	CA01g01880	CA04g14780	1	1	D1
Can	PT	CA01g01880	CA04g16690	1	1	D1
Can	PT	CA01g01880	CA04g18350	1	1	D1
Can	PT	CA01g01880	CA05g01070	1	1	D1
Can	PT	CA01g01880	CA05g03840	1	1	D1
Can	PT	CA01g01880	CA05g03910	1	1	D1
Can	PT	CA01g01880	CA05g04540	1	1	D1
Can	PT	CA01g01880	CA05g06200	1	1	D1
Can	PT	CA01g01880	CA05g07870	1	1	D1
Can	PT	CA01g01880	CA05g09670	1	1	D1
Can	PT	CA01g01880	CA05g11670	1	0	D1
Can	PT	CA01g01880	CA05g12820	1	1	D1
Can	PT	CA01g01880	CA05g15410	1	1	D1
Can	PT	CA01g01880	CA05g16170	1	0	D1
Can	PT	CA01g01880	CA05g16900	1	1	D1
Can	PT	CA01g01880	CA06g04950	1	1	D1
Can	PT	CA01g01880	CA06g05770	1	1	D1
Can	PT	CA01g01880	CA06g08700	1	0	D1
Can	PT	CA01g01880	CA06g14430	1	1	D1
Can	PT	CA01g01880	CA06g14800	1	1	D1
Can	PT	CA01g01880	CA06g25360	1	1	D1
Can	PT	CA01g01880	CA06g26450	1	1	D1
Can	PT	CA01g01880	CA06g27920	1	1	D1
Can	PT	CA01g01880	CA07g02110	1	1	D1
Can	PT	CA01g01880	CA07g05240	1	1	D1
Can	PT	CA01g01880	CA07g15510	1	1	D1
Can	PT	CA01g01880	CA07g20340	1	1	D1
Can	PT	CA01g01880	CA08g01130	1	1	D1
Can	PT	CA01g01880	CA08g11240	1	1	D1
Can	PT	CA01g01880	CA08g14530	1	1	D1
Can	PT	CA01g01880	CA08g17170	1	1	D1
Can	PT	CA01g01880	CA08g17790	1	1	D1
Can	PT	CA01g01880	CA09g08450	1	1	D1
Can	PT	CA01g01880	CA09g14810	1	1	D1
Can	PT	CA01g01880	CA09g17850	1	1	D1
Can	PT	CA01g01880	CA09g18720	1	1	D1
Can	PT	CA01g01880	CA10g03840	1	1	D1
Can	PT	CA01g01880	CA10g05110	1	1	D1
Can	PT	CA01g01880	CA10g11650	1	0	D1
Can	PT	CA01g01880	CA10g15040	1	1	D1
Can	PT	CA01g01880	CA10g16290	1	1	D1
Can	PT	CA01g01880	CA10g19820	1	1	D1
Can	PT	CA01g01880	CA10g20900	1	1	D1
Can	PT	CA01g01880	CA11g00850	1	0	D1
Can	PT	CA01g01880	CA11g00930	1	1	D1
Can	PT	CA01g01880	CA11g06690	1	1	D1
Can	PT	CA01g01880	CA11g08350	1	1	D1
Can	PT	CA01g01880	CA11g08760	1	1	D1
Can	PT	CA01g01880	CA11g13250	1	1	D1
Can	PT	CA01g01880	CA11g14460	1	1	D1
Can	PT	CA01g01880	CA11g17390	1	1	D1
Can	PT	CA01g01880	CA11g17680	1	1	D1
Can	PT	CA01g01880	CA11g17690	1	1	D1
Can	PT	CA01g01880	CA11g19090	1	1	D1
Can	PT	CA01g01880	CA12g16720	1	1	D1
Can	PT	CA01g01880	CA12g21500	1	1	D1
Can	PT	CA01g01880	CA12g21600	1	1	D1
Can	PT	CA01g01880	CA12g22480	1	1	D1
Can	PT	CA01g29760	CA01g11300	1	1	D1
Can	PT	CA01g29760	CA01g13640	1	1	D1
Can	PT	CA01g29760	CA01g16050	1	1	D1
Can	PT	CA01g29760	CA01g16060	1	1	D1
Can	PT	CA01g29760	CA01g17860	1	1	D1
Can	PT	CA01g29760	CA01g21640	1	1	D1
Can	PT	CA01g29760	CA01g23210	1	1	D1
Can	PT	CA01g29760	CA01g25330	1	1	D1
Can	PT	CA01g29760	CA01g25660	1	1	D1
Can	PT	CA01g29760	CA01g25740	1	1	D1
Can	PT	CA01g29760	CA01g33850	1	1	D1
Can	PT	CA01g29760	CA02g01820	1	1	D1
Can	PT	CA01g29760	CA02g04060	1	1	D1
Can	PT	CA01g29760	CA02g04730	1	1	D1
Can	PT	CA01g29760	CA02g06980	1	1	D1
Can	PT	CA01g29760	CA02g09170	1	1	D1
Can	PT	CA01g29760	CA02g10990	1	1	D1
Can	PT	CA01g29760	CA02g12340	1	1	D1
Can	PT	CA01g29760	CA02g14500	1	1	D1
Can	PT	CA01g29760	CA02g17560	1	1	D1
Can	PT	CA01g29760	CA02g19830	1	1	D1
Can	PT	CA01g29760	CA02g19970	1	1	D1
Can	PT	CA01g29760	CA02g23300	1	1	D1
Can	PT	CA01g29760	CA02g24630	1	1	D1
Can	PT	CA01g29760	CA02g28020	1	1	D1
Can	PT	CA01g29760	CA03g06240	1	1	D1
Can	PT	CA01g29760	CA03g08780	1	1	D1
Can	PT	CA01g29760	CA03g12830	1	1	D1
Can	PT	CA01g29760	CA03g14900	1	1	D1
Can	PT	CA01g29760	CA03g20630	1	1	D1
Can	PT	CA01g29760	CA03g20770	1	1	D1
Can	PT	CA01g29760	CA03g27160	1	-1	D1
Can	PT	CA01g29760	CA03g28730	1	1	D1
Can	PT	CA01g29760	CA03g32140	1	1	D1
Can	PT	CA01g29760	CA03g33910	1	1	D1
Can	PT	CA01g29760	CA03g36480	1	1	D1
Can	PT	CA01g29760	CA04g01820	1	1	D1
Can	PT	CA01g29760	CA04g08600	1	1	D1
Can	PT	CA01g29760	CA04g09240	1	1	D1
Can	PT	CA01g29760	CA04g09250	1	1	D1
Can	PT	CA01g29760	CA04g13540	1	1	D1
Can	PT	CA01g29760	CA05g00350	1	1	D1
Can	PT	CA01g29760	CA05g04400	1	1	D1
Can	PT	CA01g29760	CA05g06690	1	1	D1
Can	PT	CA01g29760	CA05g07090	1	1	D1
Can	PT	CA01g29760	CA05g07570	1	1	D1
Can	PT	CA01g29760	CA05g08350	1	1	D1
Can	PT	CA01g29760	CA05g18460	1	1	D1
Can	PT	CA01g29760	CA06g01430	1	1	D1
Can	PT	CA01g29760	CA06g11230	1	1	D1
Can	PT	CA01g29760	CA06g11650	1	1	D1
Can	PT	CA01g29760	CA06g11690	1	1	D1
Can	PT	CA01g29760	CA06g14420	1	1	D1
Can	PT	CA01g29760	CA06g14490	1	1	D1
Can	PT	CA01g29760	CA06g14520	1	1	D1
Can	PT	CA01g29760	CA06g14840	1	1	D1
Can	PT	CA01g29760	CA06g18420	1	1	D1
Can	PT	CA01g29760	CA06g18600	1	1	D1
Can	PT	CA01g29760	CA06g18610	1	1	D1
Can	PT	CA01g29760	CA06g21260	1	1	D1
Can	PT	CA01g29760	CA06g23720	1	1	D1
Can	PT	CA01g29760	CA07g00380	1	1	D1
Can	PT	CA01g29760	CA07g01290	1	1	D1
Can	PT	CA01g29760	CA07g05700	1	1	D1
Can	PT	CA01g29760	CA07g06810	1	1	D1
Can	PT	CA01g29760	CA07g08600	1	1	D1
Can	PT	CA01g29760	CA07g08690	1	1	D1
Can	PT	CA01g29760	CA07g19740	1	1	D1
Can	PT	CA01g29760	CA08g01630	1	1	D1
Can	PT	CA01g29760	CA08g01890	1	1	D1
Can	PT	CA01g29760	CA08g02760	1	1	D1
Can	PT	CA01g29760	CA08g03370	1	1	D1
Can	PT	CA01g29760	CA08g12040	1	1	D1
Can	PT	CA01g29760	CA08g14420	1	1	D1
Can	PT	CA01g29760	CA08g14520	1	1	D1
Can	PT	CA01g29760	CA09g01180	1	1	D1
Can	PT	CA01g29760	CA09g08620	1	1	D1
Can	PT	CA01g29760	CA09g09780	1	1	D1
Can	PT	CA01g29760	CA09g11010	1	1	D1
Can	PT	CA01g29760	CA09g15500	1	1	D1
Can	PT	CA01g29760	CA09g16580	1	1	D1
Can	PT	CA01g29760	CA09g17920	1	1	D1
Can	PT	CA01g29760	CA10g05100	1	1	D1
Can	PT	CA01g29760	CA10g12810	1	1	D1
Can	PT	CA01g29760	CA10g16780	1	1	D1
Can	PT	CA01g29760	CA10g19800	1	1	D1
Can	PT	CA01g29760	CA11g00710	1	1	D1
Can	PT	CA01g29760	CA11g06190	1	1	D1
Can	PT	CA01g29760	CA11g06350	1	1	D1
Can	PT	CA01g29760	CA11g06370	1	1	D1
Can	PT	CA01g29760	CA11g08340	1	1	D1
Can	PT	CA01g29760	CA11g10800	1	1	D1
Can	PT	CA01g29760	CA11g12020	1	1	D1
Can	PT	CA01g29760	CA11g12090	1	1	D1
Can	PT	CA01g29760	CA11g16170	1	1	D1
Can	PT	CA01g29760	CA11g18250	1	1	D1
Can	PT	CA01g29760	CA12g00270	1	1	D1
Can	PT	CA01g29760	CA12g00320	1	1	D1
Can	PT	CA01g29760	CA12g07410	1	1	D1
Can	PT	CA01g29760	CA12g10560	1	1	D1
Can	PT	CA01g29760	CA12g12320	1	1	D1
Can	PT	CA01g29760	CA12g14080	1	1	D1
Can	PT	CA01g29760	CA12g20080	1	1	D1
Can	PT	CA01g29800	CA01g01830	1	1	D1
Can	PT	CA01g29800	CA01g01880	1	1	D1
Can	PT	CA02g04730	CA01g11300	1	1	D1
Can	PT	CA02g04730	CA01g13640	1	1	D1
Can	PT	CA02g04730	CA01g16050	1	1	D1
Can	PT	CA02g04730	CA01g16060	1	1	D1
Can	PT	CA02g04730	CA01g17860	1	1	D1
Can	PT	CA02g04730	CA01g21640	1	1	D1
Can	PT	CA02g04730	CA01g23210	1	1	D1
Can	PT	CA02g04730	CA01g25330	1	1	D1
Can	PT	CA02g04730	CA01g25660	1	1	D1
Can	PT	CA02g04730	CA01g25740	1	1	D1
Can	PT	CA02g04730	CA01g29760	1	1	D1
Can	PT	CA02g04730	CA01g33850	1	1	D1
Can	PT	CA02g04730	CA02g01820	1	1	D1
Can	PT	CA02g04730	CA02g04060	1	1	D1
Can	PT	CA02g04730	CA02g06980	1	1	D1
Can	PT	CA02g04730	CA02g09170	1	1	D1
Can	PT	CA02g04730	CA02g10990	1	1	D1
Can	PT	CA02g04730	CA02g12340	1	1	D1
Can	PT	CA02g04730	CA02g14500	1	1	D1
Can	PT	CA02g04730	CA02g17560	1	1	D1
Can	PT	CA02g04730	CA02g19830	1	1	D1
Can	PT	CA02g04730	CA02g19970	1	1	D1
Can	PT	CA02g04730	CA02g23300	1	1	D1
Can	PT	CA02g04730	CA02g24630	1	1	D1
Can	PT	CA02g04730	CA02g28020	1	1	D1
Can	PT	CA02g04730	CA03g06240	1	1	D1
Can	PT	CA02g04730	CA03g08780	1	1	D1
Can	PT	CA02g04730	CA03g12830	1	1	D1
Can	PT	CA02g04730	CA03g14900	1	1	D1
Can	PT	CA02g04730	CA03g20630	1	1	D1
Can	PT	CA02g04730	CA03g20770	1	1	D1
Can	PT	CA02g04730	CA03g27160	1	-1	D1
Can	PT	CA02g04730	CA03g28730	1	1	D1
Can	PT	CA02g04730	CA03g32140	1	1	D1
Can	PT	CA02g04730	CA03g33910	1	1	D1
Can	PT	CA02g04730	CA03g36480	1	1	D1
Can	PT	CA02g04730	CA04g01820	1	1	D1
Can	PT	CA02g04730	CA04g08600	1	1	D1
Can	PT	CA02g04730	CA04g09240	1	1	D1
Can	PT	CA02g04730	CA04g09250	1	1	D1
Can	PT	CA02g04730	CA04g13540	1	1	D1
Can	PT	CA02g04730	CA05g00350	1	1	D1
Can	PT	CA02g04730	CA05g04400	1	1	D1
Can	PT	CA02g04730	CA05g06690	1	1	D1
Can	PT	CA02g04730	CA05g07090	1	1	D1
Can	PT	CA02g04730	CA05g07570	1	1	D1
Can	PT	CA02g04730	CA05g08350	1	1	D1
Can	PT	CA02g04730	CA05g18460	1	1	D1
Can	PT	CA02g04730	CA06g01430	1	1	D1
Can	PT	CA02g04730	CA06g11230	1	1	D1
Can	PT	CA02g04730	CA06g11650	1	1	D1
Can	PT	CA02g04730	CA06g11690	1	1	D1
Can	PT	CA02g04730	CA06g14420	1	1	D1
Can	PT	CA02g04730	CA06g14490	1	1	D1
Can	PT	CA02g04730	CA06g14520	1	1	D1
Can	PT	CA02g04730	CA06g14840	1	1	D1
Can	PT	CA02g04730	CA06g18420	1	1	D1
Can	PT	CA02g04730	CA06g18600	1	1	D1
Can	PT	CA02g04730	CA06g18610	1	1	D1
Can	PT	CA02g04730	CA06g21260	1	1	D1
Can	PT	CA02g04730	CA06g23720	1	1	D1
Can	PT	CA02g04730	CA07g00380	1	1	D1
Can	PT	CA02g04730	CA07g01290	1	1	D1
Can	PT	CA02g04730	CA07g05700	1	1	D1
Can	PT	CA02g04730	CA07g06810	1	1	D1
Can	PT	CA02g04730	CA07g08600	1	1	D1
Can	PT	CA02g04730	CA07g08690	1	1	D1
Can	PT	CA02g04730	CA07g19740	1	1	D1
Can	PT	CA02g04730	CA08g01630	1	1	D1
Can	PT	CA02g04730	CA08g01890	1	1	D1
Can	PT	CA02g04730	CA08g02760	1	1	D1
Can	PT	CA02g04730	CA08g03370	1	1	D1
Can	PT	CA02g04730	CA08g12040	1	1	D1
Can	PT	CA02g04730	CA08g14420	1	1	D1
Can	PT	CA02g04730	CA08g14520	1	1	D1
Can	PT	CA02g04730	CA09g01180	1	1	D1
Can	PT	CA02g04730	CA09g08620	1	1	D1
Can	PT	CA02g04730	CA09g09780	1	1	D1
Can	PT	CA02g04730	CA09g11010	1	1	D1
Can	PT	CA02g04730	CA09g15500	1	1	D1
Can	PT	CA02g04730	CA09g16580	1	1	D1
Can	PT	CA02g04730	CA09g17920	1	1	D1
Can	PT	CA02g04730	CA10g05100	1	1	D1
Can	PT	CA02g04730	CA10g12810	1	1	D1
Can	PT	CA02g04730	CA10g16780	1	1	D1
Can	PT	CA02g04730	CA10g19800	1	1	D1
Can	PT	CA02g04730	CA11g00710	1	1	D1
Can	PT	CA02g04730	CA11g06190	1	1	D1
Can	PT	CA02g04730	CA11g06350	1	1	D1
Can	PT	CA02g04730	CA11g06370	1	1	D1
Can	PT	CA02g04730	CA11g08340	1	1	D1
Can	PT	CA02g04730	CA11g10800	1	1	D1
Can	PT	CA02g04730	CA11g12020	1	1	D1
Can	PT	CA02g04730	CA11g12090	1	1	D1
Can	PT	CA02g04730	CA11g16170	1	1	D1
Can	PT	CA02g04730	CA11g18250	1	1	D1
Can	PT	CA02g04730	CA12g00270	1	1	D1
Can	PT	CA02g04730	CA12g00320	1	1	D1
Can	PT	CA02g04730	CA12g07410	1	1	D1
Can	PT	CA02g04730	CA12g10560	1	1	D1
Can	PT	CA02g04730	CA12g12320	1	1	D1
Can	PT	CA02g04730	CA12g14080	1	1	D1
Can	PT	CA02g04730	CA12g20080	1	1	D1
Can	PT	CA02g06980	CA01g29760	1	1	D1
Can	PT	CA02g06980	CA02g04730	1	1	D1
Can	PT	CA04g20770	CA02g18400	1	1	D1
Can	PT	CA04g20770	CA09g15750	1	1	D1
Can	PT	CA04g20770	CA10g11030	1	-1	D1
Can	PT	CA10g11030	CA02g18400	1	-1	D1
Can	PT	CA10g11030	CA04g20770	1	-1	D1
Can	PT	CA10g11030	CA09g15750	1	0	D1
Can	TP	CA01g20220	CA01g04960	1	1	D5
Can	TP	CA01g20220	CA01g07230	1	0	D5
Can	TP	CA01g20220	CA01g22690	1	1	D5
Can	TP	CA01g20220	CA01g31810	1	0	D5
Can	TP	CA01g20220	CA02g00380	1	0	D5
Can	TP	CA01g20220	CA02g00820	1	1	D5
Can	TP	CA01g20220	CA02g12150	1	0	D5
Can	TP	CA01g20220	CA02g14600	1	1	D5
Can	TP	CA01g20220	CA02g15000	1	1	D5
Can	TP	CA01g20220	CA02g18250	1	1	D5
Can	TP	CA01g20220	CA02g19810	1	0	D5
Can	TP	CA01g20220	CA02g20840	1	1	D5
Can	TP	CA01g20220	CA02g22020	1	0	D5
Can	TP	CA01g20220	CA02g22030	1	0	D5
Can	TP	CA01g20220	CA02g22040	1	1	D5
Can	TP	CA01g20220	CA02g23810	1	1	D5
Can	TP	CA01g20220	CA02g23960	1	1	D5
Can	TP	CA01g20220	CA02g24540	1	1	D5
Can	TP	CA01g20220	CA02g27370	1	0	D5
Can	TP	CA01g20220	CA02g29180	1	1	D5
Can	TP	CA01g20220	CA03g06220	1	0	D5
Can	TP	CA01g20220	CA03g14280	1	0	D5
Can	TP	CA01g20220	CA03g17360	1	1	D5
Can	TP	CA01g20220	CA03g21170	1	1	D5
Can	TP	CA01g20220	CA03g27660	1	0	D5
Can	TP	CA01g20220	CA03g29590	1	1	D5
Can	TP	CA01g20220	CA03g32090	1	1	D5
Can	TP	CA01g20220	CA03g32360	1	1	D5
Can	TP	CA01g20220	CA03g35920	1	0	D5
Can	TP	CA01g20220	CA04g16620	1	1	D5
Can	TP	CA01g20220	CA04g19000	1	1	D5
Can	TP	CA01g20220	CA04g20840	1	1	D5
Can	TP	CA01g20220	CA04g21960	1	0	D5
Can	TP	CA01g20220	CA04g22720	1	0	D5
Can	TP	CA01g20220	CA05g15460	1	1	D5
Can	TP	CA01g20220	CA06g06790	1	1	D5
Can	TP	CA01g20220	CA06g13750	1	0	D5
Can	TP	CA01g20220	CA06g17870	1	0	D5
Can	TP	CA01g20220	CA06g18320	1	1	D5
Can	TP	CA01g20220	CA06g20840	1	1	D5
Can	TP	CA01g20220	CA06g23730	1	1	D5
Can	TP	CA01g20220	CA06g26450	1	1	D5
Can	TP	CA01g20220	CA07g08530	1	1	D5
Can	TP	CA01g20220	CA07g20040	1	0	D5
Can	TP	CA01g20220	CA07g21260	1	0	D5
Can	TP	CA01g20220	CA08g00080	1	1	D5
Can	TP	CA01g20220	CA08g01080	1	1	D5
Can	TP	CA01g20220	CA08g02090	1	0	D5
Can	TP	CA01g20220	CA08g09840	1	0	D5
Can	TP	CA01g20220	CA08g14660	1	0	D5
Can	TP	CA01g20220	CA08g14870	1	0	D5
Can	TP	CA01g20220	CA08g14930	1	1	D5
Can	TP	CA01g20220	CA08g15130	1	1	D5
Can	TP	CA01g20220	CA09g02840	1	1	D5
Can	TP	CA01g20220	CA09g06980	1	1	D5
Can	TP	CA01g20220	CA09g08990	1	1	D5
Can	TP	CA01g20220	CA10g08460	1	0	D5
Can	TP	CA01g20220	CA10g11310	1	1	D5
Can	TP	CA01g20220	CA10g15210	1	1	D5
Can	TP	CA01g20220	CA10g18750	1	0	D5
Can	TP	CA01g20220	CA10g19210	1	1	D5
Can	TP	CA01g20220	CA11g00790	1	0	D5
Can	TP	CA01g20220	CA11g02270	1	1	D5
Can	TP	CA01g20220	CA11g08190	1	1	D5
Can	TP	CA01g20220	CA12g02230	1	0	D5
Can	TP	CA01g20220	CA12g10560	1	1	D5
Can	TP	CA01g20220	CA12g18430	1	0	D5
Can	TP	CA01g20220	CA12g20410	1	0	D5
Can	TP	CA01g31320	CA01g06330	1	1	D5
Can	TP	CA01g31320	CA01g23350	1	1	D5
Can	TP	CA01g31320	CA02g13570	1	1	D5
Can	TP	CA01g31320	CA02g17240	1	1	D5
Can	TP	CA01g31320	CA02g17430	1	1	D5
Can	TP	CA01g31320	CA02g17830	1	1	D5
Can	TP	CA01g31320	CA02g19830	1	1	D5
Can	TP	CA01g31320	CA02g21050	1	1	D5
Can	TP	CA01g31320	CA02g23440	1	1	D5
Can	TP	CA01g31320	CA02g23450	1	1	D5
Can	TP	CA01g31320	CA02g28070	1	1	D5
Can	TP	CA01g31320	CA02g29600	1	1	D5
Can	TP	CA01g31320	CA03g01440	1	1	D5
Can	TP	CA01g31320	CA03g05840	1	1	D5
Can	TP	CA01g31320	CA03g07840	1	1	D5
Can	TP	CA01g31320	CA03g20560	1	1	D5
Can	TP	CA01g31320	CA03g20820	1	1	D5
Can	TP	CA01g31320	CA03g20830	1	1	D5
Can	TP	CA01g31320	CA03g22700	1	1	D5
Can	TP	CA01g31320	CA04g12270	1	1	D5
Can	TP	CA01g31320	CA04g13490	1	1	D5
Can	TP	CA01g31320	CA04g17370	1	1	D5
Can	TP	CA01g31320	CA04g20280	1	1	D5
Can	TP	CA01g31320	CA05g05190	1	1	D5
Can	TP	CA01g31320	CA05g05200	1	1	D5
Can	TP	CA01g31320	CA05g05210	1	1	D5
Can	TP	CA01g31320	CA05g05230	1	1	D5
Can	TP	CA01g31320	CA06g02870	1	1	D5
Can	TP	CA01g31320	CA06g15170	1	1	D5
Can	TP	CA01g31320	CA06g18020	1	1	D5
Can	TP	CA01g31320	CA06g25790	1	1	D5
Can	TP	CA01g31320	CA07g00470	1	1	D5
Can	TP	CA01g31320	CA07g13850	1	1	D5
Can	TP	CA01g31320	CA08g10190	1	1	D5
Can	TP	CA01g31320	CA08g13760	1	1	D5
Can	TP	CA01g31320	CA08g15350	1	1	D5
Can	TP	CA01g31320	CA09g02750	1	1	D5
Can	TP	CA01g31320	CA10g05760	1	1	D5
Can	TP	CA01g31320	CA10g08490	1	1	D5
Can	TP	CA01g31320	CA11g13250	1	-1	D5
Can	TP	CA01g31320	CA11g19650	1	1	D5
Can	TP	CA01g31320	CA12g00420	1	1	D5
Can	TP	CA01g31320	CA12g13830	1	1	D5
Can	TP	CA01g31320	CA12g16720	1	1	D5
Can	TP	CA01g31320	CA12g16990	1	1	D5
Can	TP	CA01g31320	CA12g18170	1	1	D5
Can	TP	CA02g00820	CA01g04960	1	1	D5
Can	TP	CA02g00820	CA01g07230	1	1	D5
Can	TP	CA02g00820	CA01g20220	1	1	D5
Can	TP	CA02g00820	CA01g22690	1	1	D5
Can	TP	CA02g00820	CA01g31810	1	1	D5
Can	TP	CA02g00820	CA02g00380	1	1	D5
Can	TP	CA02g00820	CA02g12150	1	1	D5
Can	TP	CA02g00820	CA02g14600	1	1	D5
Can	TP	CA02g00820	CA02g15000	1	1	D5
Can	TP	CA02g00820	CA02g18250	1	1	D5
Can	TP	CA02g00820	CA02g19810	1	1	D5
Can	TP	CA02g00820	CA02g20840	1	1	D5
Can	TP	CA02g00820	CA02g22020	1	1	D5
Can	TP	CA02g00820	CA02g22030	1	1	D5
Can	TP	CA02g00820	CA02g22040	1	1	D5
Can	TP	CA02g00820	CA02g23810	1	1	D5
Can	TP	CA02g00820	CA02g23960	1	1	D5
Can	TP	CA02g00820	CA02g24540	1	1	D5
Can	TP	CA02g00820	CA02g27370	1	1	D5
Can	TP	CA02g00820	CA02g29180	1	1	D5
Can	TP	CA02g00820	CA03g06220	1	1	D5
Can	TP	CA02g00820	CA03g14280	1	1	D5
Can	TP	CA02g00820	CA03g17360	1	1	D5
Can	TP	CA02g00820	CA03g21170	1	1	D5
Can	TP	CA02g00820	CA03g27660	1	1	D5
Can	TP	CA02g00820	CA03g29590	1	1	D5
Can	TP	CA02g00820	CA03g32090	1	1	D5
Can	TP	CA02g00820	CA03g32360	1	1	D5
Can	TP	CA02g00820	CA03g35920	1	1	D5
Can	TP	CA02g00820	CA04g16620	1	1	D5
Can	TP	CA02g00820	CA04g19000	1	1	D5
Can	TP	CA02g00820	CA04g20840	1	1	D5
Can	TP	CA02g00820	CA04g21960	1	1	D5
Can	TP	CA02g00820	CA04g22720	1	1	D5
Can	TP	CA02g00820	CA05g15460	1	1	D5
Can	TP	CA02g00820	CA06g06790	1	1	D5
Can	TP	CA02g00820	CA06g13750	1	1	D5
Can	TP	CA02g00820	CA06g17870	1	1	D5
Can	TP	CA02g00820	CA06g18320	1	1	D5
Can	TP	CA02g00820	CA06g20840	1	1	D5
Can	TP	CA02g00820	CA06g23730	1	1	D5
Can	TP	CA02g00820	CA06g26450	1	1	D5
Can	TP	CA02g00820	CA07g08530	1	1	D5
Can	TP	CA02g00820	CA07g20040	1	1	D5
Can	TP	CA02g00820	CA07g21260	1	1	D5
Can	TP	CA02g00820	CA08g00080	1	1	D5
Can	TP	CA02g00820	CA08g01080	1	1	D5
Can	TP	CA02g00820	CA08g02090	1	1	D5
Can	TP	CA02g00820	CA08g09840	1	1	D5
Can	TP	CA02g00820	CA08g14660	1	1	D5
Can	TP	CA02g00820	CA08g14870	1	1	D5
Can	TP	CA02g00820	CA08g14930	1	1	D5
Can	TP	CA02g00820	CA08g15130	1	1	D5
Can	TP	CA02g00820	CA09g02840	1	1	D5
Can	TP	CA02g00820	CA09g06980	1	1	D5
Can	TP	CA02g00820	CA09g08990	1	1	D5
Can	TP	CA02g00820	CA10g08460	1	1	D5
Can	TP	CA02g00820	CA10g11310	1	1	D5
Can	TP	CA02g00820	CA10g15210	1	1	D5
Can	TP	CA02g00820	CA10g18750	1	1	D5
Can	TP	CA02g00820	CA10g19210	1	1	D5
Can	TP	CA02g00820	CA11g00790	1	1	D5
Can	TP	CA02g00820	CA11g02270	1	1	D5
Can	TP	CA02g00820	CA11g08190	1	1	D5
Can	TP	CA02g00820	CA12g02230	1	1	D5
Can	TP	CA02g00820	CA12g10560	1	1	D5
Can	TP	CA02g00820	CA12g18430	1	1	D5
Can	TP	CA02g00820	CA12g20410	1	1	D5
Can	TP	CA02g04820	CA01g00420	1	1	D5
Can	TP	CA02g04820	CA01g17520	1	0	D5
Can	TP	CA02g04820	CA01g33680	1	0	D5
Can	TP	CA02g04820	CA02g06010	1	1	D5
Can	TP	CA02g04820	CA02g10990	1	1	D5
Can	TP	CA02g04820	CA02g16290	1	1	D5
Can	TP	CA02g04820	CA02g17970	1	1	D5
Can	TP	CA02g04820	CA02g17980	1	1	D5
Can	TP	CA02g04820	CA02g30000	1	1	D5
Can	TP	CA02g04820	CA03g03310	1	1	D5
Can	TP	CA02g04820	CA03g15880	1	0	D5
Can	TP	CA02g04820	CA03g17220	1	0	D5
Can	TP	CA02g04820	CA05g15820	1	1	D5
Can	TP	CA02g04820	CA06g02280	1	1	D5
Can	TP	CA02g04820	CA06g07140	1	1	D5
Can	TP	CA02g04820	CA07g00520	1	1	D5
Can	TP	CA02g04820	CA07g02110	1	-1	D5
Can	TP	CA02g04820	CA11g08350	1	0	D5
Can	TP	CA02g04820	CA12g10100	1	0	D5
Can	TP	CA02g04820	CA12g12320	1	1	D5
Can	TP	CA02g04820	CA12g19990	1	1	D5
Can	TP	CA02g23810	CA01g20220	1	1	D5
Can	TP	CA02g23810	CA02g00820	1	1	D5
Can	TP	CA02g28070	CA01g06330	1	1	D5
Can	TP	CA02g28070	CA01g23350	1	1	D5
Can	TP	CA02g28070	CA01g31320	1	1	D5
Can	TP	CA02g28070	CA02g13570	1	1	D5
Can	TP	CA02g28070	CA02g17240	1	1	D5
Can	TP	CA02g28070	CA02g17430	1	1	D5
Can	TP	CA02g28070	CA02g17830	1	1	D5
Can	TP	CA02g28070	CA02g19830	1	1	D5
Can	TP	CA02g28070	CA02g21050	1	1	D5
Can	TP	CA02g28070	CA02g23440	1	1	D5
Can	TP	CA02g28070	CA02g23450	1	1	D5
Can	TP	CA02g28070	CA02g29600	1	1	D5
Can	TP	CA02g28070	CA03g01440	1	1	D5
Can	TP	CA02g28070	CA03g05840	1	1	D5
Can	TP	CA02g28070	CA03g07840	1	1	D5
Can	TP	CA02g28070	CA03g20560	1	1	D5
Can	TP	CA02g28070	CA03g20820	1	1	D5
Can	TP	CA02g28070	CA03g20830	1	1	D5
Can	TP	CA02g28070	CA03g22700	1	1	D5
Can	TP	CA02g28070	CA04g12270	1	1	D5
Can	TP	CA02g28070	CA04g13490	1	1	D5
Can	TP	CA02g28070	CA04g17370	1	1	D5
Can	TP	CA02g28070	CA04g20280	1	1	D5
Can	TP	CA02g28070	CA05g05190	1	1	D5
Can	TP	CA02g28070	CA05g05200	1	1	D5
Can	TP	CA02g28070	CA05g05210	1	1	D5
Can	TP	CA02g28070	CA05g05230	1	1	D5
Can	TP	CA02g28070	CA06g02870	1	1	D5
Can	TP	CA02g28070	CA06g15170	1	1	D5
Can	TP	CA02g28070	CA06g18020	1	1	D5
Can	TP	CA02g28070	CA06g25790	1	1	D5
Can	TP	CA02g28070	CA07g00470	1	1	D5
Can	TP	CA02g28070	CA07g13850	1	1	D5
Can	TP	CA02g28070	CA08g10190	1	1	D5
Can	TP	CA02g28070	CA08g13760	1	1	D5
Can	TP	CA02g28070	CA08g15350	1	1	D5
Can	TP	CA02g28070	CA09g02750	1	1	D5
Can	TP	CA02g28070	CA10g05760	1	1	D5
Can	TP	CA02g28070	CA10g08490	1	1	D5
Can	TP	CA02g28070	CA11g13250	1	-1	D5
Can	TP	CA02g28070	CA11g19650	1	1	D5
Can	TP	CA02g28070	CA12g00420	1	1	D5
Can	TP	CA02g28070	CA12g13830	1	1	D5
Can	TP	CA02g28070	CA12g16720	1	1	D5
Can	TP	CA02g28070	CA12g16990	1	1	D5
Can	TP	CA02g28070	CA12g18170	1	1	D5
Can	TP	CA02g30000	CA01g00420	1	1	D5
Can	TP	CA02g30000	CA01g17520	1	0	D5
Can	TP	CA02g30000	CA01g33680	1	0	D5
Can	TP	CA02g30000	CA02g04820	1	1	D5
Can	TP	CA02g30000	CA02g06010	1	1	D5
Can	TP	CA02g30000	CA02g10990	1	1	D5
Can	TP	CA02g30000	CA02g16290	1	1	D5
Can	TP	CA02g30000	CA02g17970	1	1	D5
Can	TP	CA02g30000	CA02g17980	1	1	D5
Can	TP	CA02g30000	CA03g03310	1	1	D5
Can	TP	CA02g30000	CA03g15880	1	0	D5
Can	TP	CA02g30000	CA03g17220	1	0	D5
Can	TP	CA02g30000	CA05g15820	1	1	D5
Can	TP	CA02g30000	CA06g02280	1	1	D5
Can	TP	CA02g30000	CA06g07140	1	1	D5
Can	TP	CA02g30000	CA07g00520	1	1	D5
Can	TP	CA02g30000	CA07g02110	1	-1	D5
Can	TP	CA02g30000	CA11g08350	1	0	D5
Can	TP	CA02g30000	CA12g10100	1	0	D5
Can	TP	CA02g30000	CA12g12320	1	1	D5
Can	TP	CA02g30000	CA12g19990	1	1	D5
Can	TP	CA03g01440	CA01g31320	1	1	D5
Can	TP	CA03g01440	CA02g28070	1	1	D5
Can	TP	CA12g10100	CA02g04820	1	0	D5
Can	TP	CA12g10100	CA02g30000	1	0	D5
Can	TP	CA01g00060	CA01g00280	1	-1	D3
Can	TP	CA01g00060	CA01g00320	1	1	D3
Can	TP	CA01g00060	CA01g06330	1	1	D3
Can	TP	CA01g00060	CA01g06350	1	1	D3
Can	TP	CA01g00060	CA01g11210	1	-1	D3
Can	TP	CA01g00060	CA01g23350	1	1	D3
Can	TP	CA01g00060	CA01g25550	1	1	D3
Can	TP	CA01g00060	CA01g27390	1	1	D3
Can	TP	CA01g00060	CA02g00370	1	1	D3
Can	TP	CA01g00060	CA02g01670	1	1	D3
Can	TP	CA01g00060	CA02g13570	1	1	D3
Can	TP	CA01g00060	CA02g15240	1	1	D3
Can	TP	CA01g00060	CA02g15280	1	1	D3
Can	TP	CA01g00060	CA02g16900	1	1	D3
Can	TP	CA01g00060	CA02g17240	1	1	D3
Can	TP	CA01g00060	CA02g17430	1	1	D3
Can	TP	CA01g00060	CA02g17830	1	1	D3
Can	TP	CA01g00060	CA02g21050	1	1	D3
Can	TP	CA01g00060	CA02g22710	1	1	D3
Can	TP	CA01g00060	CA02g23440	1	1	D3
Can	TP	CA01g00060	CA02g23450	1	1	D3
Can	TP	CA01g00060	CA02g28070	1	1	D3
Can	TP	CA01g00060	CA02g28760	1	1	D3
Can	TP	CA01g00060	CA02g31000	1	1	D3
Can	TP	CA01g00060	CA03g00660	1	1	D3
Can	TP	CA01g00060	CA03g07750	1	1	D3
Can	TP	CA01g00060	CA03g07840	1	1	D3
Can	TP	CA01g00060	CA03g12140	1	1	D3
Can	TP	CA01g00060	CA03g12230	1	1	D3
Can	TP	CA01g00060	CA03g16800	1	1	D3
Can	TP	CA01g00060	CA03g20550	1	1	D3
Can	TP	CA01g00060	CA03g20560	1	1	D3
Can	TP	CA01g00060	CA03g20820	1	1	D3
Can	TP	CA01g00060	CA03g20830	1	1	D3
Can	TP	CA01g00060	CA03g27160	1	-1	D3
Can	TP	CA01g00060	CA03g30080	1	1	D3
Can	TP	CA01g00060	CA03g30250	1	1	D3
Can	TP	CA01g00060	CA03g31510	1	1	D3
Can	TP	CA01g00060	CA03g33690	1	1	D3
Can	TP	CA01g00060	CA04g07110	1	1	D3
Can	TP	CA01g00060	CA04g09280	1	1	D3
Can	TP	CA01g00060	CA04g13490	1	1	D3
Can	TP	CA01g00060	CA04g13730	1	1	D3
Can	TP	CA01g00060	CA04g16660	1	1	D3
Can	TP	CA01g00060	CA04g17370	1	1	D3
Can	TP	CA01g00060	CA04g18380	1	1	D3
Can	TP	CA01g00060	CA04g20140	1	1	D3
Can	TP	CA01g00060	CA04g20280	1	1	D3
Can	TP	CA01g00060	CA05g03710	1	1	D3
Can	TP	CA01g00060	CA05g05190	1	1	D3
Can	TP	CA01g00060	CA05g05200	1	1	D3
Can	TP	CA01g00060	CA05g05210	1	1	D3
Can	TP	CA01g00060	CA05g05230	1	1	D3
Can	TP	CA01g00060	CA05g05250	1	-1	D3
Can	TP	CA01g00060	CA05g08530	1	1	D3
Can	TP	CA01g00060	CA05g13320	1	1	D3
Can	TP	CA01g00060	CA05g18760	1	1	D3
Can	TP	CA01g00060	CA06g02870	1	1	D3
Can	TP	CA01g00060	CA06g04640	1	1	D3
Can	TP	CA01g00060	CA06g10030	1	1	D3
Can	TP	CA01g00060	CA06g12340	1	1	D3
Can	TP	CA01g00060	CA06g12610	1	1	D3
Can	TP	CA01g00060	CA06g15170	1	1	D3
Can	TP	CA01g00060	CA06g19170	1	1	D3
Can	TP	CA01g00060	CA06g21140	1	1	D3
Can	TP	CA01g00060	CA06g25370	1	1	D3
Can	TP	CA01g00060	CA06g25790	1	1	D3
Can	TP	CA01g00060	CA07g00470	1	1	D3
Can	TP	CA01g00060	CA07g01150	1	1	D3
Can	TP	CA01g00060	CA07g09660	1	1	D3
Can	TP	CA01g00060	CA07g13850	1	1	D3
Can	TP	CA01g00060	CA07g18020	1	1	D3
Can	TP	CA01g00060	CA07g19930	1	-1	D3
Can	TP	CA01g00060	CA07g21470	1	1	D3
Can	TP	CA01g00060	CA08g01450	1	1	D3
Can	TP	CA01g00060	CA08g10190	1	1	D3
Can	TP	CA01g00060	CA08g13340	1	1	D3
Can	TP	CA01g00060	CA08g13350	1	1	D3
Can	TP	CA01g00060	CA08g15350	1	1	D3
Can	TP	CA01g00060	CA08g16870	1	1	D3
Can	TP	CA01g00060	CA09g02750	1	1	D3
Can	TP	CA01g00060	CA09g08750	1	1	D3
Can	TP	CA01g00060	CA09g16770	1	1	D3
Can	TP	CA01g00060	CA10g04080	1	1	D3
Can	TP	CA01g00060	CA10g05760	1	1	D3
Can	TP	CA01g00060	CA10g08470	1	1	D3
Can	TP	CA01g00060	CA10g08490	1	1	D3
Can	TP	CA01g00060	CA10g13250	1	1	D3
Can	TP	CA01g00060	CA10g16510	1	1	D3
Can	TP	CA01g00060	CA11g00890	1	1	D3
Can	TP	CA01g00060	CA11g18310	1	1	D3
Can	TP	CA01g00060	CA11g19650	1	1	D3
Can	TP	CA01g00060	CA12g00420	1	1	D3
Can	TP	CA01g00060	CA12g03200	1	1	D3
Can	TP	CA01g00060	CA12g05260	1	1	D3
Can	TP	CA01g00060	CA12g13470	1	1	D3
Can	TP	CA01g00060	CA12g13830	1	1	D3
Can	TP	CA01g00060	CA12g15620	1	-1	D3
Can	TP	CA01g00060	CA12g16990	1	1	D3
Can	TP	CA01g00060	CA12g22620	1	1	D3
Can	TP	CA01g00280	CA01g00060	1	-1	D3
Can	TP	CA01g00280	CA01g00320	1	-1	D3
Can	TP	CA01g00280	CA01g06330	1	-1	D3
Can	TP	CA01g00280	CA01g06350	1	-1	D3
Can	TP	CA01g00280	CA01g11210	1	1	D3
Can	TP	CA01g00280	CA01g23350	1	-1	D3
Can	TP	CA01g00280	CA01g25550	1	-1	D3
Can	TP	CA01g00280	CA01g27390	1	-1	D3
Can	TP	CA01g00280	CA02g00370	1	-1	D3
Can	TP	CA01g00280	CA02g01670	1	-1	D3
Can	TP	CA01g00280	CA02g13570	1	-1	D3
Can	TP	CA01g00280	CA02g15240	1	-1	D3
Can	TP	CA01g00280	CA02g15280	1	-1	D3
Can	TP	CA01g00280	CA02g16900	1	-1	D3
Can	TP	CA01g00280	CA02g17240	1	-1	D3
Can	TP	CA01g00280	CA02g17430	1	-1	D3
Can	TP	CA01g00280	CA02g17830	1	-1	D3
Can	TP	CA01g00280	CA02g21050	1	-1	D3
Can	TP	CA01g00280	CA02g22710	1	-1	D3
Can	TP	CA01g00280	CA02g23440	1	-1	D3
Can	TP	CA01g00280	CA02g23450	1	-1	D3
Can	TP	CA01g00280	CA02g28070	1	-1	D3
Can	TP	CA01g00280	CA02g28760	1	-1	D3
Can	TP	CA01g00280	CA02g31000	1	-1	D3
Can	TP	CA01g00280	CA03g00660	1	-1	D3
Can	TP	CA01g00280	CA03g07750	1	-1	D3
Can	TP	CA01g00280	CA03g07840	1	-1	D3
Can	TP	CA01g00280	CA03g12140	1	-1	D3
Can	TP	CA01g00280	CA03g12230	1	-1	D3
Can	TP	CA01g00280	CA03g16800	1	-1	D3
Can	TP	CA01g00280	CA03g20550	1	-1	D3
Can	TP	CA01g00280	CA03g20560	1	-1	D3
Can	TP	CA01g00280	CA03g20820	1	-1	D3
Can	TP	CA01g00280	CA03g20830	1	-1	D3
Can	TP	CA01g00280	CA03g27160	1	1	D3
Can	TP	CA01g00280	CA03g30080	1	-1	D3
Can	TP	CA01g00280	CA03g30250	1	-1	D3
Can	TP	CA01g00280	CA03g31510	1	-1	D3
Can	TP	CA01g00280	CA03g33690	1	-1	D3
Can	TP	CA01g00280	CA04g07110	1	-1	D3
Can	TP	CA01g00280	CA04g09280	1	-1	D3
Can	TP	CA01g00280	CA04g13490	1	-1	D3
Can	TP	CA01g00280	CA04g13730	1	-1	D3
Can	TP	CA01g00280	CA04g16660	1	-1	D3
Can	TP	CA01g00280	CA04g17370	1	-1	D3
Can	TP	CA01g00280	CA04g18380	1	-1	D3
Can	TP	CA01g00280	CA04g20140	1	-1	D3
Can	TP	CA01g00280	CA04g20280	1	-1	D3
Can	TP	CA01g00280	CA05g03710	1	-1	D3
Can	TP	CA01g00280	CA05g05190	1	-1	D3
Can	TP	CA01g00280	CA05g05200	1	-1	D3
Can	TP	CA01g00280	CA05g05210	1	-1	D3
Can	TP	CA01g00280	CA05g05230	1	-1	D3
Can	TP	CA01g00280	CA05g05250	1	1	D3
Can	TP	CA01g00280	CA05g08530	1	-1	D3
Can	TP	CA01g00280	CA05g13320	1	-1	D3
Can	TP	CA01g00280	CA05g18760	1	-1	D3
Can	TP	CA01g00280	CA06g02870	1	-1	D3
Can	TP	CA01g00280	CA06g04640	1	-1	D3
Can	TP	CA01g00280	CA06g10030	1	-1	D3
Can	TP	CA01g00280	CA06g12340	1	-1	D3
Can	TP	CA01g00280	CA06g12610	1	-1	D3
Can	TP	CA01g00280	CA06g15170	1	-1	D3
Can	TP	CA01g00280	CA06g19170	1	-1	D3
Can	TP	CA01g00280	CA06g21140	1	-1	D3
Can	TP	CA01g00280	CA06g25370	1	-1	D3
Can	TP	CA01g00280	CA06g25790	1	-1	D3
Can	TP	CA01g00280	CA07g00470	1	-1	D3
Can	TP	CA01g00280	CA07g01150	1	-1	D3
Can	TP	CA01g00280	CA07g09660	1	-1	D3
Can	TP	CA01g00280	CA07g13850	1	-1	D3
Can	TP	CA01g00280	CA07g18020	1	-1	D3
Can	TP	CA01g00280	CA07g19930	1	1	D3
Can	TP	CA01g00280	CA07g21470	1	-1	D3
Can	TP	CA01g00280	CA08g01450	1	-1	D3
Can	TP	CA01g00280	CA08g10190	1	-1	D3
Can	TP	CA01g00280	CA08g13340	1	-1	D3
Can	TP	CA01g00280	CA08g13350	1	-1	D3
Can	TP	CA01g00280	CA08g15350	1	-1	D3
Can	TP	CA01g00280	CA08g16870	1	-1	D3
Can	TP	CA01g00280	CA09g02750	1	-1	D3
Can	TP	CA01g00280	CA09g08750	1	-1	D3
Can	TP	CA01g00280	CA09g16770	1	-1	D3
Can	TP	CA01g00280	CA10g04080	1	-1	D3
Can	TP	CA01g00280	CA10g05760	1	-1	D3
Can	TP	CA01g00280	CA10g08470	1	-1	D3
Can	TP	CA01g00280	CA10g08490	1	-1	D3
Can	TP	CA01g00280	CA10g13250	1	-1	D3
Can	TP	CA01g00280	CA10g16510	1	-1	D3
Can	TP	CA01g00280	CA11g00890	1	-1	D3
Can	TP	CA01g00280	CA11g18310	1	-1	D3
Can	TP	CA01g00280	CA11g19650	1	-1	D3
Can	TP	CA01g00280	CA12g00420	1	-1	D3
Can	TP	CA01g00280	CA12g03200	1	-1	D3
Can	TP	CA01g00280	CA12g05260	1	-1	D3
Can	TP	CA01g00280	CA12g13470	1	-1	D3
Can	TP	CA01g00280	CA12g13830	1	-1	D3
Can	TP	CA01g00280	CA12g15620	1	1	D3
Can	TP	CA01g00280	CA12g16990	1	-1	D3
Can	TP	CA01g00280	CA12g22620	1	-1	D3
Can	TP	CA01g11210	CA01g00060	1	-1	D3
Can	TP	CA01g11210	CA01g00280	1	1	D3
Can	TP	CA01g20220	CA01g04960	1	1	D3
Can	TP	CA01g20220	CA01g27890	1	1	D3
Can	TP	CA01g20220	CA02g00820	1	1	D3
Can	TP	CA01g20220	CA02g15000	1	1	D3
Can	TP	CA01g20220	CA02g17730	1	1	D3
Can	TP	CA01g20220	CA02g18250	1	1	D3
Can	TP	CA01g20220	CA02g19810	1	0	D3
Can	TP	CA01g20220	CA02g20840	1	1	D3
Can	TP	CA01g20220	CA02g22030	1	0	D3
Can	TP	CA01g20220	CA02g22040	1	1	D3
Can	TP	CA01g20220	CA02g23810	1	1	D3
Can	TP	CA01g20220	CA02g23960	1	1	D3
Can	TP	CA01g20220	CA02g28490	1	1	D3
Can	TP	CA01g20220	CA02g29180	1	1	D3
Can	TP	CA01g20220	CA03g07610	1	1	D3
Can	TP	CA01g20220	CA03g21170	1	1	D3
Can	TP	CA01g20220	CA03g27300	1	1	D3
Can	TP	CA01g20220	CA03g27660	1	0	D3
Can	TP	CA01g20220	CA03g29590	1	1	D3
Can	TP	CA01g20220	CA03g32090	1	1	D3
Can	TP	CA01g20220	CA03g32100	1	1	D3
Can	TP	CA01g20220	CA04g14030	1	1	D3
Can	TP	CA01g20220	CA04g16620	1	1	D3
Can	TP	CA01g20220	CA04g20270	1	1	D3
Can	TP	CA01g20220	CA04g20700	1	1	D3
Can	TP	CA01g20220	CA04g20840	1	1	D3
Can	TP	CA01g20220	CA04g21960	1	0	D3
Can	TP	CA01g20220	CA05g03920	1	1	D3
Can	TP	CA01g20220	CA06g13750	1	0	D3
Can	TP	CA01g20220	CA06g23650	1	1	D3
Can	TP	CA01g20220	CA06g23730	1	1	D3
Can	TP	CA01g20220	CA06g24660	1	1	D3
Can	TP	CA01g20220	CA07g13650	1	1	D3
Can	TP	CA01g20220	CA07g21260	1	0	D3
Can	TP	CA01g20220	CA08g00080	1	1	D3
Can	TP	CA01g20220	CA08g01080	1	1	D3
Can	TP	CA01g20220	CA08g10220	1	-1	D3
Can	TP	CA01g20220	CA08g14870	1	0	D3
Can	TP	CA01g20220	CA08g15130	1	1	D3
Can	TP	CA01g20220	CA09g02780	1	1	D3
Can	TP	CA01g20220	CA09g02840	1	1	D3
Can	TP	CA01g20220	CA10g03290	1	1	D3
Can	TP	CA01g20220	CA10g08460	1	0	D3
Can	TP	CA01g20220	CA10g15210	1	1	D3
Can	TP	CA01g20220	CA10g16430	1	1	D3
Can	TP	CA01g20220	CA11g01820	1	1	D3
Can	TP	CA01g20220	CA11g16320	1	1	D3
Can	TP	CA01g20220	CA11g19600	1	0	D3
Can	TP	CA01g20220	CA12g02230	1	0	D3
Can	TP	CA01g20220	CA12g09020	1	0	D3
Can	TP	CA01g27890	CA01g04960	1	1	D3
Can	TP	CA01g27890	CA01g20220	1	1	D3
Can	TP	CA01g27890	CA02g00820	1	1	D3
Can	TP	CA01g27890	CA02g15000	1	1	D3
Can	TP	CA01g27890	CA02g17730	1	1	D3
Can	TP	CA01g27890	CA02g18250	1	1	D3
Can	TP	CA01g27890	CA02g19810	1	0	D3
Can	TP	CA01g27890	CA02g20840	1	1	D3
Can	TP	CA01g27890	CA02g22030	1	0	D3
Can	TP	CA01g27890	CA02g22040	1	1	D3
Can	TP	CA01g27890	CA02g23810	1	1	D3
Can	TP	CA01g27890	CA02g23960	1	1	D3
Can	TP	CA01g27890	CA02g28490	1	1	D3
Can	TP	CA01g27890	CA02g29180	1	1	D3
Can	TP	CA01g27890	CA03g07610	1	1	D3
Can	TP	CA01g27890	CA03g21170	1	1	D3
Can	TP	CA01g27890	CA03g27300	1	1	D3
Can	TP	CA01g27890	CA03g27660	1	0	D3
Can	TP	CA01g27890	CA03g29590	1	1	D3
Can	TP	CA01g27890	CA03g32090	1	1	D3
Can	TP	CA01g27890	CA03g32100	1	1	D3
Can	TP	CA01g27890	CA04g14030	1	1	D3
Can	TP	CA01g27890	CA04g16620	1	1	D3
Can	TP	CA01g27890	CA04g20270	1	1	D3
Can	TP	CA01g27890	CA04g20700	1	1	D3
Can	TP	CA01g27890	CA04g20840	1	1	D3
Can	TP	CA01g27890	CA04g21960	1	0	D3
Can	TP	CA01g27890	CA05g03920	1	1	D3
Can	TP	CA01g27890	CA06g13750	1	0	D3
Can	TP	CA01g27890	CA06g23650	1	1	D3
Can	TP	CA01g27890	CA06g23730	1	1	D3
Can	TP	CA01g27890	CA06g24660	1	1	D3
Can	TP	CA01g27890	CA07g13650	1	1	D3
Can	TP	CA01g27890	CA07g21260	1	0	D3
Can	TP	CA01g27890	CA08g00080	1	1	D3
Can	TP	CA01g27890	CA08g01080	1	1	D3
Can	TP	CA01g27890	CA08g10220	1	-1	D3
Can	TP	CA01g27890	CA08g14870	1	0	D3
Can	TP	CA01g27890	CA08g15130	1	1	D3
Can	TP	CA01g27890	CA09g02780	1	1	D3
Can	TP	CA01g27890	CA09g02840	1	1	D3
Can	TP	CA01g27890	CA10g03290	1	1	D3
Can	TP	CA01g27890	CA10g08460	1	0	D3
Can	TP	CA01g27890	CA10g15210	1	1	D3
Can	TP	CA01g27890	CA10g16430	1	1	D3
Can	TP	CA01g27890	CA11g01820	1	1	D3
Can	TP	CA01g27890	CA11g16320	1	1	D3
Can	TP	CA01g27890	CA11g19600	1	0	D3
Can	TP	CA01g27890	CA12g02230	1	0	D3
Can	TP	CA01g27890	CA12g09020	1	0	D3
Can	TP	CA02g00820	CA01g20220	1	1	D3
Can	TP	CA02g00820	CA01g27890	1	1	D3
Can	TP	CA02g04820	CA01g33680	1	0	D3
Can	TP	CA02g04820	CA02g06010	1	1	D3
Can	TP	CA02g04820	CA02g12290	1	1	D3
Can	TP	CA02g04820	CA02g16290	1	1	D3
Can	TP	CA02g04820	CA02g17460	1	1	D3
Can	TP	CA02g04820	CA02g17970	1	1	D3
Can	TP	CA02g04820	CA03g03290	1	1	D3
Can	TP	CA02g04820	CA03g03310	1	1	D3
Can	TP	CA02g04820	CA05g15820	1	1	D3
Can	TP	CA02g04820	CA06g07140	1	1	D3
Can	TP	CA02g04820	CA06g22580	1	0	D3
Can	TP	CA02g04820	CA07g00520	1	1	D3
Can	TP	CA02g04820	CA07g14560	1	0	D3
Can	TP	CA02g04820	CA11g02380	1	1	D3
Can	TP	CA02g04820	CA11g08990	1	1	D3
Can	TP	CA02g04820	CA12g01260	1	0	D3
Can	TP	CA02g04820	CA12g19990	1	1	D3
Can	TP	CA06g22580	CA01g33680	1	-1	D3
Can	TP	CA06g22580	CA02g04820	1	0	D3
Can	TP	CA06g22580	CA02g06010	1	0	D3
Can	TP	CA06g22580	CA02g12290	1	0	D3
Can	TP	CA06g22580	CA02g16290	1	0	D3
Can	TP	CA06g22580	CA02g17460	1	-1	D3
Can	TP	CA06g22580	CA02g17970	1	0	D3
Can	TP	CA06g22580	CA03g03290	1	0	D3
Can	TP	CA06g22580	CA03g03310	1	0	D3
Can	TP	CA06g22580	CA05g15820	1	0	D3
Can	TP	CA06g22580	CA06g07140	1	0	D3
Can	TP	CA06g22580	CA07g00520	1	0	D3
Can	TP	CA06g22580	CA07g14560	1	-1	D3
Can	TP	CA06g22580	CA11g02380	1	0	D3
Can	TP	CA06g22580	CA11g08990	1	-1	D3
Can	TP	CA06g22580	CA12g01260	1	-1	D3
Can	TP	CA06g22580	CA12g19990	1	-1	D3
Can	TP	CA07g14560	CA02g04820	1	0	D3
Can	TP	CA07g14560	CA06g22580	1	-1	D3
Can	TP	CA01g01830	CA01g01880	1	1	D1
Can	TP	CA01g01830	CA01g11300	1	1	D1
Can	TP	CA01g01830	CA01g21640	1	1	D1
Can	TP	CA01g01830	CA01g27070	1	1	D1
Can	TP	CA01g01830	CA01g29710	1	1	D1
Can	TP	CA01g01830	CA01g29760	1	1	D1
Can	TP	CA01g01830	CA01g33060	1	1	D1
Can	TP	CA01g01830	CA01g33850	1	1	D1
Can	TP	CA01g01830	CA02g01820	1	1	D1
Can	TP	CA01g01830	CA02g04060	1	1	D1
Can	TP	CA01g01830	CA02g04430	1	1	D1
Can	TP	CA01g01830	CA02g06450	1	1	D1
Can	TP	CA01g01830	CA02g06980	1	1	D1
Can	TP	CA01g01830	CA02g09640	1	1	D1
Can	TP	CA01g01830	CA02g09650	1	1	D1
Can	TP	CA01g01830	CA02g12340	1	1	D1
Can	TP	CA01g01830	CA02g14420	1	1	D1
Can	TP	CA01g01830	CA02g14500	1	1	D1
Can	TP	CA01g01830	CA02g18400	1	1	D1
Can	TP	CA01g01830	CA02g23300	1	1	D1
Can	TP	CA01g01830	CA02g23310	1	1	D1
Can	TP	CA01g01830	CA02g24420	1	1	D1
Can	TP	CA01g01830	CA02g24630	1	-1	D1
Can	TP	CA01g01830	CA02g28230	1	1	D1
Can	TP	CA01g01830	CA03g06240	1	1	D1
Can	TP	CA01g01830	CA03g06390	1	1	D1
Can	TP	CA01g01830	CA03g06410	1	1	D1
Can	TP	CA01g01830	CA03g07800	1	1	D1
Can	TP	CA01g01830	CA03g10610	1	1	D1
Can	TP	CA01g01830	CA03g14900	1	1	D1
Can	TP	CA01g01830	CA03g20630	1	-1	D1
Can	TP	CA01g01830	CA03g21740	1	1	D1
Can	TP	CA01g01830	CA03g23910	1	1	D1
Can	TP	CA01g01830	CA03g25050	1	1	D1
Can	TP	CA01g01830	CA03g28730	1	1	D1
Can	TP	CA01g01830	CA03g28940	1	1	D1
Can	TP	CA01g01830	CA03g33100	1	1	D1
Can	TP	CA01g01830	CA03g34780	1	1	D1
Can	TP	CA01g01830	CA03g36480	1	1	D1
Can	TP	CA01g01830	CA03g37080	1	1	D1
Can	TP	CA01g01830	CA04g08600	1	1	D1
Can	TP	CA01g01830	CA04g09310	1	1	D1
Can	TP	CA01g01830	CA04g14780	1	-1	D1
Can	TP	CA01g01830	CA04g16690	1	-1	D1
Can	TP	CA01g01830	CA04g18350	1	1	D1
Can	TP	CA01g01830	CA05g00350	1	1	D1
Can	TP	CA01g01830	CA05g01070	1	1	D1
Can	TP	CA01g01830	CA05g03840	1	1	D1
Can	TP	CA01g01830	CA05g04400	1	1	D1
Can	TP	CA01g01830	CA05g04540	1	1	D1
Can	TP	CA01g01830	CA05g07570	1	1	D1
Can	TP	CA01g01830	CA05g08350	1	1	D1
Can	TP	CA01g01830	CA06g14420	1	1	D1
Can	TP	CA01g01830	CA06g14430	1	1	D1
Can	TP	CA01g01830	CA06g14800	1	1	D1
Can	TP	CA01g01830	CA06g21260	1	1	D1
Can	TP	CA01g01830	CA06g25360	1	1	D1
Can	TP	CA01g01830	CA06g26450	1	1	D1
Can	TP	CA01g01830	CA07g06810	1	1	D1
Can	TP	CA01g01830	CA07g15510	1	1	D1
Can	TP	CA01g01830	CA08g01130	1	1	D1
Can	TP	CA01g01830	CA08g01890	1	1	D1
Can	TP	CA01g01830	CA08g02760	1	1	D1
Can	TP	CA01g01830	CA08g03370	1	1	D1
Can	TP	CA01g01830	CA08g11240	1	1	D1
Can	TP	CA01g01830	CA08g14420	1	1	D1
Can	TP	CA01g01830	CA08g14520	1	1	D1
Can	TP	CA01g01830	CA08g14530	1	1	D1
Can	TP	CA01g01830	CA08g17170	1	1	D1
Can	TP	CA01g01830	CA09g08450	1	1	D1
Can	TP	CA01g01830	CA10g05110	1	1	D1
Can	TP	CA01g01830	CA10g11030	1	1	D1
Can	TP	CA01g01830	CA10g12810	1	-1	D1
Can	TP	CA01g01830	CA10g19800	1	1	D1
Can	TP	CA01g01830	CA10g19820	1	1	D1
Can	TP	CA01g01830	CA11g00710	1	1	D1
Can	TP	CA01g01830	CA11g00850	1	-1	D1
Can	TP	CA01g01830	CA11g06370	1	1	D1
Can	TP	CA01g01830	CA11g08340	1	1	D1
Can	TP	CA01g01830	CA11g08760	1	1	D1
Can	TP	CA01g01830	CA11g12090	1	1	D1
Can	TP	CA01g01830	CA11g17390	1	1	D1
Can	TP	CA01g01830	CA11g17680	1	1	D1
Can	TP	CA01g01830	CA11g17690	1	1	D1
Can	TP	CA01g01830	CA11g18250	1	1	D1
Can	TP	CA01g01830	CA11g19090	1	1	D1
Can	TP	CA01g01830	CA12g00270	1	1	D1
Can	TP	CA01g01830	CA12g07410	1	1	D1
Can	TP	CA01g01830	CA12g10560	1	1	D1
Can	TP	CA01g01830	CA12g14080	1	1	D1
Can	TP	CA01g01830	CA12g21500	1	1	D1
Can	TP	CA01g01830	CA12g21600	1	1	D1
Can	TP	CA01g01830	CA12g22480	1	-1	D1
Can	TP	CA01g01880	CA01g01830	1	1	D1
Can	TP	CA01g01880	CA01g11300	1	1	D1
Can	TP	CA01g01880	CA01g21640	1	1	D1
Can	TP	CA01g01880	CA01g27070	1	0	D1
Can	TP	CA01g01880	CA01g29710	1	0	D1
Can	TP	CA01g01880	CA01g29760	1	0	D1
Can	TP	CA01g01880	CA01g33060	1	1	D1
Can	TP	CA01g01880	CA01g33850	1	1	D1
Can	TP	CA01g01880	CA02g01820	1	1	D1
Can	TP	CA01g01880	CA02g04060	1	1	D1
Can	TP	CA01g01880	CA02g04430	1	1	D1
Can	TP	CA01g01880	CA02g06450	1	1	D1
Can	TP	CA01g01880	CA02g06980	1	0	D1
Can	TP	CA01g01880	CA02g09640	1	1	D1
Can	TP	CA01g01880	CA02g09650	1	1	D1
Can	TP	CA01g01880	CA02g12340	1	1	D1
Can	TP	CA01g01880	CA02g14420	1	0	D1
Can	TP	CA01g01880	CA02g14500	1	1	D1
Can	TP	CA01g01880	CA02g18400	1	0	D1
Can	TP	CA01g01880	CA02g23300	1	1	D1
Can	TP	CA01g01880	CA02g23310	1	1	D1
Can	TP	CA01g01880	CA02g24420	1	1	D1
Can	TP	CA01g01880	CA02g24630	1	-1	D1
Can	TP	CA01g01880	CA02g28230	1	1	D1
Can	TP	CA01g01880	CA03g06240	1	1	D1
Can	TP	CA01g01880	CA03g06390	1	0	D1
Can	TP	CA01g01880	CA03g06410	1	0	D1
Can	TP	CA01g01880	CA03g07800	1	1	D1
Can	TP	CA01g01880	CA03g10610	1	1	D1
Can	TP	CA01g01880	CA03g14900	1	1	D1
Can	TP	CA01g01880	CA03g20630	1	-1	D1
Can	TP	CA01g01880	CA03g21740	1	1	D1
Can	TP	CA01g01880	CA03g23910	1	1	D1
Can	TP	CA01g01880	CA03g25050	1	0	D1
Can	TP	CA01g01880	CA03g28730	1	1	D1
Can	TP	CA01g01880	CA03g28940	1	0	D1
Can	TP	CA01g01880	CA03g33100	1	0	D1
Can	TP	CA01g01880	CA03g34780	1	1	D1
Can	TP	CA01g01880	CA03g36480	1	1	D1
Can	TP	CA01g01880	CA03g37080	1	0	D1
Can	TP	CA01g01880	CA04g08600	1	1	D1
Can	TP	CA01g01880	CA04g09310	1	1	D1
Can	TP	CA01g01880	CA04g14780	1	0	D1
Can	TP	CA01g01880	CA04g16690	1	-1	D1
Can	TP	CA01g01880	CA04g18350	1	0	D1
Can	TP	CA01g01880	CA05g00350	1	1	D1
Can	TP	CA01g01880	CA05g01070	1	0	D1
Can	TP	CA01g01880	CA05g03840	1	0	D1
Can	TP	CA01g01880	CA05g04400	1	1	D1
Can	TP	CA01g01880	CA05g04540	1	0	D1
Can	TP	CA01g01880	CA05g07570	1	1	D1
Can	TP	CA01g01880	CA05g08350	1	1	D1
Can	TP	CA01g01880	CA06g14420	1	1	D1
Can	TP	CA01g01880	CA06g14430	1	0	D1
Can	TP	CA01g01880	CA06g14800	1	1	D1
Can	TP	CA01g01880	CA06g21260	1	1	D1
Can	TP	CA01g01880	CA06g25360	1	0	D1
Can	TP	CA01g01880	CA06g26450	1	0	D1
Can	TP	CA01g01880	CA07g06810	1	1	D1
Can	TP	CA01g01880	CA07g15510	1	0	D1
Can	TP	CA01g01880	CA08g01130	1	1	D1
Can	TP	CA01g01880	CA08g01890	1	1	D1
Can	TP	CA01g01880	CA08g02760	1	1	D1
Can	TP	CA01g01880	CA08g03370	1	1	D1
Can	TP	CA01g01880	CA08g11240	1	0	D1
Can	TP	CA01g01880	CA08g14420	1	1	D1
Can	TP	CA01g01880	CA08g14520	1	1	D1
Can	TP	CA01g01880	CA08g14530	1	1	D1
Can	TP	CA01g01880	CA08g17170	1	1	D1
Can	TP	CA01g01880	CA09g08450	1	1	D1
Can	TP	CA01g01880	CA10g05110	1	1	D1
Can	TP	CA01g01880	CA10g11030	1	0	D1
Can	TP	CA01g01880	CA10g12810	1	0	D1
Can	TP	CA01g01880	CA10g19800	1	0	D1
Can	TP	CA01g01880	CA10g19820	1	1	D1
Can	TP	CA01g01880	CA11g00710	1	1	D1
Can	TP	CA01g01880	CA11g00850	1	-1	D1
Can	TP	CA01g01880	CA11g06370	1	1	D1
Can	TP	CA01g01880	CA11g08340	1	1	D1
Can	TP	CA01g01880	CA11g08760	1	0	D1
Can	TP	CA01g01880	CA11g12090	1	1	D1
Can	TP	CA01g01880	CA11g17390	1	1	D1
Can	TP	CA01g01880	CA11g17680	1	1	D1
Can	TP	CA01g01880	CA11g17690	1	1	D1
Can	TP	CA01g01880	CA11g18250	1	1	D1
Can	TP	CA01g01880	CA11g19090	1	1	D1
Can	TP	CA01g01880	CA12g00270	1	1	D1
Can	TP	CA01g01880	CA12g07410	1	1	D1
Can	TP	CA01g01880	CA12g10560	1	0	D1
Can	TP	CA01g01880	CA12g14080	1	1	D1
Can	TP	CA01g01880	CA12g21500	1	0	D1
Can	TP	CA01g01880	CA12g21600	1	1	D1
Can	TP	CA01g01880	CA12g22480	1	0	D1
Can	TP	CA01g29760	CA01g01830	1	1	D1
Can	TP	CA01g29760	CA01g01880	1	0	D1
Can	TP	CA01g29800	CA01g13640	1	0	D1
Can	TP	CA01g29800	CA01g16050	1	1	D1
Can	TP	CA01g29800	CA01g16060	1	1	D1
Can	TP	CA01g29800	CA01g25330	1	0	D1
Can	TP	CA01g29800	CA01g25660	1	1	D1
Can	TP	CA01g29800	CA01g25740	1	1	D1
Can	TP	CA01g29800	CA02g04730	1	1	D1
Can	TP	CA01g29800	CA02g10990	1	1	D1
Can	TP	CA01g29800	CA02g11290	1	1	D1
Can	TP	CA01g29800	CA02g17560	1	1	D1
Can	TP	CA01g29800	CA02g20150	1	-1	D1
Can	TP	CA01g29800	CA02g23780	1	1	D1
Can	TP	CA01g29800	CA02g28850	1	-1	D1
Can	TP	CA01g29800	CA03g11650	1	0	D1
Can	TP	CA01g29800	CA03g12830	1	1	D1
Can	TP	CA01g29800	CA03g15880	1	-1	D1
Can	TP	CA01g29800	CA03g25710	1	-1	D1
Can	TP	CA01g29800	CA03g27100	1	0	D1
Can	TP	CA01g29800	CA03g27120	1	-1	D1
Can	TP	CA01g29800	CA03g32140	1	0	D1
Can	TP	CA01g29800	CA03g33910	1	0	D1
Can	TP	CA01g29800	CA04g01820	1	1	D1
Can	TP	CA01g29800	CA04g09240	1	1	D1
Can	TP	CA01g29800	CA04g13540	1	1	D1
Can	TP	CA01g29800	CA04g20770	1	-1	D1
Can	TP	CA01g29800	CA05g03910	1	-1	D1
Can	TP	CA01g29800	CA05g06690	1	1	D1
Can	TP	CA01g29800	CA05g07090	1	0	D1
Can	TP	CA01g29800	CA05g07870	1	0	D1
Can	TP	CA01g29800	CA05g11670	1	0	D1
Can	TP	CA01g29800	CA05g18460	1	0	D1
Can	TP	CA01g29800	CA06g04950	1	-1	D1
Can	TP	CA01g29800	CA06g05770	1	-1	D1
Can	TP	CA01g29800	CA06g08700	1	0	D1
Can	TP	CA01g29800	CA06g11230	1	1	D1
Can	TP	CA01g29800	CA06g11650	1	1	D1
Can	TP	CA01g29800	CA06g11690	1	0	D1
Can	TP	CA01g29800	CA06g14490	1	0	D1
Can	TP	CA01g29800	CA06g14520	1	0	D1
Can	TP	CA01g29800	CA06g18420	1	1	D1
Can	TP	CA01g29800	CA06g18600	1	1	D1
Can	TP	CA01g29800	CA07g02110	1	0	D1
Can	TP	CA01g29800	CA07g05700	1	1	D1
Can	TP	CA01g29800	CA07g08690	1	0	D1
Can	TP	CA01g29800	CA07g19740	1	1	D1
Can	TP	CA01g29800	CA07g20340	1	1	D1
Can	TP	CA01g29800	CA08g12040	1	1	D1
Can	TP	CA01g29800	CA08g17790	1	1	D1
Can	TP	CA01g29800	CA09g01180	1	0	D1
Can	TP	CA01g29800	CA09g08620	1	1	D1
Can	TP	CA01g29800	CA09g09780	1	1	D1
Can	TP	CA01g29800	CA09g11010	1	1	D1
Can	TP	CA01g29800	CA09g15750	1	1	D1
Can	TP	CA01g29800	CA09g17850	1	-1	D1
Can	TP	CA01g29800	CA09g18720	1	-1	D1
Can	TP	CA01g29800	CA10g05100	1	1	D1
Can	TP	CA01g29800	CA10g16290	1	1	D1
Can	TP	CA01g29800	CA11g06190	1	1	D1
Can	TP	CA01g29800	CA11g06350	1	1	D1
Can	TP	CA01g29800	CA11g08350	1	-1	D1
Can	TP	CA01g29800	CA11g12020	1	1	D1
Can	TP	CA01g29800	CA11g16170	1	1	D1
Can	TP	CA01g29800	CA12g12320	1	1	D1
Can	TP	CA01g29800	CA12g20080	1	0	D1
Can	TP	CA02g04730	CA01g13640	1	0	D1
Can	TP	CA02g04730	CA01g16050	1	1	D1
Can	TP	CA02g04730	CA01g16060	1	1	D1
Can	TP	CA02g04730	CA01g25330	1	0	D1
Can	TP	CA02g04730	CA01g25660	1	1	D1
Can	TP	CA02g04730	CA01g25740	1	1	D1
Can	TP	CA02g04730	CA01g29800	1	1	D1
Can	TP	CA02g04730	CA02g10990	1	1	D1
Can	TP	CA02g04730	CA02g11290	1	1	D1
Can	TP	CA02g04730	CA02g17560	1	1	D1
Can	TP	CA02g04730	CA02g20150	1	-1	D1
Can	TP	CA02g04730	CA02g23780	1	1	D1
Can	TP	CA02g04730	CA02g28850	1	-1	D1
Can	TP	CA02g04730	CA03g11650	1	0	D1
Can	TP	CA02g04730	CA03g12830	1	1	D1
Can	TP	CA02g04730	CA03g15880	1	-1	D1
Can	TP	CA02g04730	CA03g25710	1	-1	D1
Can	TP	CA02g04730	CA03g27100	1	0	D1
Can	TP	CA02g04730	CA03g27120	1	-1	D1
Can	TP	CA02g04730	CA03g32140	1	0	D1
Can	TP	CA02g04730	CA03g33910	1	0	D1
Can	TP	CA02g04730	CA04g01820	1	1	D1
Can	TP	CA02g04730	CA04g09240	1	1	D1
Can	TP	CA02g04730	CA04g13540	1	1	D1
Can	TP	CA02g04730	CA04g20770	1	-1	D1
Can	TP	CA02g04730	CA05g03910	1	-1	D1
Can	TP	CA02g04730	CA05g06690	1	1	D1
Can	TP	CA02g04730	CA05g07090	1	0	D1
Can	TP	CA02g04730	CA05g07870	1	0	D1
Can	TP	CA02g04730	CA05g11670	1	0	D1
Can	TP	CA02g04730	CA05g18460	1	0	D1
Can	TP	CA02g04730	CA06g04950	1	-1	D1
Can	TP	CA02g04730	CA06g05770	1	-1	D1
Can	TP	CA02g04730	CA06g08700	1	0	D1
Can	TP	CA02g04730	CA06g11230	1	1	D1
Can	TP	CA02g04730	CA06g11650	1	1	D1
Can	TP	CA02g04730	CA06g11690	1	0	D1
Can	TP	CA02g04730	CA06g14490	1	0	D1
Can	TP	CA02g04730	CA06g14520	1	0	D1
Can	TP	CA02g04730	CA06g18420	1	1	D1
Can	TP	CA02g04730	CA06g18600	1	1	D1
Can	TP	CA02g04730	CA07g02110	1	0	D1
Can	TP	CA02g04730	CA07g05700	1	1	D1
Can	TP	CA02g04730	CA07g08690	1	0	D1
Can	TP	CA02g04730	CA07g19740	1	1	D1
Can	TP	CA02g04730	CA07g20340	1	1	D1
Can	TP	CA02g04730	CA08g12040	1	1	D1
Can	TP	CA02g04730	CA08g17790	1	1	D1
Can	TP	CA02g04730	CA09g01180	1	0	D1
Can	TP	CA02g04730	CA09g08620	1	1	D1
Can	TP	CA02g04730	CA09g09780	1	1	D1
Can	TP	CA02g04730	CA09g11010	1	1	D1
Can	TP	CA02g04730	CA09g15750	1	1	D1
Can	TP	CA02g04730	CA09g17850	1	-1	D1
Can	TP	CA02g04730	CA09g18720	1	-1	D1
Can	TP	CA02g04730	CA10g05100	1	1	D1
Can	TP	CA02g04730	CA10g16290	1	1	D1
Can	TP	CA02g04730	CA11g06190	1	1	D1
Can	TP	CA02g04730	CA11g06350	1	1	D1
Can	TP	CA02g04730	CA11g08350	1	-1	D1
Can	TP	CA02g04730	CA11g12020	1	1	D1
Can	TP	CA02g04730	CA11g16170	1	1	D1
Can	TP	CA02g04730	CA12g12320	1	1	D1
Can	TP	CA02g04730	CA12g20080	1	0	D1
Can	TP	CA02g08640	CA01g01380	1	1	D1
Can	TP	CA02g08640	CA01g17860	1	1	D1
Can	TP	CA02g08640	CA01g23210	1	1	D1
Can	TP	CA02g08640	CA02g11370	1	1	D1
Can	TP	CA02g08640	CA02g17920	1	-1	D1
Can	TP	CA02g08640	CA02g19830	1	1	D1
Can	TP	CA02g08640	CA02g19970	1	1	D1
Can	TP	CA02g08640	CA02g23280	1	1	D1
Can	TP	CA02g08640	CA02g28020	1	1	D1
Can	TP	CA02g08640	CA03g01440	1	1	D1
Can	TP	CA02g08640	CA03g08780	1	1	D1
Can	TP	CA02g08640	CA03g14140	1	1	D1
Can	TP	CA02g08640	CA03g18030	1	-1	D1
Can	TP	CA02g08640	CA03g20770	1	1	D1
Can	TP	CA02g08640	CA03g22700	1	1	D1
Can	TP	CA02g08640	CA03g23930	1	1	D1
Can	TP	CA02g08640	CA03g26330	1	-1	D1
Can	TP	CA02g08640	CA03g27160	1	-1	D1
Can	TP	CA02g08640	CA04g08980	1	1	D1
Can	TP	CA02g08640	CA04g09250	1	1	D1
Can	TP	CA02g08640	CA04g13850	1	1	D1
Can	TP	CA02g08640	CA05g06200	1	-1	D1
Can	TP	CA02g08640	CA05g09670	1	-1	D1
Can	TP	CA02g08640	CA05g12820	1	-1	D1
[truncated: 1,178 more rows]
